# Supplementary material for: Cyclic Compression Testing of Three Elastomer Types—A Thermoplastic Vulcanizate Elastomer, a Liquid Silicone Rubber and Two Ethylene-Propylene-Diene Rubbers
Source: Polymers (Basel). 2022 Mar 24;14(7):1316. doi: 10.3390/polym14071316 (PMC9002981; doi:10.3390/polym14071316)
Supplement: Supplementary file 1 [file polymers-14-01316-s001.zip]

Archive with 4 entries (4 files):
- supplementary_S1_TPV.csv
- supplementary_S2_LSR.csv
- supplementary_S3_EPDM1.csv
- supplementary_S4_EPDM2.csv
