# Supplementary material for: Cyclic Compression Testing of Three Elastomer Types—A Thermoplastic Vulcanizate Elastomer, a Liquid Silicone Rubber and Two Ethylene-Propylene-Diene Rubbers
Source: Polymers (Basel). 2022 Mar 24;14(7):1316. doi: 10.3390/polym14071316 (PMC9002981; doi:10.3390/polym14071316)
Supplement: Supplementary file 1 [file polymers-14-01316-s001.zip › supplementary_S1_TPV.csv]

C1_TV6VAT_01	C1_TV6VAT_01	TV6VAZ_01	C1_TV6VAT_02	C1_TV6VAT_02	TV6VAZ_02	C1_TV6VAT_03	C1_TV6VAT_03	TV6VAZ_03		C2_TV6VAT_01	C2_TV6VAT_01	C2_TV6VAZ_01	C2_TV6VAT_02	C2_TV6VAT_02	C2_TV6VAT_02	C2_TV6VAT_03	C2_TV6VAT_03	C2_TV6VAZ_03		C3_TV6VAZ_01	C3_TV6VAZ_01	TV6VAZ_01	C3_TV6VAZ_02	C3_TV6VAZ_02	TV6VAZ_02	C3_TV6VAZ_03	C3_TV6VAZ_03	TV6VAZ_03
Time	Strain	Stress	Time	Strain	Stress	Time	Strain	Stress		Time	Strain	Stress	Time	Strain	Stress	Time	Strain	Stress		Time	Strain	Stress	Time	Strain	Stress	Time	Strain	Stress
s		Mpa	s		Mpa	s		Mpa		s		MPa	s		MPa	s		MPa		s		Mpa	s		Mpa	s		Mpa
0	0	0.018265065	0	0	0.019064254	0	0	0.021513875		0	0	0.018996416	0	0	0.017945845	0	0	0.0185794		0	0	0.019068955	0	0	0.018413548	0	0	0.017861089
0.08001709	0	0.018001985	0.079956055	-1.20127E-06	0.018786185	0.08001709	0	0.021240292		0.08001709	-5.54456E-09	0.018718898	0.079956055	-1.39145E-11	0.017690363	0.08001709	0	0.018416867		0.08001709	0	0.018959005	0.079956055	-5.53194E-09	0.018145795	0.08001709	0	0.017625798
0.109985352	0	0.017929812	0.109985352	-1.20127E-06	0.01871419	0.109985352	0	0.02115791		0.109985352	-5.54456E-09	0.018639826	0.109985352	-1.39145E-11	0.017607403	0.110046387	0	0.018353703		0.109985352	0	0.018892074	0.109985352	-5.53194E-09	0.018070497	0.109985352	0	0.017577547
0.130004883	-1.19186E-06	0.017879533	0.129943848	-1.20127E-06	0.018681142	0.130004883	0	0.021086386		0.130004883	-5.54456E-09	0.018576309	0.130004883	-1.39145E-11	0.017575939	0.130004883	0	0.018291247		0.130004883	0	0.018852318	0.129943848	-5.53194E-09	0.018016069	0.130004883	0	0.017534552
0.140014648	-1.19736E-06	0.01786242	0.139953613	-1.20127E-06	0.018665445	0.140014648	0	0.021059004		0.140014648	-5.54456E-09	0.018548145	0.139953613	-1.39145E-11	0.017562917	0.140014648	0	0.018286622		0.140014648	0	0.018847067	0.139953613	-5.53194E-09	0.017997215	0.140014648	0	0.017515653
0.140014648	-1.19736E-06	0.01786242	0.139953613	-1.20127E-06	0.018665445	0.140014648	0	0.021059004		0.140014648	-5.54456E-09	0.018548145	0.139953613	-1.39145E-11	0.017562917	0.140014648	0	0.018286622		0.140014648	0	0.018847067	0.139953613	-5.53194E-09	0.017997215	0.140014648	0	0.017515653
0.41998291	2.38578E-05	0.018345767	0.369995117	-1.20126E-06	0.018266164	0.309997559	0	0.020644734		0.279968262	1.19734E-06	0.018145655	0.399963379	6.22884E-05	0.018197379	0.470031738	1.91808E-05	0.018729104		0.459960938	2.04304E-05	0.019483488	0.329956055	-5.53194E-09	0.017603175	0.349975586	0	0.017109564
0.429992676	6.56163E-05	0.018759329	0.459960938	2.04092E-05	0.01895513	0.480041504	2.03298E-05	0.021394846		0.450012207	2.28226E-05	0.018698467	0.409973145	0.000125955	0.018666861	0.480041504	5.99071E-05	0.019215556		0.469970703	6.23749E-05	0.019999951	0.449951172	2.15848E-05	0.018377559	0.459960938	1.91849E-05	0.017870616
0.440002441	0.000129089	0.019272977	0.469970703	6.11864E-05	0.019432898	0.489990234	6.10592E-05	0.021999138		0.460021973	6.36547E-05	0.019188689	0.41998291	0.000210845	0.01922119	0.49005127	0.000124623	0.01983399		0.479980469	0.000127249	0.020653123	0.459960938	6.34401E-05	0.018912591	0.469970703	5.99133E-05	0.018392224
0.450012207	0.000216504	0.019862162	0.479980469	0.000124866	0.02002586	0.5	0.000123548	0.022754503		0.469970703	0.000128538	0.019799582	0.429992676	0.000314164	0.019850938	0.5	0.000209423	0.020580637		0.489990234	0.000215053	0.021408829	0.469970703	0.000131804	0.019557664	0.479980469	0.000123516	0.019061244
0.460021973	0.000323963	0.020534437	0.489990234	0.000210889	0.02073968	0.510009766	0.00020947	0.023645834		0.479980469	0.000217474	0.020519833	0.440002441	0.000429771	0.020563646	0.510009766	0.000315423	0.021455497		0.5	0.000320753	0.02227846	0.479980469	0.000219421	0.020324163	0.489990234	0.000209436	0.019862555
0.470031738	0.00044033	0.021278471	0.5	0.000318138	0.021581912	0.520019531	0.00031771	0.024703345		0.489990234	0.000324308	0.021341899	0.449951172	0.000552079	0.021366857	0.520019531	0.000431465	0.022458568		0.510009766	0.000438756	0.023273409	0.489990234	0.000324896	0.021223471	0.5	0.000316557	0.020777259
0.479980469	0.000560038	0.022094265	0.50994873	0.000433208	0.022537448	0.530029297	0.000432645	0.025896822		0.5	0.000440092	0.022299719	0.459960938	0.000677179	0.022230404	0.530029297	0.000555318	0.023574767		0.519958496	0.000558997	0.024382284	0.5	0.000441533	0.022232822	0.510009766	0.000434279	0.021820476
0.489990234	0.00068587	0.022940274	0.519958496	0.000552188	0.023602513	0.540039063	0.000556507	0.027226264		0.510009766	0.000562588	0.023355583	0.469970703	0.000803396	0.023109034	0.540039063	0.000681402	0.024766386		0.529968262	0.000682594	0.025559514	0.50994873	0.000564867	0.023363597	0.519958496	0.00055758	0.022969526
0.5	0.000812817	0.023797613	0.529968262	0.000678429	0.024743114	0.549987793	0.000683717	0.02864635		0.520019531	0.000687881	0.02450195	0.479980469	0.000934081	0.023991435	0.550048828	0.000810833	0.026003255		0.539978027	0.000812901	0.026767124	0.519958496	0.000690991	0.024562675	0.529968262	0.00068367	0.024179053
0.510009766	0.000940876	0.024643622	0.539978027	0.000808022	0.025944145	0.559997559	0.000813158	0.030104205		0.529968262	0.000814293	0.02570111	0.489990234	0.001068676	0.024888919	0.559997559	0.000941381	0.027255209		0.549987793	0.000942649	0.027982329	0.529968262	0.000817115	0.02578452	0.539978027	0.000811992	0.025411258
0.520019531	0.001065595	0.025493408	0.549987793	0.000939291	0.027160282	0.570007324	0.000941483	0.031592274		0.539978027	0.000939026	0.026915354	0.5	0.001199361	0.025786404	0.570007324	0.001072486	0.028514704		0.559997559	0.001069042	0.029182344	0.539978027	0.000941564	0.027021543	0.549987793	0.000945336	0.026651023
0.530029297	0.001192541	0.026343193	0.559997559	0.00106665	0.028391527	0.58001709	0.001070925	0.033080343		0.549987793	0.001069353	0.028159766	0.510009766	0.001325578	0.026665034	0.58001709	0.001199686	0.0297742		0.570007324	0.001197672	0.030389954	0.549987793	0.001065456	0.028273744	0.559997559	0.001074774	0.027883228
0.539978027	0.001325055	0.027189202	0.569946289	0.001191216	0.029615218	0.590026855	0.001198134	0.034568412		0.559997559	0.001201358	0.029404178	0.519958496	0.001455146	0.02756629	0.590026855	0.001328002	0.031033693		0.58001709	0.001332453	0.031589969	0.559997559	0.001196045	0.029518357	0.570007324	0.001200864	0.029122992
0.549987793	0.001459239	0.028038988	0.579956055	0.001322485	0.030861571	0.600036621	0.001325344	0.036041374		0.570007324	0.001333922	0.030656131	0.529968262	0.001589741	0.0284864	0.600036621	0.001456317	0.032308272		0.58996582	0.001467235	0.032812769	0.569946289	0.00133054	0.03075538	0.58001709	0.001326954	0.030347638
0.559997559	0.00159231	0.028896327	0.58996582	0.001459339	0.032107925	0.609985352	0.001456459	0.037514335		0.58001709	0.001467046	0.03193071	0.539978027	0.001725453	0.029414052	0.610046387	0.00158798	0.033590394		0.599975586	0.001598101	0.034043164	0.579956055	0.001461686	0.032022759	0.58996582	0.001456392	0.031579841
0.570007324	0.001722597	0.029783881	0.599975586	0.00159396	0.033346723	0.619995117	0.001589806	0.039002404		0.590026855	0.001600729	0.033250541	0.549987793	0.001857813	0.030330392	0.620056152	0.001721317	0.034880056		0.609985352	0.001731764	0.035273559	0.58996582	0.001593391	0.033290139	0.599975586	0.001589736	0.032827166
0.58001709	0.001856781	0.030678988	0.609985352	0.00172467	0.034593075	0.630004883	0.001721479	0.040452705		0.599975586	0.001734412	0.034562829	0.559997559	0.001989615	0.0312505	0.630004883	0.001854654	0.036162178		0.619995117	0.001866546	0.036511549	0.599975586	0.00172677	0.034580286	0.609985352	0.001722521	0.03406693
0.590026855	0.001989852	0.031592982	0.619995117	0.001860408	0.035839428	0.640014648	0.001854826	0.041903006		0.609985352	0.001865298	0.035897744	0.570007324	0.002125327	0.032178153	0.640014648	0.001987991	0.03745184		0.630004883	0.001997412	0.037757134	0.609985352	0.001861265	0.035878022	0.619995117	0.001855864	0.035321814
0.599975586	0.002120138	0.032503197	0.629943848	0.001995028	0.037100887	0.650024414	0.001990405	0.043368414		0.619995117	0.001993947	0.037232658	0.579956055	0.002259921	0.033135973	0.650024414	0.002124675	0.038749045		0.640014648	0.002124924	0.039025505	0.619995117	0.00199297	0.037160579	0.630004883	0.00199144	0.036591817
0.609985352	0.002248198	0.033436072	0.639953613	0.002127414	0.038354793	0.66003418	0.002123752	0.044833822		0.630004883	0.002124274	0.038567572	0.58996582	0.002391165	0.034086251	0.66003418	0.002256338	0.040068876		0.649963379	0.002254672	0.04030147	0.629943848	0.002123	0.038465905	0.640014648	0.002125899	0.037876939
0.619995117	0.002379042	0.034387832	0.649963379	0.002257007	0.039623806	0.66998291	0.002253193	0.046284123		0.640014648	0.002256279	0.039940196	0.599975586	0.00252185	0.035032758	0.670043945	0.002384654	0.04140379		0.659973145	0.002388335	0.041592625	0.639953613	0.002253589	0.039778819	0.649963379	0.002257568	0.03916962
0.630004883	0.002513226	0.035347146	0.659973145	0.002387718	0.040900373	0.679992676	0.002381518	0.047757084		0.650024414	0.002389962	0.041297736	0.609985352	0.002656445	0.036013203	0.680053711	0.002515759	0.042731163		0.66998291	0.002521998	0.042898971	0.649963379	0.002390316	0.041084144	0.659973145	0.002384774	0.040469861
0.640014648	0.002646853	0.036314013	0.66998291	0.002523455	0.042207155	0.690002441	0.002515981	0.049199832		0.659973145	0.002524763	0.042655276	0.619995117	0.002791039	0.036978565	0.690002441	0.002649096	0.044073619		0.679992676	0.002656779	0.044205316	0.659973145	0.002525927	0.04238188	0.66998291	0.002517002	0.041777662
0.650024414	0.002783822	0.037295988	0.679992676	0.002658076	0.043506382	0.700012207	0.002652676	0.050672793		0.66998291	0.002657887	0.044012816	0.630004883	0.002921724	0.037943927	0.700012207	0.00278578	0.045408533		0.690002441	0.002789883	0.045504066	0.66998291	0.002657074	0.043687205	0.679992676	0.002653693	0.043100582
0.659973145	0.002919119	0.038293069	0.689941406	0.002787669	0.04480561	0.710021973	0.002787138	0.05211554		0.679992676	0.00279157	0.04538544	0.639953613	0.003054085	0.03891683	0.710021973	0.002920233	0.046735905		0.700012207	0.002924665	0.046818007	0.679992676	0.002789895	0.044984941	0.690002441	0.002789268	0.044431061
0.66998291	0.003053304	0.039297705	0.699951172	0.002921172	0.046135052	0.720031738	0.002917696	0.053512966		0.690002441	0.002924134	0.046780689	0.649963379	0.003189797	0.039889734	0.720031738	0.003053012	0.048085903		0.709960938	0.003055531	0.048154732	0.690002441	0.002926622	0.046290266	0.700012207	0.002921495	0.045738861
0.679992676	0.00318359	0.040309894	0.709960938	0.003058027	0.047479602	0.730041504	0.003051043	0.054955713		0.700012207	0.003053902	0.048168397	0.659973145	0.003325508	0.040892805	0.730041504	0.003187465	0.049435902		0.719970703	0.003185839	0.049506648	0.699951172	0.003060001	0.04760318	0.709960938	0.003054281	0.04706934
0.690002441	0.003310536	0.041344744	0.719970703	0.003190413	0.048846813	0.739990234	0.003187737	0.056390906		0.710021973	0.00318255	0.049548562	0.66998291	0.003453959	0.04191096	0.74005127	0.003320801	0.050793441		0.729980469	0.003315587	0.050858564	0.709960938	0.003189473	0.048908505	0.719970703	0.00318874	0.048414939
0.700012207	0.003438596	0.042394701	0.729980469	0.003317772	0.050221577	0.75	0.0033222	0.057810992		0.719970703	0.003317352	0.050951353	0.679992676	0.003581294	0.042906489	0.75	0.003452464	0.052166065		0.739990234	0.003448131	0.052218074	0.719970703	0.00332062	0.050229008	0.729980469	0.003322084	0.049745418
0.710021973	0.00357278	0.043459766	0.739990234	0.003447365	0.051603895	0.760009766	0.003451641	0.059223525		0.729980469	0.003453272	0.052361687	0.690002441	0.003711979	0.043939728	0.760009766	0.003582454	0.053523605		0.75	0.00358515	0.05356999	0.729980469	0.003455115	0.0515571	0.739990234	0.003451521	0.051083457
0.720031738	0.003706965	0.044509723	0.75	0.003580868	0.05300132	0.770019531	0.003581083	0.060628504		0.739990234	0.003586955	0.053756936	0.699951172	0.00384769	0.044980509	0.770019531	0.003715233	0.054896229		0.760009766	0.003718254	0.054929501	0.739990234	0.00358961	0.052885193	0.75	0.003582633	0.052429055
0.729980469	0.003838365	0.045574788	0.75994873	0.003715488	0.054391192	0.780029297	0.003715545	0.062025925		0.75	0.003720079	0.055152185	0.709960938	0.003982285	0.046006206	0.780029297	0.003849685	0.056268853		0.769958496	0.00384968	0.056296606	0.75	0.003721315	0.054213285	0.760009766	0.003715419	0.053782213
0.739990234	0.003973663	0.046647406	0.769958496	0.003848433	0.05577351	0.790039063	0.003850008	0.063438458		0.760009766	0.003852643	0.056562519	0.719970703	0.004113528	0.047046986	0.790039063	0.003981906	0.057641476		0.779968262	0.003983343	0.057678902	0.75994873	0.003854694	0.055548967	0.769958496	0.003850994	0.055127811
0.75	0.00410896	0.047720024	0.779968262	0.003980819	0.057163381	0.799987793	0.003983355	0.064820776		0.770019531	0.003984648	0.057980394	0.729980469	0.004246448	0.048102851	0.800048828	0.00411357	0.059006558		0.789978027	0.004119243	0.059076388	0.769958496	0.003990305	0.056907415	0.779968262	0.003983221	0.056450731
0.760009766	0.004240918	0.048830411	0.789978027	0.00411544	0.058560806	0.809997559	0.004116702	0.066203094		0.779968262	0.004116094	0.059405811	0.739990234	0.004381042	0.049181341	0.809997559	0.004249138	0.060386724		0.799987793	0.004247872	0.060473874	0.779968262	0.00412201	0.058258275	0.789978027	0.00411768	0.057758531
0.770019531	0.004367864	0.049940797	0.799987793	0.004247267	0.059958232	0.820007324	0.004250607	0.067615626		0.789978027	0.004244742	0.060808602	0.75	0.004513403	0.050267373	0.820007324	0.004384706	0.061766889		0.809997559	0.004375384	0.061871359	0.789978027	0.004250924	0.059609135	0.799987793	0.00425214	0.05909657
0.780029297	0.00449815	0.051066291	0.809997559	0.004377419	0.061355657	0.83001709	0.004382838	0.069013051		0.799987793	0.004375629	0.062241557	0.760009766	0.004640737	0.051338321	0.83001709	0.004513022	0.063154597		0.820007324	0.00450625	0.06327644	0.799987793	0.00437928	0.060952405	0.809997559	0.004383809	0.060434609
0.789978027	0.004633448	0.052191785	0.819946289	0.004504219	0.062753082	0.840026855	0.004510047	0.070425584		0.809997559	0.004511549	0.063674516	0.769958496	0.004771422	0.052431895	0.840026855	0.004640222	0.064542304		0.83001709	0.004643269	0.064696711	0.809997559	0.004512101	0.062303265	0.820007324	0.004511015	0.061749969
0.799987793	0.004768746	0.053317279	0.829956055	0.004638839	0.064158061	0.850036621	0.004639489	0.071838116		0.820007324	0.004649147	0.065092391	0.779968262	0.004908251	0.05353301	0.850036621	0.004771327	0.065914928		0.83996582	0.004779169	0.066109387	0.819946289	0.004646596	0.063669303	0.83001709	0.004639338	0.063103126
0.809997559	0.004900703	0.054435219	0.83996582	0.00477737	0.065555486	0.859985352	0.00477172	0.073243095		0.83001709	0.00478339	0.066502724	0.789978027	0.005042845	0.054634126	0.860046387	0.00490578	0.067295094		0.849975586	0.00491395	0.067514468	0.829956055	0.004778859	0.065004984	0.83996582	0.004772681	0.064441165
0.820007324	0.005032103	0.055568267	0.849975586	0.004910314	0.066952911	0.869995117	0.004907298	0.074655628		0.840026855	0.004917073	0.067920599	0.799987793	0.00517353	0.055735242	0.870056152	0.005040233	0.068667717		0.859985352	0.005048732	0.068942334	0.83996582	0.00491168	0.066325487	0.849975586	0.00490714	0.065748966
0.83001709	0.005167401	0.056716421	0.859985352	0.005041583	0.068335229	0.880004883	0.005040087	0.076022838		0.849975586	0.005052993	0.069346016	0.809997559	0.005307008	0.056866525	0.880004883	0.005171896	0.070040341		0.869995117	0.005182395	0.07038539	0.849975586	0.005046175	0.06765358	0.859985352	0.005040484	0.067041647
0.840026855	0.005301586	0.05787213	0.869995117	0.005173411	0.069732655	0.890014648	0.005173434	0.077382495		0.859985352	0.005185557	0.070763891	0.820007324	0.005441603	0.05800535	0.890014648	0.005306348	0.071420507		0.880004883	0.005315499	0.071836041	0.859985352	0.005178437	0.068989261	0.869995117	0.005173269	0.068326769
0.849975586	0.005434656	0.059020285	0.879943848	0.005308031	0.071152741	0.900024414	0.005306781	0.078779921		0.869995117	0.005313087	0.072181766	0.829956055	0.005572288	0.059136634	0.900024414	0.005438569	0.072808214		0.890014648	0.005444128	0.073286692	0.869995117	0.005306794	0.070332532	0.880004883	0.005307728	0.06963457
0.859985352	0.005562716	0.060160886	0.889953613	0.005437624	0.072565273	0.91003418	0.005437338	0.0801849		0.880004883	0.005445092	0.073607183	0.83996582	0.005701297	0.060275459	0.91003418	0.005569117	0.074195922		0.899963379	0.005575554	0.074729748	0.879943848	0.00543515	0.071675802	0.890014648	0.005439956	0.070957489
0.869995117	0.005694673	0.061316594	0.899963379	0.005566659	0.073970252	0.91998291	0.005565664	0.081582325		0.890014648	0.005581012	0.075025058	0.849975586	0.005830866	0.061414284	0.920043945	0.005697432	0.075576087		0.909973145	0.005710336	0.076172804	0.889953613	0.005569645	0.073019073	0.899963379	0.005569394	0.072272849
0.880004883	0.005829971	0.062479852	0.909973145	0.005696252	0.075382785	0.929992676	0.005695663	0.082972196		0.900024414	0.005713577	0.07642785	0.859985352	0.00596546	0.062575735	0.930053711	0.005829653	0.076941169		0.91998291	0.005847354	0.07760067	0.899963379	0.005705256	0.074377521	0.909973145	0.005698832	0.07357309
0.890014648	0.005961371	0.063643115	0.91998291	0.005834224	0.076772656	0.940002441	0.005828452	0.084354514		0.909973145	0.005845582	0.077823099	0.869995117	0.006101172	0.063744728	0.940002441	0.005966338	0.078321335		0.929992676	0.00597934	0.079013346	0.909973145	0.005839751	0.075720792	0.91998291	0.005832175	0.07489601
0.900024414	0.006095555	0.064821484	0.929992676	0.005969962	0.078162528	0.950012207	0.005965704	0.085729279		0.91998291	0.005981502	0.079233432	0.880004883	0.006235766	0.064891095	0.950012207	0.006099117	0.079701501		0.940002441	0.006113003	0.080433617	0.91998291	0.005971456	0.077041295	0.929992676	0.00596775	0.076188692
0.909973145	0.00622974	0.066022514	0.939941406	0.006104582	0.079537292	0.960021973	0.006099609	0.087111596		0.929992676	0.006117422	0.080636223	0.889953613	0.006368685	0.066052546	0.960021973	0.006231338	0.081081666		0.950012207	0.006247784	0.081876672	0.929992676	0.006104835	0.078376977	0.940002441	0.006101094	0.077481373
0.91998291	0.006363924	0.067215991	0.949951172	0.006238085	0.08091961	0.970031738	0.006230724	0.088493914		0.940002441	0.006248868	0.082039015	0.899963379	0.00650328	0.06722908	0.970031738	0.006364674	0.08245429		0.959960938	0.006381447	0.083312133	0.940002441	0.006238214	0.079743014	0.950012207	0.006231647	0.078804293
0.929992676	0.006491983	0.068424575	0.959960938	0.00637103	0.082317035	0.980041504	0.006365187	0.089883786		0.950012207	0.006376398	0.083441806	0.909973145	0.006636757	0.068405615	0.980041504	0.006499127	0.083834456		0.969970703	0.00650784	0.084747594	0.949951172	0.006365454	0.081101463	0.959960938	0.006364991	0.080127212
0.940002441	0.006620043	0.069610498	0.969970703	0.006503416	0.08371446	0.989990234	0.00649686	0.091281211		0.960021973	0.006506165	0.084837055	0.91998291	0.006766326	0.069582149	0.99005127	0.006628559	0.085191995		0.979980469	0.006637588	0.08617546	0.959960938	0.006494926	0.082459912	0.969970703	0.00649945	0.081457691
0.950012207	0.00675033	0.070849296	0.979980469	0.006631892	0.085096778	1	0.006626302	0.092663529		0.969970703	0.006642086	0.086224763	0.929992676	0.006894777	0.07078131	1	0.00675799	0.086564619		0.989990234	0.006772369	0.087610921	0.969970703	0.006624399	0.083803182	0.979980469	0.006630004	0.08279573
0.960021973	0.0068834	0.072080541	0.989990234	0.006762602	0.086479096	1.010009766	0.006755185	0.094045847		0.979980469	0.006776887	0.087597387	0.940002441	0.007029371	0.07198047	1.010009766	0.006886306	0.087922159		1	0.006907151	0.089046382	0.979980469	0.00676001	0.085146453	0.989990234	0.00675721	0.08411865
0.970031738	0.007016471	0.073304233	1	0.006898898	0.087868968	1.020019531	0.006886858	0.095420611		0.989990234	0.00691057	0.08897001	0.949951172	0.0071662	0.07317963	1.020019531	0.007021874	0.089287241		1.010009766	0.007040255	0.090481843	0.989990234	0.006898411	0.086466956	1	0.006886648	0.085441569
0.979980469	0.007149542	0.074550585	1.00994873	0.007034636	0.089251286	1.030029297	0.007022437	0.096787822		1	0.007042575	0.090342634	0.959960938	0.007299677	0.074378791	1.030029297	0.007158559	0.090652323		1.019958496	0.007175036	0.091917304	1	0.007032348	0.087772281	1.010009766	0.007023339	0.086772049
0.989990234	0.007282056	0.07578183	1.019958496	0.007167581	0.090603389	1.040039063	0.007158015	0.098147479		1.010009766	0.007178496	0.091707716	0.969970703	0.007434272	0.075547783	1.040039063	0.007293011	0.092002321		1.029968262	0.007310936	0.093352765	1.00994873	0.007166843	0.089085195	1.019958496	0.007158914	0.088079849
1	0.007415126	0.077013075	1.029968262	0.007302201	0.091947939	1.049987793	0.007292478	0.099492029		1.020019531	0.00731106	0.093087881	0.979980469	0.007568867	0.076739402	1.050048828	0.007426348	0.093337235		1.039978027	0.007443481	0.094795821	1.019958496	0.007300222	0.090428466	1.029968262	0.007293373	0.08938765
1.010009766	0.007546527	0.078266981	1.039978027	0.007436821	0.093315149	1.059997559	0.007426941	0.100844132		1.029968262	0.007440827	0.094490673	0.989990234	0.007701786	0.077938562	1.059997559	0.007559685	0.094694775		1.049987793	0.00757211	0.096254067	1.029968262	0.007430811	0.091764147	1.039978027	0.007427832	0.090687891
1.020019531	0.007676257	0.07952844	1.049987793	0.007567532	0.094667253	1.070007324	0.007560288	0.102196235		1.039978027	0.007569476	0.095885922	1	0.007830237	0.07913018	1.070007324	0.007692464	0.096059857		1.059997559	0.00770074	0.097712313	1.039978027	0.007559725	0.093077061	1.049987793	0.007562292	0.092003251
1.030029297	0.007806543	0.080782346	1.059997559	0.007693773	0.09602691	1.08001709	0.007690845	0.103533231		1.049987793	0.00770204	0.09727363	1.010009766	0.007956454	0.080329341	1.08001709	0.007822453	0.097409855		1.070007324	0.007831607	0.099162964	1.049987793	0.007690314	0.094397565	1.059997559	0.007694519	0.093318611
1.039978027	0.007941841	0.082066467	1.069946289	0.007822249	0.097371459	1.090026855	0.00781917	0.104877781		1.059997559	0.007837961	0.098676421	1.019958496	0.008088815	0.081536043	1.090026855	0.007950769	0.098767395		1.08001709	0.007968625	0.100598425	1.059997559	0.007827041	0.095718068	1.070007324	0.007822841	0.094641531
1.049987793	0.008076026	0.083327926	1.079956055	0.007957987	0.098708455	1.100036621	0.007952517	0.106207223		1.070007324	0.007976118	0.100064128	1.029968262	0.008225643	0.082727661	1.100036621	0.008085221	0.100124935		1.08996582	0.008106203	0.102033886	1.069946289	0.007961536	0.097030982	1.08001709	0.007952279	0.095949331
1.059997559	0.008207983	0.084589386	1.08996582	0.008093724	0.100030344	1.109985352	0.00808698	0.107529112		1.08001709	0.00811092	0.101459378	1.039978027	0.008359121	0.083934363	1.110046387	0.008221906	0.101482475		1.099975586	0.008242103	0.103454157	1.079956055	0.008094915	0.098351485	1.08996582	0.00808897	0.097264691
1.070007324	0.008339383	0.085843291	1.099975586	0.00822611	0.101359787	1.119995117	0.008222559	0.108835893		1.090026855	0.00824684	0.102847085	1.049987793	0.008489806	0.085141066	1.120056152	0.008353569	0.102817389		1.109985352	0.008378003	0.104882023	1.08996582	0.008227736	0.099687167	1.099975586	0.008224545	0.098580051
1.08001709	0.008472454	0.087127412	1.109985352	0.008360731	0.102666568	1.130004883	0.008354232	0.110157782		1.099975586	0.008381642	0.104249877	1.059997559	0.008624401	0.086347768	1.130004883	0.008488021	0.10413722		1.119995117	0.008512225	0.106309889	1.099975586	0.008365021	0.101015259	1.109985352	0.008357888	0.099895411
1.090026855	0.008603854	0.088419086	1.119995117	0.008496468	0.104011118	1.140014648	0.008487579	0.111479671		1.109985352	0.008510291	0.105652668	1.070007324	0.008760112	0.087599721	1.140014648	0.008624706	0.105464592		1.130004883	0.008642533	0.107737755	1.109985352	0.008496726	0.102350941	1.119995117	0.008490674	0.101203212
1.099975586	0.0087308	0.089703207	1.129943848	0.008627179	0.105378328	1.150024414	0.008623157	0.11280156		1.119995117	0.008637821	0.107032834	1.079956055	0.008890797	0.088859217	1.150024414	0.008756927	0.106822132		1.140014648	0.008768925	0.109150431	1.119995117	0.00862285	0.103671444	1.130004883	0.008625133	0.102526132
1.109985352	0.00885886	0.090979773	1.139953613	0.008756772	0.106730432	1.16003418	0.008753715	0.114115895		1.130004883	0.008768707	0.108397915	1.08996582	0.009019807	0.090126254	1.16003418	0.008884127	0.108157046		1.149963379	0.008898674	0.110555512	1.129943848	0.00875009	0.104991947	1.140014648	0.008756245	0.10386417
1.119995117	0.008993044	0.09225634	1.149963379	0.008885248	0.108074981	1.16998291	0.008880924	0.115415122		1.140014648	0.008903509	0.109770539	1.099975586	0.009149375	0.091393291	1.170043945	0.009011327	0.109476877		1.159973145	0.009034574	0.111945402	1.139953613	0.008885701	0.106320039	1.149963379	0.008883451	0.10517953
1.130004883	0.009129455	0.093532907	1.159973145	0.009017634	0.109427085	1.179992676	0.009012039	0.116729458		1.150024414	0.009037192	0.111128079	1.109985352	0.00928397	0.09266787	1.180053711	0.00914299	0.110804249		1.16998291	0.009168237	0.113304913	1.149963379	0.009020196	0.107640543	1.159973145	0.009012889	0.106487331
1.140014648	0.00926531	0.094794367	1.16998291	0.009154489	0.110771634	1.190002441	0.009147618	0.118043793		1.159973145	0.009168078	0.112462993	1.119995117	0.009420798	0.093919824	1.190002441	0.009280232	0.112108996		1.179992676	0.009299103	0.114672019	1.159973145	0.009155808	0.108945868	1.16998291	0.009147348	0.107787572
1.150024414	0.009398937	0.096086041	1.179992676	0.009290226	0.112123738	1.200012207	0.009283197	0.119350574		1.16998291	0.00930288	0.113820533	1.130004883	0.00955651	0.095194403	1.200012207	0.009414127	0.113406201		1.190002441	0.009432766	0.116039124	1.16998291	0.009288628	0.110266371	1.179992676	0.009284039	0.109095373
1.159973145	0.009533122	0.097377715	1.189941406	0.009425964	0.11345318	1.210021973	0.009413754	0.120649802		1.179992676	0.0094388	0.115178073	1.139953613	0.009692221	0.096468982	1.210021973	0.009547463	0.114710948		1.200012207	0.009568666	0.117413825	1.179992676	0.009423123	0.111564107	1.190002441	0.009417383	0.110395614
1.16998291	0.009666192	0.098676943	1.199951172	0.009561701	0.114782622	1.220031738	0.009547101	0.121941476		1.190002441	0.009569686	0.116535613	1.149963379	0.009826816	0.097751103	1.220031738	0.009679684	0.116008152		1.209960938	0.00970177	0.118780931	1.190002441	0.00955427	0.112869432	1.200012207	0.009549052	0.111680736
1.179992676	0.009794252	0.099968617	1.209960938	0.009697439	0.116112065	1.230041504	0.009682679	0.123240704		1.200012207	0.009698335	0.117893153	1.159973145	0.009959735	0.099033224	1.230041504	0.009814137	0.117335525		1.219970703	0.009829281	0.120155631	1.199951172	0.009683742	0.114174757	1.209960938	0.009683511	0.112973417
1.190002441	0.009922312	0.101245183	1.219970703	0.009827591	0.117456614	1.239990234	0.009814352	0.124555039		1.210021973	0.009829781	0.119243151	1.16998291	0.010087069	0.10029272	1.24005127	0.009944684	0.118670439		1.229980469	0.009962944	0.121522737	1.209960938	0.009812099	0.115480082	1.219970703	0.009815739	0.114273658
1.200012207	0.010057609	0.10252175	1.229980469	0.009953274	0.11879361	1.25	0.009941562	0.125876927		1.219970703	0.009965701	0.120600691	1.179992676	0.01021552	0.101567299	1.25	0.010073	0.119982728		1.239990234	0.010098844	0.122905033	1.219970703	0.009945478	0.116770229	1.229980469	0.009946293	0.115566339
1.210021973	0.010194021	0.103798317	1.239990234	0.010083425	0.120115499	1.260009766	0.010071561	0.127183709		1.229980469	0.010103859	0.121943147	1.190002441	0.010348998	0.102841878	1.260009766	0.010203547	0.121287474		1.25	0.010233626	0.124256948	1.229980469	0.010081089	0.118075554	1.239990234	0.010074615	0.116843902
1.220031738	0.010324864	0.10506733	1.25	0.01021637	0.121444941	1.270019531	0.01020435	0.12849049		1.239990234	0.010236423	0.123262978	1.199951172	0.010482476	0.104116457	1.270019531	0.010338	0.122599763		1.260009766	0.010365611	0.125608857	1.239990234	0.010217816	0.119365701	1.25	0.010205726	0.118144143
1.229980469	0.010457378	0.106336343	1.25994873	0.01035099	0.122759277	1.280029297	0.010341603	0.129782164		1.25	0.010368428	0.124612976	1.209960938	0.010615953	0.105368411	1.280029297	0.010476358	0.12390451		1.269958496	0.010499274	0.126983557	1.25	0.010352311	0.120640669	1.260009766	0.010342417	0.119444384
1.239990234	0.010592676	0.107620464	1.269958496	0.010483376	0.124058504	1.290039063	0.010477181	0.131073839		1.260009766	0.010504348	0.125962974	1.219970703	0.010747755	0.106627906	1.290039063	0.010611926	0.125209256		1.279968262	0.010635174	0.128343068	1.25994873	0.01048569	0.121930816	1.269958496	0.010479108	0.120729506
1.25	0.010727974	0.108889477	1.279968262	0.010616321	0.125387947	1.299987793	0.01061276	0.132350405		1.270019531	0.01063915	0.127312972	1.229980469	0.010884584	0.107887402	1.300048828	0.010745821	0.126521545		1.289978027	0.010768837	0.129694984	1.269958496	0.010618511	0.123220963	1.279968262	0.010613567	0.122014628
1.260009766	0.01085659	0.110150937	1.289978027	0.010753734	0.126732496	1.309997559	0.010746665	0.133649633		1.279968262	0.010767799	0.128647886	1.239990234	0.011018061	0.109146897	1.309997559	0.010879158	0.127826292		1.299987793	0.010898585	0.131054494	1.279968262	0.010750774	0.124503528	1.289978027	0.010748027	0.12329219
1.270019531	0.010980752	0.11141995	1.299987793	0.010885562	0.128069492	1.320007324	0.010881128	0.134948861		1.289978027	0.010900363	0.129975259	1.25	0.011146513	0.110391309	1.320007324	0.011011379	0.129146122		1.309997559	0.011030011	0.132398815	1.289978027	0.010878014	0.125808853	1.299987793	0.010881928	0.124584879
1.280029297	0.011112709	0.112681409	1.309997559	0.011014038	0.129406488	1.33001709	0.011009453	0.136248089		1.299987793	0.011035164	0.131310173	1.260009766	0.011276081	0.111665888	1.33001709	0.011139695	0.130435785		1.320007324	0.011163115	0.133743135	1.299987793	0.011008602	0.127106589	1.309997559	0.011011924	0.12588512
1.289978027	0.011250234	0.113957976	1.319946289	0.011145307	0.130728377	1.340026855	0.011138337	0.137509548		1.309997559	0.011168288	0.132622462	1.269958496	0.011410675	0.112940467	1.340026855	0.011269126	0.131717906		1.33001709	0.011299015	0.135095051	1.309997559	0.011143097	0.128389147	1.320007324	0.011140246	0.127170242
1.299987793	0.011384419	0.11524965	1.329956055	0.011281044	0.13205782	1.350036621	0.011268894	0.138763454		1.320007324	0.011300852	0.133919666	1.279968262	0.011546387	0.114199962	1.350036621	0.011402463	0.133000027		1.33996582	0.01143156	0.136408992	1.319946289	0.011276476	0.129671705	1.33001709	0.0112708	0.128455364
1.309997559	0.011516376	0.116503556	1.33996582	0.011415665	0.133387262	1.359985352	0.011403357	0.140032467		1.33001709	0.011435654	0.135209329	1.289978027	0.011678747	0.115436832	1.360046387	0.011534126	0.13428969		1.349975586	0.011565223	0.137738122	1.329956055	0.011409297	0.130946673	1.33996582	0.011404143	0.129740486
1.320007324	0.01164889	0.117780123	1.349975586	0.011547492	0.134694043	1.369995117	0.01153503	0.141331695		1.340026855	0.011570456	0.136506534	1.299987793	0.011812225	0.116681244	1.370056152	0.011666347	0.13556427		1.359985352	0.011698326	0.139059658	1.33996582	0.01154156	0.132221642	1.349975586	0.011537486	0.131025608
1.33001709	0.011784187	0.119086904	1.359985352	0.011682113	0.135993271	1.380004883	0.011667261	0.142600708		1.349975586	0.011703579	0.137788655	1.309997559	0.011949054	0.117925655	1.380004883	0.011799684	0.136838849		1.369995117	0.011831989	0.140373598	1.349975586	0.011677171	0.133526967	1.359985352	0.011669156	0.13230317
1.340026855	0.011915031	0.120386132	1.369995117	0.011816733	0.137307606	1.390014648	0.011800608	0.143862168		1.359985352	0.011832787	0.139063235	1.320007324	0.012081973	0.119192693	1.390014648	0.011935252	0.13812097		1.380004883	0.011961737	0.141717919	1.359985352	0.011809434	0.134824703	1.369995117	0.011802499	0.133588292
1.349975586	0.012040307	0.121692914	1.379943848	0.011950236	0.138591727	1.400024414	0.011934512	0.145146288		1.369995117	0.011961436	0.140352897	1.329956055	0.012214333	0.120444646	1.400024414	0.012068031	0.139388007		1.390014648	0.012091486	0.143047049	1.369995117	0.011936674	0.136099672	1.380004883	0.011936959	0.134865854
1.359985352	0.012168923	0.123007249	1.389953613	0.012080947	0.139868293	1.41003418	0.012067859	0.146415301		1.380004883	0.01209456	0.141627477	1.33996582	0.012343901	0.121704142	1.41003418	0.012196347	0.140662586		1.399963379	0.012225149	0.144353395	1.379943848	0.012068379	0.137389818	1.390014648	0.012068628	0.136135857
1.369995117	0.012305334	0.12431403	1.399963379	0.012211657	0.141175075	1.41998291	0.012196185	0.147676761		1.390014648	0.012228243	0.142902056	1.349975586	0.012475145	0.122963637	1.420043945	0.012326336	0.141944707		1.409973145	0.01235993	0.145667335	1.389953613	0.012205106	0.138664787	1.399963379	0.01219695	0.13741342
1.380004883	0.012441746	0.125635919	1.409973145	0.012346277	0.142466749	1.429992676	0.0123273	0.14893822		1.400024414	0.012363044	0.144146467	1.359985352	0.012609181	0.124208056	1.430053711	0.012461905	0.143211745		1.41998291	0.012493593	0.14695849	1.399963379	0.012340717	0.139916988	1.409973145	0.012329178	0.138683423
1.390014648	0.012577044	0.126950254	1.41998291	0.01247978	0.143743316	1.440002441	0.012462879	0.150214787		1.409973145	0.012496727	0.145413505	1.369995117	0.012744893	0.12546001	1.440002441	0.012597473	0.144478782		1.429992676	0.012626697	0.148242051	1.409973145	0.012471864	0.141176779	1.41998291	0.012464753	0.139953425
1.400024414	0.012711228	0.128234374	1.429992676	0.012611608	0.145012329	1.450012207	0.012598457	0.1514838		1.41998291	0.012629851	0.146695626	1.380004883	0.01287837	0.126696879	1.450012207	0.012730252	0.145730735		1.440002441	0.01276036	0.149548396	1.41998291	0.012606359	0.142459337	1.429992676	0.012600328	0.141208309
1.409973145	0.012845412	0.129556263	1.439941406	0.012745111	0.146266235	1.460021973	0.01273013	0.15274526		1.429992676	0.012762415	0.147992831	1.389953613	0.013011848	0.127933749	1.460021973	0.012862473	0.146967605		1.450012207	0.012891786	0.150854742	1.429992676	0.012740296	0.143719127	1.440002441	0.012732555	0.142478312
1.41998291	0.012976812	0.130870598	1.449951172	0.012880849	0.147527694	1.470031738	0.012863477	0.153976505		1.440002441	0.012892183	0.149290035	1.399963379	0.013146442	0.129170619	1.470031738	0.012996926	0.148234642		1.459960938	0.013022653	0.152161087	1.440002441	0.012873675	0.144986507	1.450012207	0.012865341	0.143725636
1.429992676	0.013104872	0.132169826	1.459960938	0.013013235	0.148796708	1.480041504	0.013000172	0.155237964		1.450012207	0.01302195	0.150564615	1.409973145	0.013276011	0.130422572	1.480041504	0.013132494	0.14950168		1.469970703	0.013152401	0.153459837	1.449951172	0.013003147	0.146238708	1.459960938	0.013000916	0.14498808
1.440002441	0.013234602	0.133476607	1.469970703	0.013143945	0.150050613	1.489990234	0.013132403	0.156506978		1.460021973	0.013156752	0.151846736	1.41998291	0.013403345	0.1316519	1.49005127	0.013263042	0.150761175		1.479980469	0.013286064	0.154743398	1.459960938	0.013134294	0.14748332	1.469970703	0.013134259	0.146235404
1.450012207	0.013364889	0.134768282	1.479980469	0.013272421	0.151312073	1.5	0.013261844	0.157760884		1.469970703	0.013293791	0.153106231	1.429992676	0.01353403	0.132896312	1.5	0.013391357	0.152020671		1.489990234	0.013423082	0.156019363	1.469970703	0.013268789	0.148743111	1.479980469	0.013263697	0.147490288
1.460021973	0.013499073	0.136052402	1.489990234	0.013404807	0.15258864	1.510009766	0.013392401	0.159022343		1.479980469	0.013426355	0.154365727	1.440002441	0.013669742	0.13412564	1.510009766	0.013526926	0.153265082		1.5	0.013556745	0.157318113	1.479980469	0.01340161	0.150018079	1.489990234	0.013393693	0.148745171
1.470031738	0.013632144	0.137328969	1.5	0.01353831	0.153827438	1.520019531	0.01352798	0.160268695		1.489990234	0.013557241	0.155625222	1.449951172	0.013803219	0.135354967	1.520019531	0.013661378	0.154501952		1.510009766	0.013688731	0.158594079	1.489990234	0.013533872	0.151262692	1.5	0.013527594	0.149984936
1.479980469	0.013763544	0.138605536	1.51	0.013672865	0.155066857	1.530029297	0.013662443	0.161515047		1.5	0.013692043	0.156914885	1.459960938	0.01393558	0.136576753	1.530029297	0.013793599	0.155738822		1.519958496	0.013822394	0.159877639	1.5	0.013668367	0.152514893	1.510009766	0.013662054	0.151224701
1.489990234	0.013898842	0.139882102	1.51994873	0.013806927	0.156313209	1.540039063	0.013794674	0.162753846		1.510009766	0.013826845	0.158181922	1.469970703	0.014070174	0.137790997	1.540039063	0.013925263	0.156983233		1.529968262	0.013956057	0.161161199	1.50994873	0.013802862	0.153767094	1.519958496	0.013796513	0.152449346
1.5	0.014031912	0.141196438	1.529958496	0.01394043	0.157567115	1.549987793	0.013928021	0.163969984		1.520019531	0.013955493	0.159441418	1.479980469	0.014201976	0.139027867	1.550048828	0.014060831	0.158212561		1.539978027	0.014085805	0.16244476	1.519958496	0.013934567	0.154996528	1.529968262	0.013927625	0.153666432
1.510009766	0.014161086	0.142488112	1.539968262	0.014072816	0.158828574	1.559997559	0.01406081	0.165201229		1.529968262	0.014081905	0.160693371	1.489990234	0.014332662	0.140249653	1.559997559	0.014195284	0.159456973		1.549987793	0.014212197	0.163705535	1.529968262	0.01406404	0.156241141	1.539978027	0.014061526	0.154875959
1.520019531	0.014290259	0.143779786	1.549978027	0.01420241	0.160097587	1.570007324	0.014193041	0.166432474		1.539978027	0.014212791	0.161952866	1.5	0.014462788	0.141486523	1.570007324	0.014326389	0.160693842		1.559997559	0.014341946	0.164989095	1.539978027	0.014192954	0.157493342	1.549987793	0.014194869	0.156108164
1.530029297	0.014425557	0.14507146	1.559987793	0.014332003	0.161359047	1.58001709	0.014322482	0.167663718		1.549987793	0.014350389	0.163219904	1.510009766	0.014595707	0.142700767	1.58001709	0.014453589	0.16192317		1.570007324	0.014480083	0.166272656	1.549987793	0.014325775	0.158737954	1.559997559	0.014325981	0.157340369
1.539978027	0.014559741	0.14635558	1.569997559	0.014466623	0.162620506	1.590026855	0.014450807	0.168872302		1.559997559	0.014487428	0.164486941	1.519958496	0.014733094	0.143930095	1.590026855	0.014584136	0.16316004		1.58001709	0.014615983	0.167533431	1.559997559	0.01446027	0.159967388	1.570007324	0.014454303	0.158580134
1.549987793	0.014692812	0.147639701	1.579946289	0.014602361	0.163881966	1.600036621	0.014584154	0.170095994		1.570007324	0.01462223	0.165738895	1.529968262	0.014866013	0.145129255	1.600036621	0.014719704	0.164381826		1.58996582	0.014749646	0.168801801	1.569946289	0.014593649	0.161189233	1.58001709	0.014585973	0.159812339
1.559997559	0.014824212	0.148916268	1.589956055	0.014735864	0.165128318	1.609985352	0.014719733	0.171312131		1.58001709	0.014754235	0.166990848	1.539978027	0.014997257	0.146328415	1.610046387	0.014851925	0.165611154		1.599975586	0.014884427	0.170039791	1.579956055	0.014727028	0.1623959	1.58996582	0.014720432	0.161036985
1.570007324	0.01495951	0.150200388	1.59996582	0.014866574	0.166382224	1.619995117	0.014854196	0.172528269		1.590026855	0.014887918	0.168242802	1.549987793	0.015130176	0.147527576	1.620056152	0.014984704	0.16683294		1.609985352	0.015019209	0.171300566	1.58996582	0.014860965	0.163617745	1.599975586	0.014853775	0.16226163
1.58001709	0.015093694	0.151476955	1.609975586	0.01499896	0.167628576	1.630004883	0.014985869	0.173729299		1.599975586	0.015021601	0.169487213	1.559997559	0.015263654	0.148726736	1.630004883	0.015120273	0.16806981		1.619995117	0.015152872	0.172576532	1.599975586	0.014993227	0.164847179	1.609985352	0.014986561	0.163471157
1.590026855	0.015224538	0.152753522	1.619985352	0.015131905	0.168882482	1.640014648	0.015120332	0.174945437		1.609985352	0.015151368	0.170746709	1.570007324	0.015394897	0.14994098	1.640014648	0.015251378	0.169299137		1.630004883	0.015281501	0.173844902	1.609985352	0.0151227	0.166076613	1.619995117	0.01512102	0.164680683
1.599975586	0.015353711	0.154007428	1.629995117	0.015263174	0.170121281	1.650024414	0.015251447	0.176184236		1.619995117	0.015281136	0.172006204	1.579956055	0.015523349	0.151147682	1.650024414	0.01538081	0.170528465		1.640014648	0.01541125	0.175098082	1.619995117	0.015252172	0.167306047	1.630004883	0.015253247	0.165912888
1.609985352	0.015486781	0.155276441	1.639943848	0.015390532	0.171352526	1.66003418	0.015382004	0.177407927		1.630004883	0.015417056	0.173250616	1.58996582	0.015650683	0.152361926	1.66003418	0.015511357	0.171757793		1.649963379	0.015546031	0.176343667	1.629943848	0.015386667	0.168527892	1.640014648	0.01538157	0.167137534
1.619995117	0.015622079	0.156553008	1.649953613	0.015520126	0.172598878	1.66998291	0.015511445	0.178624064		1.640014648	0.015554095	0.174479943	1.599975586	0.015786394	0.153546003	1.670043945	0.015643578	0.172987121		1.659973145	0.015684168	0.177574062	1.639953613	0.015525069	0.169742148	1.649963379	0.015512123	0.168347061
1.630004883	0.01575348	0.157814467	1.659963379	0.015655863	0.17384523	1.679992676	0.015644792	0.179847756		1.650024414	0.015688897	0.175686646	1.609985352	0.015923223	0.154752705	1.680053711	0.015778031	0.174201365		1.66998291	0.01581895	0.178796863	1.649963379	0.01565789	0.170933636	1.659973145	0.015646582	0.169549028
1.640014648	0.015887664	0.159060819	1.669973145	0.015792718	0.175061368	1.690002441	0.015780371	0.181071447		1.659973145	0.015821461	0.176885806	1.619995117	0.016057817	0.155944323	1.690002441	0.015912483	0.175400525		1.679992676	0.015953731	0.180027258	1.659973145	0.015786246	0.172125125	1.66998291	0.015782158	0.170743435
1.650024414	0.016021848	0.160307172	1.67998291	0.015927338	0.176277505	1.700012207	0.015914834	0.182280031		1.66998291	0.015954585	0.178107592	1.630004883	0.016190737	0.157151026	1.700012207	0.016046936	0.176599686		1.690002441	0.016085716	0.181272843	1.66998291	0.015920741	0.17334697	1.679992676	0.015914385	0.171922723
1.659973145	0.016154919	0.161553524	1.689992676	0.016060842	0.177493643	1.710021973	0.016045391	0.183496169		1.679992676	0.016087149	0.179321836	1.639953613	0.016324214	0.158357728	1.710021973	0.016177483	0.177791304		1.700012207	0.016218261	0.182510833	1.679992676	0.016055236	0.174553637	1.690002441	0.016046055	0.173117131
1.66998291	0.016285205	0.162792322	1.699941406	0.016193786	0.178709781	1.720031738	0.016177622	0.184697199		1.690002441	0.016214679	0.180551164	1.649963379	0.016458809	0.159571972	1.720031738	0.016309704	0.178990464		1.709960938	0.016345772	0.183741228	1.690002441	0.016183592	0.175767892	1.700012207	0.016180514	0.174311538
1.679992676	0.016413265	0.164038675	1.709951172	0.016328407	0.179941026	1.730041504	0.016312085	0.18592089		1.700012207	0.016345565	0.181757866	1.659973145	0.016590611	0.160771132	1.730041504	0.016440252	0.180197166		1.719970703	0.016476639	0.184971623	1.699951172	0.016309716	0.17696697	1.709960938	0.016313857	0.175521065
1.690002441	0.016542438	0.165292581	1.719960938	0.016456883	0.181164717	1.739990234	0.01644041	0.187129474		1.710021973	0.016480367	0.18297211	1.66998291	0.016717945	0.16196275	1.74005127	0.016569683	0.181403869		1.729980469	0.01661142	0.186186828	1.709960938	0.016440863	0.178158459	1.719970703	0.016443295	0.176730591
1.700012207	0.016676623	0.166531379	1.729970703	0.016588151	0.182388408	1.75	0.01656762	0.188353165		1.719970703	0.016616287	0.18417127	1.679992676	0.01685254	0.163146827	1.75	0.016699115	0.182595487		1.739990234	0.01674732	0.187402033	1.719970703	0.01657759	0.179365125	1.729980469	0.016569386	0.177932558
1.710021973	0.016809693	0.167777731	1.739980469	0.016722772	0.183612099	1.760009766	0.016698177	0.189569303		1.729980469	0.01674997	0.185362889	1.690002441	0.016989368	0.164323362	1.760009766	0.016832451	0.183809731		1.75	0.016879865	0.188617238	1.729980469	0.016713201	0.180564203	1.739990234	0.016699939	0.179134525
1.720031738	0.016942764	0.168978762	1.749990234	0.016859627	0.184805576	1.770019531	0.016834871	0.190785441		1.739990234	0.016883653	0.186562049	1.699951172	0.017123963	0.16551498	1.770019531	0.016969136	0.184993808		1.760009766	0.017012969	0.189840038	1.739990234	0.016847696	0.181755692	1.75	0.016835514	0.180351611
1.729980469	0.017076948	0.170179792	1.76	0.016994247	0.185991499	1.780029297	0.01697045	0.191986471		1.75	0.017016777	0.187791377	1.709960938	0.017256323	0.166691515	1.780029297	0.017103588	0.186177884		1.769958496	0.017148869	0.191078029	1.75	0.016980517	0.182954769	1.760009766	0.016969974	0.181546019
1.739990234	0.017208348	0.17139593	1.76994873	0.017126075	0.187192529	1.790039063	0.017103797	0.193179948		1.760009766	0.017151578	0.189005621	1.719970703	0.017389801	0.167875591	1.790039063	0.017236925	0.187369503		1.779968262	0.017282532	0.192300829	1.75994873	0.017113896	0.184161436	1.769958496	0.017104433	0.182717748
1.75	0.017340306	0.172642282	1.779958496	0.017260695	0.188408667	1.799987793	0.01723826	0.194380978		1.770019531	0.017280227	0.190219865	1.729980469	0.017523837	0.169044584	1.800048828	0.017371378	0.188583747		1.789978027	0.017411161	0.193531224	1.769958496	0.017247275	0.185360514	1.779968262	0.017238892	0.183912155
1.760009766	0.017468365	0.173873527	1.789968262	0.017393081	0.189624805	1.809997559	0.017372722	0.195589562		1.779968262	0.017407757	0.191441651	1.739990234	0.017652847	0.17022866	1.809997559	0.017504157	0.189790449		1.799987793	0.017538672	0.194761619	1.779968262	0.017375631	0.186536824	1.789978027	0.017373351	0.185099003
1.770019531	0.017599766	0.175104772	1.799978027	0.017521557	0.190833389	1.820007324	0.017504395	0.1968057		1.789978027	0.017540322	0.192648353	1.75	0.017781298	0.171397653	1.820007324	0.017635262	0.191004693		1.809997559	0.017671217	0.196007204	1.789978027	0.01750622	0.187735902	1.799987793	0.017506695	0.186278291
1.780029297	0.01773395	0.176328463	1.809987793	0.01765115	0.192034419	1.83001709	0.017631605	0.19800673		1.799987793	0.017678479	0.193862597	1.760009766	0.017914217	0.172589272	1.83001709	0.017763578	0.192188769		1.820007324	0.017808235	0.197245194	1.799987793	0.017640715	0.18892739	1.809997559	0.017635017	0.18745758
1.789978027	0.017869248	0.177514386	1.819997559	0.01778577	0.193235449	1.840026855	0.017764952	0.199215314		1.809997559	0.017813281	0.195061758	1.769958496	0.018051604	0.173758264	1.840026855	0.017895799	0.193372846		1.83001709	0.017943017	0.198467994	1.809997559	0.017777442	0.190126468	1.820007324	0.017764455	0.188636868
1.799987793	0.018002318	0.178715416	1.829946289	0.017920391	0.194428926	1.850036621	0.017901646	0.20038613		1.820007324	0.017946964	0.196260918	1.779968262	0.018184523	0.174919715	1.850036621	0.018032483	0.194564464		1.84001709	0.018076707	0.19969922	1.819946289	0.017911937	0.191295189	1.83001709	0.017898914	0.189816156
1.809997559	0.018132605	0.179908893	1.839956055	0.018052218	0.195607295	1.859985352	0.018036109	0.201572053		1.83001709	0.018082884	0.197460078	1.789978027	0.018316884	0.176073624	1.860046387	0.018168051	0.195733457		1.84996582	0.018210929	0.200929615	1.829956055	0.018046432	0.19246391	1.84001709	0.018035881	0.190992167
1.820007324	0.018265675	0.181140138	1.84996582	0.018186839	0.196785665	1.869995117	0.018169456	0.202742868		1.840026855	0.018218804	0.19866678	1.799987793	0.018450361	0.177227533	1.870056152	0.018300829	0.19690245		1.859975586	0.018346831	0.20214482	1.83996582	0.018180927	0.193640221	1.84996582	0.018171456	0.192133658
1.83001709	0.018397632	0.18238649	1.859975586	0.018322575	0.197986695	1.880004883	0.018302245	0.203921238		1.849975586	0.018348571	0.199873482	1.809997559	0.018586073	0.178388984	1.880004883	0.018435282	0.198078984		1.869985352	0.018478257	0.20336762	1.849975586	0.018312631	0.19482412	1.859975586	0.018305358	0.193305387
1.840026855	0.018525691	0.183602628	1.869985352	0.018454961	0.199202833	1.890014648	0.018437824	0.205107161		1.859985352	0.018474982	0.201057559	1.820007324	0.018716758	0.179550435	1.890014648	0.018568618	0.199263061		1.879995117	0.018605768	0.20459042	1.859985352	0.018439871	0.19600802	1.869985352	0.018438701	0.194492234
1.849975586	0.018652637	0.184803658	1.879995117	0.01858232	0.200388756	1.900024414	0.018567823	0.20628553		1.869995117	0.01860475	0.202256719	1.829956055	0.018845209	0.180711886	1.900024414	0.018696934	0.200424512		1.890004883	0.018735516	0.20581322	1.869995117	0.018568227	0.197176741	1.879995117	0.018569255	0.195663963
1.859985352	0.018786822	0.186019796	1.889943848	0.018710796	0.201574679	1.91003418	0.018695033	0.207456346		1.880004883	0.018741789	0.203463421	1.83996582	0.018974777	0.181865795	1.91003418	0.01882525	0.201593504		1.900014648	0.018871416	0.207028425	1.879943848	0.018702722	0.198368229	1.890004883	0.018696461	0.196835692
1.869995117	0.018924347	0.187243487	1.899953613	0.018844299	0.202775709	1.91998291	0.01882559	0.208627162		1.890014648	0.018876591	0.20465504	1.849975586	0.019109372	0.183049871	1.920043945	0.018958587	0.202762497		1.909963379	0.019005079	0.208236035	1.889953613	0.01883945	0.199529362	1.900014648	0.018827573	0.198007421
1.880004883	0.019057417	0.188459625	1.909963379	0.018981154	0.203984293	1.929992676	0.018962284	0.209813085		1.900024414	0.019007477	0.205831575	1.859985352	0.019243966	0.184211322	1.930053711	0.019095271	0.20393149		1.919973144	0.019137064	0.209413265	1.899963379	0.018971712	0.200690494	1.909963379	0.018963148	0.19917159
1.890014648	0.019188818	0.189668209	1.919973145	0.019115774	0.205170216	1.940002441	0.019094515	0.2109839		1.909973145	0.01914116	0.207000567	1.869995117	0.019378561	0.185357689	1.940002441	0.019227492	0.205085399		1.92998291	0.019270727	0.210620875	1.909973145	0.019105091	0.201836448	1.919973144	0.019098723	0.20032064
1.900024414	0.019323002	0.1908919	1.92998291	0.019248719	0.206348585	1.950012207	0.019227304	0.212147162		1.91998291	0.019275961	0.208184644	1.880004883	0.019513156	0.186511598	1.950012207	0.019359155	0.206231766		1.939992676	0.01940439	0.21183608	1.91998291	0.019239586	0.203005169	1.92998291	0.019230393	0.201462131
1.909973145	0.019457186	0.192123145	1.939992676	0.019384457	0.207542062	1.960021973	0.019361767	0.213310425		1.929992676	0.019408526	0.209376262	1.889953613	0.01964775	0.187688133	1.960021973	0.019493608	0.207378133		1.950002441	0.019536375	0.2130285	1.929992676	0.019373523	0.204189068	1.939992676	0.01936262	0.202603622
1.91998291	0.019587473	0.193324175	1.949941406	0.019520194	0.208735539	1.970031738	0.019497346	0.214496348		1.940002441	0.019537174	0.210567881	1.899963379	0.019783462	0.188872209	1.970031738	0.01962806	0.208532042		1.960012207	0.019666683	0.21422092	1.940002441	0.019500763	0.205372968	1.950002441	0.019495964	0.20377535
1.929992676	0.019715532	0.194525205	1.959951172	0.019651463	0.209921462	1.980041504	0.019628461	0.215667163		1.950012207	0.019669179	0.211744415	1.909973145	0.019910796	0.190056286	1.980041504	0.019757492	0.209708577		1.969960937	0.019798668	0.215420935	1.949951172	0.019628004	0.206541689	1.960012207	0.019631539	0.20493952
1.940002441	0.019849717	0.195741343	1.969960938	0.019777705	0.211099831	1.989990234	0.01975567	0.216830425		1.960021973	0.019803981	0.212936034	1.91998291	0.020039247	0.191217736	1.99005127	0.019884692	0.210877569		1.979970703	0.019934568	0.216613355	1.959960938	0.019761383	0.207718	1.969960937	0.019760977	0.20609613
1.950012207	0.019986128	0.196949927	1.979970703	0.019907298	0.212278201	2	0.019885112	0.218001241		1.969970703	0.019939901	0.214097484	1.929992676	0.020169932	0.192386729	2	0.020015797	0.212054104		1.989980469	0.020070468	0.21779818	1.969970703	0.01989811	0.20889431	1.979970703	0.019887067	0.207260299
1.960021973	0.020120312	0.198120743	1.989980469	0.020041918	0.21345657	2.010009766	0.020019575	0.219202271		1.979980469	0.020073584	0.215258935	1.940002441	0.020305644	0.19354818	2.010009766	0.020151366	0.213230639		1.999990234	0.020203013	0.21897541	1.979980469	0.020033721	0.210055442	1.989980469	0.020018737	0.208424468
1.970031738	0.020253383	0.199291559	1.999990234	0.020176539	0.214627386	2.020019531	0.020156269	0.220388194		1.989990234	0.020208386	0.216427928	1.949951172	0.020439121	0.194679463	2.020019531	0.020289165	0.214392089		2.01	0.020337794	0.22015264	1.989990234	0.0201671	0.211216574	1.999990234	0.020157101	0.209596197
1.979980469	0.020387567	0.200454821	2.01	0.020308366	0.215783094	2.030029297	0.020289616	0.22155901		2	0.020344306	0.217581837	1.959960938	0.020570924	0.195810747	2.030029297	0.020422502	0.21555354		2.020009766	0.020472016	0.22136025	2	0.020301595	0.212370117	2.01	0.020292676	0.210745247
1.989990234	0.020520638	0.201648297	2.01994873	0.020440752	0.216938803	2.040039063	0.020424079	0.222722272		2.010009766	0.020476311	0.218758372	1.969970703	0.020704401	0.196964656	2.040039063	0.020555281	0.216722533		2.029958496	0.020604561	0.222545075	2.00994873	0.020437206	0.213554017	2.020009766	0.020424346	0.211901857
2	0.020648698	0.202826667	2.029958496	0.020574814	0.218117172	2.049987793	0.020559657	0.223893088		2.020019531	0.020606638	0.219927364	1.979980469	0.020838996	0.198126106	2.050048828	0.020691965	0.217891526		2.039968262	0.020734309	0.223722305	2.019958496	0.020566679	0.214730327	2.029958496	0.020558805	0.213058467
2.010009766	0.020776757	0.20401259	2.039968262	0.020708317	0.219303095	2.059997559	0.020693562	0.225071457		2.029968262	0.020737524	0.221081273	1.989990234	0.020971356	0.199264932	2.059997559	0.020825302	0.219090686		2.049978027	0.020866854	0.224914725	2.029968262	0.020693919	0.21588387	2.039968262	0.020695496	0.214222636
2.020019531	0.020908157	0.205183405	2.049978027	0.02083791	0.220473911	2.070007324	0.020821888	0.226242273		2.039978027	0.020873444	0.222235182	2	0.021098132	0.200381131	2.070007324	0.020952502	0.220274763		2.059987793	0.020999957	0.22612993	2.039978027	0.020823391	0.217037413	2.049978027	0.020826608	0.215379246
2.030029297	0.021044569	0.206339114	2.059987793	0.020968062	0.221644726	2.08001709	0.020949097	0.227420642		2.049987793	0.021007127	0.223396633	2.010009766	0.02123161	0.201512414	2.08001709	0.021079702	0.221436213		2.069997559	0.021134739	0.22732235	2.049987793	0.020957886	0.218190956	2.059987793	0.02095214	0.216513177
2.039978027	0.02117764	0.207487269	2.069997559	0.021104917	0.222815542	2.090026855	0.021079097	0.228599012		2.059997559	0.021138014	0.224550542	2.019958496	0.021367321	0.202658782	2.090026855	0.021211923	0.222605206		2.080007324	0.021268402	0.228507175	2.059997559	0.021092381	0.21933691	2.069997559	0.02108102	0.217654667
2.049987793	0.021311824	0.20862787	2.079946289	0.021240654	0.223978804	2.100036621	0.021214675	0.229784935		2.070007324	0.021271697	0.225704451	2.029968262	0.021503033	0.203790065	2.100036621	0.021347492	0.223766657		2.09001709	0.021402065	0.229684405	2.069946289	0.021224644	0.220482864	2.080007324	0.021216595	0.218803718
2.059997559	0.021443781	0.209791132	2.089956055	0.021372482	0.225126959	2.109985352	0.021349138	0.230925536		2.08001709	0.021408736	0.226843276	2.039978027	0.02163651	0.204913806	2.110046387	0.021481386	0.224913024		2.09996582	0.021539083	0.23088442	2.079956055	0.021356349	0.221621229	2.09001709	0.021350497	0.219945208
2.070007324	0.021577408	0.210969501	2.09996582	0.02150822	0.22626756	2.119995117	0.021480811	0.232058583		2.090026855	0.0215413	0.227997185	2.049987793	0.021769988	0.206037548	2.120056152	0.021612492	0.226051849		2.109975586	0.021671069	0.232076839	2.08996582	0.021490844	0.222774772	2.09996582	0.021481608	0.22106402
2.08001709	0.021706025	0.212155424	2.109975586	0.021643957	0.227423269	2.130004883	0.021614158	0.233199185		2.099975586	0.021668271	0.229158636	2.059997559	0.021904024	0.207176373	2.130004883	0.021746944	0.227220842		2.119985352	0.02179858	0.233238879	2.099975586	0.021625339	0.223928315	2.109975586	0.021614952	0.222197951
2.090026855	0.021834084	0.213318686	2.119985352	0.021775226	0.228594084	2.140014648	0.021748621	0.234362447		2.109985352	0.021797479	0.230320087	2.070007324	0.022036384	0.208300114	2.140014648	0.021881397	0.228374751		2.129995117	0.021926091	0.234423704	2.109985352	0.021753695	0.225059091	2.119985352	0.021750527	0.223331883
2.099975586	0.021964371	0.214504609	2.129995117	0.021903702	0.229749793	2.150024414	0.021880294	0.235525709		2.119995117	0.021929484	0.231473996	2.079956055	0.022165953	0.209423856	2.150024414	0.022010828	0.229536202		2.140004883	0.022059754	0.235600934	2.119995117	0.021884284	0.226197456	2.129995117	0.021882196	0.224480933
2.109985352	0.022099669	0.215667871	2.139943848	0.022034412	0.230890394	2.16003418	0.022008619	0.236673864		2.130004883	0.022065404	0.232620363	2.08996582	0.022298313	0.210562681	2.16003418	0.022139144	0.230675027		2.150014648	0.022195654	0.236785759	2.129943848	0.022019895	0.22734341	2.140004883	0.022009403	0.225614864
2.119995117	0.022234967	0.216846241	2.149953613	0.02217015	0.232030995	2.16998291	0.02214085	0.237806911		2.140014648	0.022200206	0.233759188	2.099975586	0.022435142	0.211709048	2.170043945	0.022274712	0.231813852		2.159963379	0.022329317	0.237947799	2.139953613	0.02215439	0.228474186	2.150014648	0.022142746	0.226741235
2.130004883	0.022370265	0.218017057	2.159963379	0.022307563	0.23317915	2.179992676	0.022277545	0.238947512		2.150024414	0.022331092	0.234905555	2.109985352	0.022568619	0.212832789	2.180053711	0.022410281	0.232952677		2.169973144	0.022461302	0.239109839	2.149963379	0.022287769	0.229604961	2.159963379	0.022277205	0.227882726
2.140014648	0.022502222	0.219195426	2.169973145	0.022438273	0.234304644	2.190002441	0.022412008	0.24008056		2.159973145	0.022465893	0.236051922	2.119995117	0.022699305	0.213941447	2.190002441	0.022543618	0.234091503		2.17998291	0.022596084	0.240271878	2.159973145	0.022424496	0.230728148	2.169973144	0.02241278	0.229001538
2.150024414	0.022636406	0.220381349	2.17998291	0.022570659	0.235437691	2.200012207	0.022545355	0.2411985		2.16998291	0.022600695	0.237198289	2.130004883	0.022832782	0.215042563	2.200012207	0.022675281	0.235222786		2.189992676	0.022728628	0.241464298	2.16998291	0.022557875	0.231843746	2.17998291	0.022545566	0.23012035
2.159973145	0.022771704	0.221567272	2.189992676	0.022706397	0.236585846	2.210021973	0.022679817	0.242331547		2.179992676	0.022730463	0.238344656	2.139953613	0.022968494	0.216166304	2.210021973	0.022810849	0.236369153		2.200002441	0.022859495	0.242626338	2.179992676	0.022688463	0.232989699	2.189992676	0.022678909	0.231216484
2.16998291	0.022899763	0.222730534	2.199941406	0.022840459	0.237734001	2.220031738	0.022813722	0.243472148		2.190002441	0.022859671	0.239491023	2.149963379	0.023100296	0.217305129	2.220031738	0.022945302	0.237507978		2.210012207	0.022989243	0.243795973	2.190002441	0.02281961	0.234097708	2.200002441	0.022814484	0.232342855
2.179992676	0.023026709	0.223893796	2.209951172	0.022967818	0.238867048	2.230041504	0.022945953	0.244620303		2.200012207	0.022991676	0.24063739	2.159973145	0.023226513	0.218421329	2.230041504	0.023076407	0.238624178		2.219960937	0.023121788	0.244965608	2.199951172	0.022950199	0.235220895	2.210012207	0.022947828	0.233469227
2.190002441	0.023156996	0.225057058	2.219960938	0.023095176	0.240000096	2.239990234	0.023074279	0.245745797		2.210021973	0.023126477	0.241783758	2.16998291	0.023354964	0.219560154	2.24005127	0.023205839	0.239755461		2.229970703	0.023256569	0.246135243	2.209960938	0.02308581	0.236366849	2.219960937	0.02307615	0.234580479
2.200012207	0.023292294	0.22622032	2.229970703	0.023227562	0.241140697	2.25	0.02320651	0.246871291		2.219970703	0.023262398	0.242915041	2.179992676	0.023490676	0.220698979	2.25	0.023337502	0.240879202		2.239980469	0.023391351	0.247304878	2.219970703	0.023219189	0.237497624	2.229970703	0.023206703	0.235699291
2.210021973	0.023425365	0.227376029	2.239980469	0.023364417	0.242281298	2.260009766	0.023342088	0.248004353		2.229980469	0.023396081	0.244046324	2.190002441	0.02362527	0.221815179	2.260009766	0.02347307	0.242002944		2.249990234	0.023524454	0.248451727	2.229980469	0.023349777	0.238605633	2.239980469	0.023341163	0.236818103
2.220031738	0.023556765	0.228524183	2.249990234	0.023499038	0.243414345	2.270019531	0.023475993	0.249137401		2.239990234	0.023528086	0.245177607	2.199951172	0.023758748	0.222908752	2.270019531	0.023605291	0.243126685		2.26	0.023656999	0.249606172	2.239990234	0.023483156	0.239698463	2.249990234	0.023475622	0.237929356
2.229980469	0.023690949	0.229694999	2.26	0.023629748	0.244539839	2.280029297	0.023607108	0.250255341		2.25	0.023662887	0.246301349	2.209960938	0.02389055	0.224024952	2.280029297	0.023738628	0.244242885		2.270009766	0.023790662	0.250768212	2.25	0.023619884	0.24082165	2.26	0.023607849	0.239025489
2.239990234	0.02382402	0.230858261	2.26994873	0.023762134	0.245672887	2.290039063	0.023740455	0.251358174		2.260009766	0.023792655	0.247432632	2.219970703	0.024025145	0.225156235	2.290039063	0.023874196	0.245359084		2.279958496	0.023921528	0.251922657	2.25994873	0.023754379	0.241944836	2.270009766	0.023740635	0.240129182
2.25	0.023954307	0.232006416	2.279958496	0.023896754	0.246821041	2.299987793	0.02387715	0.252476114		2.270019531	0.023920185	0.248556374	2.229980469	0.024157505	0.22629506	2.300048828	0.024008649	0.246497909		2.289968262	0.024050158	0.253061912	2.269958496	0.023881619	0.243060434	2.279958496	0.023877326	0.241240435
2.260009766	0.024082366	0.233154571	2.289968262	0.024028582	0.247954104	2.309997559	0.024008823	0.253601608		2.279968262	0.02405163	0.249695199	2.239990234	0.024287073	0.227418802	2.309997559	0.024138081	0.247621651		2.299978027	0.024178788	0.254201166	2.279968262	0.024007743	0.244160853	2.289968262	0.024010669	0.242344128
2.270019531	0.024216551	0.234310279	2.299978027	0.024157058	0.249087151	2.320007324	0.024134916	0.254719548		2.289978027	0.024186432	0.250811398	2.25	0.024418317	0.228535001	2.320007324	0.024264165	0.248752934		2.309987793	0.024313569	0.255340421	2.289978027	0.024140564	0.245291629	2.299978027	0.024137875	0.243470499
2.280029297	0.024352962	0.235458434	2.309987793	0.024288327	0.250205091	2.33001709	0.024263242	0.255837488		2.299987793	0.024322352	0.251927598	2.260009766	0.024551236	0.229658743	2.33001709	0.024393596	0.249869134		2.319997559	0.024450588	0.256472081	2.299987793	0.024276175	0.246407227	2.309987793	0.024263966	0.244574192
2.289978027	0.024486033	0.236591482	2.319997559	0.024424064	0.251323031	2.340026855	0.024396589	0.256962982		2.309997559	0.024456595	0.253021172	2.269958496	0.024686948	0.230752317	2.340026855	0.024529165	0.250985333		2.330007324	0.024585369	0.257596145	2.309997559	0.024409554	0.247500057	2.319997559	0.024395635	0.245685445
2.299987793	0.02461799	0.237709422	2.329946289	0.024559802	0.252440972	2.350036621	0.024532167	0.258088476		2.320007324	0.024592515	0.254114745	2.279968262	0.024819308	0.23184589	2.350036621	0.024663617	0.252109074		2.34001709	0.024720151	0.25872021	2.319946289	0.024541816	0.248585298	2.330007324	0.024532884	0.246766459
2.309997559	0.024752174	0.238842469	2.339956055	0.024690512	0.253551358	2.359985352	0.024665514	0.259213969		2.33001709	0.024727317	0.255230945	2.289978027	0.024952786	0.232947006	2.360046387	0.02479528	0.25321019		2.34996582	0.024854932	0.25985187	2.329956055	0.024674637	0.249693307	2.34001709	0.024668459	0.247855048
2.320007324	0.024887472	0.239975517	2.34996582	0.024824015	0.254646637	2.369995117	0.024797187	0.260324356		2.340026855	0.024860999	0.256339603	2.299987793	0.025085705	0.234055664	2.370056152	0.024928617	0.25432639		2.359975586	0.024988595	0.260991125	2.33996582	0.024808016	0.250816493	2.34996582	0.024799013	0.248936062
2.33001709	0.025017758	0.24110101	2.359975586	0.024957519	0.255741917	2.380004883	0.02493165	0.26144985		2.349975586	0.024987411	0.257440718	2.309997559	0.025216949	0.23515678	2.380004883	0.025061954	0.255435047		2.369985352	0.025116107	0.262122784	2.349975586	0.024940279	0.251916913	2.359975586	0.024931241	0.250032195
2.340026855	0.025146932	0.242234058	2.369985352	0.025088229	0.256852303	2.390014648	0.025064997	0.262590451		2.359985352	0.025117179	0.258541834	2.320007324	0.0253454	0.236272979	2.390014648	0.025194733	0.256551247		2.379995117	0.025245855	0.263262039	2.359985352	0.025068635	0.253024921	2.369985352	0.025064026	0.251128329
2.349975586	0.025280002	0.243374659	2.379995117	0.025215588	0.257947582	2.400024414	0.02519667	0.263723498		2.369995117	0.025253099	0.25964295	2.329956055	0.025473851	0.237366553	2.400024414	0.025324722	0.257652363		2.390004883	0.025380636	0.264401294	2.369995117	0.02520034	0.25412534	2.379995117	0.025196254	0.252224462
2.359985352	0.0254153	0.24451526	2.389943848	0.025346298	0.259057969	2.41003418	0.02532388	0.264841439		2.380004883	0.025390138	0.260751607	2.33996582	0.025608446	0.238460127	2.41003418	0.02545527	0.25876102		2.400014648	0.025517655	0.265532953	2.379943848	0.025334835	0.255240938	2.390004883	0.025325691	0.253328155
2.369995117	0.025547257	0.245640754	2.399953613	0.025479801	0.260168355	2.41998291	0.025454995	0.265959379		2.390014648	0.025523821	0.261852723	2.349975586	0.025744157	0.239561243	2.420043945	0.025588607	0.25987722		2.409963379	0.02564964	0.266641828	2.389953613	0.02546933	0.25631859	2.400014648	0.025455129	0.25439405
2.380004883	0.025678658	0.246766248	2.409963379	0.025615539	0.261271188	2.429992676	0.025590574	0.267084873		2.400024414	0.025657504	0.262946297	2.359985352	0.025878752	0.240647274	2.430053711	0.025724175	0.261000961		2.419973144	0.025784422	0.267781083	2.399963379	0.025602709	0.257403831	2.409963379	0.025589589	0.255467505
2.390014648	0.025812842	0.24789931	2.419973145	0.025751276	0.262374021	2.440002441	0.025723363	0.268195259		2.409973145	0.025792305	0.264047413	2.369995117	0.026014463	0.241725765	2.440002441	0.025858628	0.262117161		2.42998291	0.025920322	0.268920337	2.409973145	0.02573553	0.258489072	2.419973144	0.025725164	0.2565334
2.400024414	0.025947026	0.249032358	2.42998291	0.025885897	0.263461747	2.450012207	0.025856709	0.269290538		2.41998291	0.025925429	0.265171154	2.380004883	0.026147382	0.24282688	2.450012207	0.025989175	0.263218276		2.439992676	0.026053985	0.270067187	2.41998291	0.025868909	0.259581903	2.42998291	0.025859623	0.257614415
2.409973145	0.026077313	0.250165405	2.439992676	0.026020517	0.264557026	2.460021973	0.025991172	0.270378264		2.429992676	0.026052959	0.266309979	2.389953613	0.026281977	0.243927996	2.460021973	0.026122512	0.264334476		2.450002441	0.026181496	0.271198847	2.429992676	0.025998381	0.260689911	2.439992676	0.02599185	0.25868787
2.41998291	0.026204259	0.251290899	2.449941406	0.02615402	0.265659859	2.470031738	0.026124519	0.271503758		2.440002441	0.026181608	0.267411095	2.399963379	0.026413221	0.245014028	2.470031738	0.026254175	0.265450675		2.460012207	0.026311244	0.272322912	2.440002441	0.026125621	0.26179033	2.450002441	0.02612352	0.259761324
2.429992676	0.026333432	0.252401285	2.459951172	0.026281379	0.266777799	2.480041504	0.026252845	0.272606591		2.450012207	0.026315291	0.268512211	2.409973145	0.026540555	0.24610006	2.480041504	0.026382491	0.266574417		2.469960937	0.026443788	0.273446976	2.449951172	0.026255652	0.26289075	2.460012207	0.026254632	0.260849898
2.440002441	0.026466503	0.253519226	2.469960938	0.026410972	0.267873078	2.489990234	0.026380054	0.27370187		2.460021973	0.02645233	0.269613327	2.41998291	0.026672357	0.247178535	2.49005127	0.02651248	0.267683074		2.479970703	0.026579688	0.274555851	2.459960938	0.026391263	0.26398358	2.469960937	0.026382954	0.261938472
2.450012207	0.026601801	0.254629612	2.479970703	0.02654671	0.268975911	2.5	0.026511727	0.274812256		2.469970703	0.02658825	0.270714442	2.429992676	0.026810302	0.248272109	2.5	0.026645259	0.26878419		2.489980469	0.02671447	0.275664725	2.469970703	0.026526874	0.26507641	2.479970703	0.026513508	0.263019486
2.460021973	0.026733758	0.255724891	2.489980469	0.026682447	0.270063637	2.510009766	0.02664619	0.275915089		2.479980469	0.026719696	0.271785391	2.440002441	0.02694378	0.249343057	2.510009766	0.026780827	0.269892848		2.499990234	0.026847574	0.276781195	2.479980469	0.026662485	0.266138884	2.489980469	0.026647967	0.264092941
2.470031738	0.026867942	0.256827724	2.499990234	0.026815951	0.271136255	2.520019531	0.026781769	0.277002815		2.489990234	0.026851701	0.272871422	2.449951172	0.027077258	0.250398922	2.520019531	0.02691528	0.27097888		2.51	0.026982355	0.27790526	2.489990234	0.02679698	0.267216536	2.499990234	0.026783542	0.265181515
2.479980469	0.027001569	0.257945664	2.51	0.026948895	0.272216427	2.530029297	0.026917347	0.27809054		2.5	0.026986502	0.273964996	2.459960938	0.027211852	0.251477412	2.530029297	0.027048617	0.272064912		2.520009766	0.027116018	0.279021729	2.5	0.026929801	0.268309367	2.51	0.026918001	0.26624741
2.489990234	0.027133526	0.259078712	2.51994873	0.027082399	0.273296599	2.540039063	0.02705181	0.27918582		2.510009766	0.027119067	0.275066112	2.469970703	0.027346447	0.252555902	2.540039063	0.027184185	0.273158486		2.529958496	0.027246885	0.280130604	2.50994873	0.02706318	0.269417375	2.520009766	0.027053576	0.267320865
2.5	0.0272627	0.260204206	2.529958496	0.027217019	0.274391878	2.549987793	0.027185157	0.280281099		2.520019531	0.027247715	0.276152144	2.479980469	0.027477132	0.253619308	2.550048828	0.027318638	0.274267143		2.539968262	0.027375515	0.281239479	2.519958496	0.027191536	0.270510205	2.529958496	0.02718692	0.268401879
2.510009766	0.027391873	0.261314592	2.539968262	0.027345495	0.275487157	2.559997559	0.027315714	0.281399039		2.529968262	0.027378602	0.277238176	2.489990234	0.027603349	0.254682714	2.559997559	0.027448069	0.275368259		2.549978027	0.027506941	0.282348353	2.529968262	0.027319892	0.271587857	2.539968262	0.027318589	0.269482894
2.520019531	0.027524944	0.262424979	2.549978027	0.027473971	0.276582436	2.570007324	0.027445156	0.282501872		2.539978027	0.027513403	0.27833175	2.5	0.027734034	0.255753663	2.570007324	0.027575269	0.276454291		2.559987793	0.027642841	0.283472418	2.539978027	0.027455504	0.272665509	2.549978027	0.027446911	0.270563908
2.530029297	0.027661355	0.263550473	2.559987793	0.027607474	0.277662608	2.58001709	0.027576271	0.283604705		2.549987793	0.027650442	0.279425324	2.510009766	0.027868629	0.256824611	2.58001709	0.027708606	0.277547865		2.569997559	0.027777622	0.284588888	2.549987793	0.027593347	0.273727983	2.559987793	0.027576907	0.271637363
2.539978027	0.027794426	0.264675966	2.569997559	0.027743212	0.278750334	2.590026855	0.027710733	0.284707538		2.559997559	0.027786363	0.280496272	2.519958496	0.028003223	0.257895559	2.590026855	0.027844175	0.278641439		2.580007324	0.027913522	0.285690167	2.559997559	0.027727842	0.274790457	2.569997559	0.027710808	0.272710818
2.549987793	0.027924712	0.265771246	2.579946289	0.027876156	0.279815399	2.600036621	0.027846312	0.28578771		2.570007324	0.027922283	0.281582304	2.529968262	0.028138935	0.258943882	2.600036621	0.027978627	0.279719929		2.59001709	0.028050541	0.286799042	2.569946289	0.027858989	0.275852931	2.580007324	0.027848057	0.273776713
2.559997559	0.028057783	0.266904293	2.589956055	0.028010777	0.28087291	2.609985352	0.027980775	0.286867882		2.58001709	0.028057084	0.28268342	2.539978027	0.028272412	0.260007288	2.610046387	0.028111406	0.280783335		2.59996582	0.028184204	0.287923106	2.579956055	0.02799181	0.276938172	2.59001709	0.027981958	0.274835049
2.570007324	0.028190854	0.268029787	2.59996582	0.028145397	0.281953082	2.619995117	0.028113564	0.287948053		2.590026855	0.028186852	0.283776993	2.549987793	0.028405332	0.261070694	2.620056152	0.028245859	0.281884451		2.609975586	0.02831507	0.289039576	2.58996582	0.028125189	0.278023413	2.59996582	0.028115302	0.275885825
2.58001709	0.028318913	0.269155281	2.609975586	0.0282789	0.283040807	2.630004883	0.028248027	0.289035779		2.599975586	0.028315501	0.284855483	2.559997559	0.028536575	0.262149184	2.630004883	0.028379196	0.282985566		2.619985352	0.0284437	0.290140856	2.599975586	0.028254661	0.279093476	2.609975586	0.028249761	0.27695172
2.590026855	0.028445859	0.270258114	2.619985352	0.028409611	0.284128533	2.640014648	0.028379142	0.290123505		2.609985352	0.028445828	0.285964141	2.570007324	0.028666143	0.263227674	2.640014648	0.028508627	0.28407914		2.629995117	0.028575126	0.291257325	2.609985352	0.028381901	0.280148361	2.619985352	0.028383104	0.278017615
2.599975586	0.028577817	0.271376054	2.629995117	0.028536969	0.285208705	2.650024414	0.028506351	0.291203677		2.619995117	0.02858007	0.287042631	2.579956055	0.028795712	0.264306164	2.650024414	0.028636943	0.28515763		2.640004883	0.02870823	0.292373795	2.619995117	0.028514164	0.281226013	2.629995117	0.028510311	0.279068391
2.609985352	0.028714228	0.272501548	2.639943848	0.028668238	0.28629643	2.66003418	0.028635793	0.292276295		2.630004883	0.028713753	0.288106037	2.58996582	0.028930306	0.265399738	2.66003418	0.028766932	0.286251204		2.650014648	0.028840774	0.293475074	2.629943848	0.028650891	0.282296076	2.640004883	0.028637517	0.280111608
2.619995117	0.028849526	0.273604381	2.649953613	0.028803976	0.287384156	2.66998291	0.028771371	0.293356467		2.640014648	0.028846317	0.289184528	2.599975586	0.029066018	0.266478228	2.670043945	0.028902501	0.287337236		2.659963379	0.028974437	0.294561164	2.639953613	0.028785386	0.283373728	2.650014648	0.028770302	0.281177503
2.630004883	0.02898371	0.27469966	2.659963379	0.028939714	0.288464328	2.679992676	0.02890695	0.294436639		2.650024414	0.028981119	0.290263018	2.609985352	0.029201729	0.267534093	2.680053711	0.029038069	0.288423268		2.669973144	0.029107541	0.295639658	2.649963379	0.028918765	0.284443791	2.659963379	0.028907551	0.28222072
2.640014648	0.029117337	0.275794939	2.669973145	0.029074334	0.289529392	2.690002441	0.029040297	0.29549415		2.659973145	0.029115361	0.291356591	2.619995117	0.029338558	0.268582415	2.690002441	0.029170848	0.2895093		2.67998291	0.02924456	0.296740938	2.659973145	0.02905326	0.285513854	2.669973144	0.029041453	0.283263937
2.650024414	0.029250408	0.276912879	2.67998291	0.029211189	0.290609564	2.700012207	0.029173086	0.296551661		2.66998291	0.029247925	0.292435082	2.630004883	0.029474269	0.269653363	2.700012207	0.029304185	0.290602874		2.689992676	0.029377104	0.297834623	2.66998291	0.029186081	0.286576328	2.67998291	0.029174796	0.284299594
2.659973145	0.029379581	0.278015712	2.689992676	0.029346926	0.291704843	2.710021973	0.029308664	0.297616725		2.679992676	0.029375455	0.293521114	2.639953613	0.029607747	0.270724312	2.710021973	0.029439753	0.291688906		2.700002441	0.029505734	0.298913117	2.679992676	0.029317228	0.287646391	2.689992676	0.029308139	0.285365489
2.66998291	0.029506527	0.279118545	2.699941406	0.029477637	0.292792569	2.720031738	0.029442011	0.298696897		2.690002441	0.029506342	0.294599604	2.649963379	0.029733964	0.271787718	2.720031738	0.029570301	0.292767396		2.710012207	0.029634363	0.300014397	2.690002441	0.029445584	0.288708865	2.700002441	0.029441483	0.286423825
2.679992676	0.029638484	0.280206271	2.709951172	0.029603878	0.293857634	2.730041504	0.029571453	0.299769515		2.700012207	0.029642262	0.295678094	2.659973145	0.029862415	0.272843582	2.730041504	0.029699174	0.29386097		2.719960937	0.029770263	0.301108081	2.699951172	0.029576172	0.289771339	2.710012207	0.029573152	0.28748216
2.690002441	0.029774896	0.28130155	2.719960938	0.029733471	0.294930252	2.739990234	0.029699778	0.30083458		2.710021973	0.02977986	0.296733958	2.66998291	0.029994217	0.273906989	2.74005127	0.029828606	0.294947002		2.729970703	0.029906163	0.302186576	2.709960938	0.029710667	0.290826224	2.719960937	0.029701474	0.288555615
2.700012207	0.029910194	0.282381722	2.729970703	0.029869209	0.29600287	2.75	0.029832009	0.301914752		2.719970703	0.029911865	0.297804906	2.679992676	0.030128812	0.274962853	2.75	0.029963058	0.296033034		2.739980469	0.030039826	0.30326507	2.719970703	0.029846279	0.291873519	2.729970703	0.029833702	0.289613951
2.710021973	0.030043264	0.283469447	2.739980469	0.030001595	0.297045274	2.760009766	0.029967588	0.30298737		2.729980469	0.030046667	0.298875854	2.690002441	0.03026229	0.27598855	2.760009766	0.030099743	0.297111524		2.749990234	0.030173489	0.30433597	2.729980469	0.02998189	0.292913226	2.739980469	0.029968161	0.290672287
2.720031738	0.030177449	0.284564726	2.749990234	0.030133422	0.298087678	2.770019531	0.030103166	0.304044881		2.739990234	0.030181469	0.299946803	2.699951172	0.03039465	0.277021789	2.770019531	0.030235311	0.298190014		2.76	0.03030939	0.305429654	2.739990234	0.030118617	0.293952932	2.749990234	0.030102062	0.291715503
2.729980469	0.030309962	0.285667559	2.76	0.030268043	0.299152742	2.780029297	0.030238745	0.305102392		2.75	0.030315151	0.301017751	2.709960938	0.030530362	0.278077653	2.780029297	0.030370879	0.299260962		2.770009766	0.03044529	0.306515744	2.75	0.030253112	0.295000228	2.76	0.030237637	0.29275872
2.739990234	0.030440806	0.286762839	2.76994873	0.030404898	0.300225361	2.790039063	0.030374324	0.306167457		2.760009766	0.030444919	0.302073615	2.719970703	0.030666073	0.279141059	2.790039063	0.030506448	0.300324368		2.779958496	0.030575038	0.307594238	2.75994873	0.030382585	0.296047524	2.770009766	0.030373213	0.293801936
2.75	0.030567752	0.287858118	2.779958496	0.030536166	0.301275318	2.799987793	0.030508787	0.307247629		2.770019531	0.030575805	0.30312948	2.729980469	0.030795641	0.280189382	2.800048828	0.030639785	0.301402858		2.789968262	0.030703667	0.308672733	2.769958496	0.030512615	0.297094819	2.779958496	0.030508788	0.294837594
2.760009766	0.030698039	0.288945843	2.789968262	0.030664642	0.302340382	2.809997559	0.030637112	0.30830514		2.779968262	0.030710607	0.30417026	2.739990234	0.030922976	0.281237704	2.809997559	0.030765311	0.302481349		2.799978027	0.030838449	0.309758822	2.779968262	0.030640971	0.298134526	2.789968262	0.030638783	0.29588081
2.770019531	0.030832223	0.290048676	2.799978027	0.030795353	0.303405447	2.820007324	0.030765437	0.309362651		2.789978027	0.030845408	0.305226125	2.75	0.03105757	0.282301111	2.820007324	0.030893627	0.303552297		2.809987793	0.03097323	0.310822126	2.789978027	0.030775466	0.299181822	2.799978027	0.030767105	0.296901348
2.780029297	0.030967521	0.291136402	2.809987793	0.030929973	0.304462958	2.83001709	0.030894879	0.310412608		2.799987793	0.030977413	0.306266905	2.760009766	0.031192165	0.283364517	2.83001709	0.031025848	0.304615703		2.819997559	0.031105216	0.311877836	2.799987793	0.030908287	0.300213939	2.809987793	0.030896543	0.297929446
2.789978027	0.031101705	0.292216574	2.819997559	0.031065711	0.305535576	2.840026855	0.031029342	0.311470119		2.809997559	0.031109978	0.307307686	2.769958496	0.031325084	0.284397756	2.840026855	0.031161416	0.305694193		2.830007324	0.031238879	0.31292595	2.809997559	0.03104055	0.301246057	2.819997559	0.031029887	0.298949984
2.799987793	0.031233105	0.293304299	2.829946289	0.031198097	0.306570426	2.850036621	0.031162688	0.312497415		2.820007324	0.031245898	0.308340925	2.779968262	0.031458561	0.285430994	2.850036621	0.031293637	0.306757599		2.84001709	0.03137366	0.313974065	2.819946289	0.031175045	0.302270585	2.830007324	0.031164346	0.299985641
2.809997559	0.03136729	0.294384471	2.839956055	0.031331041	0.307627937	2.859985352	0.031294362	0.313517158		2.83001709	0.031379581	0.309389247	2.789978027	0.031594273	0.286471775	2.860046387	0.031424184	0.307805922		2.84996582	0.031507323	0.315037369	2.829956055	0.031310656	0.303317881	2.84001709	0.031296016	0.30099106
2.820007324	0.031499247	0.295472197	2.84996582	0.031466779	0.308685448	2.869995117	0.031427708	0.314552008		2.840026855	0.031509348	0.310430028	2.799987793	0.031729985	0.287527639	2.870056152	0.031560869	0.308861786		2.859975586	0.031635953	0.316100673	2.83996582	0.031442361	0.304349998	2.84996582	0.031429359	0.302011598
2.83001709	0.03162842	0.296567476	2.859975586	0.031601399	0.309735406	2.880004883	0.031564403	0.315601966		2.849975586	0.031636879	0.311463267	2.809997559	0.03186067	0.28856842	2.880004883	0.031694205	0.309947818		2.869985352	0.031764583	0.317156383	2.849975586	0.031569601	0.305374526	2.859975586	0.031563818	0.303039695
2.840026855	0.03175648	0.297662755	2.869985352	0.031729875	0.310785363	2.890014648	0.031696634	0.316651923		2.859985352	0.031769443	0.312511589	2.820007324	0.031989679	0.289616743	2.890014648	0.031823637	0.311003683		2.879995117	0.031897686	0.318227282	2.859985352	0.031699073	0.306414233	2.869985352	0.031697162	0.304075352
2.849975586	0.031890664	0.298758035	2.879995117	0.031862261	0.31183532	2.900024414	0.031823844	0.31770188		2.869995117	0.031905363	0.313559912	2.829956055	0.032121482	0.290680149	2.900024414	0.031951953	0.312059547		2.890004883	0.032032468	0.319298182	2.869995117	0.031836359	0.307446351	2.879995117	0.03182381	0.30510345
2.859985352	0.032027075	0.299830653	2.889943848	0.031996882	0.312877724	2.91003418	0.031954401	0.318751838		2.880004883	0.032039605	0.314600692	2.83996582	0.032256076	0.291736013	2.91003418	0.03208529	0.313138037		2.900014648	0.032166131	0.320346296	2.879943848	0.03197197	0.308478468	2.890004883	0.031953806	0.306123988
2.869995117	0.032162373	0.300895717	2.899953613	0.032131502	0.313927681	2.91998291	0.032089979	0.319801795		2.890014648	0.032173288	0.315626389	2.849975586	0.032389554	0.29276171	2.920043945	0.03222309	0.314201443		2.909963379	0.032299794	0.32139441	2.889953613	0.032103675	0.309495407	2.900014648	0.032089381	0.307152085
2.880004883	0.032296557	0.301968336	2.909963379	0.032262213	0.314970085	2.929992676	0.032225558	0.320851752		2.900024414	0.03230809	0.31666717	2.859985352	0.032522473	0.293794949	2.930053711	0.032356426	0.315249766		2.919973144	0.032434575	0.32246531	2.899963379	0.032237054	0.310512347	2.909963379	0.032226072	0.308180183
2.890014648	0.032432969	0.303040954	2.919973145	0.032395716	0.315989828	2.940002441	0.032356673	0.321894156		2.909973145	0.032440654	0.317723034	2.869995117	0.032657067	0.294813104	2.940002441	0.032486974	0.31630563		2.92998291	0.032566561	0.323543804	2.909973145	0.032372665	0.311536875	2.919973144	0.032359415	0.309193161
2.900024414	0.032566039	0.304113572	2.92998291	0.032530336	0.317024678	2.950012207	0.032492252	0.322959221		2.91998291	0.032570422	0.318771357	2.880004883	0.032792779	0.295838801	2.950012207	0.032622542	0.317361495		2.939992676	0.032697986	0.324629894	2.91998291	0.03250716	0.312568992	2.92998291	0.032492201	0.31019858
2.909973145	0.032691872	0.305186191	2.939992676	0.032666074	0.318067081	2.960021973	0.032627831	0.324024285		2.929992676	0.032700189	0.319812137	2.889953613	0.032924022	0.296879581	2.960021973	0.032758111	0.318417359		2.950002441	0.032827735	0.325685603	2.929992676	0.032636632	0.313585932	2.939992676	0.032627776	0.311219118
2.91998291	0.032819931	0.306251255	2.949941406	0.032795667	0.319094378	2.970031738	0.032760619	0.325081796		2.940002441	0.032832754	0.320875544	2.899963379	0.033051357	0.297920362	2.970031738	0.032889216	0.319495849		2.960012207	0.032958601	0.326748908	2.940002441	0.032767221	0.314602871	2.950002441	0.032762235	0.312232097
2.929992676	0.032953002	0.307323873	2.959951172	0.032921908	0.320121674	2.980041504	0.032890619	0.326109092		2.950012207	0.032968674	0.321923866	2.909973145	0.033180925	0.298961143	2.980041504	0.033018647	0.320544172		2.969960937	0.033094501	0.327812212	2.949951172	0.032898367	0.315634988	2.960012207	0.032891673	0.313267754
2.940002441	0.03308663	0.308381384	2.969960938	0.033052619	0.321156524	2.989990234	0.03302006	0.327151496		2.960021973	0.033101797	0.322949563	2.91998291	0.033314403	0.299986839	2.99005127	0.033150868	0.321607578		2.979970703	0.033228164	0.328867921	2.959960938	0.033032862	0.316651928	2.969960937	0.033018879	0.314280732
2.950012207	0.0332197	0.309423788	2.979970703	0.033188356	0.322198928	3	0.033155639	0.328178793		2.969970703	0.033234362	0.323960176	2.929992676	0.033450114	0.300989911	3	0.033287553	0.322678526		2.989980469	0.033360709	0.329908441	2.969970703	0.033165683	0.317668867	2.979970703	0.033152222	0.31530127
2.960021973	0.033350544	0.310473745	2.989980469	0.033322977	0.323226224	3.010009766	0.033290101	0.329213643		2.979980469	0.033366367	0.325000957	2.940002441	0.033583033	0.302000524	3.010009766	0.033419216	0.323711765		2.999990234	0.033492694	0.330956555	2.979980469	0.033300178	0.318678217	2.989980469	0.033287797	0.316321808
2.970031738	0.033485842	0.311523703	2.999990234	0.033455363	0.32423086	3.020019531	0.033419543	0.330240939		2.989990234	0.03350005	0.326041737	2.949951172	0.033715394	0.303018679	3.020019531	0.033552552	0.324752546		3.01	0.033627476	0.332027454	2.989990234	0.033434673	0.319695156	2.999990234	0.033421141	0.317334787
2.979980469	0.033621139	0.312596321	3.01	0.033588307	0.325250602	3.030029297	0.03355289	0.331253128		3	0.033629817	0.32709006	2.959960938	0.033849988	0.304044376	3.030029297	0.033687005	0.325785784		3.020009766	0.033758342	0.333083164	3	0.033569168	0.320719685	3.01	0.03355281	0.318340206
2.989990234	0.033750313	0.313668939	3.01994873	0.033722928	0.326293006	3.040039063	0.033688468	0.332265317		3.010009766	0.033757347	0.328123299	2.969970703	0.03398179	0.305085156	3.040039063	0.033821458	0.326803939		3.029958496	0.033885853	0.334123683	3.00994873	0.033697525	0.321744213	3.020009766	0.03368727	0.319345625
3	0.033877259	0.314734004	3.029958496	0.033854197	0.327327856	3.049987793	0.033821257	0.333277506		3.020019531	0.033888793	0.329164079	2.979980469	0.034111917	0.306118395	3.050048828	0.033949773	0.32784472		3.039968262	0.034013365	0.335171798	3.019958496	0.033824765	0.322761152	3.029958496	0.033821729	0.320358603
3.010009766	0.034011443	0.315814176	3.039968262	0.033982673	0.328362706	3.059997559	0.033950141	0.334297249		3.029968262	0.034023594	0.33020486	2.989990234	0.034241485	0.30713655	3.059997559	0.034079205	0.328885501		3.049978027	0.034149265	0.336235102	3.029968262	0.033957028	0.323770503	3.039968262	0.033951167	0.321371582
3.020019531	0.034146741	0.316879241	3.049978027	0.0341145	0.329390003	3.070007324	0.034078466	0.335301884		3.039978027	0.034159515	0.331230557	3	0.034373287	0.308154705	3.070007324	0.03421031	0.329918739		3.059987793	0.034286283	0.337275621	3.039978027	0.034092639	0.324795031	3.049978027	0.034078373	0.32239212
3.030029297	0.034278141	0.317929198	3.059987793	0.034249121	0.330432406	3.08001709	0.034211255	0.336329181		3.049987793	0.034294316	0.33224117	3.010009766	0.034510674	0.30917286	3.08001709	0.034344205	0.330967062		3.069997559	0.034421065	0.338316141	3.049987793	0.034226576	0.325796792	3.059987793	0.034210601	0.32338242
3.039978027	0.034410098	0.318986709	3.069997559	0.034382624	0.331444595	3.090026855	0.034346834	0.337356477		3.059997559	0.03442744	0.333266867	3.019958496	0.034642477	0.310198557	3.090026855	0.034477542	0.332000301		3.080007324	0.034554728	0.33935666	3.059997559	0.034358839	0.326798553	3.069997559	0.034346176	0.324380279
3.049987793	0.034544282	0.320059327	3.079946289	0.034514451	0.332464338	3.100036621	0.034481297	0.33837622		3.070007324	0.034562242	0.334300105	3.029968262	0.034774837	0.31120917	3.100036621	0.034609763	0.333033539		3.09001709	0.034689509	0.340412369	3.069946289	0.034492217	0.327807903	3.080007324	0.034480635	0.325385698
3.059997559	0.03467958	0.321124392	3.089956055	0.03464572	0.333484081	3.109985352	0.034612412	0.339380855		3.08001709	0.034697043	0.335325802	3.039978027	0.034907756	0.312212241	3.110046387	0.034742542	0.334081862		3.09996582	0.034824291	0.341460484	3.079956055	0.034623922	0.328817254	3.09001709	0.03461342	0.326375998
3.070007324	0.034812094	0.32219701	3.09996582	0.034780341	0.334511377	3.119995117	0.034745201	0.340400598		3.090026855	0.034825692	0.336351499	3.049987793	0.035041234	0.31324548	3.120056152	0.034876994	0.335122643		3.109975586	0.03495292	0.342493408	3.08996582	0.034755069	0.329819015	3.09996582	0.034746764	0.327373857
3.08001709	0.034940154	0.323246967	3.109975586	0.034913285	0.335538674	3.130004883	0.034877432	0.341435448		3.099975586	0.034954341	0.337377196	3.059997559	0.035169685	0.31428626	3.130004883	0.035009215	0.336186049		3.119985352	0.035082669	0.343526332	3.099975586	0.034884541	0.330828365	3.109975586	0.034878991	0.328379276
3.090026855	0.035073224	0.324304478	3.119985352	0.035040644	0.336558416	3.140014648	0.035007989	0.342477852		3.109985352	0.035090261	0.338395351	3.070007324	0.035297019	0.315319499	3.140014648	0.035138647	0.337249455		3.129995117	0.035218569	0.344559257	3.109985352	0.03501513	0.331837715	3.119985352	0.035009545	0.329392254
3.099975586	0.035208522	0.325361989	3.129995117	0.035170796	0.33760082	3.150024414	0.035137988	0.343512702		3.119995117	0.035226182	0.339398422	3.079956055	0.03542938	0.316345196	3.150024414	0.035268078	0.338290236		3.140004883	0.035354469	0.345592181	3.119995117	0.035150741	0.332839476	3.129995117	0.035138983	0.330412792
3.109985352	0.035340479	0.326396839	3.139943848	0.03530374	0.338628116	3.16003418	0.035269661	0.344539998		3.130004883	0.035360983	0.340401493	3.08996582	0.035565091	0.317385976	3.16003418	0.035402531	0.3393461		3.150014648	0.03548925	0.34660232	3.129943848	0.035286352	0.333833648	3.140004883	0.035270095	0.331410652
3.119995117	0.035470766	0.327431689	3.149953613	0.035439478	0.339647859	3.16998291	0.03540524	0.345574848		3.140014648	0.035495785	0.341389481	3.099975586	0.035703037	0.318411673	3.170043945	0.035536984	0.340394423		3.159963379	0.035621795	0.347627649	3.139953613	0.035418615	0.334842998	3.150014648	0.03540567	0.332416071
3.130004883	0.035606064	0.328466539	3.159963379	0.035574098	0.340652495	3.179992676	0.035538587	0.346602145		3.150024414	0.035630586	0.342407636	3.109985352	0.035836514	0.319422286	3.180053711	0.035669205	0.341427661		3.169973144	0.035757695	0.348660574	3.149963379	0.035549203	0.335852348	3.159963379	0.035540129	0.33342149
3.140014648	0.035741362	0.329508943	3.169973145	0.035708719	0.341664684	3.190002441	0.03567026	0.34760678		3.159973145	0.03576371	0.343433332	3.119995117	0.035969434	0.320447983	3.190002441	0.035801984	0.342445816		3.17998291	0.035890798	0.349685903	3.159973145	0.035682582	0.336854109	3.169973144	0.035671798	0.334426909
3.150024414	0.035872205	0.3305589	3.17998291	0.035844456	0.342684426	3.200012207	0.035802491	0.348618969		3.16998291	0.035892918	0.344451487	3.130004883	0.036102911	0.321488764	3.200012207	0.035934205	0.343486597		3.189992676	0.036019428	0.350718827	3.16998291	0.035814845	0.33786346	3.17998291	0.035804026	0.335417208
3.159973145	0.035999151	0.331601304	3.189992676	0.03597796	0.343704169	3.210021973	0.035936954	0.349653819		3.179992676	0.036020448	0.345469642	3.139953613	0.036235272	0.322537086	3.210021973	0.036067542	0.344527378		3.200002441	0.036146939	0.351728966	3.179992676	0.035942085	0.338880399	3.189992676	0.035938485	0.336430187
3.16998291	0.036129438	0.3326286	3.199941406	0.036106435	0.344708804	3.220031738	0.036067511	0.350681115		3.190002441	0.036152453	0.346480255	3.149963379	0.036362606	0.323555241	3.220031738	0.036195857	0.3455757		3.210012207	0.036280602	0.352761891	3.190002441	0.036071558	0.339897338	3.200002441	0.036070155	0.337443165
3.179992676	0.036262509	0.33366345	3.209951172	0.036234911	0.345736101	3.230041504	0.036193605	0.351685751		3.200012207	0.036289492	0.347483327	3.159973145	0.036494408	0.324565854	3.230041504	0.036323057	0.346616481		3.219960937	0.036417621	0.353779625	3.199951172	0.036206053	0.340906688	3.210012207	0.036196245	0.338448584
3.190002441	0.036396693	0.334705854	3.219960938	0.036369532	0.346770951	3.239990234	0.036323046	0.352705494		3.210021973	0.036423175	0.348501482	3.16998291	0.036631237	0.325568926	3.24005127	0.03645472	0.347664803		3.229970703	0.036551284	0.354797359	3.209960938	0.036340548	0.341908449	3.219960937	0.036323451	0.339446444
3.200012207	0.036529209	0.335718043	3.229970703	0.036507504	0.347775586	3.25	0.036457509	0.353725236		3.219970703	0.036556858	0.349504553	3.179992676	0.036766948	0.326579539	3.25	0.036590291	0.348713126		3.239980469	0.036682148	0.355822688	3.219970703	0.036476159	0.342902621	3.229970703	0.036460142	0.340459422
3.210021973	0.036661166	0.336737786	3.239980469	0.036641009	0.348757561	3.260009766	0.036594203	0.354737425		3.229980469	0.036692781	0.350507624	3.190002441	0.036900426	0.327567526	3.260009766	0.036725859	0.349731281		3.249990234	0.03681693	0.356848018	3.229980469	0.036610098	0.343904383	3.239980469	0.036594602	0.341457282
3.220031738	0.036794237	0.33778019	3.249990234	0.036772837	0.349747089	3.270019531	0.036729782	0.355742061		3.239990234	0.036827582	0.351540863	3.199951172	0.037033903	0.328570597	3.270019531	0.036861428	0.350756978		3.26	0.03695283	0.357865752	3.239990234	0.036744593	0.344898554	3.249990234	0.036729061	0.342447581
3.229980469	0.036926751	0.338830147	3.26	0.036908574	0.350759278	3.280029297	0.036864245	0.356746696		3.25	0.03695735	0.35256656	3.209960938	0.037170732	0.329573669	3.280029297	0.036994765	0.351797758		3.270009766	0.037085374	0.358891081	3.25	0.036877972	0.345900316	3.26	0.03686352	0.343437881
3.239990234	0.03705481	0.339872551	3.26994873	0.037043195	0.351779021	3.290039063	0.036997592	0.357758885		3.260009766	0.037083761	0.353592256	3.219970703	0.0373003	0.33057674	3.290039063	0.037128101	0.352846081		3.279958496	0.037211767	0.359924005	3.25994873	0.037007444	0.346902077	3.270009766	0.036999095	0.344428181
3.25	0.03718454	0.340907401	3.279958496	0.037171671	0.352798763	3.299987793	0.037130938	0.358778628		3.270019531	0.037213529	0.354602869	3.229980469	0.037427634	0.331564727	3.300048828	0.037259765	0.35387932		3.289968262	0.037342634	0.36094174	3.269958496	0.037134684	0.347903838	3.279958496	0.037133554	0.3454336
3.260009766	0.037315941	0.341949804	3.289968262	0.037297912	0.353810953	3.309997559	0.037258148	0.359790817		3.279968262	0.037349449	0.355613483	3.239990234	0.037556086	0.332560256	3.309997559	0.03738808	0.3549201		3.299978027	0.037477415	0.361982259	3.279968262	0.037270296	0.348890421	3.289968262	0.037260761	0.34641634
3.270019531	0.037451238	0.342999762	3.299978027	0.037431415	0.354830695	3.320007324	0.037389821	0.360795453		3.289978027	0.037487607	0.356631638	3.25	0.037691797	0.333570869	3.320007324	0.037521417	0.355945797		3.309987793	0.037614434	0.363007588	3.289978027	0.037407023	0.349884593	3.299978027	0.037389083	0.347399081
3.280029297	0.037585423	0.344027058	3.309987793	0.03756827	0.355820223	3.33001709	0.037524284	0.361807642		3.299987793	0.037623527	0.357634709	3.260009766	0.037828626	0.334558857	3.33001709	0.03765587	0.356971494		3.319997559	0.037748097	0.364017727	3.299987793	0.037540402	0.350871175	3.309987793	0.037524658	0.348381821
3.289978027	0.03771738	0.345046801	3.319997559	0.037702891	0.356809752	3.340026855	0.037658747	0.362789616		3.309997559	0.037758329	0.358652864	3.270009766	0.037962474	0.335546785	3.340026855	0.037790322	0.357974565		3.330007324	0.037883997	0.365027867	3.309997559	0.037673781	0.35184258	3.319997559	0.037660233	0.349364561
3.299987793	0.03784878	0.346104312	3.329946289	0.037833601	0.35779928	3.350036621	0.037792094	0.363764037		3.320007324	0.03789313	0.359655935	3.279958496	0.038094276	0.336527231	3.350036621	0.037923101	0.358962552		3.34001709	0.038019897	0.366045601	3.319946289	0.037808276	0.352836752	3.330007324	0.037793018	0.350332182
3.309997559	0.037982964	0.347161823	3.339956055	0.037968221	0.358811469	3.359985352	0.037927672	0.364738458		3.33001709	0.038024017	0.36067409	3.289968262	0.038228871	0.33752276	3.360046387	0.03805867	0.359973166		3.34996582	0.038150764	0.36707093	3.329956055	0.037941097	0.353830924	3.34001709	0.037926362	0.351299804
3.320007324	0.038111024	0.34821178	3.34996582	0.038101725	0.359823658	3.369995117	0.038060461	0.365712879		3.340026855	0.038152665	0.361669619	3.299978027	0.038362348	0.338525831	3.370056152	0.038193122	0.360991321		3.359975586	0.038279393	0.368088664	3.33996582	0.038072243	0.354825096	3.34996582	0.038061937	0.352282544
3.33001709	0.03823797	0.34924663	3.359975586	0.038232435	0.360850954	3.380004883	0.038193808	0.366694853		3.349975586	0.038281874	0.362665148	3.309987793	0.038490799	0.339536444	3.380056152	0.038325561	0.362008739		3.369985352	0.038408023	0.369083613	3.349975586	0.038199483	0.35580409	3.359975586	0.03819528	0.353280403
3.340026855	0.038371041	0.350289034	3.369985352	0.038360911	0.36185559	3.390014648	0.038322134	0.367699489		3.359985352	0.038416116	0.363660678	3.319997559	0.038619251	0.340539516	3.390004883	0.038449972	0.363004268		3.379995117	0.038541686	0.370101348	3.359985352	0.038331188	0.356790673	3.369985352	0.038323602	0.354270703
3.349975586	0.038506339	0.351331437	3.379995117	0.038491062	0.362867779	3.400024414	0.038450459	0.368689017		3.369995117	0.038549799	0.364663749	3.330007324	0.038751053	0.341550129	3.400014648	0.038579403	0.364022423		3.390004883	0.038675349	0.371096297	3.369995117	0.03846959	0.357769667	3.379995117	0.038451924	0.355253443
3.359985352	0.038641636	0.352366288	3.389943848	0.038625124	0.363872414	3.41003418	0.038584922	0.369663438		3.380004883	0.038682363	0.365651736	3.339956055	0.03888844	0.342560742	3.410024414	0.038716645	0.365040578		3.400014648	0.038808453	0.372083651	3.379943848	0.038602411	0.358741071	3.390004883	0.038585268	0.356243743
3.369995117	0.038773037	0.35338603	3.399953613	0.038763655	0.364861942	3.41998291	0.038721616	0.370645412		3.390014648	0.038815487	0.366613327	3.34996582	0.039025268	0.343548729	3.42003418	0.038852214	0.366036107		3.409963379	0.038942116	0.37306341	3.389953613	0.038734673	0.359701092	3.400014648	0.038720843	0.357211365
3.380004883	0.038907221	0.354443541	3.409963379	0.038899392	0.365866578	3.429992676	0.038854963	0.371612279		3.400024414	0.038951407	0.367593773	3.359975586	0.039158187	0.344536717	3.430043945	0.038983877	0.367031637		3.419973144	0.039078016	0.374065954	3.399963379	0.038868052	0.360664908	3.409963379	0.038853628	0.358186545
3.390014648	0.039042519	0.355485945	3.419973145	0.039032337	0.366840999	3.440002441	0.03898552	0.3725867		3.409973145	0.039086209	0.368589302	3.369985352	0.039292782	0.345554872	3.440053711	0.039117214	0.368034708		3.42998291	0.039212797	0.375068498	3.409973145	0.039001989	0.361651491	3.419973144	0.038986971	0.359142827
3.400024414	0.039173362	0.356528349	3.42998291	0.039168633	0.367845634	3.450012207	0.039118867	0.373568675		3.41998291	0.039216535	0.369584831	3.379995117	0.039427376	0.346573027	3.450002441	0.039251666	0.369075489		3.439992676	0.039341427	0.376055852	3.41998291	0.039133136	0.362630484	3.42998291	0.039121431	0.360110448
3.409973145	0.039301422	0.357563199	3.439992676	0.039300461	0.368842716	3.460021973	0.03925333	0.374550649		3.429992676	0.039346303	0.370565277	3.390004883	0.039556945	0.347568556	3.460012207	0.039382214	0.370101185		3.450002441	0.039471175	0.377035611	3.429992676	0.039260376	0.363617067	3.439992676	0.03925589	0.361108308
3.41998291	0.039433936	0.358582941	3.449941406	0.039427819	0.369847351	3.470031738	0.039382771	0.375570392		3.440002441	0.039481105	0.371553264	3.399953613	0.039684279	0.348571627	3.470021973	0.039511645	0.371126882		3.460012207	0.039605957	0.378045751	3.440002441	0.039390964	0.36460365	3.450002441	0.039385328	0.362091048
3.429992676	0.039569234	0.359617791	3.459951172	0.039556295	0.370821772	3.480041504	0.039511097	0.376582581		3.450012207	0.039618144	0.372526168	3.409963379	0.039815523	0.349567156	3.480031738	0.039638845	0.372152579		3.469960937	0.039742975	0.379063485	3.449951172	0.039525459	0.365597822	3.460012207	0.039512534	0.363066229
3.440002441	0.039703418	0.36062998	3.469960938	0.039688681	0.371803747	3.490041504	0.039642308	0.377577214		3.460021973	0.039751827	0.373487759	3.419973145	0.039948442	0.350570228	3.490041504	0.039772182	0.37319336		3.479970703	0.039876638	0.380035649	3.459960938	0.039662187	0.366576816	3.469960937	0.039643646	0.36404141
3.450012207	0.039836489	0.361634616	3.479970703	0.039823302	0.372785721	3.499990234	0.039777887	0.378566742		3.469970703	0.039882713	0.374438037	3.42998291	0.040083036	0.351550673	3.50005127	0.039908866	0.374203973		3.489980469	0.040009183	0.381007813	3.469970703	0.039795566	0.367548221	3.479970703	0.039779221	0.36501659
3.460021973	0.039970673	0.362639251	3.489980469	0.039955129	0.373748811	3.51	0.039914581	0.379563823		3.479980469	0.040018633	0.375433566	3.439992676	0.040216514	0.35253866	3.51	0.04004555	0.37522967		3.499990234	0.040145083	0.381995167	3.479980469	0.039931177	0.368515831	3.489980469	0.039915912	0.365980432
3.470031738	0.040104857	0.363658994	3.499990234	0.04008975	0.374723232	3.520009766	0.04005016	0.380553352		3.489990234	0.040153435	0.376429095	3.450002441	0.040351108	0.35353419	3.520009766	0.040181119	0.376262908		3.51	0.040279864	0.382982521	3.489990234	0.040067904	0.369502414	3.499990234	0.040050371	0.366948053
3.479980469	0.040235144	0.364671183	3.51	0.040225487	0.37571276	3.530019531	0.040182949	0.38154288		3.5	0.040284321	0.377401999	3.459951172	0.04048682	0.354529719	3.530019531	0.040314456	0.377296147		3.520009766	0.040409612	0.383954685	3.5	0.040199051	0.370496586	3.51	0.040184272	0.367923234
3.489990234	0.04036209	0.365683372	3.51994873	0.040360108	0.376717396	3.540029297	0.040318527	0.382547515		3.510009766	0.040414088	0.378356048	3.469960938	0.040617505	0.355510165	3.540029297	0.040448908	0.378336928		3.529958496	0.040540479	0.384942039	3.50994873	0.040326291	0.371475579	3.520009766	0.040318731	0.368921093
3.5	0.040492933	0.366680454	3.529958496	0.040489701	0.377691817	3.550039063	0.040449642	0.383559704		3.520019531	0.040546653	0.379317638	3.479970703	0.040744839	0.35649061	3.550039063	0.04057834	0.379362625		3.539968262	0.040674142	0.385936988	3.519958496	0.040452973	0.372446984	3.529958496	0.040449843	0.369896274
3.510009766	0.040628231	0.367685089	3.539968262	0.040618177	0.378673791	3.559987793	0.040576852	0.384571893		3.529968262	0.040683692	0.380283	3.489980469	0.040878317	0.357486139	3.560048828	0.04070554	0.380373238		3.549978027	0.040808924	0.386931937	3.529968262	0.040587468	0.373418389	3.539968262	0.040578165	0.370856336
3.520019531	0.040760745	0.368689725	3.549978027	0.040753914	0.379640658	3.569997559	0.040706293	0.385546314		3.539978027	0.040817375	0.381248362	3.499990234	0.041015145	0.35844773	3.569997559	0.040836645	0.381383851		3.559987793	0.040942587	0.387885114	3.539978027	0.040721963	0.374385999	3.549978027	0.040707603	0.371820177
3.530029297	0.040894929	0.369686807	3.559987793	0.040889652	0.380615079	3.580007324	0.04083964	0.386528289		3.549987793	0.04094938	0.382206182	3.51	0.04114974	0.359401779	3.580007324	0.04097054	0.382402006		3.569997559	0.041074572	0.388834493	3.549987793	0.040855342	0.375327047	3.559987793	0.040840947	0.372780239
3.539978027	0.041028	0.370683888	3.569997559	0.041023155	0.381581946	3.59001709	0.040974103	0.387502709		3.559997559	0.041083063	0.383186627	3.520009766	0.041282101	0.36036337	3.59001709	0.041103876	0.383412619		3.580007324	0.041209353	0.389806657	3.559997559	0.040987047	0.376264301	3.569997559	0.040973732	0.373732741
3.549987793	0.041161071	0.371696077	3.579946289	0.041154983	0.38254126	3.600026855	0.041105776	0.388469577		3.570007324	0.041217864	0.384167073	3.529958496	0.041416137	0.361328732	3.600026855	0.041236097	0.384408148		3.59001709	0.041343016	0.390794011	3.569946289	0.041122658	0.377235706	3.580007324	0.041107075	0.374677684
3.559997559	0.041292471	0.372708267	3.589956055	0.041292396	0.383515681	3.610036621	0.041240239	0.38942889		3.58001709	0.041347632	0.385117351	3.539968262	0.041551848	0.362290322	3.610036621	0.041371666	0.385388594		3.59996582	0.041475002	0.391762378	3.579956055	0.041257153	0.378229878	3.59001709	0.041239303	0.375641525
3.570007324	0.041421644	0.373728009	3.59996582	0.041427016	0.384490101	3.619985352	0.041376933	0.390395757		3.590026855	0.041476281	0.386082713	3.549978027	0.041684209	0.363255684	3.620046387	0.041506118	0.386399207		3.609975586	0.041602513	0.392742137	3.58996582	0.041385509	0.379201282	3.59996582	0.041374878	0.376624265
3.58001709	0.04154859	0.374740198	3.609975586	0.041557727	0.385453192	3.629995117	0.04151028	0.391385285		3.600026855	0.041607883	0.387055705	3.559987793	0.04181266	0.364213504	3.630056152	0.041636666	0.387402278		3.619985352	0.041733939	0.393729491	3.599975586	0.04151554	0.380161303	3.609975586	0.041507663	0.377599446
3.590026855	0.041681661	0.375782602	3.619985352	0.04168732	0.386404952	3.640004883	0.04163749	0.392359706		3.609975586	0.041743804	0.388021066	3.569997559	0.041945021	0.365178866	3.640004883	0.041764982	0.388382723		3.629995117	0.041867042	0.39470925	3.609985352	0.041652267	0.381109941	3.619985352	0.041638775	0.378555728
3.599975586	0.041818072	0.376825006	3.629995117	0.041819706	0.387371819	3.650014648	0.041766931	0.393311466		3.619985352	0.041875809	0.388975115	3.580007324	0.042081849	0.366144228	3.650014648	0.041898318	0.389370711		3.640004883	0.042001824	0.395689009	3.619995117	0.041788994	0.382073756	3.629995117	0.041768213	0.37950823
3.609985352	0.04195337	0.377837195	3.639943848	0.041955443	0.388338686	3.660024414	0.041903626	0.394267003		3.629995117	0.042008373	0.38991408	3.589956055	0.042215327	0.367102047	3.660024414	0.042035003	0.390358698		3.650014648	0.042134368	0.396645983	3.629943848	0.041921257	0.383014805	3.640004883	0.041903788	0.380475851
3.619995117	0.042088668	0.378856938	3.649953613	0.042088388	0.389290446	3.67003418	0.04204032	0.39522254		3.640004883	0.042142615	0.390886984	3.59996582	0.042346012	0.368074951	3.67003418	0.042170571	0.391346686		3.659963379	0.042267472	0.397618147	3.639953613	0.042051846	0.383948264	3.650014648	0.042040479	0.381443473
3.630004883	0.042223966	0.379861573	3.659963379	0.042221891	0.390234652	3.67998291	0.042171435	0.396162969		3.650014648	0.042276298	0.391874971	3.609975586	0.042479489	0.369040313	3.680043945	0.042301118	0.392319589		3.669973144	0.042402254	0.398605501	3.649963379	0.042187457	0.384915874	3.659963379	0.042172707	0.382392195
3.640014648	0.042355923	0.380888869	3.669973145	0.042355395	0.391182635	3.689992676	0.042301993	0.397095845		3.660024414	0.042407744	0.39282902	3.619985352	0.042615201	0.370005674	3.690053711	0.042435571	0.393277409		3.67998291	0.042532561	0.399577665	3.659973145	0.042323068	0.385887279	3.669973144	0.04230326	0.383340917
3.650024414	0.042483982	0.381908612	3.67998291	0.042490015	0.392149502	3.700002441	0.042438687	0.398051381		3.669973145	0.042535274	0.39378684	3.629995117	0.042747003	0.370967265	3.700002441	0.042571139	0.394257855		3.689992676	0.042662309	0.400549829	3.66998291	0.04245254	0.386835916	3.67998291	0.042438835	0.384297199
3.659973145	0.042612042	0.382913248	3.689992676	0.042619608	0.393105039	3.710012207	0.042574266	0.399018249		3.67998291	0.042668397	0.394737118	3.640004883	0.042875454	0.371932627	3.710012207	0.042702245	0.3952383		3.700002441	0.042795413	0.401529588	3.679992676	0.042582571	0.387765581	3.689992676	0.04257441	0.385253481
3.66998291	0.042743999	0.383940544	3.699941406	0.042746967	0.394060576	3.720021973	0.042704265	0.399977562		3.689992676	0.042805436	0.395698709	3.649953613	0.043003906	0.372897989	3.720021973	0.042833908	0.396203662		3.710012207	0.042931872	0.402509347	3.690002441	0.042716508	0.388710423	3.700002441	0.042705522	0.386179525
3.679992676	0.042876513	0.384945179	3.709951172	0.042877677	0.395016113	3.730031738	0.042833706	0.400917992		3.700002441	0.042940238	0.396633903	3.659963379	0.043137383	0.37385958	3.730031738	0.042963339	0.397169024		3.719960937	0.043064976	0.403466321	3.699951172	0.042851003	0.389659061	3.710012207	0.042833844	0.387098009
3.690002441	0.043009584	0.3859196	3.719960938	0.043012298	0.39598298	3.740041504	0.042967053	0.401858421		3.710012207	0.043071684	0.397572868	3.669973145	0.043271978	0.374824941	3.740041504	0.043097792	0.398157011		3.729970703	0.043197521	0.404411903	3.709960938	0.042983266	0.390611493	3.719960937	0.042965514	0.388039172
3.700012207	0.043141541	0.386894021	3.729970703	0.043145801	0.396930963	3.749990234	0.043103748	0.402817735		3.720021973	0.043203689	0.398530688	3.67998291	0.043405455	0.375786532	3.75005127	0.043232244	0.399137457		3.739980469	0.043330624	0.405357484	3.719970703	0.04311497	0.391533568	3.729970703	0.043102763	0.388991674
3.710021973	0.043276839	0.387891103	3.739980469	0.043279304	0.397875169	3.76	0.043235421	0.403758164		3.729970703	0.043337371	0.399503592	3.689992676	0.043538374	0.376744352	3.76	0.043366697	0.40011036		3.749990234	0.043464287	0.406329648	3.729980469	0.043248349	0.392467028	3.739980469	0.043235548	0.389917718
3.720031738	0.043410466	0.388880631	3.749990234	0.043413924	0.398830706	3.770009766	0.043367652	0.404694817		3.739980469	0.043468258	0.400457641	3.700002441	0.043671852	0.377717256	3.770009766	0.043498918	0.40106818		3.76	0.043595713	0.407298015	3.739990234	0.043382844	0.393415665	3.749990234	0.043367776	0.390839982
3.729980469	0.04354131	0.389877713	3.76	0.043546869	0.399805127	3.780019531	0.043502115	0.405639023		3.749990234	0.043596907	0.401396606	3.709951172	0.043804213	0.378682617	3.780019531	0.043631697	0.402033542		3.770009766	0.043723224	0.408239798	3.75	0.043515107	0.394368097	3.76	0.043501119	0.391773585
3.739990234	0.043670483	0.39084458	3.76994873	0.043676462	0.400768217	3.790029297	0.043633788	0.406590783		3.76	0.043726115	0.402346884	3.719960938	0.043932664	0.379647979	3.790029297	0.043763918	0.403021529		3.779958496	0.043852973	0.409211962	3.75994873	0.043641789	0.395305351	3.770009766	0.043633904	0.392718528
3.75	0.043803554	0.391849215	3.779958496	0.043806614	0.4017162	3.800039063	0.043763787	0.407553873		3.770009766	0.043863154	0.403312246	3.729970703	0.044063349	0.38060957	3.800039063	0.043892234	0.404001975		3.789968262	0.043988873	0.410184127	3.769958496	0.04377182	0.396227426	3.779958496	0.043766132	0.39367103
3.760009766	0.043938851	0.392838743	3.789968262	0.043939559	0.402675513	3.809987793	0.043892113	0.408498079		3.780019531	0.044000193	0.404277607	3.739980469	0.04419906	0.381563619	3.810048828	0.044019434	0.404967337		3.799978027	0.044125891	0.411152493	3.779968262	0.043907431	0.397157091	3.789968262	0.043894454	0.394597074
3.770019531	0.044073036	0.393805611	3.799978027	0.044073062	0.40363105	3.819997559	0.044024902	0.409442285		3.789968262	0.044134994	0.40520526	3.749990234	0.044334772	0.382528981	3.819997559	0.044155002	0.405947782		3.809987793	0.044260673	0.412094277	3.789978027	0.044041926	0.398094344	3.799978027	0.044023892	0.395542016
3.780029297	0.044203322	0.39475737	3.809987793	0.044208799	0.404579033	3.830007324	0.044158248	0.410386492		3.799978027	0.044266999	0.406144225	3.76	0.044467133	0.383490571	3.830007324	0.044289455	0.406935769		3.819997559	0.044394336	0.413043656	3.799987793	0.044173631	0.399020215	3.809987793	0.044158351	0.396490738
3.789978027	0.044337507	0.395720461	3.819997559	0.044341185	0.405500578	3.84001709	0.044291595	0.411326921		3.809987793	0.04440292	0.407109586	3.770009766	0.044598935	0.38444462	3.84001709	0.044422792	0.407901131		3.830007324	0.044527439	0.413996832	3.809997559	0.044307009	0.39994229	3.819997559	0.04429281	0.397431901
3.799987793	0.044473918	0.396687328	3.829946289	0.044473013	0.406437231	3.850026855	0.044424942	0.412271127		3.819997559	0.044536602	0.408090032	3.779958496	0.044732412	0.385391127	3.850026855	0.044555571	0.408866493		3.84001709	0.044662221	0.414965199	3.819946289	0.044440388	0.400887133	3.830007324	0.04442448	0.398361725
3.809997559	0.044604205	0.397646642	3.839956055	0.044606516	0.407400321	3.860036621	0.044557731	0.413215334		3.830007324	0.04466637	0.409044081	3.789968262	0.04486589	0.386341405	3.860036621	0.044687792	0.40985448		3.84996582	0.044794765	0.41592597	3.829956055	0.044572093	0.401831976	3.84001709	0.044558939	0.399299108
3.820007324	0.044732821	0.398613509	3.84996582	0.044738902	0.408363412	3.869985352	0.044689962	0.41417087		3.84001709	0.0447939	0.409983046	3.799978027	0.044995458	0.387284141	3.870046387	0.044819455	0.410842468		3.859975586	0.044922277	0.416879147	3.83996582	0.044700449	0.402773024	3.84996582	0.044691167	0.400236491
3.83001709	0.044865335	0.399595483	3.859975586	0.044867378	0.409296288	3.879995117	0.044820519	0.415130184		3.850026855	0.044928702	0.410922011	3.809987793	0.045121675	0.388230648	3.880056152	0.044949444	0.411822913		3.869985352	0.045053143	0.417847513	3.849975586	0.044831596	0.4036951	3.859975586	0.044822836	0.401177654
3.840026855	0.045001746	0.400577458	3.869985352	0.044995854	0.410236717	3.890004883	0.044949961	0.416089497		3.859975586	0.045066859	0.411868518	3.819997559	0.045252361	0.389180926	3.890004883	0.045078876	0.412803359		3.879995117	0.045190162	0.418781702	3.859985352	0.044967207	0.404632353	3.869985352	0.044951716	0.402107477
3.849975586	0.045134817	0.401529218	3.879995117	0.045130474	0.411180923	3.900014648	0.045083308	0.417022373		3.869985352	0.045201661	0.412803712	3.830007324	0.045388072	0.390123662	3.900014648	0.045214444	0.413783804		3.890004883	0.045326062	0.419704499	3.869995117	0.045102818	0.405580991	3.879995117	0.045083386	0.403025961
3.859985352	0.045265661	0.402488531	3.889943848	0.045267329	0.412125129	3.910024414	0.045218886	0.417966579		3.879995117	0.045334225	0.413735136	3.839956055	0.045524901	0.391077711	3.910024414	0.045350013	0.414779334		3.900014648	0.045460843	0.420638687	3.879943848	0.045234523	0.40651445	3.890004883	0.045217845	0.403967124
3.869995117	0.045398174	0.403447845	3.899953613	0.045400274	0.413061782	3.92003418	0.045353349	0.418910786		3.890004883	0.045467908	0.414692955	3.84996582	0.045660612	0.392016676	3.92003418	0.045481676	0.415759779		3.909963379	0.045593388	0.421576674	3.889953613	0.04536567	0.407417553	3.900014648	0.04535342	0.404896948
3.880004883	0.045532359	0.404414712	3.909963379	0.045533777	0.413983327	3.92998291	0.04548558	0.419847438		3.900014648	0.045602151	0.415665859	3.859975586	0.04579409	0.392955642	3.930043945	0.045612781	0.416710057		3.919973144	0.045725373	0.422537445	3.899963379	0.04549849	0.408343423	3.909963379	0.04548509	0.405807872
3.890014648	0.045664316	0.405396686	3.919973145	0.045668398	0.41493131	3.939992676	0.045617253	0.420784091		3.910024414	0.045731359	0.416616137	3.869985352	0.045927567	0.39390969	3.940053711	0.045746118	0.417675419		3.92998291	0.045855121	0.423494419	3.909973145	0.045631869	0.409284471	3.919973144	0.045618433	0.406715017
3.900024414	0.045792375	0.406371107	3.92998291	0.045803018	0.415898178	3.950002441	0.0457506	0.42172452		3.919973145	0.04585833	0.417558873	3.879995117	0.046059369	0.39486751	3.950002441	0.045880012	0.418648323		3.939992676	0.04598431	0.424428608	3.91998291	0.04575911	0.410221725	3.92998291	0.045751777	0.407641061
3.909973145	0.045920435	0.407360635	3.939992676	0.045933728	0.416842384	3.960012207	0.045881157	0.422683834		3.92998291	0.045990894	0.418497838	3.890004883	0.046188379	0.395821559	3.960012207	0.046010002	0.419621226		3.950002441	0.046115177	0.425370392	3.929992676	0.045887466	0.4111438	3.939992676	0.04588233	0.408574664
3.91998291	0.046053506	0.40834261	3.949941406	0.046062204	0.417779036	3.970021973	0.046009483	0.423635594		3.939992676	0.046127933	0.419444345	3.899953613	0.046320181	0.396775608	3.970021973	0.046135528	0.420582817		3.960012207	0.046252195	0.426312176	3.940002441	0.046021961	0.412073465	3.950002441	0.046010652	0.409519607
3.929992676	0.046187133	0.409309477	3.959951172	0.04619459	0.418719466	3.980031738	0.046138366	0.424564692		3.950002441	0.046262734	0.42038331	3.909963379	0.046455893	0.397718344	3.980031738	0.046268865	0.421544408		3.969960937	0.046386977	0.42723877	3.949951172	0.046159804	0.412999335	3.960012207	0.046139532	0.41045699
3.940002441	0.046321317	0.410276344	3.969960938	0.046331445	0.419656118	3.990041504	0.046271155	0.425501345		3.960012207	0.046395299	0.421318505	3.919973145	0.046591604	0.39866108	3.990041504	0.046405549	0.422524853		3.979970703	0.04652064	0.428172959	3.959960938	0.046293183	0.413917616	3.969960937	0.046271202	0.411386814
3.950012207	0.046454388	0.411243211	3.979970703	0.046467183	0.420588994	3.999990234	0.046409523	0.426449328		3.970021973	0.046528422	0.422265012	3.92998291	0.046726199	0.399603816	4.00005127	0.046541118	0.423482673		3.989980469	0.046653744	0.429110945	3.969970703	0.046425446	0.414824513	3.979970703	0.046407893	0.412320417
3.960021973	0.046587459	0.412217632	3.989980469	0.046600686	0.421506763	4.01	0.046545102	0.427382204		3.979970703	0.046663224	0.423219061	3.939992676	0.046859676	0.400523927	4.01	0.046673339	0.424417867		3.999990234	0.046787407	0.430052729	3.979980469	0.046561057	0.415746589	3.989980469	0.046543468	0.413235121
3.970031738	0.046719973	0.413199607	3.999990234	0.046731396	0.422447192	4.020009766	0.046676775	0.428311303		3.989980469	0.04679467	0.424154255	3.950002441	0.046990362	0.401462892	4.020009766	0.046806675	0.425360603		4.01	0.046919951	0.431013501	3.989990234	0.046694994	0.416691432	3.999990234	0.046676811	0.414146046
3.979980469	0.046848589	0.414181581	4.01	0.046864899	0.423414059	4.030019531	0.046810122	0.429240402		3.999990234	0.046923318	0.425081907	3.959951172	0.04711993	0.402409399	4.030019531	0.046941128	0.426318423		4.020009766	0.047047462	0.431959082	4	0.046826141	0.417636275	4.01	0.046810155	0.415079649
3.989990234	0.046977762	0.415148448	4.01994873	0.046994492	0.424354489	4.040029297	0.046945701	0.430192162		4.01	0.047053086	0.426020872	3.969960938	0.047248381	0.403352135	4.040029297	0.047073907	0.427283785		4.029958496	0.047177211	0.432912258	4.00994873	0.046954497	0.418554556	4.020009766	0.04694573	0.416028372
4	0.047110833	0.416122869	4.029958496	0.047124644	0.425276034	4.050039063	0.047074026	0.431143921		4.020009766	0.047189006	0.426959837	3.979970703	0.047379625	0.404279787	4.050039063	0.047202223	0.428234063		4.039968262	0.047313111	0.433884422	4.019958496	0.04708676	0.419472837	4.029958496	0.047075168	0.416958195
4.010009766	0.047246131	0.417070852	4.039968262	0.047255354	0.426205133	4.059987793	0.047203467	0.432057913		4.030019531	0.047326045	0.427895031	3.989980469	0.047513102	0.405222523	4.060048828	0.047333328	0.429188112		4.049978027	0.047450129	0.434830004	4.029968262	0.047223487	0.42041009	4.039968262	0.04720349	0.417876679
4.020019531	0.047379758	0.418026389	4.049978027	0.047392209	0.427126678	4.069997559	0.04733793	0.432983235		4.039968262	0.047460847	0.428815142	3.999990234	0.047649931	0.406161489	4.069997559	0.047468896	0.43013839		4.059987793	0.047586029	0.43576799	4.039978027	0.047357982	0.421324577	4.049978027	0.047337949	0.418783824
4.030029297	0.047511715	0.418974372	4.059987793	0.047525712	0.428052	4.080007324	0.047474625	0.433927441		4.049978027	0.04759453	0.429746565	4.01	0.04778285	0.407104225	4.080007324	0.047605581	0.431084897		4.069997559	0.047720811	0.436705977	4.049987793	0.047491919	0.422239063	4.059987793	0.047473524	0.419694749
4.039978027	0.047643673	0.419918578	4.069997559	0.04765754	0.428965992	4.09001709	0.047606856	0.43484521		4.059987793	0.047731569	0.43068553	4.020009766	0.047917444	0.40804319	4.09001709	0.047738917	0.432012549		4.080007324	0.047855592	0.437659153	4.059997559	0.047625298	0.423149755	4.069997559	0.047607983	0.420609453
4.049987793	0.047776186	0.420885445	4.079946289	0.047793278	0.429895091	4.100026855	0.047739645	0.435744094		4.069997559	0.047862455	0.431605641	4.029958496	0.048052039	0.408989697	4.100026855	0.047871696	0.432959056		4.09001709	0.047989255	0.43861233	4.069946289	0.047757561	0.424075625	4.080007324	0.047741327	0.421509039
4.059997559	0.047905916	0.421848536	4.089956055	0.047927898	0.43083552	4.110036621	0.047874108	0.436661863		4.080007324	0.047991104	0.432533293	4.039968262	0.048183283	0.409947517	4.110036621	0.048003917	0.43393196		4.09996582	0.048117885	0.439554113	4.079956055	0.047887033	0.425009084	4.09001709	0.047875228	0.422423743
4.070007324	0.048032306	0.422804072	4.09996582	0.048057491	0.431760842	4.119985352	0.048006339	0.437590962		4.09001709	0.048120312	0.433472258	4.049978027	0.048311734	0.410886482	4.120046387	0.048133349	0.434897322		4.109975586	0.048245396	0.440488302	4.08996582	0.048015389	0.425942544	4.09996582	0.048008571	0.423353567
4.08001709	0.048164263	0.423767163	4.109975586	0.048186526	0.43266728	4.129995117	0.048134664	0.438542721		4.100026855	0.048252317	0.434407452	4.059987793	0.048441302	0.411829218	4.130056152	0.04826278	0.43585137		4.119985352	0.0483785	0.441437681	4.099975586	0.048145978	0.426853235	4.109975586	0.048136894	0.424275831
4.090026855	0.048299561	0.424718923	4.119985352	0.048316119	0.433600156	4.140004883	0.048264105	0.43946049		4.109975586	0.048388237	0.435312479	4.069997559	0.04857478	0.412783267	4.140004883	0.048393886	0.43680919		4.129995117	0.0485144	0.442375668	4.109985352	0.048283263	0.427775311	4.119985352	0.048265216	0.425201874
4.099975586	0.048435972	0.425651798	4.129995117	0.048450739	0.434540585	4.150014648	0.048397452	0.440382035		4.119985352	0.04852192	0.436221277	4.080007324	0.048710491	0.413733545	4.150014648	0.048528338	0.437774552		4.140004883	0.048646944	0.443283274	4.119995117	0.048416084	0.428678414	4.129995117	0.048397443	0.426120359
4.109985352	0.048570156	0.426592228	4.139943848	0.048588711	0.435462131	4.160024414	0.048533031	0.441322465		4.129995117	0.048652806	0.437133845	4.089956055	0.048846203	0.414676281	4.160024414	0.048662791	0.438739914		4.150014648	0.04877893	0.44420607	4.129943848	0.048547231	0.429566338	4.140004883	0.048533018	0.427031283
4.119995117	0.048703227	0.427540211	4.149953613	0.048723331	0.436368569	4.17003418	0.048666378	0.442247787		4.140004883	0.048788727	0.438095436	4.09996582	0.048981914	0.415611475	4.17003418	0.04879557	0.43968265		4.159963379	0.04891483	0.445140259	4.139953613	0.048681726	0.430465647	4.150014648	0.048667477	0.427949767
4.130004883	0.048835741	0.428499524	4.159963379	0.048857952	0.437293891	4.17998291	0.048798051	0.443154225		4.150014648	0.04892241	0.439034401	4.109975586	0.049116509	0.416531585	4.180043945	0.048928907	0.440629157		4.169973144	0.049047374	0.446089638	4.149963379	0.048817337	0.431368749	4.159963379	0.048800263	0.428853133
4.140014648	0.048966584	0.429466392	4.169973145	0.048992572	0.438230543	4.189992676	0.048931398	0.4440871		4.160024414	0.049052177	0.43995074	4.119985352	0.049249428	0.417474321	4.190053711	0.049064475	0.441579435		4.17998291	0.049177122	0.447023827	4.159973145	0.048947926	0.432294619	4.169973144	0.04893249	0.429756498
4.150024414	0.049094644	0.430433259	4.17998291	0.049125517	0.439178526	4.200002441	0.049065861	0.445019976		4.169973145	0.049181945	0.440885935	4.129995117	0.049379554	0.418417058	4.200002441	0.049196696	0.442541026		4.189992676	0.049308548	0.447946623	4.16998291	0.04907405	0.433228079	4.17998291	0.049065834	0.430678762
4.159973145	0.049227715	0.431392572	4.189992676	0.049253993	0.440100072	4.210012207	0.049196418	0.445960406		4.17998291	0.049316746	0.441813587	4.140004883	0.049508006	0.419340939	4.210012207	0.049325012	0.443491304		4.200002441	0.049441652	0.448903597	4.179992676	0.049205754	0.434142565	4.189992676	0.049197503	0.431604805
4.16998291	0.049363012	0.432344332	4.199941406	0.049381352	0.44101784	4.220021973	0.049323627	0.446900835		4.189992676	0.049452667	0.442733697	4.149953613	0.049637574	0.420272362	4.220021973	0.049454443	0.444449123		4.210012207	0.049577552	0.449837786	4.190002441	0.049341365	0.435049462	4.200002441	0.049325825	0.43251573
4.179992676	0.04949831	0.433273431	4.209951172	0.049513738	0.441946939	4.230031738	0.049454742	0.447818604		4.200002441	0.04958635	0.443653808	4.159963379	0.049772168	0.421200014	4.230031738	0.04958778	0.445429569		4.219960937	0.049711215	0.450752987	4.199951172	0.049476977	0.435971538	4.210012207	0.049455821	0.433430435
4.190002441	0.049629711	0.43421386	4.219960938	0.049650592	0.442864707	4.240041504	0.049591437	0.448747702		4.210012207	0.049720033	0.444589002	4.169973145	0.04990788	0.422123896	4.240041504	0.04972558	0.446394931		4.229970703	0.049843759	0.451675784	4.209960938	0.049612588	0.436870846	4.219960937	0.049591396	0.4343338
4.200012207	0.049763895	0.435173174	4.229970703	0.049782979	0.443756038	4.249990234	0.049728132	0.449673025		4.220021973	0.049854834	0.445520425	4.17998291	0.050038565	0.423055319	4.25005127	0.049858917	0.447326354		4.239980469	0.049978541	0.452621365	4.219970703	0.049745967	0.437789127	4.229970703	0.049728087	0.435244724
4.210021973	0.049896965	0.436128711	4.239980469	0.049915923	0.444673807	4.26	0.04986371	0.450583239		4.229970703	0.049990754	0.446451848	4.189992676	0.05017316	0.423971659	4.26	0.049991696	0.448261548		4.249990234	0.050114441	0.453559352	4.229980469	0.049880462	0.438707408	4.239980469	0.049862547	0.436148089
4.220031738	0.050026139	0.437084247	4.249990234	0.050050544	0.445610459	4.270009766	0.049997057	0.451501008		4.239980469	0.050120522	0.447356875	4.200002441	0.050306637	0.424899311	4.270009766	0.050126148	0.44922691		4.26	0.050245308	0.454482148	4.239990234	0.050013841	0.439633278	4.249990234	0.049997006	0.437036335
4.229980469	0.050154198	0.438043561	4.26	0.050184047	0.446558442	4.280019531	0.050130962	0.45242633		4.249990234	0.050248052	0.448265673	4.209951172	0.050438439	0.425845818	4.280019531	0.050261717	0.450192272		4.270009766	0.050375056	0.455393552	4.25	0.050142197	0.440574327	4.26	0.050130907	0.437958599
4.239990234	0.050283372	0.439017982	4.26994873	0.050312523	0.447479988	4.290029297	0.050262077	0.453347875		4.26	0.050382854	0.449189554	4.219960938	0.050568566	0.426781012	4.290029297	0.050391148	0.451157633		4.279958496	0.0505076	0.456323943	4.25994873	0.050271669	0.441488813	4.270009766	0.050265366	0.438884643
4.25	0.050418669	0.439958411	4.279958496	0.050442116	0.448375095	4.300039063	0.050390403	0.454292081		4.270009766	0.050518774	0.450102123	4.229970703	0.050699251	0.427704893	4.300039063	0.050518348	0.452100369		4.289968262	0.050644619	0.457273322	4.269958496	0.050405048	0.442399505	4.279958496	0.050393688	0.439803127
4.260009766	0.050553967	0.440898841	4.289968262	0.050576736	0.449304194	4.309987793	0.050519844	0.45522118		4.280019531	0.050650779	0.45101092	4.239980469	0.050833846	0.428636317	4.310048828	0.050649454	0.453065731		4.299978027	0.050778282	0.458173333	4.279968262	0.050537869	0.443310197	4.289968262	0.050520895	0.440714052
4.270019531	0.050687038	0.44182794	4.299978027	0.050712474	0.450233293	4.319997559	0.050653191	0.456150279		4.289968262	0.050783343	0.451908405	4.249990234	0.050970674	0.42956774	4.319997559	0.050783906	0.454031093		4.309987793	0.050909149	0.45908094	4.289978027	0.050671248	0.44420571	4.299978027	0.050654238	0.441632536
4.280029297	0.050820108	0.442775923	4.309987793	0.050845977	0.451143508	4.330007324	0.050788769	0.457064271		4.299978027	0.050919264	0.45280589	4.26	0.051104152	0.43048785	4.330007324	0.050919475	0.454962516		4.319997559	0.051045049	0.459988546	4.299987793	0.050803511	0.445101224	4.309987793	0.050788697	0.442547241
4.289978027	0.050954293	0.44374279	4.319997559	0.05097948	0.452046169	4.34001709	0.050921	0.457970709		4.309987793	0.051055184	0.453714687	4.270009766	0.051238746	0.431415503	4.34001709	0.051050022	0.455882627		4.330007324	0.051180949	0.460911342	4.309997559	0.050938006	0.446011916	4.319997559	0.050920367	0.443446826
4.299987793	0.051084579	0.44470588	4.329946289	0.051116335	0.452971491	4.350026855	0.051052674	0.45887337		4.319997559	0.05118607	0.454627256	4.279958496	0.051372782	0.432331842	4.350026855	0.051183359	0.456817821		4.34001709	0.051310697	0.461807556	4.319946289	0.051071943	0.446926402	4.330007324	0.051052594	0.444338852
4.309997559	0.051211526	0.445665194	4.339956055	0.051250956	0.453896813	4.360036621	0.051187136	0.459791139		4.330007324	0.051312482	0.455532282	4.289968262	0.051505143	0.433263265	4.360036621	0.051318927	0.457756786		4.34996582	0.05143709	0.462715162	4.329956055	0.051203089	0.447844683	4.34001709	0.051187054	0.445253556
4.320007324	0.051342369	0.446632061	4.34996582	0.051379431	0.454822135	4.369985352	0.051320483	0.460712684		4.34001709	0.051445046	0.456425996	4.299978027	0.051634711	0.434179605	4.370046387	0.051449475	0.458695751		4.359975586	0.051566838	0.463622768	4.33996582	0.051331446	0.448766759	4.34996582	0.051320397	0.44618716
4.33001709	0.051475997	0.447587598	4.359975586	0.051507907	0.45572102	4.379995117	0.051449925	0.461626675		4.350026855	0.051580966	0.457331023	4.309987793	0.051764279	0.435084631	4.380056152	0.05157779	0.459623403		4.369985352	0.051702738	0.464545565	4.349975586	0.051464825	0.449669862	4.359975586	0.051449835	0.447105644
4.340026855	0.051612965	0.44852425	4.369985352	0.051641411	0.456638788	4.390004883	0.051580482	0.462548221		4.359975586	0.05171409	0.45823982	4.319997559	0.051901666	0.435993429	4.390004883	0.051711127	0.460558598		4.379995117	0.051838638	0.465456969	4.359985352	0.051600436	0.45056917	4.369985352	0.051579273	0.448016568
4.349975586	0.051746592	0.44946468	4.379995117	0.051777148	0.457560333	4.400014648	0.051713829	0.463447105		4.369985352	0.051846654	0.459129763	4.330007324	0.052035702	0.436902227	4.400014648	0.05184558	0.461516417		4.390004883	0.051971182	0.466337992	4.369995117	0.051733257	0.451472273	4.379995117	0.051712616	0.448919934
4.359985352	0.051879663	0.450412663	4.389943848	0.051910093	0.458455441	4.410024414	0.051848291	0.464353543		4.379995117	0.051980337	0.46003479	4.339956055	0.052166946	0.437811024	4.410024414	0.051978917	0.462432757		4.400014648	0.052104845	0.467238003	4.379943848	0.051865519	0.452375376	4.390004883	0.051848191	0.449823299
4.369995117	0.052013847	0.451375753	4.399953613	0.052042479	0.459342995	4.42003418	0.051982754	0.465259981		4.390004883	0.052113461	0.460947358	4.34996582	0.052300424	0.438731135	4.42003418	0.052111695	0.463349096		4.409963379	0.05223683	0.4681608	4.389953613	0.052001131	0.453293657	4.400014648	0.05198265	0.450722884
4.380004883	0.052149145	0.45233129	4.409963379	0.052177099	0.460234325	4.42998291	0.052114427	0.466166419		4.400014648	0.052247143	0.46187124	4.359975586	0.052436135	0.439647474	4.430043945	0.052247264	0.464284291		4.419973144	0.052370493	0.469079799	4.399963379	0.052135626	0.454215732	4.409963379	0.052115436	0.45161491
4.390014648	0.052278318	0.453260389	4.419973145	0.052313954	0.461140763	4.439992676	0.05224889	0.467095518		4.410024414	0.052376911	0.462780037	4.369985352	0.052569054	0.440544959	4.440053711	0.052381716	0.46524211		4.42998291	0.052500242	0.469983607	4.409973145	0.052266214	0.455111246	4.419973144	0.052251011	0.452522055
4.400024414	0.052405264	0.454212148	4.42998291	0.052445782	0.462050978	4.450002441	0.052384469	0.468001956		4.419973145	0.052507238	0.463681293	4.379995117	0.052697506	0.441446214	4.450002441	0.052513937	0.466188617		4.439992676	0.052631668	0.470891214	4.41998291	0.05239457	0.456018143	4.42998291	0.05238547	0.453436759
4.409973145	0.052536108	0.455152578	4.439992676	0.052570906	0.462942309	4.460012207	0.052515584	0.468915948		4.42998291	0.05264148	0.464578778	4.390004883	0.052826515	0.442355012	4.460012207	0.052641137	0.467120041		4.450002441	0.05276589	0.471802617	4.429992676	0.052530182	0.45693263	4.439992676	0.052513792	0.454347684
4.41998291	0.052669735	0.456085454	4.449941406	0.052700499	0.463826086	4.470021973	0.052645025	0.469845046		4.439992676	0.052775163	0.465491346	4.399953613	0.052960551	0.443275122	4.470021973	0.052772801	0.468066548		4.460012207	0.052900671	0.472736806	4.440002441	0.052665793	0.457824349	4.450002441	0.052644904	0.455251049
4.429992676	0.05280559	0.457010776	4.459951172	0.052836237	0.464717417	4.480031738	0.052778372	0.470774145		4.450002441	0.052908846	0.466381289	4.409963379	0.053095146	0.444199004	4.480031738	0.052908369	0.469028139		4.469960937	0.053034334	0.473640615	4.449951172	0.052798056	0.45870089	4.460012207	0.052777689	0.456154414
4.440002441	0.052935876	0.457932321	4.469960938	0.052970857	0.465601194	4.490041504	0.052913951	0.47168436		4.460012207	0.053043648	0.46726369	4.419973145	0.053227506	0.44510403	4.490041504	0.053042822	0.469970875		4.479970703	0.053166879	0.474533031	4.459960938	0.052927528	0.459581225	4.469960937	0.052913264	0.457061559
4.450012207	0.053068947	0.45886142	4.479970703	0.053102126	0.466481194	4.499990234	0.053044508	0.472579468		4.470021973	0.053176771	0.468161175	4.42998291	0.053359309	0.446024141	4.50005127	0.053175043	0.470879672		4.489980469	0.053299983	0.47545203	4.469970703	0.053064255	0.460450177	4.479970703	0.053045492	0.457946025
4.460021973	0.053201461	0.459801849	4.489980469	0.053235071	0.467368748	4.51	0.053177855	0.473470798		4.479970703	0.053307098	0.469073743	4.439992676	0.053493903	0.44694048	4.51	0.053309495	0.471803554		4.499990234	0.053433646	0.476386219	4.479980469	0.053199867	0.461330513	4.489980469	0.053178835	0.458834271
4.470031738	0.053333418	0.460734725	4.499990234	0.053370808	0.468267632	4.520009766	0.053313433	0.474358352		4.489980469	0.053435747	0.469990083	4.450002441	0.053627381	0.447853049	4.520009766	0.05344339	0.472719893		4.51	0.053561157	0.477290028	4.489990234	0.053329897	0.462199464	4.499990234	0.053313295	0.459726297
4.480031738	0.053461756	0.461663411	4.51	0.053503194	0.4691854	4.530019531	0.053447896	0.47526479		4.499990234	0.053565515	0.470891339	4.459951172	0.053759741	0.448765617	4.530019531	0.053575611	0.473643774		4.520009766	0.053688668	0.478205229	4.5	0.053455463	0.463053238	4.51	0.05344887	0.460618323
4.489980469	0.053593157	0.462607617	4.51994873	0.053632787	0.470099392	4.540029297	0.053577338	0.476152344		4.51	0.053700316	0.471788823	4.469960938	0.053888193	0.449681957	4.540029297	0.053703927	0.474556343		4.529958496	0.053823449	0.47912043	4.50994873	0.053587726	0.463941163	4.520009766	0.053579423	0.461510349
4.499990234	0.053728454	0.463521609	4.529958496	0.05376238	0.471002053	4.550039063	0.053704547	0.477066336		4.520009766	0.053835118	0.472686308	4.479970703	0.054019995	0.450605838	4.550039063	0.053832243	0.475472682		4.539968262	0.053959349	0.480050822	4.519958496	0.053722221	0.464813909	4.529958496	0.053705514	0.462394815
4.51	0.053862639	0.464458261	4.539968262	0.053897001	0.471897161	4.559987793	0.05383622	0.477968997		4.530019531	0.053971038	0.473576251	4.489980469	0.054154589	0.451514636	4.560048828	0.053966695	0.476400335		4.549978027	0.05409525	0.480966023	4.529968262	0.053856716	0.465679066	4.539968262	0.053834952	0.463283061
4.520009766	0.053995709	0.46537603	4.549978027	0.054032738	0.472799822	4.569997559	0.053970683	0.478856551		4.539968262	0.05410584	0.474447339	4.499990234	0.054289184	0.452400808	4.569997559	0.054102264	0.477312903		4.559987793	0.054228913	0.481847047	4.539978027	0.05398842	0.466551813	4.549978027	0.053970527	0.464163748
4.530019531	0.054131007	0.466308906	4.559987793	0.054165125	0.473683599	4.580007324	0.054105146	0.479736551		4.549978027	0.054240082	0.475352366	4.51	0.054420986	0.453283209	4.580007324	0.054234485	0.478199075		4.569997559	0.054363135	0.482754653	4.549987793	0.054120683	0.467443532	4.559987793	0.054104986	0.465040654
4.540029297	0.054265191	0.467241781	4.569997559	0.054298628	0.474567376	4.59001709	0.054237377	0.480624105		4.559987793	0.054373765	0.476257392	4.520009766	0.054554464	0.454199548	4.59001709	0.054367263	0.47909656		4.580007324	0.054496798	0.483673652	4.559997559	0.054255178	0.468346635	4.569997559	0.05423554	0.465894882
4.549978027	0.054396592	0.46817088	4.579946289	0.054430455	0.475473814	4.600026855	0.05436905	0.481519212		4.569997559	0.054503532	0.477162419	4.529958496	0.054687941	0.455097033	4.600026855	0.0545006	0.48001667		4.59001709	0.054629342	0.484585055	4.569946289	0.054386883	0.469245943	4.580007324	0.054369999	0.466771789
4.559987793	0.054524651	0.469099979	4.589956055	0.054562841	0.476365145	4.610036621	0.054503513	0.48242565		4.580007324	0.054631063	0.47804482	4.539968262	0.054816392	0.45600206	4.610036621	0.054632821	0.480940552		4.59996582	0.054757972	0.485473674	4.579956055	0.054516355	0.470133867	4.59001709	0.054505574	0.467660035
4.569997558	0.054655495	0.470047962	4.59996582	0.054691317	0.477275359	4.619985352	0.054635744	0.483332088		4.59001709	0.054764746	0.47892345	4.549978027	0.054943727	0.456903315	4.620046387	0.054763369	0.481849349		4.609975586	0.054889957	0.486362293	4.58996582	0.054647502	0.471029381	4.59996582	0.054636686	0.468552061
4.580007324	0.054789122	0.470995945	4.609975586	0.05482091	0.478174244	4.629995117	0.054766301	0.484219642		4.600026855	0.054902903	0.479809622	4.559987793	0.055076087	0.457815884	4.630056152	0.0548928	0.482750605		4.619985352	0.055025857	0.487254709	4.599975586	0.054783113	0.471932484	4.609975586	0.054766124	0.469447867
4.59001709	0.05492442	0.471921267	4.619985352	0.054953296	0.479058021	4.640004883	0.054896858	0.485118526		4.609975586	0.055038824	0.48068071	4.569997559	0.055211799	0.45872091	4.640004883	0.055026137	0.483655631		4.629995117	0.055161757	0.48813953	4.609985352	0.054918724	0.472824203	4.619985352	0.054895562	0.470339892
4.600026855	0.055056377	0.472842813	4.629995117	0.055089034	0.479953128	4.650014648	0.055031321	0.486028741		4.619985352	0.055171388	0.481548027	4.580007324	0.055345835	0.459618395	4.650014648	0.055162821	0.484575742		4.640004883	0.055296539	0.489020554	4.619995117	0.055049313	0.473708333	4.629995117	0.055030021	0.471239478
4.609975586	0.055189448	0.473753028	4.639943848	0.055224772	0.480833128	4.660024414	0.055164668	0.486912518		4.629995117	0.055305071	0.482415344	4.589956055	0.055480429	0.460489483	4.660024414	0.055296158	0.48548831		4.650014648	0.055430202	0.48989778	4.629943848	0.05518046	0.47458108	4.640004883	0.055165596	0.472120164
4.619985351	0.055324746	0.47467835	4.649953613	0.055358833	0.481701798	4.67003418	0.055298015	0.487792519		4.640004883	0.055439872	0.483297745	4.59996582	0.055616141	0.46139451	4.67003418	0.055427821	0.486389566		4.659963379	0.055563865	0.490797791	4.639953613	0.055314955	0.47545762	4.650014648	0.055300055	0.472997071
4.629995117	0.055457259	0.475603672	4.659963379	0.055493454	0.482593129	4.67998291	0.055430804	0.488676296		4.650014648	0.05556964	0.484180146	4.609975586	0.055749618	0.46231462	4.680043945	0.055560042	0.487298364		4.669973144	0.055694731	0.491675017	4.649963379	0.055446659	0.476341751	4.659963379	0.055430609	0.473881537
4.640004883	0.055585876	0.476532771	4.669973145	0.055628074	0.483488236	4.689992676	0.055564151	0.489563849		4.660024414	0.055696051	0.485070089	4.619985352	0.055881979	0.463197021	4.690053711	0.055692263	0.488214703		4.67998291	0.055821124	0.492552244	4.659973145	0.055575016	0.477206908	4.669973144	0.055562836	0.474773563
4.650014648	0.055712822	0.477454316	4.67998291	0.05575655	0.484372013	4.700002441	0.055693592	0.490462734		4.669973145	0.055828056	0.485941177	4.629995117	0.05601043	0.464086964	4.700002441	0.055820579	0.48911973		4.689992676	0.055953109	0.493418077	4.66998291	0.055703372	0.478091038	4.67998291	0.055694506	0.475673148
4.660024414	0.055846449	0.478383415	4.689992676	0.055883909	0.485267121	4.710012207	0.055821917	0.491357841		4.67998291	0.055965095	0.486808494	4.640004883	0.056139999	0.464991991	4.710012207	0.055948895	0.490024756		4.700002441	0.056090687	0.494291506	4.679992676	0.055836751	0.478975168	4.689992676	0.055823386	0.476553835
4.669973144	0.055981747	0.479289853	4.699941406	0.056017412	0.486147121	4.720021973	0.055951917	0.492249172		4.689992676	0.056099897	0.487675812	4.649953613	0.056276827	0.465885705	4.720021973	0.056080558	0.49095618		4.710012207	0.056223791	0.495172529	4.690002441	0.055971246	0.479859298	4.700002441	0.055952824	0.477438301
4.67998291	0.056115931	0.48018496	4.709951172	0.056155384	0.487015791	4.730031738	0.056086379	0.49315561		4.700002441	0.056234699	0.488528045	4.659963379	0.056413655	0.466768106	4.730031738	0.05621501	0.491861206		4.719960937	0.056357454	0.496042161	4.700002441	0.056108304	0.480738863	4.710012207	0.056087283	0.478315208
4.689992676	0.056246775	0.481098952	4.719960938	0.056291122	0.487869353	4.740041504	0.056220284	0.49403561		4.710012207	0.056368381	0.489395362	4.669973145	0.056547133	0.467635423	4.740041504	0.056350579	0.492781317		4.729970703	0.056492235	0.496915589	4.709951172	0.056241125	0.481596431	4.719960937	0.056221742	0.479176996
4.700002441	0.056378175	0.482024274	4.729970703	0.056424625	0.488707808	4.749990234	0.056355863	0.494900503		4.720021973	0.056503183	0.490273992	4.67998291	0.056678935	0.468506511	4.75005127	0.056485031	0.493686343		4.739980469	0.056627017	0.49780044	4.719960938	0.056374504	0.482476766	4.729970703	0.056354528	0.480035003
4.710012207	0.05651236	0.48295715	4.739980469	0.056558128	0.489568925	4.76	0.056491441	0.495780503		4.729970703	0.056634069	0.491163935	4.689992676	0.05681353	0.469426621	4.76	0.0566206	0.494572545		4.749990234	0.056757884	0.498692856	4.729970703	0.056508999	0.483360896	4.739980469	0.056490103	0.480900571
4.720021973	0.056642646	0.483882472	4.749990234	0.056692749	0.490445148	4.770009766	0.056624788	0.496668057		4.739980469	0.056762718	0.492072733	4.700002441	0.056947007	0.470327877	4.770009766	0.056753937	0.495477571		4.76	0.056886513	0.499581475	4.739980469	0.056639588	0.484245026	4.749990234	0.056623446	0.481762359
4.730031738	0.056772376	0.484792687	4.76	0.056822342	0.491313818	4.780019531	0.056758135	0.497551834		4.749990234	0.056892486	0.492973988	4.709951172	0.057074342	0.471214049	4.780019531	0.056886716	0.496382598		4.770009766	0.057015143	0.500492879	4.749990234	0.056767944	0.485102595	4.76	0.05675679	0.482631706
4.739980469	0.05690489	0.485718009	4.76994873	0.0569497	0.492174934	4.790029297	0.056885345	0.498435611		4.76	0.057026169	0.493856389	4.719960938	0.057201676	0.472111534	4.790029297	0.0570128	0.49726877		4.779958496	0.057149924	0.50139289	4.76	0.056902439	0.485971546	4.770009766	0.056888459	0.483501053
4.749990234	0.057039074	0.486643331	4.779958496	0.057080411	0.49304738	4.800039063	0.057014786	0.499311835		4.770009766	0.057162089	0.494750074	4.729970703	0.057337387	0.472997706	4.800039063	0.057143905	0.498162484		4.789968262	0.057286943	0.502311889	4.76994873	0.05703805	0.486829115	4.779958496	0.057016781	0.48436662
4.76	0.057172145	0.487545992	4.789968262	0.057217266	0.493919827	4.809987793	0.057149249	0.500191835		4.780019531	0.057298009	0.495643788	4.739980469	0.057474216	0.473872565	4.810048828	0.057280589	0.499052427		4.799978027	0.057422843	0.5032119	4.779958496	0.057173661	0.487698067	4.789968262	0.057149009	0.485239747
4.770009766	0.057305216	0.488437323	4.799978027	0.057353003	0.494777166	4.819997559	0.057287059	0.501060504		4.789968262	0.05743393	0.496526188	4.749990234	0.05760881	0.474739882	4.819997559	0.057417273	0.499934828		4.809987793	0.057557625	0.504104316	4.789968262	0.05730704	0.488544251	4.799978027	0.0572857	0.486101535
4.780019531	0.057436616	0.489343761	4.809987793	0.057486506	0.495626952	4.830007324	0.057420406	0.501929174		4.799978027	0.057570969	0.497427444	4.76	0.057742288	0.47561097	4.830007324	0.057549494	0.500828541		4.819997559	0.057692406	0.505019517	4.799978027	0.057440419	0.48939423	4.809987793	0.057420159	0.486951983
4.790029297	0.0575708	0.490253976	4.819997559	0.05762001	0.496495621	4.84001709	0.057553753	0.502794067		4.809987793	0.057703533	0.498321158	4.770009766	0.05787409	0.476497142	4.84001709	0.057681158	0.501707171		4.830007324	0.057826069	0.505934719	4.809987793	0.057574356	0.490255593	4.819997559	0.057553502	0.487817551
4.799978027	0.057699974	0.49116419	4.829946289	0.057752954	0.497383175	4.850026855	0.057686542	0.503674067		4.819997559	0.057829944	0.499203559	4.779958496	0.058007568	0.47740971	4.850026855	0.057816726	0.502600885		4.84001709	0.057954699	0.506842325	4.819997559	0.057705503	0.491105572	4.830007324	0.057687404	0.488675559
4.809987793	0.05782692	0.492059298	4.839956055	0.05788534	0.498266952	4.860036621	0.057821005	0.504554068		4.830007324	0.057959712	0.500089731	4.789968262	0.058138253	0.478299653	4.860036621	0.057950063	0.503505912		4.84996582	0.058083328	0.507746134	4.829946289	0.057831627	0.49196314	4.84001709	0.057822979	0.489537346
4.819997558	0.057954979	0.49297329	4.84996582	0.058013816	0.499150729	4.869985352	0.057951004	0.505437845		4.84001709	0.058091717	0.500972132	4.799978027	0.058265587	0.479185825	4.870046387	0.058077263	0.504395855		4.859975586	0.058215873	0.508646145	4.839956055	0.057962215	0.492816914	4.84996582	0.057952975	0.490402914
4.830007324	0.058090277	0.493894835	4.859975586	0.058142292	0.50004206	4.879995117	0.058078214	0.506332952		4.850026855	0.058227637	0.50184322	4.809987793	0.058396831	0.48008331	4.880056152	0.058205579	0.505289568		4.869985352	0.058350095	0.509530966	4.84996582	0.058097827	0.493682071	4.859975586	0.058080181	0.491272261
4.84001709	0.058225575	0.494786166	4.869985352	0.058275795	0.500944721	4.890004883	0.058209887	0.507220506		4.859975586	0.058359083	0.502710537	4.819997559	0.058532542	0.480977024	4.890004883	0.058341147	0.506205908		4.879995117	0.058481521	0.510400597	4.859975586	0.058233438	0.494535845	4.869985352	0.058210735	0.492134048
4.850026855	0.058360873	0.495669913	4.879995117	0.058413767	0.501839829	4.900014648	0.058346581	0.50810806		4.869985352	0.058491087	0.503581625	4.830007324	0.058669371	0.481874508	4.900014648	0.058476715	0.507107164		4.890004883	0.058616303	0.511262633	4.869985352	0.058366817	0.495389618	4.879995117	0.058345194	0.492995836
4.859975586	0.058495057	0.496580128	4.889943848	0.058549505	0.502719829	4.910024414	0.058481044	0.508995614		4.879995117	0.058628686	0.504467797	4.839956055	0.058805082	0.482771993	4.910024414	0.058611168	0.508000877		4.900014648	0.058751084	0.512162645	4.879995117	0.058498521	0.496235803	4.890004883	0.058480769	0.493853844
4.869985351	0.058629241	0.497497896	4.899953613	0.058685243	0.503607383	4.92003418	0.058615507	0.50986806		4.890004883	0.058761809	0.505361511	4.84996582	0.058939677	0.48367702	4.92003418	0.058742831	0.50889082		4.909963379	0.058885306	0.513066453	4.889943848	0.058633016	0.49710096	4.900014648	0.058614112	0.494692953
4.879995117	0.058761198	0.498415665	4.909963379	0.058819863	0.50450249	4.92998291	0.058748854	0.510732953		4.900014648	0.058890458	0.506240141	4.859975586	0.059074271	0.48459713	4.930043945	0.058876168	0.509795847		4.919973144	0.059015614	0.51394368	4.899953613	0.058765279	0.497954764	4.909963379	0.058746898	0.495562271
4.890004883	0.058888144	0.499303219	4.919973145	0.058953366	0.505408928	4.939992676	0.058881643	0.511620507		4.910024414	0.059019666	0.507126313	4.869985352	0.059202723	0.485517241	4.940053711	0.059009505	0.510700874		4.92998291	0.059143125	0.514817108	4.909963379	0.058893635	0.498835099	4.919973144	0.058881357	0.496424058
4.900014648	0.059017318	0.500194549	4.92998291	0.059079608	0.506288928	4.950002441	0.059012758	0.512511838		4.919973145	0.059153909	0.508020027	4.879995117	0.059331174	0.486407183	4.950002441	0.059140052	0.511609671		4.939992676	0.05927511	0.515690537	4.919973145	0.059021992	0.499715435	4.92998291	0.059013584	0.497293406
4.910024414	0.059154842	0.50109721	4.939992676	0.059208084	0.507180259	4.960012207	0.059141083	0.513403168		4.92998291	0.059292626	0.508902428	4.890004883	0.059461859	0.487297126	4.960012207	0.059267252	0.512518469		4.950002441	0.059413247	0.51657156	4.92998291	0.059155371	0.500591975	4.939992676	0.059141906	0.498166532
4.919973144	0.059291254	0.501988541	4.949941406	0.059338794	0.508060259	4.970021973	0.059270525	0.514286945		4.939992676	0.059425749	0.509762203	4.899953613	0.059596454	0.488187069	4.970021973	0.059399473	0.51344235		4.960012207	0.059548029	0.517441192	4.939992676	0.059292098	0.501464722	4.950002441	0.059271344	0.499047219
4.92998291	0.059424325	0.502868541	4.959951172	0.059473414	0.50894026	4.980031738	0.059404987	0.515170722		4.950002441	0.059559432	0.510625749	4.909963379	0.059731048	0.489073241	4.980031738	0.059533926	0.514354919		4.969960937	0.059680573	0.518307025	4.950002441	0.059428825	0.502326085	4.960012207	0.059404688	0.499924126
4.939992676	0.059553498	0.503752318	4.969960938	0.059606918	0.509808929	4.990041504	0.059540566	0.516046946		4.960012207	0.059694234	0.511496837	4.919973145	0.059861733	0.489936787	4.990041504	0.05967061	0.515256174		4.979970703	0.059815355	0.519199441	4.959951172	0.059564436	0.503195036	4.969960937	0.059540263	0.500804812
4.950002441	0.059687682	0.504647426	4.979970703	0.059738745	0.510662492	4.999990234	0.059676145	0.516919392		4.970021973	0.059827917	0.512379238	4.92998291	0.059996328	0.490815417	5.00005127	0.059806178	0.516164972		4.989980469	0.059951255	0.520095655	4.969960938	0.059698931	0.504086756	4.979970703	0.059675838	0.501674159
4.960012207	0.059821866	0.505550087	4.989980469	0.059873365	0.511534938	5.01	0.059812839	0.517795616		4.979970703	0.059957684	0.513250327	4.939992676	0.060130922	0.491690276	5.01	0.059941747	0.51707754		4.999990234	0.06008324	0.520961489	4.979970703	0.05983231	0.504963297	4.989980469	0.059811413	0.502551066
4.970021973	0.059949926	0.506452748	4.999990234	0.060009103	0.512403608	5.020009766	0.059946186	0.518679393		4.989980469	0.060087452	0.514110102	4.950002441	0.0602644	0.492576448	5.020009766	0.060074526	0.517997651		5.01	0.06021187	0.521823525	4.989980469	0.059957876	0.505855016	4.999990234	0.059944756	0.503450652
4.980031738	0.060076872	0.507347856	5.01	0.060140372	0.513287385	5.030019531	0.060077859	0.519570723		4.999990234	0.060222254	0.514977419	4.959951172	0.060393968	0.493447537	5.030019531	0.060205631	0.518906448		5.020009766	0.060344414	0.522704548	4.999990234	0.060085116	0.506746735	5.01	0.060078658	0.504331338
4.989980469	0.060209943	0.508261847	5.01994873	0.060267731	0.514144724	5.040029297	0.060205069	0.520462054		5.01	0.060358174	0.515863591	4.969960938	0.060523536	0.494318595	5.040029297	0.060331715	0.519819017		5.029958496	0.060479196	0.523596965	5.01	0.060217379	0.507608098	5.020009766	0.060205864	0.505208245
4.999990234	0.06034524	0.509168285	5.029958496	0.060400675	0.515017171	5.050039063	0.060333952	0.521330724		5.020009766	0.060491857	0.516730908	4.979970703	0.060657014	0.495197225	5.050039063	0.060461147	0.520724044		5.039968262	0.060612859	0.524477988	5.01994873	0.060354107	0.50846946	5.029958496	0.06033307	0.506085151
5.01	0.060481652	0.5100785	5.039968262	0.060535296	0.515889617	5.059987793	0.060466741	0.522210724		5.030019531	0.060622743	0.517601996	4.989980469	0.060793842	0.496079626	5.060048828	0.060596715	0.521621528		5.049978027	0.060744844	0.525336227	5.029958496	0.060486369	0.50931185	5.039968262	0.060465298	0.506962058
5.020009766	0.060613609	0.510962277	5.049978027	0.060672151	0.516769618	5.069997559	0.060600088	0.523079394		5.039968262	0.060756426	0.518461772	4.999990234	0.060926203	0.496943172	5.069997559	0.060731168	0.5225077		5.059987793	0.060879625	0.52620206	5.039968262	0.06061919	0.510169419	5.049978027	0.060600873	0.507831405
5.030019531	0.060746123	0.511868715	5.059987793	0.060805654	0.51762318	5.080007324	0.060731761	0.52394051		5.049978027	0.060892346	0.51933286	5.01	0.061060798	0.49781049	5.080007324	0.060861715	0.52338633		5.069997559	0.061016644	0.527083084	5.049978027	0.060753685	0.511026987	5.059987793	0.060734216	0.508693193
5.040029297	0.060879193	0.512797814	5.069997559	0.060939157	0.518469189	5.09001709	0.060863992	0.524805403		5.059987793	0.061023233	0.52021149	5.020009766	0.061194834	0.498692891	5.09001709	0.060995052	0.524272502		5.080007324	0.061146392	0.527967905	5.059987793	0.06088818	0.511907322	5.069997559	0.06086477	0.509539862
5.049978027	0.06100948	0.513726913	5.079946289	0.061074895	0.519334082	5.100026855	0.061000687	0.525677849		5.069997559	0.061150763	0.521082578	5.029958496	0.061329428	0.499571521	5.100026855	0.06113062	0.525169987		5.09001709	0.061273903	0.528833739	5.069997559	0.061017653	0.512753507	5.080007324	0.061000345	0.510401649
5.059987793	0.061138097	0.514637128	5.089956055	0.061206722	0.520195198	5.110036621	0.061134034	0.526546519		5.080007324	0.061282208	0.521949895	5.039968262	0.061460672	0.500453922	5.110036621	0.061262283	0.52605993		5.09996582	0.061402533	0.529722358	5.079946289	0.061144893	0.51360728	5.09001709	0.061134804	0.511259657
5.069997558	0.061269497	0.515554896	5.09996582	0.061335198	0.521060091	5.119985352	0.061264591	0.527411412		5.09001709	0.061415332	0.522828525	5.049978027	0.06159024	0.501336323	5.120046387	0.061392273	0.52693856		5.109975586	0.061538433	0.530614774	5.089956055	0.061279388	0.514464849	5.09996582	0.061265358	0.512102546
5.080007324	0.061403681	0.516487772	5.109975586	0.061467584	0.521913653	5.129995117	0.061392916	0.528280082		5.100026855	0.061549015	0.523692071	5.059987793	0.061723718	0.502207411	5.130056152	0.06152282	0.52781719		5.119985352	0.061673215	0.531495797	5.09996582	0.061414999	0.515311033	5.109975586	0.06139368	0.512945435
5.09001709	0.061538979	0.517409317	5.119985352	0.061602204	0.522778546	5.140004883	0.061527379	0.529144975		5.109975586	0.061683816	0.524536763	5.069997559	0.061859429	0.503086041	5.140004883	0.061657273	0.52869582		5.129995117	0.061805759	0.532342643	5.109975586	0.061549494	0.516172396	5.119985352	0.061527023	0.513811002
5.100026855	0.061674277	0.518323309	5.129995117	0.061736825	0.523632109	5.150014648	0.061662958	0.530021198		5.119985352	0.061818618	0.525400309	5.080007324	0.061991231	0.503964671	5.150014648	0.061791725	0.529570679		5.140004883	0.061939422	0.533212275	5.119985352	0.061681757	0.517033759	5.129995117	0.061661483	0.51467279
5.109975586	0.061809575	0.519229747	5.139943848	0.061868652	0.52447434	5.160024414	0.061796305	0.530878537		5.129995117	0.061950623	0.526275168	5.089956055	0.062123592	0.504824446	5.160024414	0.061925062	0.530441767		5.150014648	0.062072526	0.534104691	5.129995117	0.061817368	0.517895121	5.140004883	0.061797058	0.515534577
5.119985351	0.061943759	0.520162623	5.149953613	0.062003273	0.525316572	5.17003418	0.061929652	0.531735877		5.140004883	0.06208095	0.52716134	5.09996582	0.062258186	0.505706847	5.17003418	0.062058957	0.531327939		5.159963379	0.062203952	0.534997107	5.139943848	0.061951305	0.518756484	5.150014648	0.061927611	0.516385026
5.129995117	0.062071818	0.521084168	5.159963379	0.06213901	0.526162581	5.17998291	0.06206523	0.532604546		5.150014648	0.062210717	0.528028657	5.109975586	0.062391106	0.506589248	5.180043945	0.062193409	0.532229195		5.169973144	0.062334818	0.535881928	5.149953613	0.062082452	0.51963682	5.159963379	0.062062071	0.517239254
5.140004883	0.062198765	0.521994383	5.169973145	0.062267486	0.52701992	5.189992676	0.062199693	0.53348077		5.160024414	0.062342722	0.528888433	5.119985352	0.062521232	0.507471649	5.190053711	0.06232563	0.533119137		5.17998291	0.062466244	0.536751559	5.159963379	0.06221304	0.520483004	5.169973144	0.062198762	0.518116161
5.150014648	0.062327938	0.522897044	5.17998291	0.062394845	0.527873483	5.200002441	0.06233025	0.534345663		5.169973145	0.062477524	0.529748208	5.129995117	0.062646891	0.508365363	5.200002441	0.062456178	0.534005309		5.189992676	0.062600467	0.537617393	5.169973145	0.062345303	0.521336778	5.17998291	0.062332105	0.518981728
5.160024414	0.062462122	0.523795928	5.189992676	0.062524438	0.528734599	5.210012207	0.062458576	0.535214332		5.17998291	0.062612325	0.530607983	5.140004883	0.062779252	0.509251535	5.210012207	0.062587283	0.53488771		5.200002441	0.062736367	0.538483226	5.17998291	0.062480914	0.522198141	5.189992676	0.062460427	0.519839736
5.169973144	0.062595193	0.524683482	5.199941406	0.062657941	0.529599492	5.220021973	0.062591922	0.536090556		5.189992676	0.062746008	0.531456446	5.149953613	0.062914963	0.510137707	5.220021973	0.062720062	0.535785195		5.210012207	0.06287003	0.539337667	5.189992676	0.062614293	0.523032941	5.200002441	0.062591539	0.520716643
5.17998291	0.062729377	0.525552152	5.209951172	0.062792562	0.530453054	5.230031738	0.062727501	0.536974333		5.200002441	0.062879691	0.532331305	5.159963379	0.063047324	0.511020108	5.230031738	0.062857304	0.536678909		5.219960937	0.063003693	0.540180716	5.200002441	0.062745998	0.523867742	5.210012207	0.062727114	0.521593549
5.189992676	0.062861891	0.526432152	5.219960938	0.062926065	0.531306617	5.240041504	0.062858058	0.537835449		5.210012207	0.063013934	0.53319108	5.169973145	0.063179126	0.511883654	5.240041504	0.062990083	0.537553768		5.229970703	0.063135678	0.541050347	5.209951172	0.062880493	0.524717721	5.219960937	0.062859899	0.522447777
5.200002441	0.062996075	0.52732726	5.229970703	0.06305901	0.532175286	5.249990234	0.062991405	0.538677681		5.220021973	0.063145379	0.534054626	5.17998291	0.063314837	0.512762284	5.25005127	0.063121188	0.538424856		5.239980469	0.063267104	0.541923776	5.219960938	0.063013872	0.525544933	5.229970703	0.062991011	0.523290666
5.210012207	0.063128032	0.528222367	5.239980469	0.06319363	0.533066617	5.26	0.0631281	0.539542574		5.229970703	0.063272909	0.534903089	5.189992676	0.063449432	0.513659769	5.26	0.063255641	0.53931857		5.249990234	0.063395734	0.542785812	5.229970703	0.063143344	0.526394912	5.239980469	0.063126586	0.524133555
5.220021973	0.063256092	0.529106144	5.249990234	0.063327133	0.533935287	5.270009766	0.063261447	0.540418797		5.239980469	0.063401558	0.535766635	5.200002441	0.063579	0.514530857	5.270009766	0.06338842	0.540204742		5.26	0.063524363	0.543655443	5.239980469	0.0632717	0.527256275	5.249990234	0.063262161	0.524987783
5.230031738	0.063386379	0.529993698	5.26	0.063456726	0.53481151	5.280019531	0.063389772	0.541287467		5.249990234	0.06353636	0.536630181	5.209951172	0.063707451	0.515424571	5.280019531	0.063517851	0.541083372		5.270009766	0.063658026	0.544521277	5.249990234	0.063402289	0.52810246	5.26	0.063391599	0.525845791
5.239980469	0.063521676	0.530885029	5.26994873	0.06358632	0.53569151	5.290029297	0.063516982	0.542144806		5.26	0.06367228	0.537474873	5.219960938	0.063840929	0.516329597	5.290029297	0.063645051	0.541969544		5.279958496	0.063795045	0.545390908	5.26	0.063536784	0.528956233	5.270009766	0.063516574	0.52668868
5.249990234	0.063655861	0.531757475	5.279958496	0.06372094	0.536571511	5.300039063	0.063648655	0.543021029		5.270009766	0.063807082	0.538319564	5.229970703	0.063976641	0.517208227	5.300039063	0.063777272	0.542851945		5.289968262	0.063930945	0.546264336	5.26994873	0.063670163	0.529821391	5.279958496	0.063647127	0.527539128
5.26	0.063787818	0.532645029	5.289968262	0.063856678	0.537421296	5.309987793	0.063783118	0.543885922		5.280019531	0.063941883	0.539168027	5.239980469	0.064110118	0.518083086	5.310048828	0.063911725	0.543734346		5.299978027	0.064066845	0.54711498	5.279958496	0.063802426	0.530667575	5.289968262	0.063782702	0.528397136
5.270009766	0.063922002	0.533528806	5.299978027	0.063989064	0.538263528	5.319997559	0.063916464	0.544743262		5.289968262	0.064076126	0.540031573	5.249990234	0.06424192	0.518942862	5.319997559	0.064045062	0.544605434		5.309987793	0.064200508	0.547969421	5.289968262	0.063935246	0.531528938	5.299978027	0.063917162	0.529232465
5.280019531	0.0640573	0.534420137	5.309987793	0.064120891	0.539109537	5.330007324	0.064049811	0.54558927		5.299978027	0.064209809	0.540880035	5.26	0.064375398	0.519806408	5.330007324	0.064176725	0.545480293		5.319997559	0.064333612	0.548842849	5.299978027	0.064069741	0.532386506	5.309987793	0.064047715	0.530067795
5.290029297	0.064190927	0.535311467	5.319997559	0.064253277	0.539966876	5.34001709	0.0641826	0.546442833		5.309987793	0.064341254	0.541739811	5.270009766	0.064508875	0.520700122	5.34001709	0.064310062	0.546366465		5.330007324	0.064465038	0.549712481	5.309987793	0.064202004	0.533244074	5.319997559	0.064181059	0.530922023
5.299978027	0.064319544	0.536195245	5.329946289	0.06438678	0.540824216	5.350026855	0.064315947	0.547319056		5.319997559	0.064469903	0.542584502	5.279958496	0.064639561	0.52157121	5.350026855	0.06444563	0.547271491		5.34001709	0.064592549	0.550570719	5.319997559	0.064331477	0.534120615	5.330007324	0.064314402	0.531798929
5.309987793	0.064448717	0.537079022	5.339956055	0.064516373	0.541666448	5.360036621	0.064448178	0.548187726		5.330007324	0.064603027	0.54345182	5.289968262	0.064766895	0.522438527	5.360036621	0.064576177	0.548165205		5.34996582	0.064725652	0.55144035	5.329946289	0.064462065	0.535000951	5.34001709	0.064446072	0.532675836
5.319997558	0.064582901	0.537974129	5.34996582	0.064643732	0.542508679	5.369985352	0.06457762	0.549045065		5.34001709	0.064740066	0.544296511	5.299978027	0.064898138	0.52332847	5.370046387	0.064704493	0.549043835		5.359975586	0.064861553	0.552294791	5.339956055	0.064595444	0.53585093	5.34996582	0.064576068	0.533556523
5.330007324	0.064718199	0.538854129	5.359975586	0.064777235	0.543366019	5.379995117	0.064707061	0.549902404		5.350026855	0.064875986	0.545133661	5.309987793	0.065032175	0.524199558	5.380056152	0.064836714	0.549933778		5.369985352	0.064996334	0.553130245	5.34996582	0.064731055	0.536697114	5.359975586	0.064706621	0.534406971
5.34001709	0.064848486	0.539722799	5.369985352	0.06491409	0.544215804	5.390004883	0.06484264	0.550767297		5.359975586	0.065009669	0.545967039	5.319997559	0.065169562	0.525036708	5.390004883	0.064971167	0.550808637		5.379995117	0.065131116	0.553969496	5.359975586	0.064864434	0.537543299	5.369985352	0.064841081	0.535283878
5.350026855	0.06498267	0.54061413	5.379995117	0.065048711	0.545050483	5.400014648	0.064978218	0.551617083		5.369985352	0.065144471	0.546800418	5.330007324	0.065303598	0.525888941	5.400014648	0.065105619	0.551675954		5.390004883	0.065267016	0.554816342	5.369985352	0.064995023	0.538370511	5.379995117	0.064976656	0.536145665
5.359975586	0.065117968	0.54150546	5.389943848	0.065183331	0.545892715	5.410024414	0.065110449	0.552470645		5.379995117	0.065278153	0.547656422	5.339956055	0.065439309	0.526741174	5.410024414	0.065237282	0.552543272		5.400014648	0.065400679	0.555678378	5.379995117	0.065128402	0.539231873	5.390004883	0.065109999	0.537003673
5.369985351	0.065249925	0.542396791	5.399953613	0.065317393	0.546738723	5.42003418	0.065242122	0.553312877		5.390004883	0.065406802	0.548497343	5.34996582	0.065573904	0.52760095	5.42003418	0.065369504	0.553418131		5.409963379	0.065530427	0.556540414	5.389943848	0.06526178	0.540074263	5.400014648	0.065240553	0.537854122
5.379995117	0.065376314	0.543291899	5.409963379	0.065450896	0.547584732	5.42998291	0.065375469	0.554173993		5.400014648	0.065534332	0.549326951	5.359975586	0.065706264	0.528464496	5.430043945	0.065502282	0.554296761		5.419973144	0.065656819	0.557383462	5.399953613	0.065390137	0.540924243	5.409963379	0.065373896	0.538719689
5.390004883	0.065506044	0.544187006	5.419973145	0.065582165	0.548434518	5.439992676	0.065506026	0.555038886		5.410024414	0.065666337	0.550171642	5.369985352	0.065833599	0.529312958	5.440053711	0.065633388	0.555186704		5.42998291	0.065786568	0.558234106	5.409963379	0.065518493	0.541774222	5.419973144	0.065507239	0.539585256
5.400014648	0.065638558	0.54508589	5.42998291	0.065710641	0.549272973	5.450002441	0.065636026	0.555900002		5.419973145	0.065802258	0.551016334	5.379995117	0.065963167	0.530168963	5.450002441	0.065761703	0.55605025		5.439992676	0.065923586	0.559092345	5.419973145	0.065651872	0.542612817	5.42998291	0.065635562	0.540428145
5.410024414	0.065772742	0.545977221	5.439992676	0.065843586	0.550107651	5.460012207	0.065764351	0.556746011		5.42998291	0.065937059	0.551842171	5.390004883	0.066097761	0.531032509	5.460012207	0.065892251	0.556906254		5.450002441	0.066059486	0.559927798	5.42998291	0.065787483	0.543455207	5.439992676	0.065762768	0.541259695
5.419973144	0.065903586	0.546849668	5.449941406	0.065980999	0.550946106	5.470021973	0.065897698	0.55759202		5.439992676	0.066069624	0.552664236	5.399953613	0.06623459	0.531877201	5.470021973	0.066027819	0.557781113		5.460012207	0.066192031	0.560759454	5.439992676	0.065923094	0.544282419	5.450002441	0.065895553	0.542091244
5.42998291	0.066034986	0.547725891	5.459951172	0.066113944	0.551765677	5.480031738	0.066034393	0.558449359		5.450002441	0.066203306	0.553501386	5.409963379	0.066369184	0.53271435	5.480031738	0.066163388	0.55864843		5.469960937	0.066324016	0.561594907	5.450002441	0.066055915	0.545109631	5.460012207	0.066033918	0.542949252
5.439992676	0.066170284	0.548617222	5.469960938	0.066247447	0.552589025	5.490041504	0.066169971	0.559291591		5.460012207	0.066340345	0.55435739	5.419973145	0.066502662	0.533566584	5.490041504	0.06629784	0.559515748		5.479970703	0.066461594	0.562430361	5.459951172	0.066191526	0.545952021	5.469960937	0.066169493	0.543780802
5.450002441	0.066303354	0.549516106	5.479970703	0.066382067	0.55341615	5.499990234	0.066301644	0.560130046		5.470021973	0.066471232	0.555224708	5.42998291	0.066637256	0.534433901	5.50005127	0.066431177	0.560386836		5.489980469	0.066594697	0.563288599	5.469960938	0.066324905	0.546809589	5.479970703	0.066301163	0.54462369
5.460012207	0.066435312	0.550399883	5.489980469	0.066516688	0.554265935	5.51	0.066434991	0.560976055		5.479970703	0.066599881	0.556065628	5.439992676	0.066770176	0.535293676	5.51	0.066564514	0.561265466		5.499990234	0.066723327	0.564135445	5.479970703	0.066455494	0.547629212	5.489980469	0.066434506	0.545466579
5.470021973	0.066562258	0.551276106	5.499990234	0.066646281	0.555115721	5.520009766	0.066569454	0.561844725		5.489980469	0.066731326	0.556914091	5.450002441	0.06689751	0.536157222	5.520009766	0.066698966	0.562132783		5.51	0.066850838	0.564982291	5.489980469	0.066582734	0.548475396	5.499990234	0.066570081	0.546332147
5.480031738	0.066693658	0.55215233	5.51	0.06677364	0.55596173	5.530019531	0.066700011	0.56269451		5.499990234	0.066863331	0.557773866	5.459951172	0.067024844	0.537016998	5.530019531	0.066827282	0.563011413		5.520009766	0.06698562	0.565844328	5.499990234	0.066716113	0.549310197	5.51	0.066701751	0.547175035
5.489980469	0.066828956	0.553047437	5.51994873	0.066903233	0.556796408	5.540029297	0.066827221	0.563555627		5.51	0.06700037	0.558622328	5.469960938	0.067159439	0.537869231	5.540029297	0.066956714	0.56387873		5.529958496	0.067122638	0.566706364	5.51	0.06685284	0.550137409	5.520009766	0.066828957	0.548010365
5.499990234	0.066964254	0.553916107	5.529958496	0.06703897	0.557631086	5.550039063	0.066960568	0.564416743		5.520009766	0.06713629	0.559459478	5.479970703	0.067296267	0.538729006	5.550039063	0.067092282	0.564761131		5.539968262	0.067258538	0.56753802	5.51994873	0.066988451	0.550968415	5.529958496	0.066961184	0.548868373
5.51	0.067096211	0.554784777	5.539968262	0.067174708	0.558484649	5.559987793	0.067097262	0.565270305		5.530019531	0.067271092	0.560292857	5.489980469	0.067429745	0.539566156	5.560048828	0.067227851	0.56563599		5.549978027	0.067394438	0.568381068	5.529958496	0.067120714	0.551780449	5.539968262	0.067097875	0.54973016
5.520009766	0.067226497	0.555668554	5.549978027	0.067308211	0.55931555	5.569997559	0.067231725	0.566120091		5.539968262	0.067407012	0.561137548	5.499990234	0.067563222	0.540407077	5.569997559	0.067360072	0.566499537		5.559987793	0.06752922	0.569239307	5.539968262	0.067255209	0.552603866	5.549978027	0.067232335	0.55055415
5.530019531	0.067360682	0.556559885	5.559987793	0.067440039	0.560150229	5.580007324	0.067365072	0.566939662		5.549978027	0.067540695	0.561986011	5.51	0.067696141	0.541263081	5.580007324	0.067493966	0.567355541		5.569997559	0.067661764	0.570116533	5.549978027	0.067389704	0.553442461	5.559987793	0.067365678	0.551363021
5.540029297	0.067490968	0.557447438	5.569997559	0.067577452	0.560996237	5.59001709	0.067500651	0.56778567		5.559987793	0.067669344	0.562842015	5.520009766	0.067829619	0.542126627	5.59001709	0.067631208	0.568226629		5.580007324	0.067790394	0.570986164	5.559987793	0.067519177	0.554277262	5.569997559	0.067500137	0.55220213
5.549978027	0.067617915	0.558312331	5.579946289	0.067709279	0.561834693	5.600026855	0.067635113	0.568646787		5.569997559	0.067797993	0.563675394	5.529958496	0.067959187	0.542978861	5.600026855	0.067761756	0.569101488		5.59001709	0.067919024	0.571836807	5.569997559	0.067646417	0.555093091	5.580007324	0.067635712	0.553045019
5.559987793	0.067748758	0.559192331	5.589956055	0.067837755	0.562669371	5.610036621	0.067763439	0.569500349		5.580007324	0.067930557	0.564520085	5.539968262	0.068087638	0.543834865	5.610036621	0.067888956	0.569980118		5.59996582	0.068051568	0.572691248	5.579946289	0.067777005	0.555927891	5.59001709	0.06776515	0.553884128
5.569997558	0.067882942	0.560072332	5.59996582	0.067966231	0.563511603	5.619985352	0.067890648	0.570335027		5.59001709	0.068063681	0.565368548	5.549978027	0.068219999	0.544690869	5.620046387	0.068017271	0.570854977		5.609975586	0.06818579	0.573553285	5.589956055	0.067913733	0.556758898	5.59996582	0.067891241	0.554719457
5.580007324	0.068019354	0.560944778	5.609975586	0.068099734	0.564353835	5.629995117	0.068022321	0.571173482		5.600026855	0.068196245	0.566183072	5.559987793	0.068355711	0.545546874	5.630056152	0.068151724	0.571726065		5.619985352	0.068318335	0.574384941	5.59996582	0.068047111	0.55757852	5.609975586	0.06802291	0.555558566
5.59001709	0.068153538	0.561798341	5.619985352	0.068235472	0.565196067	5.640004883	0.0681579	0.572008161		5.609975586	0.068329928	0.566997596	5.569997559	0.068491422	0.546402878	5.640004883	0.068288408	0.572589612		5.629995117	0.068450879	0.575224192	5.609975586	0.06818049	0.558401938	5.619985352	0.068159601	0.556393895
5.600026855	0.068286052	0.562659457	5.629995117	0.068372327	0.566026968	5.650014648	0.068292363	0.572827732		5.619985352	0.068465848	0.567834745	5.580007324	0.068627134	0.547251341	5.650014648	0.068421745	0.573438074		5.640004883	0.068586779	0.576074835	5.619985352	0.068313311	0.559217766	5.629995117	0.068292944	0.557202766
5.609975586	0.068420236	0.563539457	5.639943848	0.068508064	0.566850316	5.660024414	0.06842571	0.57365108		5.629995117	0.068601769	0.568683208	5.589956055	0.068761728	0.548111116	5.660024414	0.068553408	0.574290307		5.650014648	0.06872268	0.576933074	5.629995117	0.068447806	0.560029799	5.640004883	0.068425172	0.558019197
5.619985351	0.068553307	0.564419457	5.649953613	0.068641568	0.567673664	5.67003418	0.068558499	0.574474427		5.640004883	0.068731536	0.569527899	5.59996582	0.06889744	0.548970891	5.67003418	0.068687861	0.575134999		5.659963379	0.068853546	0.577787515	5.639943848	0.068578953	0.560872189	5.650014648	0.068559073	0.558854526
5.629995117	0.068680253	0.565303234	5.659963379	0.068776188	0.568527226	5.67998291	0.068694077	0.575331767		5.650014648	0.068859066	0.570372591	5.609975586	0.069028125	0.549826895	5.680043945	0.068822313	0.575994774		5.669973144	0.068981057	0.578626766	5.649953613	0.068707309	0.561710785	5.659963379	0.068694648	0.559697415
5.640004883	0.06881054	0.566171904	5.669973145	0.068904664	0.569369458	5.689992676	0.068825192	0.576177775		5.660024414	0.068993868	0.571198428	5.619985352	0.069155459	0.550671587	5.690053711	0.068951745	0.57685455		5.67998291	0.069115839	0.579477409	5.659963379	0.068836782	0.562545586	5.669973144	0.06882576	0.560528964
5.650014648	0.068944724	0.567048127	5.67998291	0.06903314	0.570207913	5.700002441	0.068952402	0.577027561		5.669973145	0.06912867	0.572035577	5.629995117	0.069285586	0.551527591	5.700002441	0.069078945	0.577710554		5.689992676	0.069251739	0.580320458	5.669973145	0.06897016	0.563395565	5.67998291	0.068954082	0.561368073
5.660024414	0.069080022	0.567928128	5.689992676	0.069165526	0.571050145	5.710012207	0.069081843	0.577866016		5.67998291	0.06926459	0.572865185	5.640004883	0.069419622	0.552372283	5.710012207	0.06921005	0.578577871		5.700002441	0.069387639	0.581167304	5.67998291	0.069106888	0.564218982	5.689992676	0.069082404	0.562203402
5.669973144	0.069214206	0.56878169	5.699941406	0.069299588	0.571888601	5.720021973	0.069216306	0.578730909		5.689992676	0.069395476	0.573672167	5.649953613	0.069554216	0.553205662	5.720021973	0.069346734	0.579445188		5.710012207	0.069518506	0.58199896	5.689992676	0.069243615	0.56503481	5.700002441	0.069216863	0.563042512
5.67998291	0.06934839	0.56965036	5.709951172	0.069433091	0.572704395	5.730031738	0.069354117	0.579595802		5.700002441	0.069530278	0.574513088	5.659963379	0.069686577	0.554027727	5.730031738	0.069483419	0.580286109		5.719960937	0.069654406	0.582853401	5.700002441	0.06937811	0.565858228	5.710012207	0.069353554	0.563877841
5.689992676	0.069482574	0.570522806	5.719960938	0.069565477	0.573523966	5.740041504	0.069489695	0.580434257		5.710012207	0.069667317	0.575357779	5.669973145	0.069820055	0.554868648	5.740041504	0.069617871	0.581119488		5.729970703	0.069789187	0.583707842	5.709951172	0.069513721	0.566696823	5.719960937	0.069489129	0.56471695
5.700002441	0.069615088	0.57141036	5.729970703	0.069701215	0.574347314	5.749990234	0.069624158	0.581276489		5.720021973	0.069799881	0.576187387	5.67998291	0.069955766	0.555728423	5.75005127	0.06975344	0.581983034		5.739980469	0.069921732	0.584547093	5.719960938	0.069648216	0.567546802	5.729970703	0.069624704	0.565548499
5.710012207	0.069742034	0.57229036	5.739980469	0.069834159	0.575174438	5.76	0.069759737	0.582130051		5.729970703	0.069927411	0.577013224	5.689992676	0.070086451	0.556573115	5.76	0.069887892	0.582839038		5.749990234	0.070050361	0.585371154	5.729970703	0.069776573	0.568396781	5.739980469	0.069758048	0.566387608
5.720021973	0.069870094	0.57315903	5.749990234	0.069965428	0.576012893	5.770009766	0.069891968	0.582987391		5.739980469	0.070059416	0.57783529	5.700002441	0.070214902	0.557417806	5.770009766	0.070017324	0.583706355		5.76	0.070181228	0.586206607	5.739980469	0.069903813	0.569220198	5.749990234	0.069891391	0.567222938
5.730031738	0.070004278	0.574023923	5.76	0.070093904	0.576828688	5.780019531	0.070020293	0.583837176		5.749990234	0.070195336	0.578668668	5.709951172	0.070345588	0.558254956	5.780019531	0.070145639	0.584554818		5.770009766	0.07031601	0.587038263	5.749990234	0.070035517	0.570051205	5.76	0.070020829	0.568065826
5.739980469	0.070139576	0.574892593	5.76994873	0.070228525	0.577648259	5.790029297	0.070149734	0.584683185		5.76	0.070330138	0.579486963	5.719960938	0.070481299	0.559107189	5.790029297	0.070275071	0.585414593		5.779958496	0.07045191	0.587862324	5.76	0.070170013	0.570867033	5.770009766	0.070149151	0.568908715
5.749990234	0.070272647	0.575746155	5.779958496	0.070364262	0.578486714	5.800039063	0.070280292	0.58551031		5.770009766	0.070462702	0.580286404	5.729970703	0.070617011	0.559944339	5.800039063	0.070409524	0.58628191		5.789968262	0.070585573	0.588674992	5.76994873	0.070303391	0.571679067	5.779958496	0.070281379	0.569728925
5.76	0.070404604	0.576580833	5.789968262	0.070497765	0.579302508	5.809987793	0.070414754	0.586363872		5.780019531	0.070596944	0.581097157	5.739980469	0.070748254	0.560781489	5.810048828	0.07054286	0.58711906		5.799978027	0.070719236	0.589487661	5.779958496	0.070435654	0.5724911	5.789968262	0.070413048	0.570560475
5.770009766	0.070538231	0.577430619	5.799978027	0.070628476	0.580103195	5.819997559	0.070548101	0.587183443		5.789968262	0.070731746	0.581911681	5.749990234	0.070881732	0.56162618	5.819997559	0.070674524	0.587952439		5.809987793	0.070853458	0.590319317	5.789968262	0.070569591	0.573329696	5.799978027	0.070546392	0.571373125
5.780019531	0.070671302	0.578291735	5.809987793	0.070764213	0.580926543	5.830007324	0.070680332	0.588006791		5.799978027	0.070862073	0.582729975	5.76	0.07101856	0.562485956	5.830007324	0.07080786	0.588804672		5.819997559	0.070986002	0.591143378	5.799978027	0.070705202	0.574160702	5.809987793	0.070680851	0.572178217
5.790029297	0.070800475	0.579164182	5.819997559	0.070901068	0.581742337	5.84001709	0.070814237	0.588849023		5.809987793	0.070989603	0.58354827	5.770009766	0.071154272	0.563349502	5.84001709	0.070944545	0.589668218		5.830007324	0.071112395	0.591963641	5.809987793	0.070835233	0.574987914	5.819997559	0.070814752	0.572994647
5.799978027	0.070927421	0.580044182	5.829946289	0.071032337	0.582565685	5.850026855	0.070949816	0.589695032		5.819997559	0.071120489	0.584366565	5.779958496	0.07128384	0.56417911	5.850026855	0.07107565	0.590516681		5.84001709	0.071242143	0.592795297	5.819997559	0.070962473	0.575799947	5.830007324	0.070948096	0.573829976
5.809987793	0.071058265	0.580916628	5.839956055	0.07116193	0.583392809	5.860036621	0.071078699	0.590537264		5.830007324	0.071254172	0.585181089	5.789968262	0.071411174	0.565023801	5.860036621	0.071205081	0.591372685		5.84996582	0.071376925	0.593623155	5.829946289	0.071096968	0.57661957	5.84001709	0.071080323	0.574653966
5.819997558	0.071193563	0.581777745	5.84996582	0.07129264	0.584208603	5.869985352	0.071207025	0.591375719		5.84001709	0.071388974	0.585988071	5.799978027	0.071545769	0.565868493	5.870046387	0.071334513	0.592224919		5.859975586	0.071510588	0.594447216	5.839956055	0.071234811	0.577454371	5.84996582	0.071208645	0.575485516
5.830007324	0.071331087	0.582642637	5.859975586	0.071428378	0.585031951	5.879995117	0.071342603	0.592202844		5.850026855	0.071524894	0.586791282	5.809987793	0.071682597	0.566728268	5.880056152	0.071470081	0.593088465		5.869985352	0.071643691	0.595271277	5.84996582	0.07136819	0.57826261	5.859975586	0.071339199	0.576324625
5.84001709	0.071466385	0.5834962	5.869985352	0.071562998	0.585840192	5.890004883	0.071477066	0.593037522		5.859975586	0.071658018	0.587613348	5.819997559	0.071816075	0.567550334	5.890004883	0.071606766	0.593944469		5.879995117	0.071777354	0.596099136	5.859975586	0.071497663	0.579067055	5.869985352	0.07147589	0.577141055
5.850026855	0.071601683	0.584345985	5.879995117	0.071695384	0.586640879	5.900014648	0.071609855	0.5938722		5.869985352	0.071789463	0.588446727	5.830007324	0.071947877	0.568368629	5.900014648	0.071737871	0.594789161		5.890004883	0.071909899	0.596957374	5.869985352	0.071632158	0.579879088	5.879995117	0.071611465	0.577961265
5.859975586	0.071735867	0.585222209	5.889943848	0.071827212	0.587445342	5.910024414	0.071742086	0.594695548		5.879995117	0.07192035	0.589276335	5.839956055	0.072082472	0.569209549	5.910024414	0.071871208	0.595637623		5.900014648	0.072041884	0.59780422	5.879995117	0.071768885	0.5807063	5.890004883	0.071742577	0.578770136
5.869985351	0.071866154	0.586098432	5.899953613	0.071961832	0.588261137	5.92003418	0.071875433	0.59553778		5.890004883	0.072050117	0.590109713	5.84996582	0.072215949	0.570046699	5.92003418	0.072006776	0.596497399		5.909963379	0.07217331	0.598651066	5.889943848	0.071902264	0.581518334	5.900014648	0.071877036	0.579597906
5.879995117	0.071991987	0.586963325	5.909963379	0.072094218	0.589069377	5.92998291	0.072012128	0.596376235		5.900014648	0.0721838	0.590939321	5.859975586	0.0723444	0.570880078	5.930043945	0.072139555	0.597345861		5.919973144	0.072305295	0.599494115	5.899953613	0.072029504	0.582334162	5.909963379	0.072012611	0.580448354
5.890004883	0.07212283	0.587828218	5.919973145	0.072223811	0.589888948	5.939992676	0.072143801	0.597210913		5.910024414	0.072318602	0.591757616	5.869985352	0.072472852	0.571694602	5.940053711	0.072269544	0.598186782		5.92998291	0.072438958	0.600337163	5.909963379	0.072158977	0.58314999	5.919973144	0.072144281	0.581276124
5.900014648	0.072255344	0.58867045	5.92998291	0.072352287	0.590712296	5.950002441	0.0722738	0.598030484		5.919973145	0.072453403	0.592590995	5.879995117	0.072606329	0.572520438	5.950002441	0.072400092	0.599035244		5.939992676	0.072574858	0.601172617	5.919973145	0.072295704	0.583973407	5.92998291	0.072272603	0.582107673
5.910024414	0.072388415	0.589516459	5.939992676	0.072485791	0.591524313	5.960012207	0.072405473	0.598872716		5.92998291	0.072585408	0.59340929	5.890004883	0.072740924	0.573342504	5.960012207	0.07253566	0.599891248		5.950002441	0.072706844	0.602011868	5.92998291	0.072431315	0.584777852	5.939992676	0.07240483	0.582935443
5.919973144	0.072521485	0.590366244	5.949941406	0.072620411	0.592336331	5.970021973	0.072541052	0.599699841		5.939992676	0.072717972	0.594231356	5.899953613	0.072871609	0.574175883	5.970021973	0.072668997	0.600739711		5.960012207	0.072839388	0.602843524	5.939992676	0.072563578	0.585563323	5.950002441	0.072540405	0.583755653
5.92998291	0.07265567	0.5912047	5.959951172	0.072753356	0.593137018	5.980031738	0.072674398	0.600534519		5.950002441	0.072851655	0.595068505	5.909963379	0.073005087	0.574994178	5.980031738	0.072799544	0.601584402		5.969960937	0.072971373	0.60367518	5.950002441	0.072695283	0.586360179	5.960012207	0.072673749	0.584568304
5.939992676	0.072789297	0.592069592	5.969960938	0.072887976	0.593956589	5.990041504	0.072807745	0.601361644		5.960012207	0.07298366	0.595901884	5.919973145	0.073139681	0.575838869	5.990041504	0.072932881	0.60241401		5.979970703	0.073105036	0.604533418	5.959951172	0.072829778	0.587179801	5.969960937	0.072805418	0.585384734
5.950002441	0.072921254	0.592923155	5.979970703	0.073020362	0.59477616	5.999990234	0.072940534	0.602188769		5.970021973	0.07311119	0.596735263	5.92998291	0.073271479	0.576683561	6.00005127	0.073068449	0.603247389		5.989980469	0.073234785	0.605384062	5.969960938	0.072960366	0.587984246	5.979970703	0.072938762	0.586193605
5.960012207	0.073050432	0.593780494	5.989980469	0.073149955	0.595614615	6.01	0.073074997	0.603023447		5.979970703	0.073238721	0.597568641	5.939992676	0.073402723	0.577524481	6.01	0.073202906	0.60409208		5.999990234	0.073361177	0.606230908	5.979970703	0.073088722	0.58878869	5.989980469	0.073073221	0.587013815
5.970021973	0.073181275	0.59464161	5.999990234	0.073279548	0.596441739	6.020009766	0.073203323	0.603850572		5.989980469	0.073373527	0.598413333	5.950002441	0.073533408	0.578369173	6.020009766	0.073331222	0.604921688		6.01	0.073493722	0.607066361	5.989980469	0.073218757	0.589608313	5.999990234	0.07320377	0.587834026
5.980031738	0.073315459	0.59551028	6.01	0.073413052	0.59726131	6.030019531	0.073331648	0.604677696		5.999990234	0.073510566	0.599246712	5.959951172	0.073665768	0.579210094	6.030019531	0.073459538	0.605770151		6.020009766	0.073629622	0.60790941	5.999990234	0.073353252	0.590416552	6.01	0.073333208	0.588639117
5.989980469	0.073450757	0.596360066	6.01994873	0.073547672	0.598088435	6.040029297	0.073462763	0.605504821		6.01	0.073645367	0.600083861	5.969960938	0.073799804	0.580062327	6.040029297	0.073591201	0.6066073		6.029958496	0.07376664	0.608733471	6.01	0.073486073	0.591217202	6.020009766	0.073463204	0.589463107
5.999990234	0.073582158	0.597209851	6.029958496	0.073682292	0.598900452	6.050039063	0.073598342	0.606343276		6.020009766	0.073777372	0.600890843	5.979970703	0.073934399	0.580907018	6.050039063	0.073725654	0.607436908		6.039968262	0.073900303	0.609557532	6.01994873	0.073620568	0.592010263	6.029958496	0.073595989	0.590279537
6.01	0.073714115	0.598044529	6.039968262	0.07381412	0.599720023	6.059987793	0.073731131	0.607166624		6.030019531	0.073911055	0.601731764	5.989980469	0.07406676	0.581747939	6.060048828	0.073857875	0.608258974		6.049978027	0.074032288	0.610396783	6.029958496	0.073755063	0.592822297	6.039968262	0.073730449	0.591092188
6.020009766	0.073849413	0.598909422	6.049978027	0.073946506	0.600543371	6.069997559	0.073863362	0.607993749		6.039968262	0.074048094	0.602576455	5.999990234	0.074197445	0.582566234	6.069997559	0.073991212	0.609092353		6.059987793	0.074165951	0.611236034	6.039968262	0.073885652	0.593641919	6.049978027	0.073863792	0.591897279
6.030019531	0.07398471	0.599774315	6.059987793	0.074079451	0.601381826	6.080007324	0.073997825	0.608809543		6.049978027	0.074180658	0.60339475	6.01	0.074330922	0.583410926	6.080007324	0.074125106	0.609937044		6.069997559	0.074301851	0.612075285	6.049978027	0.074017915	0.59447672	6.059987793	0.073998251	0.59270237
6.040029297	0.074113884	0.600624101	6.069997559	0.074211837	0.602208951	6.09001709	0.074128382	0.609636667		6.059987793	0.074308189	0.604228129	6.020009766	0.074462724	0.584248075	6.09001709	0.074257327	0.610796819		6.080007324	0.074429363	0.612895548	6.059987793	0.074147387	0.595284959	6.069997559	0.074129921	0.59352258
6.049978027	0.074243057	0.601488994	6.079946289	0.07434143	0.603058737	6.100026855	0.074260613	0.610471346		6.069997559	0.074441871	0.605038882	6.029958496	0.074590059	0.585096538	6.100026855	0.074386759	0.611645282		6.09001709	0.074561348	0.613719609	6.069997559	0.07427965	0.596104582	6.080007324	0.074261033	0.594354129
6.059987793	0.074377241	0.602353887	6.089956055	0.074468788	0.603882085	6.110036621	0.07439117	0.611294694		6.080007324	0.074576114	0.60586849	6.039968262	0.074719068	0.585929916	6.110036621	0.07451619	0.612478661		6.09996582	0.074697807	0.61454367	6.079946289	0.074414145	0.596909026	6.09001709	0.074389355	0.595181899
6.069997558	0.074512539	0.603215003	6.09996582	0.074600057	0.604712986	6.119985352	0.074522285	0.612118041		6.09001709	0.074712034	0.606671701	6.049978027	0.074853104	0.586759524	6.120046387	0.074649527	0.613334665		6.109975586	0.074833707	0.615360136	6.089956055	0.07454864	0.597713471	6.09996582	0.074521582	0.596002109
6.080007324	0.074644496	0.604061012	6.109975586	0.074736912	0.605555218	6.129995117	0.074655074	0.612948943		6.100026855	0.074845717	0.607474912	6.059987793	0.074991608	0.587611757	6.130056152	0.074785096	0.614186898		6.119985352	0.074966811	0.616169007	6.09996582	0.074680344	0.59852171	6.109975586	0.074655483	0.596833659
6.09001709	0.074775896	0.60489569	6.119985352	0.074873767	0.606371012	6.140004883	0.074791769	0.613783621		6.109975586	0.074980519	0.608270581	6.069997559	0.07512732	0.588426281	6.140004883	0.074919548	0.615042903		6.129995117	0.075100474	0.616977877	6.109975586	0.074810933	0.599333744	6.119985352	0.074789943	0.597653869
6.100026855	0.074911194	0.605745476	6.129995117	0.075005594	0.60718303	6.150014648	0.074924	0.614584308		6.119985352	0.075114202	0.609096418	6.080007324	0.075259122	0.589252118	6.150014648	0.075052885	0.615891365		6.140004883	0.075235255	0.617801938	6.119985352	0.074944312	0.600153366	6.129995117	0.074923286	0.59846652
6.109975586	0.075044265	0.606606592	6.139943848	0.075139098	0.607998824	6.160024414	0.075054557	0.615392549		6.129995117	0.075245088	0.609922255	6.089956055	0.0753926	0.590093039	6.160024414	0.075183432	0.616739828		6.150014648	0.075366122	0.618629797	6.129995117	0.075076575	0.600972989	6.140004883	0.075054956	0.59928295
6.119985351	0.075171211	0.6074526	6.149953613	0.075273718	0.608829725	6.17003418	0.07518902	0.61622345		6.140004883	0.075373737	0.610744321	6.09996582	0.075527194	0.590952814	6.17003418	0.075316769	0.617607145		6.159963379	0.07549587	0.61946525	6.139943848	0.075206047	0.601792612	6.150014648	0.075188299	0.60011072
6.129995117	0.075300384	0.608294832	6.159963379	0.075407221	0.609653073	6.17998291	0.075321251	0.617061905		6.150014648	0.075505182	0.611562616	6.109975586	0.075656762	0.591793735	6.180043945	0.075446201	0.618455607		6.169973144	0.075627296	0.620300704	6.149953613	0.075334403	0.602597056	6.159963379	0.075320527	0.600961168
6.140004883	0.075433455	0.609140841	6.169973145	0.075535697	0.610461314	6.189992676	0.075449576	0.617896584		6.160024414	0.075641102	0.612373369	6.119985352	0.075785214	0.592627113	6.190053711	0.075574516	0.619296528		6.17998291	0.075762078	0.621128562	6.159963379	0.07546555	0.603420473	6.169973144	0.075449964	0.601792718
6.150014648	0.075567639	0.609975519	6.17998291	0.075667525	0.611254447	6.200002441	0.07557567	0.618731262		6.169973145	0.075775904	0.613187893	6.129995117	0.075919808	0.593445408	6.200002441	0.075703948	0.620148761		6.189992676	0.075896859	0.621952623	6.169973145	0.075602277	0.60425148	6.17998291	0.075577171	0.602624267
6.160024414	0.075699039	0.610806421	6.189992676	0.075803262	0.61205891	6.210012207	0.075709017	0.619562163		6.17998291	0.075909028	0.613983562	6.140004883	0.076057754	0.5942901	6.210012207	0.075838401	0.621000995		6.200002441	0.076028845	0.622761494	6.17998291	0.075737889	0.605082486	6.189992676	0.075706609	0.603474715
6.169973144	0.075833223	0.611648653	6.199941406	0.075937883	0.612848267	6.220021973	0.075846827	0.620408172		6.189992676	0.076041592	0.614786773	6.149953613	0.076191231	0.595119708	6.220021973	0.075976759	0.621841915		6.210012207	0.076163626	0.623581757	6.189992676	0.075869593	0.60589452	6.200002441	0.0758433	0.604302485
6.17998291	0.075965181	0.612498438	6.209951172	0.076072503	0.61363007	6.230031738	0.075982406	0.621227743		6.200002441	0.076176394	0.615605068	6.159963379	0.076324709	0.595930461	6.230031738	0.076111211	0.622667752		6.219960937	0.076299526	0.624417211	6.200002441	0.076004088	0.606710348	6.210012207	0.075980548	0.605118916
6.189992676	0.076096581	0.613348224	6.219960938	0.076206006	0.61442698	6.240041504	0.076114079	0.622032207		6.210012207	0.076308398	0.616442218	6.169973145	0.076458186	0.59676761	6.240041504	0.076242874	0.623501131		6.229970703	0.076432071	0.625264057	6.209951172	0.076138583	0.607533765	6.219960937	0.076113334	0.605927786
6.200002441	0.076226311	0.614205563	6.229970703	0.07633951	0.615242774	6.249990234	0.076247426	0.622866885		6.220021973	0.076437047	0.617271825	6.17998291	0.076591105	0.597612302	6.25005127	0.076376211	0.624345822		6.239980469	0.076559582	0.62609951	6.219960938	0.076270846	0.608349593	6.229970703	0.076246677	0.606744217
6.210012207	0.076357711	0.615055349	6.239980469	0.076471337	0.616051014	6.26	0.07638412	0.623712894		6.229970703	0.076564578	0.618082578	6.189992676	0.076719557	0.598438139	6.26	0.076510664	0.625228223		6.249990234	0.076688211	0.626927369	6.229970703	0.076397528	0.609161627	6.239980469	0.076381136	0.607579546
6.220021973	0.076490782	0.615901358	6.249990234	0.076598696	0.616855478	6.270009766	0.076515235	0.624551349		6.239980469	0.076700498	0.618908415	6.200002441	0.076848008	0.599271517	6.270009766	0.076640095	0.626061602		6.26	0.076821315	0.627759025	6.239980469	0.076530907	0.609973661	6.249990234	0.076512806	0.608414875
6.230031738	0.076623296	0.616758697	6.26	0.076729965	0.617656165	6.280019531	0.076642445	0.625389804		6.249990234	0.076839215	0.619730481	6.209951172	0.076980369	0.600101125	6.280019531	0.076769527	0.62689121		6.270009766	0.076958893	0.628583086	6.249990234	0.076666518	0.610797078	6.26	0.076641686	0.609227526
6.239980469	0.07675748	0.617608483	6.26994873	0.076866819	0.618456852	6.290029297	0.076774118	0.626228259		6.26	0.076973457	0.620545005	6.219960938	0.077117197	0.600949587	6.290029297	0.076902864	0.627724588		6.279958496	0.077093115	0.629429932	6.26	0.076802129	0.611597728	6.270009766	0.07677224	0.610043956
6.249990234	0.076889437	0.618469599	6.279958496	0.076999764	0.619265092	6.300039063	0.076910813	0.627055384		6.270009766	0.07710714	0.621367071	6.229970703	0.077251792	0.601782966	6.300039063	0.077040664	0.628557967		6.289968262	0.07722566	0.63025779	6.26994873	0.076936624	0.612383199	6.279958496	0.076908931	0.610852827
6.26	0.077019724	0.619315607	6.289968262	0.07713215	0.620058226	6.309987793	0.077048065	0.627874955		6.280019531	0.077241942	0.622192908	6.239980469	0.077384152	0.602601261	6.310048828	0.077175116	0.629383804		6.299978027	0.077362678	0.631097041	6.279958496	0.077070003	0.613183849	6.289968262	0.077045622	0.611654139
6.270009766	0.077153908	0.620165393	6.299978027	0.077266771	0.620855136	6.319997559	0.077180854	0.628671865		6.289968262	0.077376743	0.623022515	6.249990234	0.077518188	0.603427098	6.319997559	0.077308453	0.63020587		6.309987793	0.077498578	0.63194009	6.289968262	0.077202824	0.614003472	6.299978027	0.077178965	0.61245545
6.280019531	0.077283081	0.621022732	6.309987793	0.077401391	0.621663376	6.330007324	0.077313085	0.629495213		6.299978027	0.077505392	0.623852123	6.26	0.0776539	0.604268018	6.330007324	0.077441232	0.63104679		6.319997559	0.077628326	0.63277934	6.299978027	0.077335087	0.614807917	6.309987793	0.077312308	0.613264321
6.290029297	0.077410027	0.621887625	6.319997559	0.077533218	0.622482947	6.34001709	0.077445874	0.630333668		6.309987793	0.077632922	0.624659105	6.270009766	0.077785143	0.605105168	6.34001709	0.077574569	0.631887711		6.330007324	0.077754719	0.633599604	6.309987793	0.077462327	0.615612361	6.319997559	0.077446768	0.61409965
6.299978027	0.077538644	0.622744965	6.329946289	0.077661694	0.623294965	6.350026855	0.077576989	0.63116457		6.319997559	0.077765487	0.625481171	6.279958496	0.077911361	0.605942318	6.350026855	0.077701769	0.632728631		6.34001709	0.077886145	0.634427462	6.319997559	0.077592916	0.616413011	6.330007324	0.077578437	0.61491608
6.309987793	0.077673942	0.623606081	6.339956055	0.07779017	0.624118312	6.360036621	0.077704199	0.631995471		6.330007324	0.077901407	0.626310779	6.289968262	0.078043163	0.606787009	6.360036621	0.077830084	0.633539384		6.34996582	0.078022045	0.635259118	6.329946289	0.077727411	0.61722125	6.34001709	0.077705643	0.615721171
6.319997558	0.077811467	0.624470974	6.34996582	0.077924791	0.624937883	6.369985352	0.077834756	0.632822596		6.34001709	0.07803453	0.627110219	6.299978027	0.078178874	0.607616617	6.370046387	0.077964537	0.634387847		6.359975586	0.078155149	0.636067989	6.339956055	0.077863022	0.6180219	6.34996582	0.077836197	0.616533822
6.330007324	0.077946764	0.625309429	6.359975586	0.078061645	0.625783892	6.379995117	0.077971451	0.63364972		6.350026855	0.078165976	0.627917201	6.309987793	0.078314586	0.608438683	6.380056152	0.078100105	0.63524008		6.369985352	0.078286575	0.636873062	6.34996582	0.077994168	0.618811166	6.359975586	0.077971772	0.617338913
6.34001709	0.078078165	0.626170545	6.369985352	0.078196266	0.626611017	6.390004883	0.078105913	0.634461738		6.359975586	0.0782991	0.628739267	6.319997559	0.078448063	0.609253207	6.390004883	0.078233442	0.636062146		6.379995117	0.078419679	0.637674338	6.359975586	0.078126989	0.619611816	6.369985352	0.078106231	0.618147784
6.350026855	0.078211235	0.627039214	6.379995117	0.078330886	0.627423034	6.400014648	0.07823926	0.635262425		6.369985352	0.07843502	0.629553791	6.330007324	0.078582658	0.610079044	6.400014648	0.078365105	0.636880441		6.390004883	0.078555579	0.638498399	6.369985352	0.078261484	0.62042385	6.379995117	0.078238459	0.618956655
6.359975586	0.07834542	0.627904107	6.389943848	0.07846439	0.628238828	6.410024414	0.078372607	0.636074442		6.379995117	0.078567584	0.630360773	6.339956055	0.078717253	0.610916193	6.410024414	0.078500674	0.63771382		6.400014648	0.078689242	0.63932246	6.379995117	0.078395979	0.621247267	6.390004883	0.078370129	0.619739067
6.369985351	0.078474593	0.62875767	6.399953613	0.078600127	0.629058399	6.42003418	0.07850707	0.636912897		6.390004883	0.078697352	0.631175297	6.34996582	0.078849055	0.611760885	6.42003418	0.078634011	0.638558511		6.409963379	0.078816753	0.640131331	6.389943848	0.078524336	0.622047917	6.400014648	0.078504588	0.620559278
6.379995117	0.078601539	0.629599902	6.409963379	0.07872972	0.629881747	6.42998291	0.078639859	0.637747575		6.400014648	0.078831035	0.631982279	6.359975586	0.078977506	0.612575409	6.430043945	0.078762326	0.639399432		6.419973144	0.078948179	0.640955392	6.399953613	0.07865046	0.62286754	6.409963379	0.078637931	0.621371928
6.390004883	0.078736837	0.630442134	6.419973145	0.078855962	0.630689988	6.439992676	0.078765953	0.638582254		6.410024414	0.078966955	0.632808116	6.369985352	0.079105957	0.613405017	6.440053711	0.078889526	0.640247894		6.42998291	0.079084079	0.641771858	6.409963379	0.078786071	0.623687163	6.419973144	0.078767369	0.62216946
6.400014648	0.078873248	0.631291919	6.42998291	0.078986672	0.631502005	6.450002441	0.078894278	0.639420709		6.419973145	0.079101757	0.633611327	6.379995117	0.079238318	0.614230853	6.450002441	0.079021747	0.641111441		6.439992676	0.079221097	0.642580729	6.419973145	0.078923914	0.624521963	6.42998291	0.078894575	0.62299345
6.410024414	0.079006319	0.632119044	6.439992676	0.079121293	0.632317799	6.460012207	0.079029857	0.640255387		6.42998291	0.079233762	0.634403225	6.390004883	0.079374029	0.615049148	6.460012207	0.079157316	0.641952361		6.450002441	0.079354201	0.643382005	6.42998291	0.079059525	0.625333997	6.439992676	0.079027919	0.623821219
6.419973144	0.079140503	0.632946169	6.449941406	0.079255913	0.63312604	6.470021973	0.079166551	0.641097619		6.439992676	0.079368563	0.635206436	6.399953613	0.079507507	0.615859901	6.470021973	0.079295116	0.642778198		6.460012207	0.079490101	0.64418328	6.439992676	0.079191788	0.626138442	6.450002441	0.07916461	0.624645209
6.42998291	0.079274687	0.633803508	6.459951172	0.079388299	0.633900289	6.480031738	0.079299898	0.641928521		6.450002441	0.079504483	0.635998335	6.409963379	0.079640426	0.616678196	6.480031738	0.079427337	0.643596493		6.469960937	0.079623764	0.645007341	6.450002441	0.079326283	0.626958064	6.460012207	0.079300185	0.62545786
6.439992676	0.079406087	0.634641963	6.469960938	0.079521244	0.634693422	6.490041504	0.079434361	0.642751868		6.460012207	0.079637048	0.636797775	6.419973145	0.079773904	0.617500262	6.490041504	0.079562905	0.644441184		6.479970703	0.079756309	0.645827605	6.459951172	0.079460778	0.627781481	6.469960937	0.079433528	0.626262951
6.450002441	0.079534147	0.635491749	6.479970703	0.079656981	0.635494109	6.499990234	0.079568824	0.64358277		6.470021973	0.079766815	0.637585902	6.42998291	0.079908498	0.61832987	6.50005127	0.0796968	0.645293418		6.489980469	0.079886057	0.646628881	6.469960938	0.079589135	0.628589721	6.479970703	0.079567987	0.627083161
6.460012207	0.079662764	0.636333981	6.489980469	0.079789367	0.63631368	6.51	0.079703286	0.644421225		6.479970703	0.079899379	0.638385343	6.439992676	0.080038066	0.619155707	6.51	0.079829021	0.646138109		6.499990234	0.080018042	0.647433954	6.479970703	0.079717491	0.629401754	6.489980469	0.079703562	0.62793361
6.470021973	0.079796391	0.637179989	6.499990234	0.079917843	0.637118144	6.520009766	0.079831612	0.645240796		6.489980469	0.080033622	0.639188554	6.450002441	0.08016931	0.619970231	6.520009766	0.079957337	0.646986572		6.51	0.080153942	0.648246622	6.489980469	0.079848079	0.630225171	6.499990234	0.079831884	0.628761379
6.480031738	0.079931689	0.638037329	6.51	0.080050229	0.637918831	6.530019531	0.079958821	0.646052813		6.499990234	0.080166186	0.639995536	6.459951172	0.080303905	0.620799838	6.530019531	0.080085652	0.647823722		6.520009766	0.080287605	0.649051696	6.499990234	0.079983691	0.631029616	6.51	0.079959091	0.629592929
6.489980469	0.080063646	0.638864453	6.52	0.080186028	0.638736808	6.540029297	0.080090495	0.646868608		6.51	0.08029875	0.640783663	6.469960938	0.080437941	0.62160682	6.540029297	0.080218989	0.648660871		6.529958496	0.080420149	0.649852971	6.51	0.080118186	0.631837855	6.520009766	0.080089644	0.630424478
6.499990234	0.080196717	0.639676471	6.52994873	0.080321766	0.639518611	6.550039063	0.080224957	0.647688179		6.520009766	0.080434671	0.641579332	6.479970703	0.080571418	0.62240249	6.550039063	0.08035121	0.649479166		6.539968262	0.080552135	0.650654247	6.51994873	0.080249332	0.632615738	6.529958496	0.08022522	0.631248468
6.51	0.080330901	0.640507372	6.539958496	0.08045471	0.64028153	6.559987793	0.08035942	0.648485089		6.530019531	0.080568913	0.642375002	6.489980469	0.080706013	0.623198159	6.560048828	0.080485105	0.65029369		6.549978027	0.080688035	0.651459321	6.529958496	0.080382153	0.633405004	6.539968262	0.080358563	0.632053559
6.520009766	0.080464528	0.641372265	6.549968262	0.080589331	0.641070886	6.569997559	0.080491651	0.649270668		6.539968262	0.080701477	0.643174442	6.499990234	0.080841724	0.624012683	6.569997559	0.080618442	0.651104443		6.559987793	0.080821698	0.652287179	6.539968262	0.080516648	0.634209448	6.549978027	0.080490233	0.63285865
6.530019531	0.080594258	0.642225827	6.559978027	0.080726185	0.64187535	6.580007324	0.08062444	0.650060025		6.549978027	0.080829007	0.643977653	6.51	0.080975202	0.624842291	6.580007324	0.080755126	0.651949135		6.569997559	0.080949209	0.65309605	6.549978027	0.080648911	0.635010098	6.559987793	0.080623576	0.633671301
6.540029297	0.080722318	0.643075613	6.569987793	0.080856337	0.642676037	6.59001709	0.080758903	0.650864488		6.559987793	0.080957656	0.644769551	6.520009766	0.08110477	0.625668127	6.59001709	0.080887347	0.652774971		6.580007324	0.081077839	0.653901123	6.559987793	0.080778383	0.635803159	6.569997559	0.080758035	0.634499071
6.549978027	0.080852605	0.643917845	6.579997559	0.080983137	0.64346917	6.600026855	0.080891134	0.651676506		6.569997559	0.08109022	0.645565221	6.529958496	0.081235455	0.62647511	6.600026855	0.081016779	0.653600808		6.59001709	0.081211502	0.654713792	6.569997559	0.080911762	0.636603809	6.580007324	0.080890263	0.635307942
6.559987793	0.080987902	0.644771407	6.589946289	0.081115523	0.644258526	6.610036621	0.081019459	0.652469639		6.580007324	0.081227259	0.646368432	6.539968262	0.08137005	0.627278321	6.610036621	0.081145094	0.654430416		6.59996582	0.081346283	0.655534055	6.579946289	0.081046257	0.637400665	6.59001709	0.081019701	0.636094134
6.569997558	0.0811232	0.645609863	6.599956055	0.081252378	0.645055437	6.619985352	0.081152248	0.653277879		6.59001709	0.081362061	0.647164101	6.549978027	0.081505761	0.628092845	6.620046387	0.081280663	0.65524494		6.609975586	0.081479387	0.656335331	6.589956055	0.081179078	0.638178547	6.59996582	0.081153044	0.636895445
6.580007324	0.081257385	0.646440764	6.60996582	0.081385881	0.645841016	6.629995117	0.081290617	0.654089897		6.600026855	0.081494066	0.647952228	6.559987793	0.081637005	0.628892285	6.630056152	0.081416231	0.65608209		6.619985352	0.08161305	0.657121417	6.59996582	0.081312457	0.638952635	6.609975586	0.081288619	0.637696757
6.59001709	0.081391569	0.647279219	6.619975586	0.081516592	0.646619042	6.640004883	0.081425079	0.654875476		6.609975586	0.081627749	0.648744127	6.569997559	0.081768807	0.629691725	6.640004883	0.081549568	0.656892843		6.629995117	0.08174895	0.657934085	6.609975586	0.081448068	0.639722929	6.619985352	0.08142252	0.638475389
6.600026855	0.081526867	0.648140335	6.629985352	0.081651212	0.647404622	6.650014648	0.081554521	0.655653502		6.619985352	0.081761432	0.649536025	6.580007324	0.081904519	0.630513791	6.650014648	0.081684021	0.657696054		6.640004883	0.081881494	0.658750551	6.619985352	0.081583679	0.64051599	6.629995117	0.081554748	0.639269141
6.609975586	0.081658824	0.649005228	6.639995117	0.081788067	0.648212862	6.660024414	0.081690099	0.656461743		6.629995117	0.081891199	0.650346778	6.589956055	0.08204023	0.631328315	6.660024414	0.081819589	0.658529432		6.650014648	0.082012361	0.659563219	6.629995117	0.081713152	0.641309051	6.640004883	0.081688091	0.640070452
6.619985351	0.081784099	0.64984746	6.649943848	0.081920453	0.649013549	6.67003418	0.081825678	0.657288868		6.640004883	0.082019848	0.651149989	6.59996582	0.082168681	0.632150381	6.67003418	0.081952368	0.659366582		6.659963379	0.082140991	0.66038728	6.639943848	0.081842624	0.642102111	6.650014648	0.081824782	0.640875543
6.629995117	0.081912159	0.650674585	6.659953613	0.082047812	0.649806682	6.67998291	0.081956235	0.658093331		6.650014648	0.082153531	0.651949429	6.609975586	0.082294899	0.632961134	6.680043945	0.082082357	0.660181106		6.669973144	0.082273535	0.661203746	6.649953613	0.081974887	0.642895172	6.659963379	0.081956452	0.641684414
6.640004883	0.082044116	0.65151304	6.669963379	0.08217517	0.650607369	6.689992676	0.082084561	0.658897795		6.660024414	0.08229057	0.652756411	6.619985352	0.082427259	0.633764345	6.690053711	0.082211789	0.661014485		6.67998291	0.082409435	0.662016414	6.659963379	0.082111614	0.643684439	6.669973144	0.082084774	0.642493285
6.650014648	0.082179414	0.652359049	6.679973145	0.082308115	0.651400502	6.700002441	0.082217908	0.659717366		6.669973145	0.082425372	0.653552081	6.629995117	0.082561854	0.63458264	6.700002441	0.082346242	0.661840322		6.689992676	0.082542539	0.662813893	6.669973145	0.082246109	0.644481294	6.67998291	0.082217001	0.643313495
6.660024414	0.082313598	0.653186173	6.68998291	0.082444411	0.652189859	6.710012207	0.082354602	0.660552044		6.67998291	0.082556258	0.654332666	6.640004883	0.082697565	0.635393393	6.710012207	0.082482926	0.662662387		6.700002441	0.082676202	0.663592383	6.67998291	0.082375582	0.645259177	6.689992676	0.082352576	0.644137485
6.669973144	0.082444999	0.654009521	6.699992676	0.082578473	0.652982992	6.720021973	0.082486833	0.661360285		6.689992676	0.082688822	0.655120793	6.649953613	0.082829367	0.636200375	6.720021973	0.082615147	0.663484453		6.710012207	0.082809865	0.664389862	6.689992676	0.082508961	0.646037059	6.700002441	0.082487036	0.644942576
6.67998291	0.082579183	0.654836646	6.709941406	0.082710859	0.653764795	6.730031738	0.08261739	0.662153418		6.700002441	0.082821946	0.655927775	6.659963379	0.082961728	0.637022441	6.730031738	0.082745694	0.664287664		6.719960937	0.08294185	0.66520253	6.700002441	0.082645688	0.646818737	6.710012207	0.082617589	0.645736328
6.689992676	0.082712253	0.655686432	6.719951172	0.082844362	0.654546598	6.740041504	0.082751853	0.662961659		6.710012207	0.082952273	0.65674607	6.669973145	0.083094647	0.637844507	6.740041504	0.082881262	0.665098417		6.729970703	0.083072158	0.666011401	6.709951172	0.082779067	0.647615592	6.719960937	0.082752049	0.646548979
6.700002441	0.08284254	0.656517333	6.729960938	0.082978424	0.655354838	6.749990234	0.082888548	0.663773676		6.720021973	0.083079803	0.657549282	6.67998291	0.083228125	0.638659031	6.75005127	0.083014599	0.665931796		6.739980469	0.083199669	0.666820272	6.719960938	0.082906307	0.648397269	6.729970703	0.082887624	0.64734651
6.710012207	0.08297227	0.657363342	6.739970703	0.083109693	0.656159302	6.76	0.083020779	0.664585693		6.729970703	0.083211808	0.658348722	6.689992676	0.083357693	0.639484867	6.76	0.083144031	0.666753862		6.749990234	0.083331654	0.66763294	6.729970703	0.083033547	0.649178946	6.739980469	0.083018735	0.648155381
6.720021973	0.083106454	0.658194243	6.749980469	0.083238169	0.656963766	6.770009766	0.083146872	0.665378826		6.739980469	0.083346609	0.659136849	6.700002441	0.08348782	0.640303162	6.770009766	0.083271231	0.667575928		6.76	0.083467554	0.668430419	6.739980469	0.083165252	0.649964418	6.749990234	0.083147057	0.648952913
6.730031738	0.083242866	0.659021368	6.759990234	0.083370555	0.657768229	6.780019531	0.083275198	0.666179513		6.749990234	0.08348253	0.659924976	6.709951172	0.083620739	0.641125228	6.780019531	0.083401778	0.668401765		6.770009766	0.083603454	0.669220302	6.749990234	0.083303653	0.650746095	6.76	0.08327538	0.649746665
6.739980469	0.08337538	0.659840939	6.77	0.083506293	0.658557586	6.790029297	0.083409661	0.6669802		6.76	0.083617331	0.660709333	6.719960938	0.08375645	0.641935981	6.790029297	0.083537347	0.669212518		6.779958496	0.083737117	0.670010185	6.76	0.083438148	0.651523978	6.770009766	0.083408723	0.650540416
6.749990234	0.083507337	0.660649179	6.77994873	0.083639237	0.659346942	6.800039063	0.083545239	0.667784664		6.770009766	0.083753252	0.661505002	6.729970703	0.083889928	0.642724109	6.800039063	0.083671799	0.6700195		6.789968262	0.083871899	0.670807663	6.76994873	0.083568737	0.652294272	6.779958496	0.083544298	0.651326609
6.76	0.083642635	0.661472527	6.789958496	0.083773858	0.660124968	6.809987793	0.083678028	0.668570244		6.780019531	0.083888053	0.662319526	6.739980469	0.084022288	0.643523549	6.810048828	0.083805136	0.670837795		6.799978027	0.08400668	0.671639319	6.779958496	0.083702116	0.653083538	6.789968262	0.083675968	0.652101461
6.770009766	0.083775705	0.662322313	6.799968262	0.083906244	0.660906771	6.819997559	0.083809143	0.669367154		6.789968262	0.084018939	0.663122737	6.749990234	0.084154091	0.644319218	6.819997559	0.083938473	0.671648548		6.809987793	0.084139784	0.67246338	6.789968262	0.083834937	0.653872804	6.799978027	0.083808195	0.652880094
6.780019531	0.083904878	0.663156991	6.809978027	0.084038071	0.661707458	6.830007324	0.083941932	0.670182948		6.799978027	0.08414647	0.663925948	6.76	0.084286451	0.645122429	6.830007324	0.084071252	0.672485697		6.819997559	0.084268414	0.673272251	6.799978027	0.083966083	0.654677249	6.809987793	0.083942654	0.653673846
6.790029297	0.084035165	0.663980339	6.819987793	0.084168223	0.662511921	6.84001709	0.084076395	0.671006296		6.809987793	0.084277915	0.664714076	6.770009766	0.084414902	0.645929411	6.84001709	0.084202357	0.673311534		6.830007324	0.084397602	0.674081122	6.809987793	0.08409444	0.655458926	6.819997559	0.084076556	0.654475157
6.799978027	0.084169349	0.664822571	6.829997559	0.084296699	0.663293724	6.850026855	0.08420751	0.671818313		6.819997559	0.084414954	0.665509745	6.779958496	0.084544471	0.646728851	6.850026855	0.084331789	0.674137371		6.84001709	0.084534621	0.674886195	6.819997559	0.084226144	0.656240603	6.830007324	0.084204878	0.655280248
6.809987793	0.084305761	0.665638365	6.839946289	0.084427409	0.66408308	6.860036621	0.084335836	0.672641661		6.830007324	0.084550874	0.666297872	6.789968262	0.084677948	0.647532063	6.860036621	0.08446122	0.674951895		6.85001709	0.084671875	0.675691862	6.829946289	0.08436343	0.657037458	6.84001709	0.084334874	0.65607022
6.819997558	0.084436604	0.666442829	6.849956055	0.084562029	0.66486866	6.869985352	0.084467509	0.673461232		6.84001709	0.084685676	0.667086	6.799978027	0.08481366	0.648331503	6.870046387	0.084596788	0.675766419		6.85996582	0.084803861	0.676485543	6.839956055	0.08449625	0.657807752	6.85001709	0.084467005	0.65687602
6.830007324	0.084568005	0.667251069	6.85996582	0.084697767	0.665642909	6.879995117	0.084603087	0.674265696		6.850026855	0.084817681	0.667877898	6.809987793	0.084948254	0.64911963	6.880056152	0.084732357	0.676577172		6.869975586	0.084936405	0.677283021	6.84996582	0.084628513	0.658574251	6.85996582	0.084603696	0.657673552
6.84001709	0.084703302	0.668063087	6.869975586	0.08483127	0.666424712	6.890004883	0.08473755	0.675062606		6.859975586	0.084951364	0.668692422	6.819997559	0.085081173	0.649907757	6.890004883	0.084865694	0.677380383		6.879985352	0.085072305	0.67809569	6.859975586	0.084760218	0.659355928	6.869975586	0.084736482	0.658467304
6.850026855	0.0848386	0.668882658	6.879985352	0.084965332	0.667210292	6.900014648	0.084870897	0.675844408		6.869985352	0.085083369	0.669495633	6.830007324	0.08521856	0.650733594	6.900014648	0.084997915	0.678191136		6.889995117	0.08520429	0.67891975	6.869985352	0.084894713	0.660137605	6.879985352	0.084869825	0.659249716
6.859975586	0.08496666	0.669702229	6.889995117	0.08510107	0.668010978	6.910024414	0.085003128	0.676645095		6.879995117	0.085210899	0.67028376	6.839956055	0.085352596	0.65155566	6.910024414	0.085129578	0.678994347		6.900004883	0.085331802	0.679713431	6.879995117	0.085023069	0.660923077	6.889995117	0.085002052	0.660051027
6.869985351	0.085092492	0.670506693	6.899943848	0.085234573	0.668811665	6.92003418	0.085134801	0.677460889		6.890004883	0.085341226	0.671060575	6.84996582	0.085481606	0.652366413	6.92003418	0.085261799	0.679823955		6.910014648	0.085459313	0.68051091	6.889943848	0.085150309	0.661708549	6.900004883	0.085133722	0.660852339
6.879995117	0.08522445	0.671333817	6.909953613	0.085361932	0.669608575	6.92998291	0.085264242	0.678265353		6.900014648	0.085477146	0.671860015	6.859975586	0.085610057	0.653184708	6.930043945	0.085390115	0.680630937		6.919963379	0.085595213	0.68131978	6.899953613	0.085282572	0.662494021	6.910014648	0.08526316	0.66166121
6.890004883	0.085358634	0.672157165	6.919963379	0.085491525	0.670397932	6.939992676	0.085391452	0.679050933		6.910024414	0.085613067	0.672651913	6.869985352	0.085742976	0.653987919	6.940053711	0.08551843	0.681445461		6.929973144	0.085732231	0.682121056	6.909963379	0.085418183	0.663283287	6.919963379	0.085390366	0.662462521
6.900014648	0.085491148	0.672972959	6.929973145	0.085627262	0.671198619	6.950002441	0.085524799	0.679859173		6.919973145	0.08574619	0.673432499	6.879995117	0.085879805	0.654802443	6.950002441	0.085650094	0.682256214		6.93998291	0.085865894	0.682922332	6.919973145	0.085553795	0.664064964	6.929973144	0.085521478	0.663248713
6.910024414	0.085624218	0.673788753	6.93998291	0.085764676	0.671976645	6.960012207	0.085660378	0.680637199		6.92998291	0.085878754	0.674216855	6.890004883	0.086014399	0.655605654	6.960012207	0.085785662	0.683070738		6.949992676	0.085998439	0.683712215	6.92998291	0.085687173	0.664831463	6.93998291	0.085657053	0.664046245
6.919973144	0.085758403	0.674623432	6.949992676	0.085896503	0.672739563	6.970021973	0.085795956	0.681411448		6.939992676	0.086013556	0.675001212	6.899953613	0.08614676	0.656401324	6.970021973	0.08592123	0.683870178		6.960002441	0.086132661	0.684521086	6.939992676	0.085821668	0.665624524	6.949992676	0.085792628	0.664828657
6.92998291	0.085892587	0.675454333	6.959941406	0.086031124	0.673517589	6.980031738	0.085928187	0.682200805		6.950002441	0.08614668	0.675800652	6.909963379	0.086278562	0.657204535	6.980031738	0.086055683	0.684673389		6.970012207	0.086266324	0.685333755	6.950002441	0.085954489	0.666417585	6.960002441	0.085927087	0.66560351
6.939992676	0.086022874	0.676292788	6.969951172	0.086165744	0.674310722	6.990041504	0.086063766	0.682997715		6.960012207	0.086275888	0.676585008	6.919973145	0.086413157	0.658030372	6.990041504	0.086190136	0.685484142		6.979960937	0.086396072	0.686138828	6.959951172	0.086087868	0.667210646	6.970012207	0.086062662	0.666385923
6.950002441	0.086150933	0.677131243	6.979960938	0.086297572	0.675100079	6.999990234	0.086199345	0.683798402		6.970021973	0.086403418	0.67739199	6.92998291	0.0865444	0.658837354	7.00005127	0.086323472	0.686306208		6.989970703	0.086523583	0.686951496	6.969960938	0.086216224	0.668007501	6.979960937	0.086195448	0.667179674
6.960012207	0.086280663	0.677958368	6.989970703	0.08642493	0.675874328	7.01	0.086329902	0.684602865		6.979970703	0.086536542	0.678206514	6.939992676	0.086671735	0.659648107	7.01	0.08645402	0.6871509		6.999980469	0.086656128	0.687775557	6.979970703	0.086346813	0.668800562	6.989970703	0.086327675	0.667980986
6.970021973	0.086415961	0.67878927	6.999980469	0.086553406	0.676652354	7.020009766	0.086457111	0.685380891		6.989980469	0.086673581	0.679021038	6.950002441	0.086803537	0.660470173	7.020009766	0.086582335	0.687984278		7.009990234	0.086790909	0.688599618	6.989980469	0.086482424	0.669589828	6.999980469	0.086455997	0.668774737
6.980031738	0.086549588	0.679608841	7.009990234	0.086686909	0.677437933	7.030019531	0.086589342	0.686177801		6.999990234	0.086808382	0.679805395	6.959951172	0.086939248	0.661273384	7.030019531	0.086715672	0.688798802		7.02	0.086927928	0.689408489	6.999990234	0.086616919	0.6703753	7.009990234	0.086588225	0.66955337
6.989980469	0.086681546	0.680420858	7.02	0.086822647	0.678223513	7.040029297	0.086724921	0.687008703		7.01	0.086945421	0.68058598	6.969960938	0.087073843	0.662080366	7.040029297	0.086852356	0.689620868		7.030009766	0.087064947	0.69020217	7.01	0.086751414	0.671153183	7.02	0.086722684	0.670350902
6.999990234	0.086813503	0.681225322	7.02994873	0.08695615	0.679001539	7.050039063	0.086858826	0.687798059		7.020009766	0.087081341	0.68138165	6.979970703	0.08720732	0.662883577	7.050039063	0.086986809	0.690435392		7.039958496	0.087200847	0.691003446	7.01994873	0.086885909	0.671938654	7.030009766	0.086858259	0.671148433
7.01	0.086946017	0.682044893	7.039958496	0.087087978	0.679783342	7.059987793	0.086992173	0.688602523		7.030019531	0.087216143	0.682188632	6.989980469	0.087341915	0.663698101	7.060048828	0.087121262	0.691227291		7.049968262	0.08733451	0.691827507	7.029958496	0.087020404	0.67273551	7.039958496	0.086992161	0.671927066
7.020009766	0.087079087	0.682872017	7.049968262	0.087222598	0.680576475	7.069997559	0.087126636	0.689406987		7.039968262	0.087344792	0.683006927	6.999990234	0.087474834	0.664520167	7.069997559	0.087253483	0.692056898		7.059978027	0.087464258	0.692651567	7.039968262	0.087150993	0.673524776	7.049968262	0.087124388	0.672709478
7.030019531	0.087207147	0.683706696	7.059978027	0.087358336	0.681362055	7.080007324	0.087261098	0.690203897		7.049978027	0.087473441	0.683802596	7.01	0.087606078	0.665338462	7.080007324	0.087386262	0.692878964		7.069987793	0.087592887	0.693464236	7.049978027	0.087278233	0.674321632	7.059978027	0.087258847	0.673518349
7.040029297	0.087335207	0.68452249	7.069987793	0.087488487	0.682155188	7.09001709	0.08739054	0.69100836		7.059987793	0.087604886	0.684605807	7.020009766	0.087734529	0.666156757	7.09001709	0.087514577	0.693712343		7.079997559	0.087722636	0.694284499	7.059987793	0.08740938	0.675114692	7.069987793	0.087390517	0.67433478
7.049978027	0.087468277	0.685334507	7.079997559	0.08761417	0.682952098	7.100026855	0.087518865	0.691827931		7.069997559	0.087739688	0.685386392	7.029958496	0.087864097	0.666982593	7.100026855	0.087642893	0.694545722		7.090007324	0.087857417	0.695089573	7.069997559	0.087543875	0.67589637	7.079997559	0.087517723	0.675143651
7.059987793	0.087603575	0.686157855	7.089946289	0.087746557	0.683764115	7.110036621	0.087648864	0.692624842		7.080007324	0.087871693	0.686170749	7.039968262	0.087997575	0.667797117	7.110036621	0.087773998	0.695364016		7.10001709	0.08799108	0.695875658	7.079946289	0.087676696	0.676678047	7.090007324	0.087646045	0.675944962
7.069997558	0.087737759	0.686958542	7.099956055	0.087883411	0.684568579	7.119985352	0.087782769	0.693436859		7.09001709	0.088005376	0.686951334	7.049978027	0.088134403	0.668615412	7.120046387	0.087910683	0.696159686		7.10996582	0.088123625	0.696657947	7.089956055	0.087810074	0.67745593	7.10001709	0.087780504	0.676746273
7.080007324	0.087871943	0.687763006	7.10996582	0.088018032	0.685350382	7.129995117	0.087918348	0.694233769		7.100026855	0.088141296	0.687754545	7.059987793	0.088270115	0.669418623	7.130056152	0.088046251	0.696977981		7.119975586	0.088257847	0.697455425	7.09996582	0.087943453	0.678222429	7.10996582	0.087917195	0.677547584
7.09001709	0.088007241	0.688601461	7.119975586	0.088154886	0.686128408	7.140004883	0.088051695	0.695011795		7.109975586	0.088276098	0.688561528	7.069997559	0.088405826	0.670229376	7.140004883	0.088179588	0.697777421		7.129985352	0.088392628	0.698279486	7.109975586	0.088077948	0.678996517	7.119975586	0.088051655	0.678333777
7.100026855	0.088141426	0.689443693	7.129985352	0.088290624	0.686902657	7.150014648	0.088183926	0.695797374		7.119985352	0.088405865	0.689364739	7.080007324	0.088541538	0.671051442	7.150014648	0.088311251	0.698584403		7.139995117	0.088524054	0.699095952	7.119985352	0.088209653	0.679778194	7.129985352	0.088183882	0.679119969
7.109975586	0.088270599	0.690278371	7.139995117	0.088425245	0.68770712	7.160024414	0.088318389	0.696590508		7.129995117	0.088534514	0.690152866	7.089956055	0.088672223	0.671869737	7.160024414	0.088444588	0.699425324		7.150004883	0.088652684	0.699904823	7.129995117	0.088339126	0.680563666	7.139995117	0.088317225	0.67992506
7.119985351	0.088397545	0.691097942	7.149943848	0.088554838	0.688511584	7.17003418	0.088451178	0.697391195		7.140004883	0.088667078	0.690940993	7.09996582	0.088801233	0.67268049	7.17003418	0.088574019	0.70025116		7.160014648	0.088785788	0.700702301	7.139943848	0.088467482	0.681352932	7.150004883	0.088450011	0.680730151
7.129995117	0.088530059	0.69192129	7.159953613	0.088683314	0.689312271	7.17998291	0.088579503	0.698203212		7.150014648	0.088802999	0.691744205	7.109975586	0.088930801	0.673487472	7.180043945	0.088704009	0.701084539		7.169963379	0.088921688	0.701503577	7.149953613	0.088600861	0.682145993	7.160014648	0.088581123	0.681527683
7.140004883	0.088667027	0.692752191	7.169963379	0.088812348	0.690094074	7.189992676	0.088706713	0.699011452		7.160024414	0.0889378	0.692539874	7.119985352	0.089064278	0.674298225	7.190053711	0.088835672	0.70192546		7.179973144	0.089058147	0.702289662	7.159963379	0.088737588	0.682939054	7.169963379	0.088708329	0.682317655
7.150014648	0.088800654	0.693564209	7.179973145	0.08894641	0.690890984	7.200002441	0.088838944	0.699815916		7.169973145	0.089068687	0.693335543	7.129995117	0.089197198	0.675093895	7.200002441	0.088970125	0.702777693		7.18998291	0.089189014	0.703075748	7.169973145	0.088874315	0.683732114	7.179973144	0.088841114	0.683118966
7.160024414	0.088933725	0.694372449	7.18998291	0.089079913	0.691676563	7.210012207	0.088976754	0.700627934		7.17998291	0.089204607	0.694112358	7.140004883	0.089328441	0.675885793	7.210012207	0.089105693	0.70360353		7.199992676	0.089323795	0.703873227	7.17998291	0.089007694	0.684506203	7.18998291	0.088978363	0.683912718
7.169973144	0.089066796	0.695218458	7.199992676	0.089213416	0.692454589	7.220021973	0.089112333	0.701413513		7.189992676	0.089339408	0.694915569	7.149953613	0.08946136	0.676677691	7.220021973	0.089241261	0.704421825		7.210002441	0.089458577	0.704674502	7.189992676	0.089142189	0.68528788	7.199992676	0.089112264	0.684721589
7.17998291	0.08920098	0.69606069	7.209941406	0.089346361	0.693240169	7.230031738	0.089249027	0.702199093		7.200002441	0.089471973	0.695703696	7.159963379	0.089597072	0.677484673	7.230031738	0.089375714	0.705236349		7.220012207	0.089591681	0.705468183	7.200002441	0.089276684	0.686092324	7.210002441	0.089247839	0.685500221
7.189992676	0.08932904	0.696880261	7.219951172	0.089482657	0.694055963	7.240041504	0.089384606	0.703003556		7.210012207	0.089602859	0.696484282	7.169973145	0.089731666	0.67831051	7.240041504	0.089510167	0.706065956		7.229960937	0.089723107	0.706254269	7.209951172	0.089406157	0.686896769	7.220012207	0.089383415	0.686293973
7.200002441	0.089455986	0.697699832	7.229960938	0.089614485	0.69486798	7.249990234	0.089517953	0.703838235		7.220021973	0.089733745	0.697287493	7.17998291	0.089861793	0.67910995	7.25005127	0.089642945	0.706906877		7.239970703	0.089853973	0.707044152	7.219960938	0.089534513	0.687693624	7.229960937	0.089516758	0.687106624
7.210012207	0.089589056	0.698508073	7.239970703	0.089742961	0.695661114	7.26	0.089646278	0.704646475		7.229970703	0.089868547	0.698083162	7.189992676	0.089991361	0.679916932	7.26	0.08976903	0.707728943		7.249980469	0.089988755	0.707841631	7.229970703	0.089664543	0.688471507	7.239970703	0.08964787	0.687907935
7.220021973	0.089724354	0.69933142	7.249980469	0.089874229	0.69645047	7.270009766	0.089774604	0.705458493		7.239980469	0.09000223	0.698867518	7.200002441	0.09012428	0.680720143	7.270009766	0.089897345	0.708558551		7.259990234	0.090123536	0.708623919	7.239980469	0.089797364	0.689260773	7.249980469	0.089776192	0.688713026
7.230031738	0.089855754	0.700143438	7.259990234	0.090009967	0.69723605	7.280019531	0.089904603	0.706255403		7.249990234	0.090137031	0.699640562	7.209951172	0.090261667	0.681530896	7.280019531	0.090031798	0.709380616		7.27	0.090255521	0.70940241	7.249990234	0.089931859	0.690027272	7.259990234	0.089904514	0.689518117
7.239980469	0.089989939	0.700959232	7.27	0.090145705	0.698025406	7.290029297	0.090041297	0.707052313		7.26	0.090271833	0.700398522	7.219960938	0.090394586	0.682322795	7.290029297	0.090167366	0.71019514		7.280009766	0.090390303	0.710177103	7.26	0.090064122	0.690778593	7.27	0.090038973	0.690311869
7.249990234	0.090124123	0.70178258	7.27994873	0.090277532	0.698799655	7.300039063	0.090172971	0.707834115		7.270009766	0.090404957	0.701171565	7.229970703	0.09052583	0.683118464	7.300039063	0.090299587	0.710971955		7.289958496	0.090525085	0.710955593	7.26994873	0.090196943	0.691552681	7.280009766	0.090171758	0.69111318
7.26	0.090255523	0.702613481	7.289958496	0.090412153	0.699581458	7.309987793	0.090306317	0.708608365		7.280019531	0.090537521	0.701955922	7.239980469	0.090661542	0.683921675	7.310048828	0.090431251	0.711756311		7.299968262	0.09065651	0.711737882	7.279958496	0.090334228	0.692349536	7.289958496	0.090305102	0.691891813
7.270009766	0.09038748	0.703436829	7.299968262	0.090549007	0.700370814	7.319997559	0.090438548	0.709416605		7.289968262	0.090667288	0.702736507	7.249990234	0.090796136	0.684736199	7.319997559	0.090566819	0.712570835		7.309978027	0.09078514	0.712527765	7.289968262	0.090465933	0.693142597	7.299968262	0.090438445	0.692674226
7.280019531	0.09051554	0.704282838	7.309978027	0.090681393	0.701171501	7.330007324	0.090572453	0.710224846		7.299978027	0.090795937	0.703520864	7.26	0.090926821	0.685558265	7.330007324	0.090701272	0.713396672		7.319987793	0.090914888	0.713317648	7.299978027	0.090593173	0.69392048	7.309978027	0.090572904	0.693501995
7.290029297	0.090644713	0.705128847	7.319987793	0.090809869	0.701953304	7.34001709	0.090703568	0.711017979		7.309987793	0.090928501	0.70430522	7.270009766	0.091057506	0.686350163	7.34001709	0.090830703	0.714222509		7.329997559	0.091046874	0.714099937	7.309987793	0.090723762	0.694705952	7.319987793	0.090703458	0.694314646
7.299978027	0.090780011	0.705967302	7.329997559	0.09094058	0.70274266	7.350026855	0.09083301	0.711796005		7.319997559	0.091063303	0.705070722	7.279958496	0.091189867	0.687168458	7.350026855	0.090957903	0.715033262		7.340007324	0.091181655	0.714893617	7.319997559	0.090861047	0.695487629	7.329997559	0.090832896	0.695108398
7.309987793	0.090914195	0.706809534	7.339946289	0.091076317	0.703535794	7.360036621	0.090966357	0.712589138		7.330007324	0.091195308	0.705836223	7.289968262	0.091324462	0.687979211	7.360036621	0.091092356	0.715836473		7.35001709	0.091316437	0.715660716	7.329946289	0.090996658	0.696265512	7.340007324	0.090962892	0.695909709
7.319997558	0.091049493	0.707629105	7.349956055	0.091210938	0.704317596	7.369985352	0.091101935	0.713386048		7.34001709	0.09133011	0.706601725	7.299978027	0.091459056	0.688774881	7.370046387	0.091227924	0.716639684		7.35996582	0.091448981	0.716446801	7.339956055	0.091127247	0.697032011	7.35001709	0.091098467	0.696703461
7.330007324	0.091184791	0.708452453	7.35996582	0.091343324	0.705095622	7.379995117	0.091236398	0.714182958		7.350026855	0.09146603	0.707389852	7.309987793	0.091591975	0.689563008	7.380056152	0.091362377	0.717439124		7.369975586	0.091584881	0.717232887	7.34996582	0.091261742	0.697809893	7.35996582	0.091235158	0.697500992
7.34001709	0.091320089	0.7092758	7.369975586	0.091477944	0.705866095	7.390004883	0.091366955	0.714968538		7.359975586	0.091599713	0.708170438	7.319997559	0.091725453	0.690366219	7.390004883	0.091494598	0.718242336		7.379985352	0.091717985	0.718034163	7.359975586	0.091396237	0.698614338	7.369975586	0.091366828	0.698287185
7.350026855	0.091450932	0.710121809	7.379985352	0.091612006	0.706640344	7.400014648	0.091501418	0.715776778		7.369985352	0.091728362	0.708958565	7.330007324	0.09185893	0.69116943	7.400014648	0.09162905	0.719064401		7.389995117	0.091847174	0.718835439	7.369985352	0.091529058	0.699403604	7.379985352	0.091500171	0.699062038
7.359975586	0.091578992	0.710945157	7.389995117	0.091745509	0.707414593	7.410024414	0.091635881	0.716596349		7.379995117	0.091857011	0.709742922	7.339956055	0.091989616	0.691995267	7.410024414	0.091762945	0.719901551		7.400004883	0.091975803	0.719632917	7.379995117	0.091659088	0.700166308	7.389995117	0.091635746	0.699855789
7.369985351	0.091707051	0.711779835	7.399943848	0.091871751	0.708192619	7.42003418	0.09176867	0.717389483		7.390004883	0.091990694	0.710515965	7.34996582	0.092118067	0.692787165	7.42003418	0.09189405	0.720716075		7.410014648	0.092108907	0.720426598	7.389943848	0.091791909	0.700940397	7.400004883	0.091769089	0.70066088
7.379995117	0.091840122	0.712599406	7.409953613	0.092000227	0.708963091	7.42998291	0.091898669	0.718186393		7.400014648	0.092127732	0.711289009	7.359975586	0.092248193	0.693575293	7.430043945	0.092023482	0.721523057		7.419963379	0.092246485	0.721216481	7.399953613	0.091925288	0.701737252	7.410014648	0.091898527	0.701428174
7.390004883	0.09197375	0.71340387	7.419963379	0.092134847	0.709722233	7.439992676	0.092030342	0.718994633		7.410024414	0.092261415	0.712054511	7.369985352	0.092383905	0.694382275	7.440053711	0.092157934	0.722330039		7.429973144	0.092379589	0.722006364	7.409963379	0.092058667	0.702515135	7.419963379	0.092029081	0.702210586
7.400014648	0.09210682	0.714208334	7.429973145	0.092269467	0.710485152	7.450002441	0.092165921	0.719814204		7.419973145	0.09239342	0.712808699	7.379995117	0.0925185	0.695166631	7.450002441	0.092293503	0.723152105		7.43998291	0.092511015	0.722788653	7.419973145	0.092190372	0.703285428	7.429973144	0.092162424	0.703008118
7.410024414	0.092237664	0.715016574	7.43998291	0.092401295	0.711240517	7.460012207	0.092299268	0.720618668		7.42998291	0.092527103	0.713581743	7.390004883	0.092650302	0.695947217	7.460012207	0.09242684	0.723959087		7.449992676	0.092644118	0.723589928	7.42998291	0.092323751	0.704048133	7.43998291	0.092295768	0.70379053
7.419973144	0.092372962	0.715843699	7.449992676	0.092534798	0.711988328	7.470021973	0.092431499	0.721404247		7.439992676	0.092660786	0.714366099	7.399953613	0.092784896	0.696727802	7.470021973	0.092558503	0.724766069		7.460002441	0.0927789	0.724395002	7.439992676	0.092459362	0.704833604	7.449992676	0.092427437	0.704576723
7.42998291	0.092508259	0.716667047	7.459941406	0.092669419	0.712762577	7.480031738	0.092564288	0.72218605		7.450002441	0.092790554	0.715142914	7.409963379	0.092919491	0.697538555	7.480031738	0.09269184	0.725576822		7.470012207	0.09290753	0.725196278	7.450002441	0.092591624	0.705611487	7.460002441	0.092561897	0.705336456
7.439992676	0.092636319	0.717486618	7.469951172	0.092802922	0.71354438	7.490041504	0.092699866	0.722986737		7.460012207	0.092916965	0.715934812	7.419973145	0.093051293	0.698345537	7.490041504	0.092826292	0.726391346		7.479960937	0.093035041	0.725997553	7.459951172	0.092719981	0.706374192	7.470012207	0.092698588	0.706130208
7.450002441	0.092764379	0.718298635	7.479960938	0.092932515	0.714318629	7.499990234	0.092832097	0.72376854		7.470021973	0.093047851	0.716707856	7.42998291	0.093178627	0.699148748	7.50005127	0.09295684	0.727171932		7.489970703	0.093166467	0.726791234	7.469960938	0.092849453	0.707136896	7.479960937	0.092830815	0.706931519
7.460012207	0.092898563	0.71913709	7.489970703	0.093060991	0.715096655	7.51	0.092959307	0.724550343		7.479970703	0.09318489	0.717477129	7.439992676	0.093308754	0.699933105	7.51	0.09308404	0.727967601		7.499980469	0.093303485	0.72759251	7.479970703	0.092983948	0.707926162	7.489970703	0.092959137	0.707713932
7.470021973	0.093033861	0.719971769	7.499980469	0.093194494	0.715867127	7.520009766	0.093089864	0.725335922		7.489980469	0.093320811	0.718253943	7.450002441	0.093444465	0.700740087	7.520009766	0.093215145	0.728782125		7.509990234	0.093438267	0.728378596	7.489980469	0.093115653	0.70870784	7.499980469	0.093086343	0.708492565
7.480031738	0.093166375	0.720795116	7.509990234	0.093330232	0.716645153	7.530019531	0.093224327	0.726121502		7.499990234	0.093454494	0.719023216	7.459951172	0.093581294	0.701539527	7.530019531	0.093349039	0.729589107		7.52	0.093574167	0.729149492	7.499990234	0.093249032	0.709462955	7.509990234	0.093219687	0.709290096
7.489980469	0.093299445	0.72159958	7.52	0.093463176	0.717411848	7.540029297	0.093357674	0.726910858		7.51	0.093589295	0.719803801	7.469960938	0.093713096	0.702320112	7.540029297	0.093482376	0.730388547		7.530009766	0.093708948	0.729927982	7.51	0.093383527	0.71021807	7.52	0.093356378	0.710072509
7.499990234	0.093434743	0.722430482	7.52994873	0.093595562	0.718174767	7.550039063	0.093489347	0.727673777		7.520009766	0.093725216	0.72059947	7.479970703	0.093845457	0.70310824	7.550039063	0.093614597	0.731169133		7.539958496	0.093842052	0.730736853	7.51994873	0.093516906	0.710980775	7.530009766	0.093488047	0.710843582
7.51	0.093568927	0.723257606	7.539958496	0.093729066	0.718937686	7.559987793	0.093622694	0.728440472		7.530019531	0.093858899	0.72139514	7.489980469	0.093978934	0.703903909	7.560048828	0.093750166	0.731961031		7.549968262	0.093975715	0.731538129	7.529958496	0.093649727	0.711766246	7.539958496	0.093620275	0.711610875
7.520009766	0.0936981	0.7240734	7.549968262	0.093863686	0.719734596	7.569997559	0.093758272	0.729226052		7.539968262	0.093986429	0.722187038	7.499990234	0.094109619	0.704710891	7.569997559	0.093884618	0.732775555		7.559978027	0.094103226	0.732309025	7.539968262	0.093779757	0.712540335	7.549968262	0.09375585	0.712385728
7.530019531	0.093827274	0.724904302	7.559978027	0.093992162	0.720516399	7.580007324	0.093891619	0.730022962		7.549978027	0.094117315	0.722960082	7.51	0.094238071	0.705502789	7.580007324	0.094015166	0.733590079		7.569987793	0.094232974	0.733098908	7.549978027	0.093906997	0.713310628	7.559978027	0.093889193	0.71318326
7.540029297	0.093960344	0.725735203	7.569987793	0.094119521	0.721294424	7.59001709	0.094021061	0.730808542		7.559987793	0.094252117	0.723733125	7.520009766	0.094366522	0.706287146	7.59001709	0.094142366	0.734400832		7.579997559	0.094371671	0.733877399	7.559987793	0.094039818	0.7140961	7.569987793	0.094017515	0.713969452
7.549978027	0.094094529	0.726562328	7.579997559	0.094250231	0.72207245	7.600026855	0.09414827	0.731597898		7.569997559	0.094389156	0.724502398	7.529958496	0.094498882	0.707075273	7.600026855	0.094274587	0.735226669		7.590007324	0.094507571	0.734659687	7.569997559	0.09417822	0.714870188	7.579997559	0.094145837	0.714732966
7.559987793	0.094227599	0.727378122	7.589946289	0.094387086	0.722846699	7.610036621	0.094281617	0.732391031		7.580007324	0.094522839	0.725267899	7.539968262	0.094635711	0.707867172	7.610036621	0.094407366	0.736037422		7.60001709	0.094640675	0.73543438	7.579946289	0.094312715	0.715625303	7.590007324	0.094280297	0.715522938
7.569997558	0.094359	0.728175032	7.599956055	0.094523941	0.723624725	7.619985352	0.094418312	0.733187941		7.59001709	0.09465764	0.726037172	7.549978027	0.094772539	0.708636444	7.620046387	0.09454405	0.736836862		7.60996582	0.094774338	0.736209073	7.589956055	0.094443303	0.71637283	7.60001709	0.094415872	0.71630535
7.580007324	0.094494297	0.728971942	7.60996582	0.094657444	0.724395198	7.629995117	0.094551659	0.733965967		7.600026855	0.09479356	0.726813987	7.559987793	0.094906017	0.709405717	7.630056152	0.094677387	0.737621218		7.619975586	0.094909119	0.737002754	7.59996582	0.094575566	0.717131739	7.60996582	0.094548657	0.717072643
7.59001709	0.094628482	0.72979529	7.619975586	0.094790947	0.725169447	7.640004883	0.094683332	0.734728886		7.609975586	0.094924447	0.72758703	7.569997559	0.095040612	0.710205157	7.640004883	0.094808492	0.738420659		7.629985352	0.095042782	0.73778884	7.609975586	0.094711177	0.717909622	7.619975586	0.094680885	0.717836157
7.600026855	0.094757655	0.730599754	7.629985352	0.094925567	0.72595125	7.650014648	0.094817794	0.735518242		7.619985352	0.095050858	0.728360074	7.580007324	0.095173531	0.711004597	7.650014648	0.094941271	0.739235183		7.639995117	0.095170293	0.738559736	7.619985352	0.094839533	0.718706478	7.629985352	0.094814228	0.71861101
7.609975586	0.094885714	0.731404218	7.639995117	0.095058512	0.726744383	7.660024414	0.094948352	0.736318929		7.629995117	0.095179507	0.729121805	7.589956055	0.095303657	0.711796496	7.660024414	0.095073492	0.740053478		7.650004883	0.095298923	0.739330631	7.629995117	0.094966773	0.71948436	7.639995117	0.094948687	0.719404762
7.619985351	0.095016558	0.732235119	7.649943848	0.095185871	0.727503525	7.67003418	0.095075561	0.737108285		7.640004883	0.095315427	0.729883535	7.59996582	0.095432109	0.712592165	7.67003418	0.095201808	0.740852918		7.660014648	0.095433704	0.740131907	7.639943848	0.095096246	0.720250859	7.650004883	0.095078125	0.720209853
7.629995117	0.095151856	0.73304336	7.659953613	0.095316023	0.728262666	7.67998291	0.095201655	0.737905196		7.650014648	0.095451348	0.730649037	7.609975586	0.095566703	0.713380292	7.680043945	0.095330123	0.741648587		7.669963379	0.095569604	0.740902803	7.649953613	0.095232973	0.721021153	7.660014648	0.095204216	0.721011164
7.640004883	0.095284926	0.733859154	7.669963379	0.09545176	0.729033139	7.689992676	0.095335002	0.738709659		7.660024414	0.095585031	0.731399455	7.619985352	0.095702415	0.714168419	7.690053711	0.095464576	0.742448027		7.679973144	0.095702708	0.741673699	7.659963379	0.095368584	0.721787652	7.669963379	0.095333653	0.721812476
7.650014648	0.095415213	0.734656064	7.679973145	0.095589732	0.729803611	7.700002441	0.095471696	0.739506569		7.669973145	0.095717035	0.732149873	7.629995117	0.095836451	0.714941463	7.700002441	0.095600144	0.743251238		7.68998291	0.095836371	0.742440797	7.669973145	0.095503079	0.722535178	7.679973144	0.095470344	0.722621346
7.660024414	0.095549397	0.735464304	7.68998291	0.095723235	0.730558976	7.710012207	0.095607275	0.740292149		7.67998291	0.095852956	0.732911604	7.640004883	0.095971045	0.715706965	7.710012207	0.095735713	0.744039366		7.699992676	0.095971153	0.743219287	7.67998291	0.095637574	0.723305472	7.68998291	0.095607035	0.723418878
7.669973144	0.095683582	0.736283875	7.699992676	0.09585618	0.731303011	7.720021973	0.095741738	0.741070175		7.689992676	0.09598552	0.733699731	7.649953613	0.09610564	0.716495092	7.720021973	0.09586905	0.744831264		7.710002441	0.096104816	0.744009171	7.689992676	0.095770395	0.724094738	7.699992676	0.095741495	0.724193731
7.67998291	0.095814982	0.73709967	7.709941406	0.0959908	0.732073483	7.730031738	0.095876201	0.741859531		7.700002441	0.096114169	0.734484087	7.659963379	0.096239117	0.717290761	7.730031738	0.096001828	0.745645788		7.720012207	0.096233445	0.744806649	7.700002441	0.095902658	0.72488021	7.710002441	0.095874838	0.724976143
7.689992676	0.095941928	0.737915464	7.719951172	0.096123186	0.732840178	7.740041504	0.096011779	0.742663995		7.710012207	0.096241699	0.735272215	7.669973145	0.096368686	0.718067576	7.740041504	0.096135165	0.74645277		7.729960937	0.096362075	0.74560033	7.709951172	0.09603213	0.725658092	7.720012207	0.096009297	0.725773675
7.700002441	0.096072772	0.738731258	7.729960938	0.096250545	0.733603097	7.749990234	0.096142336	0.743457128		7.720021973	0.096376501	0.7360528	7.67998291	0.09649602	0.718851932	7.75005127	0.096265713	0.747255981		7.739970703	0.09649406	0.746394011	7.719960938	0.096163277	0.726409413	7.729960937	0.096143756	0.726563647
7.710012207	0.096208069	0.739543275	7.739970703	0.096379021	0.734354685	7.76	0.096269546	0.744242708		7.729970703	0.096512421	0.736837157	7.689992676	0.096627263	0.71964006	7.76	0.096394586	0.748055421		7.749980469	0.09662996	0.747191489	7.729970703	0.096298888	0.727172118	7.739970703	0.096269289	0.72734228
7.720021973	0.096342254	0.740340185	7.749980469	0.096513642	0.735128934	7.770009766	0.096402893	0.745032064		7.739980469	0.096648341	0.737606429	7.700002441	0.096762975	0.720420645	7.770009766	0.096528481	0.748851091		7.759990234	0.09676586	0.74796998	7.739980469	0.096433383	0.72795	7.749980469	0.096401516	0.728109573
7.730031738	0.096474768	0.741140872	7.759990234	0.096649379	0.735903183	7.780019531	0.096538472	0.745817644		7.749990234	0.096783143	0.738379473	7.709951172	0.096898686	0.721201231	7.780019531	0.096665723	0.749642989		7.77	0.09690176	0.748756065	7.749990234	0.096568995	0.728697526	7.759990234	0.096535976	0.728873087
7.739980469	0.096607838	0.741945336	7.77	0.096782324	0.736654771	7.790029297	0.096671818	0.746584339		7.76	0.096919063	0.7391676	7.719960938	0.097029372	0.72195919	7.790029297	0.096799618	0.750423574		7.780009766	0.097035423	0.749557341	7.76	0.096702931	0.729448847	7.77	0.096671551	0.72963282
7.749990234	0.096739795	0.742768684	7.77994873	0.09691471	0.73740636	7.800039063	0.096804607	0.747343481		7.770009766	0.097053305	0.739974582	7.729970703	0.097163966	0.722732234	7.800039063	0.096931839	0.751185305		7.789958496	0.097170205	0.750373807	7.76994873	0.096837427	0.730222935	7.780009766	0.096804336	0.730381215
7.76	0.096870082	0.743584478	7.789958496	0.09704933	0.738169278	7.809987793	0.09693907	0.7481064		7.780019531	0.097183632	0.740766481	7.739980469	0.097299678	0.723527903	7.810048828	0.097067407	0.751977203		7.799968262	0.09730219	0.751171285	7.779958496	0.096969689	0.730974256	7.789958496	0.096938795	0.731137169
7.770009766	0.096999255	0.744404049	7.799968262	0.097183951	0.738954858	7.819997559	0.097074649	0.748880649		7.789968262	0.097311163	0.741539524	7.749990234	0.097430363	0.724327343	7.819997559	0.097200744	0.752772873		7.809978027	0.097429701	0.751964966	7.789968262	0.097098046	0.731736961	7.799968262	0.09707437	0.731912022
7.780019531	0.097127315	0.745216066	7.809978027	0.097313544	0.739729107	7.830007324	0.09720688	0.749662452		7.799978027	0.09744093	0.742312568	7.76	0.097557697	0.725126784	7.830007324	0.097330176	0.753557229		7.819987793	0.097560009	0.752758647	7.799978027	0.097225286	0.732499665	7.809978027	0.097205482	0.732694434
7.790029297	0.097261499	0.746031861	7.819987793	0.097440902	0.740503356	7.84001709	0.097334089	0.750432924		7.809987793	0.09757685	0.743078069	7.770009766	0.097687265	0.725922453	7.84001709	0.097457376	0.754356669		7.829997559	0.097695909	0.75354853	7.809987793	0.09735699	0.73325478	7.819987793	0.097331572	0.733480627
7.799978027	0.097396797	0.746847655	7.829997559	0.09757273	0.741292712	7.850026855	0.097463531	0.751199619		7.819997559	0.097710533	0.743828487	7.779958496	0.09782186	0.726729435	7.850026855	0.097587923	0.755141026		7.840007324	0.097829012	0.754330819	7.819997559	0.097494276	0.734021279	7.829997559	0.09746101	0.7342517
7.809987793	0.097530981	0.747652118	7.839946289	0.097710143	0.742082069	7.860036621	0.097596878	0.751973868		7.830007324	0.097842538	0.744586447	7.789968262	0.097958688	0.727525104	7.860036621	0.097724607	0.755929153		7.85001709	0.097961557	0.755082727	7.829946289	0.097628213	0.734757422	7.840007324	0.097596585	0.735041672
7.819997558	0.097665166	0.748452805	7.849956055	0.097845881	0.742844987	7.869985352	0.097732456	0.752725457		7.84001709	0.09797734	0.74535572	7.799978027	0.098093283	0.728309461	7.870046387	0.09785906	0.756694655		7.85996582	0.098093542	0.755853622	7.839956055	0.097759359	0.73548977	7.85001709	0.09773216	0.735827864
7.830007324	0.09779935	0.749261046	7.85996582	0.097978826	0.743604129	7.879995117	0.097865245	0.753473268		7.850026855	0.09811326	0.746128763	7.809987793	0.098227877	0.729108901	7.880056152	0.097991281	0.757471469		7.869975586	0.098228324	0.756632113	7.84996582	0.097893854	0.73624868	7.85996582	0.09786383	0.736587598
7.84001709	0.09793075	0.75007684	7.869975586	0.098114563	0.744382155	7.890004883	0.097998592	0.754224856		7.859975586	0.098243028	0.746909349	7.819997559	0.098362472	0.729915883	7.890004883	0.098125733	0.758252055		7.879985352	0.098363105	0.757406806	7.859975586	0.098028349	0.737026563	7.869975586	0.097996058	0.737354891
7.850026855	0.098061594	0.750877527	7.879985352	0.098249184	0.745171512	7.900014648	0.098133055	0.754995328		7.869985352	0.098371677	0.747663538	7.830007324	0.09849595	0.730737949	7.900014648	0.098260186	0.759066579		7.889995117	0.098490616	0.75816631	7.869985352	0.098158938	0.737804445	7.879985352	0.098131633	0.738141084
7.859975586	0.098190767	0.751681991	7.889995117	0.098380452	0.745972199	7.910024414	0.098266402	0.755784685		7.879995117	0.098504241	0.748436581	7.839956055	0.098624401	0.731548702	7.910024414	0.098390733	0.75986979		7.900004883	0.098620365	0.75892961	7.879995117	0.098286178	0.738593712	7.889995117	0.09826386	0.738934835
7.869985351	0.098323838	0.75246757	7.899943848	0.098507253	0.746746448	7.92003418	0.098394727	0.756581595		7.890004883	0.09864128	0.749202083	7.84996582	0.098753969	0.732348142	7.92003418	0.098517933	0.760688085		7.910014648	0.098757942	0.759715696	7.889943848	0.098416767	0.739371594	7.900004883	0.098394414	0.739736147
7.879995117	0.098460249	0.75326448	7.909953613	0.098637404	0.74752825	7.92998291	0.098523053	0.757374728		7.900014648	0.098776081	0.749967585	7.859975586	0.098885213	0.733151353	7.930043945	0.098647365	0.761502609		7.919963379	0.098894961	0.760486592	7.899953613	0.098552378	0.740145682	7.910014648	0.098522736	0.740518559
7.890004883	0.098594433	0.75405006	7.919963379	0.098770349	0.748306276	7.939992676	0.098654726	0.758175415		7.910024414	0.098906968	0.750714232	7.869985352	0.099019249	0.733950793	7.940053711	0.098782933	0.76230582		7.929973144	0.099026946	0.76125369	7.909963379	0.098689663	0.740919771	7.919963379	0.09865329	0.741319871
7.900014648	0.098725833	0.754820532	7.929973145	0.098904969	0.749069195	7.950002441	0.098791978	0.758968548		7.919973145	0.099041769	0.751468421	7.879995117	0.099152726	0.734738921	7.950002441	0.098919617	0.763120344		7.93998291	0.099159491	0.762020788	7.919973145	0.098822484	0.74168627	7.929973144	0.098790539	0.742124962
7.910024414	0.098860018	0.755628773	7.93998291	0.099038473	0.749809453	7.960012207	0.098927557	0.759757905		7.92998291	0.09917769	0.75222638	7.890004883	0.099285087	0.735523277	7.960012207	0.09905407	0.763923555		7.949992676	0.099294272	0.762806874	7.92998291	0.098956979	0.742475536	7.93998291	0.09892444	0.742907374
7.919973144	0.098994202	0.756418129	7.949992676	0.099171976	0.750568594	7.970021973	0.099061462	0.760547261		7.939992676	0.099311373	0.752995653	7.899953613	0.099419682	0.736315175	7.970021973	0.099188523	0.764745621		7.960002441	0.099430172	0.763600555	7.939992676	0.099091474	0.743268597	7.949992676	0.099058899	0.743682227
7.92998291	0.099123375	0.757218816	7.959941406	0.099306596	0.75133529	7.980031738	0.099195925	0.761332841		7.950002441	0.09944114	0.753749842	7.909963379	0.099555393	0.737103303	7.980031738	0.099324091	0.765579		7.970012207	0.09955992	0.764390438	7.950002441	0.099222063	0.744073041	7.960002441	0.099194474	0.744472199
7.939992676	0.099250321	0.758011949	7.969951172	0.099438424	0.752098209	7.990041504	0.099330387	0.762144858		7.960012207	0.099573704	0.754496489	7.919973145	0.099684961	0.737895201	7.990041504	0.099456312	0.766404836		7.979960937	0.099690787	0.765168929	7.959951172	0.099350977	0.744843335	7.970012207	0.099328933	0.745254612
7.950002441	0.099381165	0.758816413	7.979960938	0.099568017	0.752842243	7.999990234	0.099459829	0.762960652		7.970021973	0.099709625	0.755265761	7.92998291	0.099813412	0.738675787	8.00005127	0.099581838	0.767211818		7.989970703	0.099825569	0.765962609	7.969960938	0.09948045	0.745621217	7.979960937	0.099458371	0.746052143
7.960012207	0.099516463	0.759624653	7.989970703	0.099700403	0.753574947	8.01	0.099587038	0.763753785		7.979970703	0.099842748	0.756016179	7.939992676	0.099948007	0.739460143	8.01	0.099711828	0.768018801		7.999980469	0.099959232	0.766748695	7.979970703	0.09961327	0.746376333	7.989970703	0.099587251	0.746826996
7.970021973	0.09965176	0.760421564	7.999980469	0.099833906	0.754337866	8.020009766	0.099718153	0.764543142		7.989980469	0.099974194	0.756774139	7.950002441	0.100083719	0.740259583	8.020009766	0.099844607	0.768818241		8.009990234	0.100091776	0.767523388	7.989980469	0.099748882	0.747139037	7.999980469	0.099716689	0.747598069
7.980031738	0.099783161	0.761218474	8.009990234	0.099970761	0.7550819	8.030019531	0.099852616	0.765324944		7.999990234	0.100107877	0.757513244	7.959951172	0.100216638	0.741028856	8.030019531	0.099979059	0.769606368		8.02	0.10022488	0.768279094	7.999990234	0.099881144	0.747897947	8.009990234	0.099851149	0.748372922
7.989980469	0.099916231	0.762015384	8.02	0.100102588	0.755818381	8.040029297	0.099986521	0.766099194		8.01	0.100241	0.758282517	7.969960938	0.100347881	0.741794358	8.040029297	0.10011128	0.770390724		8.030009766	0.100359661	0.769053787	8.01	0.100014523	0.748656857	8.02	0.099985608	0.749132656
7.999990234	0.100050416	0.762834955	8.02994873	0.100237209	0.756566192	8.050039063	0.100117636	0.766873443		8.020009766	0.100374683	0.75905179	7.979970703	0.10048471	0.742574943	8.050039063	0.100244617	0.771178852		8.039958496	0.100493324	0.76984367	8.01994873	0.100149018	0.749419562	8.030009766	0.100117277	0.74989239
8.01	0.100181816	0.763650749	8.039958496	0.100370712	0.757336665	8.059987793	0.100250983	0.767647692		8.030019531	0.100504451	0.759828604	7.989980469	0.100621538	0.743359299	8.060048828	0.100380186	0.771974521		8.049968262	0.100621954	0.770633554	8.029958496	0.100280723	0.750182266	8.039958496	0.100250621	0.750652124
8.020009766	0.100309876	0.764474097	8.049968262	0.10050645	0.758088253	8.069997559	0.100386562	0.768440825		8.039968262	0.100635896	0.760590335	7.999990234	0.100752782	0.744147427	8.069997559	0.100511849	0.772781503		8.059978027	0.100750584	0.77141964	8.039968262	0.100409079	0.750948765	8.049968262	0.10038508	0.751423197
8.030019531	0.100438492	0.765289891	8.059978027	0.100636043	0.758836064	8.080007324	0.100518235	0.769237735		8.049978027	0.100766783	0.761363378	8.01	0.100881233	0.744931783	8.080007324	0.100642954	0.773562089		8.069987793	0.100883128	0.772201928	8.049978027	0.100541342	0.75170388	8.059978027	0.100517865	0.75219427
8.040029297	0.100572119	0.766120792	8.069987793	0.100766194	0.759591429	8.09001709	0.10064656	0.770019538		8.059987793	0.100900465	0.762140193	8.020009766	0.101013035	0.745723681	8.09001709	0.10077127	0.774357758		8.079997559	0.10101735	0.772984216	8.059987793	0.100675837	0.75246279	8.069987793	0.100647861	0.752965343
8.049978027	0.100707417	0.766951694	8.079997559	0.100900256	0.760361901	8.100026855	0.100778791	0.770793787		8.069997559	0.101035267	0.762901924	8.029958496	0.10114763	0.746511809	8.100026855	0.100905722	0.775160969		8.090007324	0.101152132	0.773766504	8.069997559	0.100812564	0.753214111	8.079997559	0.100778415	0.753740196
8.059987793	0.100842715	0.767756158	8.089946289	0.101034877	0.761136151	8.110036621	0.100915486	0.771583143		8.080007324	0.101168391	0.763663654	8.039968262	0.101282224	0.747284852	8.110036621	0.101041291	0.775967951		8.10001709	0.101283558	0.774544995	8.079946289	0.100944269	0.753954048	8.090007324	0.100912874	0.754522609
8.069997558	0.100976899	0.768560621	8.099956055	0.101167263	0.761883962	8.119985352	0.101049949	0.772361169		8.09001709	0.101302074	0.764425385	8.049978027	0.101414585	0.748046583	8.120046387	0.101175185	0.776756078		8.10996582	0.101416662	0.775338676	8.089956055	0.101075416	0.754701574	8.10001709	0.101047333	0.755301241
8.080007324	0.101112197	0.769376415	8.10996582	0.101300207	0.762639327	8.129995117	0.101180506	0.773131642		8.100026855	0.101434638	0.765221054	8.059987793	0.101548621	0.748823398	8.130056152	0.101306291	0.777547977		8.119975586	0.101550325	0.776151344	8.09996582	0.101211027	0.755445306	8.10996582	0.101177887	0.756057195
8.09001709	0.101246381	0.77020354	8.119975586	0.101434828	0.763409799	8.140004883	0.101313853	0.773913444		8.109975586	0.101564405	0.76600164	8.069997559	0.101682099	0.749607754	8.140004883	0.101439627	0.778343646		8.129985352	0.101681751	0.77695262	8.109975586	0.101346638	0.756196627	8.119975586	0.101312346	0.756816929
8.100026855	0.101373327	0.771026888	8.129985352	0.101567214	0.764180271	8.150014648	0.101449431	0.774706578		8.119985352	0.101693054	0.766782225	8.080007324	0.101811667	0.750380798	8.150014648	0.101576312	0.779146857		8.139995117	0.101811499	0.777738706	8.119985352	0.10147611	0.756940359	8.129985352	0.101449037	0.757584223
8.109975586	0.101500273	0.771838905	8.139995117	0.10169569	0.764950744	8.160024414	0.10158501	0.775492157		8.129995117	0.101827856	0.767551498	8.089956055	0.101941793	0.751165154	8.160024414	0.101709091	0.779946297		8.150004883	0.101945162	0.778524792	8.129995117	0.101608373	0.757695474	8.139995117	0.101584612	0.758362855
8.119985351	0.101632231	0.772662253	8.149943848	0.101824166	0.765721216	8.17003418	0.101713335	0.77627396		8.140004883	0.101964895	0.768320771	8.09996582	0.102071362	0.75194574	8.17003418	0.10183908	0.780749509		8.160014648	0.102083299	0.779314675	8.139943848	0.101741194	0.758450589	8.150004883	0.101711819	0.759145268
8.129995117	0.101765858	0.77347427	8.159953613	0.101957669	0.766506796	8.17998291	0.101844451	0.777063316		8.150014648	0.102098578	0.769090043	8.109975586	0.102204839	0.752722554	8.180043945	0.101969627	0.781560262		8.169963379	0.102216962	0.780096963	8.149953613	0.101875689	0.759198116	8.160014648	0.101840141	0.759920121
8.140004883	0.101898929	0.774256073	8.169963379	0.102091172	0.767288598	8.189992676	0.101978355	0.77785645		8.160024414	0.102228345	0.769848003	8.119985352	0.102340551	0.75350314	8.190053711	0.102105196	0.782355931		8.179973144	0.10234671	0.780864061	8.159963379	0.102007952	0.759949436	8.169963379	0.101975716	0.760706313
8.150014648	0.102030886	0.775030322	8.179973145	0.102224117	0.768059071	8.200002441	0.102112818	0.778634476		8.169973145	0.102362028	0.770624818	8.129995117	0.102472353	0.754279954	8.200002441	0.102239648	0.783155371		8.18998291	0.102480373	0.781650147	8.169973145	0.102139657	0.760696963	8.179973144	0.102112407	0.761462267
8.160024414	0.102166184	0.775838563	8.18998291	0.102358737	0.768818212	8.210012207	0.102245049	0.779397394		8.17998291	0.10249683	0.771424258	8.140004883	0.102606947	0.755056769	8.210012207	0.102371311	0.783928415		8.199992676	0.102614595	0.78244003	8.17998291	0.102274152	0.761455873	8.18998291	0.10224575	0.762218221
8.169973144	0.102300368	0.776669464	8.199992676	0.102493358	0.769592462	8.220021973	0.102379512	0.780156536		8.189992676	0.102625479	0.772208614	8.149953613	0.102737633	0.755852438	8.220021973	0.102504648	0.784731626		8.210002441	0.102744903	0.783218521	8.189992676	0.10240753	0.762218577	8.199992676	0.102376862	0.762974175
8.17998291	0.102429541	0.777496589	8.209941406	0.102624068	0.770381818	8.230031738	0.102513975	0.780942116		8.200002441	0.102753009	0.772977887	8.159963379	0.10287111	0.756648107	8.230031738	0.102637985	0.785531066		8.220012207	0.102870736	0.784000809	8.200002441	0.102535887	0.762985076	8.210002441	0.102509647	0.763756588
8.189992676	0.102556487	0.778308606	8.219951172	0.10275422	0.771156067	8.240041504	0.102644532	0.781727695		8.210012207	0.102885014	0.77375093	8.169973145	0.103002354	0.757443776	8.240041504	0.102768532	0.786334277		8.229960937	0.103002162	0.784790693	8.209951172	0.102665359	0.76375537	8.220012207	0.102641875	0.764539
8.200002441	0.102691785	0.779116847	8.229960938	0.102883813	0.771922763	8.249990234	0.102772857	0.782501944		8.220021973	0.103022053	0.774523974	8.17998291	0.103131922	0.758239446	8.25005127	0.102896848	0.787137488		8.239970703	0.103138062	0.785569183	8.219960938	0.102797622	0.764533252	8.229960937	0.102771313	0.765313853
8.210012207	0.102828196	0.779917534	8.239970703	0.103017316	0.772689458	8.26	0.102900067	0.783295077		8.229970703	0.103159651	0.775293247	8.189992676	0.103266517	0.75901626	8.26	0.103027953	0.787936928		8.249980469	0.103273962	0.786347674	8.229970703	0.102931001	0.765303546	8.239970703	0.102900751	0.766096265
8.220021973	0.102962381	0.78070689	8.249980469	0.103154171	0.773463707	8.270009766	0.10303453	0.784084434		8.239980469	0.103292775	0.776036123	8.200002441	0.103403345	0.759811929	8.270009766	0.10316129	0.788732598		8.259990234	0.103407625	0.78711857	8.239980469	0.103063822	0.766058661	8.249980469	0.103032978	0.766874898
8.230031738	0.103093781	0.7815038	8.259990234	0.103289908	0.774226626	8.280019531	0.103168993	0.784866237		8.249990234	0.103425339	0.776805395	8.209951172	0.10353403	0.760584973	8.280019531	0.103292953	0.789528267		8.27	0.103541847	0.78789706	8.249990234	0.103197201	0.766828955	8.259990234	0.103167437	0.767653531
8.239980469	0.103226852	0.782312041	8.27	0.103419501	0.774985768	8.290029297	0.103303455	0.785640486		8.26	0.103561259	0.777589752	8.219960938	0.103665274	0.761358017	8.290029297	0.10342629	0.790320165		8.280009766	0.103676629	0.788686944	8.26	0.103331696	0.767591659	8.27	0.103300223	0.768424604
8.249990234	0.103362149	0.783120281	8.27994873	0.103551888	0.775737356	8.300039063	0.103436244	0.786422289		8.270009766	0.103694383	0.778370337	8.229970703	0.103798193	0.762142373	8.300039063	0.103560743	0.791123376		8.289958496	0.103810292	0.78947303	8.26994873	0.103465074	0.768365747	8.280009766	0.103433566	0.769203237
8.26	0.103494106	0.783936075	8.289958496	0.103684832	0.776515382	8.309987793	0.103568475	0.787222975		8.280019531	0.103821913	0.779135839	8.239980469	0.103930554	0.762941813	8.310048828	0.103693522	0.791945442		8.299968262	0.10394004	0.790270508	8.279958496	0.103594547	0.76914363	8.289958496	0.103568025	0.769993209
8.270009766	0.103622166	0.784732986	8.299968262	0.103816101	0.777297184	8.319997559	0.103700148	0.788031216		8.289968262	0.10395224	0.779908883	8.249990234	0.104059005	0.763711086	8.319997559	0.103824627	0.792748653		8.309978027	0.104071466	0.791048999	8.289968262	0.103722903	0.769910129	8.299968262	0.103700253	0.770779401
8.280019531	0.103752453	0.785518565	8.309978027	0.103944577	0.778056326	8.330007324	0.103830148	0.788824349		8.299978027	0.10408816	0.780670613	8.26	0.104187456	0.764491671	8.330007324	0.103954059	0.793551864		8.319987793	0.10420457	0.791823692	8.299978027	0.103856282	0.770691806	8.309978027	0.103829691	0.771561813
8.290029297	0.103887751	0.786330583	8.319987793	0.10407417	0.778815468	8.34001709	0.103959589	0.789609929		8.309987793	0.104225199	0.781436115	8.270009766	0.104320934	0.76528357	8.34001709	0.10408628	0.794358847		8.329997559	0.10434047	0.792598385	8.309987793	0.103991893	0.771469689	8.319987793	0.103959129	0.772348006
8.299978027	0.104023048	0.787131269	8.329997559	0.104209908	0.77958594	8.350026855	0.104092936	0.790406839		8.319997559	0.104360001	0.782197846	8.280009766	0.104459254	0.76608248	8.350026855	0.104222964	0.795154516		8.340007324	0.10447637	0.793365483	8.319997559	0.104127504	0.772236188	8.329997559	0.104091356	0.773130418
8.309987793	0.104155006	0.787916849	8.339946289	0.104346762	0.780352636	8.360036621	0.104228514	0.791196195		8.330007324	0.104493125	0.782959576	8.289958496	0.10459329	0.766851752	8.360036621	0.104357416	0.795957727		8.35001709	0.104610033	0.794128784	8.329946289	0.104258093	0.772983714	8.340007324	0.104228047	0.773909051
8.319997558	0.104288076	0.788728866	8.349956055	0.104481383	0.78109667	8.369985352	0.104361303	0.791981775		8.34001709	0.104626807	0.783747704	8.299968262	0.104726768	0.767609712	8.370046387	0.104487964	0.796745854		8.35996582	0.104744814	0.794907275	8.339956055	0.104390356	0.773746419	8.35001709	0.104362506	0.774665005
8.330007324	0.104421704	0.789529553	8.35996582	0.104613769	0.781844482	8.379995117	0.104493534	0.792744693		8.350026855	0.104759372	0.784524518	8.309978027	0.104861363	0.76840161	8.380056152	0.104618511	0.797537753		8.369975586	0.104875681	0.79567817	8.34996582	0.104523177	0.774501534	8.35996582	0.10449306	0.775432298
8.34001709	0.104551434	0.790341571	8.369975586	0.104746714	0.782614954	8.390004883	0.104627997	0.793526496		8.359975586	0.104888021	0.78529002	8.319987793	0.10499484	0.76919728	8.390056152	0.104753417	0.798344087		8.379985352	0.105003192	0.796460459	8.359975586	0.104654323	0.775279417	8.369975586	0.104625288	0.776199592
8.350026855	0.10467838	0.791153588	8.379985352	0.104881334	0.78339298	8.400014648	0.104760786	0.794312076		8.369985352	0.105017788	0.78604798	8.329997559	0.105125525	0.769992949	8.400004883	0.104883964	0.799128443		8.389995117	0.105135737	0.797235152	8.369985352	0.104782679	0.776042121	8.379985352	0.104759747	0.776978224
8.359975586	0.104808666	0.791950498	8.389995117	0.10500981	0.784163452	8.410024414	0.104890785	0.795101432		8.379995117	0.10515259	0.786813482	8.340007324	0.105253977	0.770781076	8.410014648	0.10501228	0.799912799		8.400004883	0.105270518	0.797998452	8.379995117	0.104911036	0.77680862	8.389995117	0.104889185	0.777756857
8.369985351	0.104943964	0.792758739	8.399943848	0.105141079	0.784926371	8.42003418	0.105016879	0.795875681		8.390004883	0.10528851	0.78756767	8.349956055	0.105386337	0.771576745	8.420024414	0.105141712	0.800700927		8.410014648	0.1054053	0.798769348	8.389943848	0.105046647	0.777578914	8.400004883	0.105016391	0.77853171
8.379995117	0.105077035	0.793570756	8.409953613	0.105275699	0.785693066	8.42998291	0.105148552	0.796657484		8.400014648	0.105423312	0.788329401	8.35996582	0.105522049	0.772368644	8.43003418	0.105275048	0.801496596		8.419963379	0.105538404	0.799528851	8.399953613	0.105183374	0.778334029	8.410014648	0.105145829	0.779302783
8.390004883	0.105208435	0.794356335	8.419963379	0.105411437	0.786463539	8.439992676	0.105284131	0.79744684		8.410024414	0.105554198	0.789064735	8.369975586	0.105658877	0.773134145	8.440043945	0.105411733	0.802296036		8.429973144	0.105670948	0.800292152	8.409963379	0.105317869	0.779077761	8.419963379	0.105281404	0.780070077
8.400014648	0.105341506	0.795153246	8.429973145	0.105544381	0.78721135	8.450002441	0.105420825	0.798217313		8.419973145	0.105688999	0.789830237	8.379985352	0.105793472	0.773899647	8.450053711	0.105547301	0.803076622		8.43998291	0.105806848	0.801070643	8.419973145	0.105452364	0.779832876	8.429973144	0.105418095	0.78084115
8.410024414	0.105474577	0.795984147	8.43998291	0.105680119	0.787962938	8.460012207	0.105555288	0.798976455		8.42998291	0.105822682	0.790603281	8.389995117	0.105926391	0.774691545	8.460002441	0.105678406	0.803864749		8.449992676	0.10594163	0.801856728	8.42998291	0.105586859	0.780599375	8.43998291	0.10555367	0.781585765
8.419973144	0.105605977	0.796784834	8.449992676	0.105814739	0.788737187	8.470021973	0.105688635	0.79973182		8.439992676	0.10595245	0.791380095	8.400004883	0.106059868	0.775487215	8.470012207	0.105813975	0.804664189		8.460002441	0.106070259	0.802635219	8.439992676	0.105718564	0.781365874	8.449992676	0.105687013	0.782356838
8.42998291	0.105735707	0.797608182	8.459941406	0.105946008	0.789503883	8.480031738	0.105821982	0.800524953		8.450002441	0.10607998	0.792153139	8.409953613	0.106189437	0.776271571	8.480021973	0.105947869	0.805463629		8.470012207	0.10619777	0.803425102	8.450002441	0.10584692	0.782139962	8.460002441	0.105820357	0.783154369
8.439992676	0.105865994	0.798423976	8.469951172	0.106074484	0.790263024	8.490041504	0.105954771	0.801314309		8.460012207	0.106212544	0.792926182	8.419963379	0.106318446	0.777055927	8.490031738	0.106077859	0.806255528		8.479960937	0.106329756	0.804211188	8.459951172	0.105978067	0.782902667	8.470012207	0.105953142	0.783944341
8.450002441	0.106000178	0.79923977	8.479960938	0.106205195	0.791025943	8.500041504	0.106083585	0.802100184		8.470021973	0.106349583	0.793718081	8.429973145	0.106450248	0.777844055	8.500041504	0.106206175	0.807047426		8.489970703	0.106465656	0.804997274	8.469960938	0.106112562	0.783669166	8.479960937	0.106083138	0.784722974
8.460012207	0.106135476	0.80003668	8.489970703	0.106338698	0.791773754	8.509990234	0.106213026	0.802874433		8.479970703	0.106486622	0.79447604	8.43998291	0.10658596	0.778639724	8.51005127	0.106340627	0.807843095		8.499980469	0.106601556	0.805771967	8.479970703	0.106248173	0.784420486	8.489970703	0.10621146	0.785494047
8.470021973	0.106266876	0.80082226	8.499980469	0.106473318	0.792517789	8.52	0.106347489	0.803652459		8.489980469	0.106621424	0.795230229	8.449992676	0.106720554	0.779412768	8.52	0.106476196	0.808638765		8.509990234	0.106736337	0.806550458	8.489980469	0.106380994	0.785156629	8.499980469	0.106348151	0.7862689
8.480031738	0.106398833	0.801604062	8.509990234	0.106606263	0.793261823	8.530009766	0.106483067	0.804426708		8.499990234	0.106757344	0.795984418	8.460002441	0.106852915	0.780185811	8.530009766	0.106610648	0.809423121		8.52	0.106873356	0.807328949	8.499990234	0.106515489	0.785896566	8.509990234	0.106483726	0.787036193
8.489980469	0.106533017	0.80241608	8.52	0.106739766	0.794005858	8.540019531	0.106616972	0.805182073		8.51	0.106892146	0.796783858	8.469951172	0.106984717	0.780973939	8.540019531	0.106742311	0.810196165		8.530009766	0.107009256	0.808118832	8.51	0.1066511	0.786663065	8.52	0.106615396	0.787795927
8.499990234	0.106664418	0.80322432	8.52994873	0.106874386	0.794757446	8.550029297	0.106751435	0.805944992		8.520009766	0.107023032	0.797556902	8.479960938	0.107121546	0.781754524	8.550029297	0.106875648	0.810988063		8.539958496	0.107140682	0.808893525	8.51994873	0.106783363	0.787440948	8.530009766	0.106749855	0.788548102
8.51	0.106791364	0.80402123	8.539958496	0.10700789	0.795531695	8.560039063	0.106885898	0.806723018		8.530019531	0.107149444	0.798314862	8.489970703	0.107252789	0.782546422	8.560039063	0.107010101	0.811787503		8.549968262	0.107267074	0.809668218	8.529958496	0.106910603	0.788222625	8.539958496	0.10688543	0.789319175
8.520009766	0.10691831	0.804825694	8.549968262	0.107137483	0.796302167	8.569987793	0.107018129	0.807512374		8.539968262	0.107278092	0.799069051	8.499980469	0.107381241	0.783342092	8.570048828	0.107140648	0.812579401		8.559978027	0.107396823	0.810446709	8.539968262	0.107040076	0.788992919	8.549968262	0.107017658	0.790090248
8.530019531	0.107052494	0.805626381	8.559978027	0.107264842	0.79707264	8.579997559	0.107146454	0.808297954		8.549978027	0.107414013	0.79982701	8.509990234	0.107510809	0.784130219	8.579997559	0.107268964	0.813382612		8.569987793	0.107530486	0.8112252	8.549978027	0.107173454	0.789767007	8.559978027	0.107144864	0.790846202
8.540029297	0.107188906	0.806427068	8.569987793	0.107398345	0.797839335	8.590007324	0.107273664	0.809075979		8.559987793	0.107549933	0.800573657	8.52	0.107644286	0.784929659	8.590007324	0.107400069	0.814178282		8.579997559	0.107663589	0.8119885	8.559987793	0.107311298	0.790525917	8.569987793	0.107274302	0.791598376
8.549978027	0.10732309	0.807212648	8.579997559	0.107534082	0.798602254	8.60001709	0.107409242	0.809854005		8.569997559	0.107682497	0.801305221	8.530009766	0.107781115	0.785721558	8.60001709	0.107536753	0.814981493		8.590007324	0.107798371	0.812751801	8.569997559	0.107444677	0.791284827	8.579997559	0.107407645	0.79235811
8.559987793	0.10745616	0.808009558	8.589946289	0.107670937	0.799368949	8.610026855	0.107544821	0.810620701		8.580007324	0.107814502	0.802066951	8.539958496	0.107916826	0.786487059	8.610026855	0.107671206	0.815777162		8.60001709	0.107932034	0.813518899	8.579946289	0.107576382	0.792024764	8.590007324	0.10754322	0.793121624
8.569997558	0.107589231	0.808806468	8.599956055	0.10780444	0.800116761	8.620036621	0.107678168	0.811376066		8.59001709	0.107949304	0.802836224	8.549968262	0.108050304	0.787260103	8.620036621	0.107801753	0.816550206		8.60996582	0.108065697	0.814289795	8.589956055	0.107710877	0.792791263	8.60001709	0.107676006	0.793866239
8.580007324	0.107724529	0.809629815	8.60996582	0.107938502	0.800860795	8.629985352	0.107810957	0.812135208		8.600026855	0.108081868	0.803609268	8.559978027	0.108186015	0.788052001	8.630046387	0.107936206	0.817334562		8.619975586	0.108198801	0.815064488	8.59996582	0.107844255	0.793565351	8.60996582	0.107809349	0.794618413
8.59001709	0.107855929	0.810434279	8.619975586	0.108073123	0.801623714	8.639995117	0.107947651	0.81291701		8.610026855	0.108210578	0.804357505	8.569987793	0.108321727	0.788832587	8.640056152	0.108070658	0.818137773		8.629985352	0.108329108	0.815827789	8.609975586	0.107972612	0.794328055	8.619975586	0.107943808	0.795378147
8.600026855	0.107983989	0.811227412	8.629985352	0.108206626	0.802397963	8.650004883	0.108077651	0.813695036		8.619975586	0.108342583	0.805119236	8.579997559	0.108450178	0.789620714	8.650004883	0.108201206	0.818940984		8.639995117	0.108457738	0.81660628	8.619985352	0.108099852	0.79509076	8.629985352	0.108078267	0.796156779
8.609975586	0.108115946	0.812024322	8.639995117	0.108333985	0.803138221	8.660014648	0.108205976	0.814484393		8.629985352	0.108477385	0.80589228	8.590007324	0.108576396	0.790397528	8.660014648	0.108329522	0.819736654		8.650004883	0.108593638	0.817377175	8.629995117	0.108233231	0.795845875	8.639995117	0.108207705	0.796935412
8.619985351	0.10825013	0.812825009	8.649943848	0.108462461	0.803878478	8.670024414	0.108335418	0.815273749		8.639995117	0.108613305	0.80665024	8.599956055	0.108705964	0.791174343	8.670024414	0.108459511	0.820532323		8.660014648	0.108729538	0.818144274	8.639943848	0.108369958	0.796612374	8.650004883	0.108334912	0.797710265
8.629995117	0.108385428	0.813621919	8.659953613	0.108595964	0.804633843	8.68003418	0.108468764	0.816051775		8.650004883	0.108746988	0.807404428	8.60996582	0.108841675	0.791954928	8.68003418	0.108593406	0.821335534		8.669963379	0.108861523	0.818907574	8.649953613	0.108505569	0.797352311	8.660014648	0.108466023	0.798488898
8.640004883	0.108517942	0.814399945	8.669963379	0.108730584	0.805370324	8.68998291	0.108604343	0.816837355		8.660014648	0.10888179	0.808158617	8.619975586	0.10897627	0.792712888	8.690043945	0.108730648	0.822134974		8.679973144	0.108996304	0.81967847	8.659963379	0.108638948	0.798096043	8.669963379	0.108602714	0.79927131
8.650014648	0.108652126	0.815189302	8.679973145	0.108863529	0.806106805	8.699992676	0.108739922	0.817611604		8.670024414	0.109016032	0.808924119	8.629985352	0.109109189	0.793463306	8.700053711	0.108867332	0.822919331		8.68998291	0.109131086	0.820453163	8.669973145	0.108772885	0.798847364	8.679973144	0.108738289	0.800046163
8.660024414	0.108785197	0.815997542	8.68998291	0.108995915	0.806847063	8.710002441	0.108874385	0.818382076		8.679973145	0.109148596	0.809682079	8.639995117	0.109242666	0.794240121	8.710002441	0.109001785	0.823699916		8.699992676	0.109264749	0.821231654	8.67998291	0.108910171	0.799613863	8.68998291	0.108872749	0.800802117
8.669973144	0.10891437	0.816817113	8.699992676	0.109130535	0.807617535	8.720012207	0.109009963	0.819171433		8.68998291	0.109278364	0.81044758	8.650004883	0.109377261	0.795032019	8.720012207	0.109135679	0.824503127		8.710002441	0.109395616	0.822013942	8.689992676	0.109040759	0.800368978	8.699992676	0.109008324	0.801588309
8.67998291	0.10904243	0.817625354	8.709941406	0.10926348	0.808391784	8.730021973	0.109145542	0.819949458		8.699992676	0.109408131	0.811209311	8.659953613	0.109507946	0.795805063	8.730021973	0.109269016	0.825306338		8.720012207	0.109527042	0.822788635	8.700002441	0.109167999	0.801120299	8.710002441	0.109143899	0.802378281
8.689992676	0.109173273	0.818441148	8.719951172	0.109393632	0.809150926	8.740031738	0.109274983	0.820731261		8.710002441	0.109544051	0.811982355	8.669963379	0.109636397	0.796589419	8.740031738	0.109397332	0.826094466		8.729960937	0.109661264	0.823586114	8.709951172	0.109296356	0.80187162	8.720012207	0.109275568	0.803164474
8.700002441	0.109308571	0.819256942	8.729960938	0.109523225	0.809891184	8.750041504	0.109402193	0.82150551		8.720012207	0.10968165	0.812740315	8.679973145	0.109768758	0.797366234	8.750041504	0.109524532	0.826875051		8.739970703	0.109797164	0.824360807	8.719960938	0.109430851	0.802611557	8.729960937	0.10940389	0.803939327
8.710012207	0.109442755	0.820057629	8.739970703	0.109658962	0.810661656	8.759990234	0.109530518	0.822279759		8.730021973	0.109813655	0.813490733	8.68998291	0.10990447	0.798146819	8.76005127	0.109656753	0.827674491		8.749980469	0.109929708	0.825127905	8.729970703	0.109565346	0.803355289	8.739970703	0.109531097	0.80470662
8.720021973	0.109575269	0.820839432	8.749980469	0.109795817	0.811424574	8.77	0.109664981	0.823042678		8.739970703	0.109946219	0.814237379	8.699992676	0.110040181	0.798916092	8.77	0.109791205	0.82846639		8.759990234	0.110061694	0.825879813	8.739980469	0.109695934	0.804080048	8.749980469	0.109665556	0.805473913
8.730031738	0.10970834	0.821625011	8.759990234	0.109927086	0.812168609	8.780009766	0.109798328	0.82381315		8.749980469	0.110081021	0.814995339	8.710002441	0.110172542	0.799681593	8.780009766	0.109923984	0.829243204		8.77	0.110198153	0.826646911	8.749990234	0.109829313	0.804827574	8.759990234	0.109798899	0.806229867
8.739980469	0.109843638	0.822429475	8.77	0.110060031	0.81291642	8.790019531	0.109930001	0.824568515		8.759990234	0.110215263	0.815768383	8.719951172	0.110306578	0.800462179	8.790019531	0.110056205	0.830016248		8.780009766	0.110332375	0.827425402	8.76	0.109963808	0.805582689	8.77	0.109930569	0.806978262
8.749990234	0.109973924	0.823249046	8.77994873	0.110195768	0.813690669	8.800029297	0.110063348	0.825331434		8.77	0.110344471	0.816537656	8.729960938	0.110442289	0.801242764	8.800029297	0.110190658	0.830800604		8.789958496	0.110461005	0.828188703	8.76994873	0.110095513	0.806337805	8.780009766	0.110062796	0.807734216
8.76	0.110099757	0.824061064	8.789958496	0.110330389	0.814472472	8.810039063	0.110197811	0.82610946		8.780009766	0.110470323	0.817291844	8.739970703	0.110573533	0.80202335	8.810039063	0.110325111	0.831607586		8.799968262	0.110588516	0.828944408	8.779958496	0.110226659	0.807096715	8.789958496	0.110197256	0.808512849
8.770009766	0.11022893	0.824865527	8.799968262	0.110459982	0.815227837	8.819987793	0.1103306	0.826883709		8.790019531	0.110605125	0.818046033	8.749980469	0.110701984	0.802792622	8.820048828	0.110455658	0.832403256		8.809978027	0.110721061	0.829711507	8.789968262	0.110357248	0.80785183	8.799968262	0.110328925	0.809268803
8.780019531	0.110364228	0.825681321	8.809978027	0.110590134	0.815979425	8.829997559	0.110460599	0.827654181		8.799968262	0.110739926	0.818796451	8.759990234	0.110835462	0.803565666	8.829997559	0.110583974	0.833191383		8.819987793	0.110856961	0.830482402	8.799978027	0.110491743	0.808606945	8.809978027	0.110460037	0.810028537
8.790029297	0.11050231	0.826485785	8.819987793	0.110723078	0.816738567	8.840007324	0.110592272	0.828424654		8.809978027	0.110873609	0.819543098	8.77	0.11097229	0.804334939	8.840007324	0.110717311	0.834002136		8.829997559	0.110990624	0.831226715	8.809987793	0.110626238	0.809346882	8.819987793	0.110590591	0.81079961
8.799978027	0.110636494	0.827278918	8.829997559	0.110858816	0.817505263	8.85001709	0.110726735	0.829195126		8.819987793	0.111005614	0.820282203	8.780009766	0.111105768	0.805111753	8.85001709	0.110852879	0.834805347		8.840007324	0.111122609	0.831971028	8.819997559	0.110759617	0.81008682	8.829997559	0.11072505	0.811566903
8.809987793	0.110770678	0.828083382	8.839946289	0.110993436	0.818249297	8.860026855	0.110862313	0.829965598		8.829997559	0.111140416	0.821040163	8.789958496	0.111236453	0.805877255	8.860026855	0.110987332	0.835585933		8.85001709	0.11125739	0.832722937	8.829946289	0.110893554	0.810830551	8.840007324	0.110859509	0.812334197
8.819997558	0.110904306	0.828910507	8.849956055	0.111126939	0.818989555	8.870036621	0.110992871	0.830728517		8.840007324	0.11127298	0.821816978	8.799968262	0.111371048	0.806646528	8.870036621	0.111117879	0.836370289		8.85996582	0.111391053	0.83351282	8.839956055	0.111028049	0.811581872	8.85001709	0.110992852	0.813078811
8.830007324	0.111039603	0.829737631	8.85996582	0.11126156	0.819737366	8.879985352	0.111129007	0.831487659		8.85001709	0.111403866	0.822590021	8.809978027	0.111506759	0.807427113	8.880046387	0.111253447	0.837154645		8.869975586	0.111523039	0.834295108	8.84996582	0.111160312	0.812333193	8.85996582	0.111128427	0.813830986
8.84001709	0.111166549	0.830553426	8.869975586	0.111394504	0.820504062	8.889995117	0.111262912	0.832265685		8.860026855	0.111535312	0.823351752	8.819987793	0.111638561	0.808200157	8.890056152	0.111389016	0.837950315		8.879985352	0.111652227	0.835066004	8.859975586	0.111289784	0.813080719	8.869975586	0.111264003	0.814605839
8.850026855	0.111294609	0.831350336	8.879985352	0.111523539	0.82125565	8.900004883	0.111396259	0.83304371		8.869975586	0.111666198	0.824109712	8.829997559	0.111764778	0.808969429	8.900004883	0.111520121	0.838753526		8.889995117	0.111781976	0.835833102	8.869985352	0.111423163	0.813828245	8.879985352	0.111395672	0.815392031
8.859975586	0.111425453	0.832158576	8.889995117	0.111649222	0.821992131	8.910014648	0.1115257	0.833814183		8.879985352	0.111801	0.824871442	8.840007324	0.111894347	0.809746244	8.910014648	0.111648437	0.83953034		8.900004883	0.111916757	0.836607795	8.879995117	0.111555984	0.814571977	8.889995117	0.111522878	0.816166884
8.869985351	0.111559637	0.832951709	8.899943848	0.111782725	0.822739942	8.920024414	0.111657931	0.834588432		8.889995117	0.11193692	0.825633173	8.849956055	0.112028941	0.810507974	8.920024414	0.111781216	0.840322239		8.910014648	0.112050979	0.837367298	8.889943848	0.111690479	0.815323298	8.900004883	0.11165399	0.816949296
8.879995117	0.111693821	0.833725958	8.909953613	0.11191958	0.823483976	8.93003418	0.111792394	0.835381565		8.900004883	0.112067806	0.826391133	8.85996582	0.112164653	0.811273476	8.93003418	0.111918458	0.841121679		8.919963379	0.112184642	0.838111611	8.899953613	0.111822742	0.816051851	8.910014648	0.111789565	0.817727929
8.890004883	0.111826335	0.834496431	8.919963379	0.112053083	0.824239341	8.93998291	0.111926857	0.836159591		8.910014648	0.112200371	0.827141551	8.869975586	0.112297013	0.812035207	8.940043945	0.112051237	0.841890951		8.929973144	0.112318305	0.838882507	8.909963379	0.111956121	0.816791789	8.919963379	0.11192514	0.818487663
8.900014648	0.111959406	0.835293341	8.929973145	0.112183793	0.824987153	8.949992676	0.112057414	0.836926286		8.920024414	0.112334054	0.827910824	8.879985352	0.112430491	0.812800709	8.950053711	0.112182342	0.842652682		8.93998291	0.112450291	0.83967239	8.919973145	0.112091732	0.817558288	8.929973144	0.11205681	0.819254956
8.910024414	0.11209359	0.836101581	8.93998291	0.112317297	0.825742518	8.960002441	0.112191877	0.837681651		8.929973145	0.11246494	0.828691409	8.889995117	0.11256341	0.813581294	8.960002441	0.112316237	0.843418184		8.949992676	0.11257948	0.840469869	8.92998291	0.112225669	0.818317197	8.93998291	0.112190153	0.82001847
8.919973144	0.112222763	0.836898491	8.949992676	0.1124508	0.826516767	8.970012207	0.112327455	0.838448347		8.93998291	0.112593589	0.829449369	8.900004883	0.112696888	0.81436188	8.970012207	0.112451805	0.844206311		8.960002441	0.112708109	0.841229372	8.939992676	0.112352909	0.819072313	8.949992676	0.112324612	0.820800882
8.92998291	0.112350823	0.837684071	8.959941406	0.112583745	0.827279686	8.980021973	0.112460802	0.839222596		8.949992676	0.112723356	0.830226183	8.909953613	0.112826456	0.815142465	8.980021973	0.112584026	0.845005751		8.970012207	0.112837857	0.842007863	8.950002441	0.112479033	0.819819839	8.960002441	0.112457398	0.821579515
8.939992676	0.11248278	0.838480981	8.969951172	0.112715013	0.828038827	8.990031738	0.112588012	0.839993068		8.960002441	0.112858158	0.830999227	8.919963379	0.112956582	0.815915509	8.990031738	0.11271011	0.845778795		8.979960937	0.112973757	0.842782556	8.959951172	0.112612412	0.820582544	8.970012207	0.112587394	0.822350588
8.950002441	0.112619191	0.839289222	8.979960938	0.112842372	0.828790415	9.000041504	0.112713548	0.84075221		8.970012207	0.112994078	0.831757187	8.929973145	0.113089502	0.816703636	9.000041504	0.112839542	0.846574464		8.989970703	0.113110776	0.843553452	8.969960938	0.112748023	0.82133007	8.979960937	0.1127146	0.823102763
8.960012207	0.112753375	0.840082355	8.989970703	0.112976993	0.829568441	9.009990234	0.11284801	0.841522682		8.980021973	0.113129998	0.832522688	8.93998291	0.113224096	0.817484221	9.01005127	0.112973994	0.847366363		8.999980469	0.113244439	0.844324347	8.979970703	0.112882518	0.822096569	8.989970703	0.11284627	0.823858717
8.970021973	0.112883662	0.840879265	8.999980469	0.113113847	0.83033136	9.02	0.112984705	0.842281824		8.989970703	0.1132648	0.833280648	8.949992676	0.113357574	0.818268578	9.02	0.113108447	0.84815449		9.009990234	0.113378102	0.845091445	8.989980469	0.113014223	0.822832711	8.999980469	0.112980729	0.824607111
8.980031738	0.113017846	0.841687505	9.009990234	0.113247351	0.831082948	9.030009766	0.113118052	0.843025859		8.999980469	0.113399602	0.834049921	8.960002441	0.113489376	0.819041621	9.030009766	0.113241784	0.848935075		9.02	0.113514002	0.845873734	8.999990234	0.113147602	0.823587827	9.009990234	0.113115188	0.825359285
8.989980469	0.113153144	0.8425033	9.02	0.113378061	0.831826983	9.040019531	0.113250283	0.843766116		9.009990234	0.113531607	0.834822964	8.969951172	0.113621736	0.819822207	9.040019531	0.113374563	0.849715661		9.030009766	0.113645987	0.846659819	9.01	0.113282097	0.824342942	9.02	0.113248531	0.826119019
8.999990234	0.113285101	0.843296433	9.02994873	0.113512681	0.832582348	9.050029297	0.113383072	0.844529035		9.02	0.113659137	0.835592237	8.979960938	0.113754097	0.820617876	9.050029297	0.113509015	0.850522643		9.039958496	0.113774617	0.847434513	9.01994873	0.113412685	0.825105647	9.030009766	0.113382433	0.826874973
9.01	0.113414275	0.844093343	9.039958496	0.113641157	0.833349043	9.060039063	0.113515303	0.845310838		9.030009766	0.113789464	0.836353968	8.989970703	0.113884782	0.821398462	9.060039063	0.113641236	0.851322083		9.049968262	0.113906043	0.848197813	9.029958496	0.113542716	0.825860762	9.039958496	0.11351466	0.827646047
9.020009766	0.113547345	0.84489403	9.049968262	0.113769633	0.834100631	9.069987793	0.113644744	0.846077533		9.040019531	0.113926503	0.837127011	8.999980469	0.114012117	0.82219036	9.070048828	0.113769552	0.852113981		9.059978027	0.114040265	0.848983899	9.039968262	0.113672188	0.826623466	9.049968262	0.113645214	0.82840956
9.030019531	0.113682643	0.845706047	9.059978027	0.113899226	0.834871104	9.079997559	0.113775859	0.846848006		9.049968262	0.114063542	0.837866117	9.009990234	0.114142802	0.822974716	9.079997559	0.113900099	0.852890796		9.069987793	0.114175047	0.849750997	9.049978027	0.113807799	0.827378582	9.059978027	0.11377521	0.829180633
9.040029297	0.113814043	0.84648785	9.069987793	0.114031612	0.835630245	9.090007324	0.113907532	0.847626032		9.059978027	0.114197225	0.838612764	9.02	0.114278513	0.823762844	9.090007324	0.114033436	0.853686465		9.079997559	0.114309828	0.850518095	9.059987793	0.113942294	0.828118519	9.069987793	0.113905764	0.829955486
9.049978027	0.113944887	0.847258322	9.079997559	0.11416735	0.836393164	9.10001709	0.114040879	0.848400281		9.069987793	0.114329229	0.83935941	9.030009766	0.114415342	0.824543429	9.10001709	0.114167889	0.854467051		9.090007324	0.114445728	0.851288991	9.069997559	0.114073999	0.828877429	9.079997559	0.114039107	0.830737899
9.059987793	0.114078514	0.848043902	9.089946289	0.114303088	0.837118314	9.110026855	0.114175342	0.849170753		9.079997559	0.11446515	0.840109828	9.039958496	0.114548819	0.825308931	9.110026855	0.114300668	0.855232552		9.10001709	0.11458051	0.852063684	9.079946289	0.114207378	0.829605982	9.090007324	0.11417245	0.831520311
9.069997558	0.114216596	0.848833258	9.099956055	0.114437708	0.837866126	9.120036621	0.114308131	0.849941225		9.090007324	0.114599951	0.840879101	9.049968262	0.114683414	0.826085745	9.120036621	0.114434005	0.856001825		9.10996582	0.114713054	0.852845973	9.089956055	0.114340757	0.830376276	9.10001709	0.114305236	0.832298944
9.080007324	0.114346883	0.849630168	9.10996582	0.114572328	0.838640375	9.129985352	0.114441478	0.850730582		9.10001709	0.114727482	0.841629519	9.059978027	0.114816891	0.826881415	9.130046387	0.11456511	0.856782411		9.119975586	0.114841684	0.853628261	9.09996582	0.114470229	0.831146569	9.10996582	0.114438579	0.833073797
9.09001709	0.114471602	0.850411971	9.119975586	0.114705273	0.83940707	9.139995117	0.114574825	0.851527492		9.110026855	0.114855012	0.842395021	9.069987793	0.114947577	0.827669542	9.140056152	0.114696773	0.857589393		9.129985352	0.114970314	0.854391562	9.109975586	0.114598585	0.831916863	9.119975586	0.114571923	0.83383731
9.100026855	0.114601889	0.851197551	9.129985352	0.114835425	0.840185096	9.150004883	0.11470315	0.852320625		9.119975586	0.114988695	0.84315298	9.079997559	0.115076028	0.828435044	9.150004883	0.114826205	0.858388833		9.139995117	0.115102299	0.855162457	9.119985352	0.114726942	0.832679567	9.129985352	0.114703592	0.834631062
9.109975586	0.114737186	0.851998237	9.139995117	0.114963901	0.840955569	9.160014648	0.11483036	0.853109981		9.129985352	0.115124615	0.84391094	9.090007324	0.115209505	0.829215629	9.160014648	0.114955078	0.859184502		9.150004883	0.115238199	0.855940948	9.129995117	0.114860321	0.83345745	9.139995117	0.114830798	0.835417254
9.119985351	0.114872484	0.852783817	9.149943848	0.115096845	0.841722264	9.170024414	0.114960917	0.853903115		9.139995117	0.115257739	0.844650045	9.099956055	0.115345217	0.829992444	9.170024414	0.115087857	0.859980171		9.160014648	0.11537298	0.856696654	9.139943848	0.114997048	0.834220155	9.150004883	0.114960236	0.836203447
9.129995117	0.115004441	0.853558066	9.159953613	0.115235376	0.842473852	9.18003418	0.11509538	0.854688694		9.150004883	0.115391421	0.845392921	9.10996582	0.115479811	0.830757945	9.18003418	0.11522231	0.860783382		9.169963379	0.115506643	0.857452359	9.149953613	0.115132659	0.83497527	9.160014648	0.11509358	0.836982079
9.140004883	0.115135842	0.854354976	9.169963379	0.115369996	0.843221664	9.18998291	0.115232074	0.85545539		9.160014648	0.115527342	0.846135797	9.119975586	0.115611614	0.831515905	9.190043945	0.115356762	0.861563968		9.179973144	0.115641425	0.85821566	9.159963379	0.115267154	0.835730385	9.169963379	0.115229155	0.837749373
9.150014648	0.115268912	0.855148109	9.179973145	0.115504058	0.843950591	9.199992676	0.115367653	0.856222085		9.170024414	0.115661025	0.84690507	9.129985352	0.115746208	0.832277636	9.200053711	0.115491215	0.862340782		9.18998291	0.115775088	0.858990353	9.169973145	0.115401649	0.83649309	9.179973144	0.11536473	0.838501547
9.160024414	0.115401983	0.855952573	9.18998291	0.115637561	0.844709733	9.210002441	0.115501	0.856996334		9.179973145	0.115790792	0.847685656	9.139995117	0.11588192	0.83305068	9.210002441	0.115625668	0.863132681		9.199992676	0.115905955	0.859776439	9.17998291	0.115535028	0.837270972	9.18998291	0.115498073	0.839246162
9.169973144	0.115531156	0.85675326	9.199992676	0.115772182	0.845476428	9.220012207	0.115634347	0.857778137		9.18998291	0.115918322	0.848451157	9.150004883	0.116013163	0.833831265	9.220012207	0.11576012	0.863935892		9.210002441	0.116033466	0.860562525	9.189992676	0.115663384	0.838037471	9.199992676	0.115633648	0.840013455
9.17998291	0.115660329	0.85753884	9.209941406	0.115899541	0.846231793	9.230021973	0.11576602	0.858556163		9.199992676	0.116052005	0.849239285	9.159953613	0.116141615	0.834592996	9.230021973	0.115890668	0.864742874		9.220012207	0.116163214	0.861356205	9.200002441	0.115791741	0.838792587	9.210002441	0.115766992	0.840788308
9.189992676	0.115792286	0.858331973	9.219951172	0.116026899	0.846983381	9.240031738	0.115894345	0.859330412		9.210002441	0.116187926	0.850012328	9.169963379	0.116271183	0.835362268	9.240031738	0.116017867	0.865519689		9.229960937	0.116300232	0.862161279	9.209951172	0.115926236	0.839543908	9.220012207	0.115895314	0.841555602
9.200002441	0.115925357	0.859121329	9.229960938	0.116160402	0.847731192	9.250041504	0.116026576	0.860100884		9.220012207	0.116322727	0.850781601	9.179973145	0.116405777	0.836139083	9.250041504	0.116149531	0.866311587		9.239970703	0.116436132	0.862947365	9.219960938	0.116062963	0.840283845	9.229960937	0.116024752	0.842303996
9.210012207	0.116060655	0.859899355	9.239970703	0.116297257	0.848490334	9.259990234	0.116161039	0.860875133		9.230021973	0.116455851	0.851543332	9.18998291	0.116540372	0.836912127	9.26005127	0.116286773	0.867099714		9.249980469	0.116572033	0.863722058	9.229970703	0.116197458	0.841004809	9.239970703	0.116159211	0.84305995
9.220021973	0.116192055	0.860677381	9.249980469	0.116431878	0.849245699	9.27	0.116297734	0.861634275		9.239970703	0.116593449	0.852327688	9.199992676	0.116674966	0.837673857	9.27	0.116422341	0.8678803		9.259990234	0.116706814	0.864500549	9.239980469	0.116330279	0.841725774	9.249980469	0.116294786	0.843834803
9.230031738	0.116324012	0.861470514	9.259990234	0.116564822	0.849985957	9.280009766	0.116428291	0.86237831		9.249980469	0.116727691	0.853104502	9.210002441	0.116809002	0.838435588	9.280009766	0.11655512	0.868638259		9.27	0.116842714	0.865301824	9.249990234	0.116464774	0.842484684	9.259990234	0.116429245	0.844579418
9.239980469	0.116455413	0.862282532	9.27	0.116697208	0.850733768	9.290019531	0.116562754	0.863133675		9.259990234	0.116859137	0.853900172	9.219951172	0.11694248	0.839212403	9.290019531	0.116689573	0.869418845		9.280009766	0.116975259	0.866091708	9.26	0.116598153	0.843236004	9.27	0.116562031	0.845335372
9.249990234	0.116585143	0.863090772	9.27994873	0.116831829	0.851508017	9.300029297	0.116698332	0.863904147		9.27	0.116986667	0.854665673	9.229960938	0.117074841	0.839992988	9.300029297	0.116824025	0.870225827		9.289958496	0.117103888	0.866877793	9.26994873	0.116727625	0.843979736	9.280009766	0.11669649	0.846106445
9.26	0.116711532	0.863895236	9.289958496	0.116963656	0.85228982	9.310039063	0.116830563	0.864682173		9.280009766	0.117116435	0.855434946	9.239970703	0.117204409	0.840788657	9.310039063	0.116953457	0.871029038		9.299968262	0.117232518	0.867644892	9.279958496	0.116854865	0.844734851	9.289958496	0.116830949	0.846888858
9.270009766	0.116843489	0.8646997	9.299968262	0.117091015	0.853067846	9.319987793	0.116957773	0.865448868		9.290019531	0.117251236	0.856211761	9.249980469	0.117333977	0.841580556	9.320048828	0.117080657	0.871828478		9.309978027	0.117366181	0.868423382	9.289968262	0.116987128	0.845482378	9.299968262	0.116959271	0.84767505
9.280019531	0.116978787	0.865515494	9.309978027	0.117219491	0.853845872	9.329997559	0.117086098	0.866215564		9.299968262	0.117384919	0.856962179	9.259990234	0.117466338	0.842376225	9.329997559	0.117211762	0.872616606		9.319987793	0.117499285	0.869190481	9.299978027	0.117122739	0.846226109	9.309978027	0.117086477	0.848449903
9.290029297	0.117114085	0.866323734	9.319987793	0.117354111	0.854627675	9.340007324	0.117220561	0.866982259		9.309978027	0.117516924	0.857708825	9.27	0.117600932	0.843168123	9.340007324	0.117346215	0.873423588		9.329997559	0.117631829	0.869930996	9.309987793	0.11725556	0.846966047	9.319987793	0.117217589	0.849232315
9.299978027	0.117248269	0.867116868	9.329997559	0.117492642	0.855401924	9.35001709	0.117357256	0.867752732		9.319987793	0.117651726	0.858447931	9.280009766	0.117736644	0.84395248	9.35001709	0.117480109	0.874223028		9.340007324	0.117765492	0.870690499	9.319997559	0.117390055	0.847690805	9.329997559	0.11735428	0.850022287
9.309987793	0.117383567	0.867928885	9.339946289	0.11762838	0.856153512	9.360026855	0.117492834	0.868511873		9.329997559	0.117788765	0.85920589	9.289958496	0.117872355	0.844733065	9.360026855	0.117615678	0.875011155		9.35001709	0.117902511	0.8714538	9.329946289	0.11752455	0.848445921	9.340007324	0.117490971	0.850782021
9.319997558	0.117516637	0.868748456	9.349956055	0.117762441	0.8569051	9.370036621	0.117625065	0.869274792		9.340007324	0.117921329	0.859956308	9.299968262	0.11800695	0.845524963	9.370036621	0.117749015	0.875791741		9.35996582	0.118036174	0.872220898	9.339956055	0.117657929	0.84921242	9.35001709	0.117624314	0.851522856
9.330007324	0.117648038	0.869560473	9.35996582	0.117898179	0.857675573	9.379985352	0.117756738	0.870052818		9.35001709	0.118049978	0.860714268	9.309978027	0.118140986	0.846324404	9.380046387	0.117882351	0.876594952		9.369975586	0.118164803	0.872980401	9.34996582	0.117788518	0.849975124	9.35996582	0.117755984	0.852297709
9.34001709	0.117774984	0.87036116	9.369975586	0.118029448	0.858453598	9.389995117	0.117890085	0.870838398		9.360026855	0.118180864	0.861449602	9.319987793	0.118269996	0.847116302	9.390056152	0.118015688	0.877409476		9.379985352	0.118294552	0.873751297	9.359975586	0.117916874	0.850749212	9.369975586	0.117889327	0.853087681
9.350026855	0.117906941	0.871161847	9.379985352	0.118157924	0.859227848	9.400004883	0.118020643	0.871623977		9.369975586	0.118315666	0.862207562	9.329997559	0.118396771	0.847911971	9.400004883	0.11814233	0.878212687		9.389995117	0.118428215	0.874514598	9.369985352	0.118046905	0.851515711	9.379985352	0.118018765	0.853862534
9.359975586	0.118042239	0.871958757	9.389995117	0.1182864	0.859990766	9.410014648	0.118148968	0.872409557		9.379985352	0.118451586	0.862954209	9.340007324	0.118529132	0.848700098	9.410014648	0.118271204	0.879015898		9.400004883	0.118565233	0.875293088	9.379995117	0.118182516	0.85228221	9.389995117	0.118148203	0.854656286
9.369985351	0.118177536	0.87274056	9.399943848	0.118418786	0.860749908	9.420024414	0.118280083	0.873195136		9.389995117	0.118585269	0.863674459	9.349956055	0.118663726	0.849476913	9.420024414	0.118403983	0.879826651		9.410014648	0.118701133	0.876041199	9.389943848	0.118318127	0.853044915	9.400004883	0.118279315	0.855419799
9.379995117	0.118311721	0.873507255	9.409953613	0.118553406	0.861501496	9.43003418	0.118414546	0.873988269		9.400004883	0.118716155	0.864409794	9.35996582	0.118797204	0.85026504	9.43003418	0.118540667	0.880637404		9.419963379	0.118832	0.876800702	9.399953613	0.118453738	0.853796236	9.410014648	0.11841489	0.856205992
9.390004883	0.118445348	0.874281505	9.419963379	0.118687468	0.862245531	9.43998291	0.11855124	0.874766295		9.410014648	0.118852076	0.865160211	9.369975586	0.118930123	0.851019229	9.440043945	0.11867512	0.88141799		9.429973144	0.1189679	0.877571598	9.409963379	0.118586559	0.854543762	9.419963379	0.118550465	0.856980845
9.400014648	0.118578419	0.875085968	9.429973145	0.118820971	0.862993342	9.449992676	0.118686819	0.875555652		9.420024414	0.118989115	0.865906858	9.379985352	0.119065835	0.851784731	9.450053711	0.118809572	0.882206117		9.43998291	0.119102681	0.878334898	9.419973145	0.11872217	0.855329234	9.429973144	0.118683808	0.857744358
9.410024414	0.118707592	0.875897986	9.43998291	0.118955592	0.863748707	9.460002441	0.118822398	0.876333678		9.429973145	0.119119441	0.866649734	9.389995117	0.119200429	0.852572858	9.460002441	0.118946256	0.883009328		9.449992676	0.119235226	0.879109592	9.42998291	0.118854433	0.856091938	9.43998291	0.118819383	0.858526771
9.419973144	0.118836208	0.876694896	9.449992676	0.119090212	0.864515402	9.470012207	0.118956861	0.877130588		9.43998291	0.119250328	0.867403923	9.400004883	0.11933279	0.853353444	9.470012207	0.119080709	0.883827623		9.460002441	0.119363856	0.879884285	9.439992676	0.118981673	0.856850848	9.449992676	0.118954958	0.859316743
9.42998291	0.118964268	0.877499359	9.459941406	0.119219805	0.865266991	9.480021973	0.119086302	0.877923721		9.449992676	0.119384011	0.868158112	9.409953613	0.119461241	0.854126487	9.480021973	0.119207909	0.88465346		9.470012207	0.119495841	0.880655181	9.450002441	0.119110029	0.857617347	9.460002441	0.119085512	0.860099155
9.439992676	0.119099566	0.878296269	9.469951172	0.119348281	0.866022356	9.490031738	0.119213511	0.878709301		9.460002441	0.119516016	0.86890853	9.419963379	0.119591926	0.854914615	9.490031738	0.119333993	0.885467984		9.479960937	0.119632859	0.881426076	9.459951172	0.119243408	0.858376257	9.470012207	0.119212718	0.860874008
9.450002441	0.119234864	0.879089403	9.479960938	0.119481784	0.866773944	9.500041504	0.119342953	0.87949488		9.470012207	0.119649698	0.869643864	9.429973145	0.119726521	0.855691429	9.500041504	0.119466214	0.886271195		9.489970703	0.119766522	0.882189377	9.469960938	0.119376229	0.859131372	9.479960937	0.11934104	0.861648861
9.460012207	0.119369048	0.879874982	9.489970703	0.119618639	0.867525532	9.509990234	0.119477416	0.880269129		9.480021973	0.1197845	0.870371656	9.43998291	0.119863349	0.856456931	9.51005127	0.119601783	0.887066864		9.499980469	0.119900185	0.882926095	9.479970703	0.119508492	0.859867515	9.489970703	0.1194755	0.862416154
9.470021973	0.119501562	0.880664339	9.499980469	0.119753259	0.868258236	9.52	0.119610762	0.881035825		9.489970703	0.11992042	0.871129616	9.449992676	0.11999571	0.857218662	9.52	0.119734562	0.887836137		9.509990234	0.120033848	0.883689396	9.489980469	0.119644103	0.860599863	9.499980469	0.119607169	0.863183448
9.480031738	0.119635746	0.881468802	9.509990234	0.119885087	0.868994717	9.530009766	0.119743551	0.88179119		9.499980469	0.120052985	0.871887576	9.460002441	0.120130304	0.85796908	9.530009766	0.119867898	0.88860541		9.52	0.120166952	0.884448899	9.499990234	0.11978083	0.861362567	9.509990234	0.119740513	0.863928063
9.490031738	0.119767799	0.882288609	9.52	0.120020825	0.869738751	9.540019531	0.119878014	0.882569216		9.509990234	0.120181633	0.872626681	9.469951172	0.120266016	0.858749665	9.540019531	0.120003467	0.889419934		9.530009766	0.120297259	0.885215997	9.51	0.119913093	0.862136656	9.52	0.119873856	0.864676457
9.499980469	0.119895859	0.88310818	9.52994873	0.120156562	0.870475232	9.550029297	0.120013593	0.883339688		9.52	0.120311401	0.873377099	9.479960938	0.120397818	0.85952648	9.550029297	0.120137919	0.890223145		9.539958496	0.120424771	0.885979298	9.51994873	0.120041449	0.862872798	9.530009766	0.120010547	0.86545887
9.509990234	0.120023918	0.883916421	9.539958496	0.120287831	0.87121549	9.560039063	0.120144708	0.884117714		9.530009766	0.120443406	0.874153914	9.489970703	0.120527945	0.86028821	9.560039063	0.120266235	0.891011272		9.549968262	0.120556756	0.886753991	9.529958496	0.120170922	0.863608941	9.539958496	0.12014389	0.866233722
9.52	0.120155318	0.884732215	9.549968262	0.120418541	0.871951971	9.569987793	0.120273033	0.884888186		9.540019531	0.120578208	0.874919415	9.499980469	0.120660864	0.861042399	9.570048828	0.120394551	0.891791858		9.559978027	0.120690419	0.887524887	9.539968262	0.120306533	0.864356467	9.549968262	0.120273328	0.866993456
9.530009766	0.12029173	0.885540456	9.559978027	0.120550927	0.872707336	9.579997559	0.120403591	0.885669989		9.549968262	0.120710772	0.875669833	9.509990234	0.120793224	0.861807901	9.579997559	0.120529003	0.892564901		9.569987793	0.120824082	0.888288187	9.549978027	0.12044326	0.865103993	9.559978027	0.120402766	0.86774941
9.540019531	0.120427028	0.886352473	9.569987793	0.120684431	0.873455147	9.590007324	0.120539169	0.886444238		9.559978027	0.120841658	0.87641648	9.52	0.120925027	0.862565861	9.590007324	0.120664572	0.893349258		9.579997559	0.120957186	0.889043893	9.559987793	0.120575523	0.865828752	9.569987793	0.120538341	0.868520484
9.550029297	0.120561212	0.887149383	9.579997559	0.120815141	0.874184074	9.60001709	0.120674748	0.887210934		9.569987793	0.120977578	0.87717444	9.530009766	0.121060738	0.863301195	9.60001709	0.12080014	0.894122301		9.590007324	0.121091967	0.889818586	9.569997559	0.120707228	0.866545922	9.579997559	0.1206728	0.869295336
9.559978027	0.12069651	0.887972731	9.589946289	0.120948644	0.874905448	9.610026855	0.120806979	0.887962522		9.579997559	0.12111238	0.877955026	9.539958496	0.121194216	0.864044071	9.610026855	0.120931803	0.894887803		9.60001709	0.121224512	0.890616064	9.579946289	0.120842839	0.867289654	9.590007324	0.120806144	0.870043731
9.569987793	0.120830694	0.888796079	9.599956055	0.121083265	0.875672143	9.620036621	0.120941442	0.88872544		9.590007324	0.121242147	0.878735611	9.549968262	0.121329927	0.864813344	9.620036621	0.121066256	0.895660846		9.60996582	0.121356497	0.891405948	9.589956055	0.12097845	0.868029591	9.60001709	0.120939487	0.870792126
9.579997558	0.120958754	0.889611873	9.60996582	0.121217326	0.876435062	9.629985352	0.121075347	0.889499689		9.60001709	0.121371356	0.879497342	9.559978027	0.121459495	0.865582616	9.630046387	0.121200709	0.896448974		9.619975586	0.121485126	0.892184438	9.59996582	0.121109597	0.868765734	9.60996582	0.121075062	0.871566978
9.590007324	0.1210857	0.890427667	9.619975586	0.121348595	0.877190427	9.639995117	0.121209809	0.890258831		9.610026855	0.121502242	0.880270385	9.569987793	0.121587947	0.866351889	9.640056152	0.121334045	0.897225788		9.629985352	0.121617671	0.892970524	9.609975586	0.121237953	0.869498082	9.619975586	0.121207848	0.872326712
9.60001709	0.121216543	0.891258569	9.629985352	0.121477071	0.877942015	9.650004883	0.12134204	0.891029304		9.619975586	0.121639281	0.881043429	9.579997559	0.121718073	0.86711362	9.650004883	0.121463477	0.897995061		9.639995117	0.12175469	0.893745217	9.619985352	0.121369658	0.870245608	9.629985352	0.121338959	0.873071327
9.610026855	0.121350727	0.892063032	9.639995117	0.121607781	0.878704934	9.660014648	0.121471482	0.891799776		9.629985352	0.121775201	0.881778763	9.590007324	0.121852668	0.867882892	9.660014648	0.121595698	0.89879073		9.650004883	0.121888353	0.894504721	9.629995117	0.121505269	0.871004518	9.639995117	0.121470629	0.873823501
9.619975586	0.121482128	0.892848612	9.649943848	0.121743519	0.879475406	9.670024414	0.121604829	0.892566471		9.639995117	0.121908884	0.882510326	9.599956055	0.121986704	0.868663478	9.670024414	0.121730151	0.899582628		9.660014648	0.122020338	0.895241439	9.639943848	0.121637532	0.87174066	9.650004883	0.121603972	0.874564336
9.629985351	0.121615198	0.893630415	9.659953613	0.121877022	0.880230771	9.68003418	0.121739291	0.893321836		9.650004883	0.12203977	0.883249431	9.60996582	0.122117948	0.869425208	9.68003418	0.12186293	0.900366985		9.669963379	0.122154001	0.895985752	9.649953613	0.12177091	0.872454036	9.660014648	0.121737316	0.87532407
9.639995117	0.121749383	0.894415994	9.669963379	0.122007733	0.880971029	9.68998291	0.12187208	0.894073424		9.660014648	0.122173453	0.884014933	9.619975586	0.12224975	0.87019071	9.690043945	0.121995151	0.901121174		9.679973144	0.122288782	0.896764243	9.659963379	0.121903731	0.873193973	9.669963379	0.121870101	0.876061125
9.650004883	0.121885794	0.895228012	9.679973145	0.122142353	0.88173017	9.699992676	0.122004311	0.894817459		9.670024414	0.122305458	0.884784206	9.629985352	0.122385461	0.870982608	9.700053711	0.122130719	0.901894217		9.68998291	0.12241853	0.897535138	9.669973145	0.122039342	0.873952883	9.679973144	0.122002329	0.87680196
9.660014648	0.122017194	0.896024922	9.68998291	0.122275856	0.882493089	9.710002441	0.122138774	0.895580378		9.679973145	0.122432988	0.885530853	9.639995117	0.122518939	0.871778278	9.710002441	0.122266287	0.902678574		9.699992676	0.122546042	0.898283249	9.67998291	0.122169373	0.874700409	9.68998291	0.122136788	0.877565474
9.670024414	0.12214414	0.896810501	9.699992676	0.122408242	0.883237124	9.720012207	0.122270447	0.896347073		9.68998291	0.122562197	0.886266187	9.650004883	0.122648507	0.872551321	9.720012207	0.122396835	0.90346293		9.710002441	0.12267579	0.899035157	9.689992676	0.122296613	0.87545173	9.699992676	0.122272363	0.878332767
9.679973144	0.122276098	0.897618742	9.709941406	0.122535601	0.883996265	9.730021973	0.122400446	0.897109992		9.699992676	0.12269532	0.887016605	9.659953613	0.122776958	0.873324365	9.730021973	0.122522919	0.904247287		9.720012207	0.122810571	0.89980985	9.700002441	0.122427202	0.876214434	9.710002441	0.122400685	0.879092501
9.68998291	0.122412509	0.898434536	9.719951172	0.122666311	0.884755407	9.740031738	0.122527656	0.897880464		9.710002441	0.122834037	0.887759481	9.669963379	0.122911553	0.874135118	9.740031738	0.12265235	0.905024101		9.729960937	0.122949268	0.900557961	9.710002441	0.122563127	0.876969135	9.720012207	0.122527891	0.879871134
9.699992676	0.122546693	0.899197455	9.729960938	0.122800932	0.885518326	9.750041504	0.122659329	0.898650936		9.720012207	0.122969958	0.888498586	9.679973145	0.123047264	0.874930787	9.750041504	0.122786803	0.905823541		9.739970703	0.12308349	0.901309869	9.719951172	0.122695948	0.877705277	9.729960937	0.122658445	0.880634648
9.710002441	0.12267698	0.899971704	9.739970703	0.122935552	0.886269914	9.759990234	0.122794908	0.899410078		9.730021973	0.123103081	0.889241462	9.68998291	0.123180742	0.875688747	9.76005127	0.12292014	0.906604127		9.749980469	0.123217153	0.902076967	9.729960938	0.12282821	0.878433831	9.739970703	0.12279402	0.881409501
9.720012207	0.122811164	0.900757283	9.749980469	0.123070173	0.887002618	9.77	0.122928255	0.900172997		9.739970703	0.123237883	0.890010734	9.699992676	0.123311427	0.876450478	9.77	0.123051803	0.907369628		9.759990234	0.123351934	0.90285166	9.739970703	0.122963822	0.879185152	9.749980469	0.122927364	0.882195693
9.730021973	0.122948689	0.901554193	9.759990234	0.123202	0.887735322	9.780009766	0.123061602	0.900935915		9.749980469	0.123370447	0.890783778	9.710002441	0.123446022	0.877223521	9.780009766	0.123184024	0.908138901		9.77	0.123485597	0.903626354	9.749980469	0.123096642	0.879966829	9.759990234	0.123059591	0.882951647
9.740031738	0.123080646	0.902351103	9.77	0.12333662	0.888494464	9.790019531	0.123195506	0.901717718		9.759990234	0.123500215	0.891534196	9.719951172	0.123579499	0.878007878	9.790019531	0.123319592	0.908938341		9.780009766	0.123614227	0.904382059	9.759990234	0.123227789	0.880740917	9.77	0.123192377	0.883711381
9.749980469	0.123208706	0.903136683	9.77994873	0.123467331	0.889249829	9.800029297	0.123327737	0.902525959		9.77	0.123629982	0.89226953	9.729960938	0.12370795	0.878792234	9.800029297	0.123454045	0.909737782		9.789958496	0.123743975	0.90514536	9.77	0.123356145	0.881499827	9.780009766	0.123326836	0.884490013
9.759990234	0.123340663	0.903914709	9.789958496	0.123595807	0.890005194	9.810039063	0.123457179	0.903315315		9.780009766	0.123764784	0.89302749	9.739970703	0.123835285	0.879565278	9.810039063	0.123582361	0.91052968		9.799968262	0.123878757	0.905912458	9.77994873	0.123486734	0.882247353	9.789958496	0.123457947	0.885257307
9.77	0.123474847	0.904711619	9.799968262	0.123724841	0.890764336	9.819987793	0.123587178	0.904085787		9.790019531	0.123899585	0.893781679	9.749980469	0.123968762	0.880349634	9.820048828	0.123710677	0.91132912		9.809978027	0.124014657	0.906675759	9.789958496	0.123621229	0.883013852	9.799968262	0.12358627	0.8860246
9.780009766	0.123608475	0.905489645	9.809978027	0.123857786	0.891515924	9.829997559	0.123719967	0.90486759		9.799968262	0.124034387	0.894524555	9.759990234	0.124103357	0.881141532	9.829997559	0.123846245	0.912117247		9.819987793	0.124149438	0.907427667	9.799968262	0.123755724	0.883761378	9.809978027	0.123717939	0.886791894
9.790019531	0.123739318	0.90624501	9.819987793	0.123996316	0.892263735	9.840007324	0.123856662	0.905649393		9.809978027	0.12416807	0.895271202	9.77	0.124239068	0.881895721	9.840007324	0.123981813	0.912909146		9.829997559	0.124282542	0.908183372	9.809978027	0.123889103	0.884512699	9.819987793	0.123853514	0.887555407
9.800029297	0.123873502	0.907038143	9.829997559	0.124132054	0.892996439	9.85001709	0.123991124	0.906400981		9.819987793	0.12430399	0.896025391	9.780009766	0.124373663	0.882642368	9.85001709	0.124112919	0.913674647		9.840007324	0.124416205	0.908958066	9.819987793	0.124022482	0.885267815	9.829997559	0.123987973	0.888318921
9.809978027	0.124007687	0.907831276	9.839946289	0.124264999	0.893725366	9.860026855	0.124122239	0.907171453		9.829997559	0.124435995	0.896790892	9.789958496	0.124507699	0.883419183	9.860026855	0.124245698	0.914440149		9.85001709	0.124550987	0.909736556	9.829997559	0.124155303	0.886041903	9.840007324	0.124118527	0.889078655
9.819987793	0.124139087	0.908620633	9.849956055	0.124399619	0.894484508	9.870036621	0.124253913	0.907934372		9.840007324	0.124564644	0.897545081	9.799968262	0.124642294	0.884199768	9.870036621	0.124379034	0.915235818		9.85996582	0.124680735	0.91051125	9.839946289	0.124286449	0.886797018	9.85001709	0.124250755	0.889842168
9.829997558	0.124266033	0.909417543	9.85996582	0.124533122	0.895247427	9.879985352	0.124388375	0.908697291		9.85001709	0.124692174	0.898303041	9.809978027	0.124774654	0.884976583	9.880046387	0.124511255	0.9160428		9.869975586	0.124807127	0.911285943	9.849956055	0.124414805	0.887533161	9.85996582	0.124385214	0.890624581
9.840007324	0.124395206	0.910203122	9.869975586	0.124661598	0.896002792	9.889995117	0.124517817	0.909475316		9.860026855	0.124825857	0.899068543	9.819987793	0.124900871	0.885757168	9.890056152	0.124638455	0.916834699		9.879985352	0.124939672	0.912068231	9.85996582	0.124544278	0.888284481	9.869975586	0.124516884	0.891406993
9.85001709	0.12452939	0.911000033	9.879985352	0.124790074	0.89674305	9.900004883	0.124645026	0.910226905		9.869975586	0.124962896	0.899841586	9.829997559	0.125031557	0.886515128	9.900004883	0.124766771	0.917619055		9.889995117	0.125077809	0.912846722	9.869975586	0.124678773	0.889047186	9.879985352	0.124645764	0.892185626
9.860026855	0.124663575	0.911804496	9.889995117	0.124924695	0.897490861	9.910014648	0.124776141	0.9109936		9.879985352	0.125096579	0.900595775	9.840007324	0.125169502	0.887276859	9.910014648	0.12489955	0.918410953		9.900004883	0.125211472	0.913610022	9.879985352	0.1248155	0.889806096	9.889995117	0.124774086	0.892975598
9.869975586	0.124793861	0.912593853	9.899943848	0.125061549	0.898231119	9.920024414	0.124910604	0.911771626		9.889995117	0.125228584	0.901342422	9.849956055	0.125305214	0.888046131	9.920024414	0.125036234	0.919187768		9.910014648	0.125342339	0.914369526	9.889995117	0.124951111	0.890542238	9.900004883	0.124908545	0.893754231
9.879985351	0.124926932	0.913375655	9.909953613	0.125195053	0.898956269	9.93003418	0.125047299	0.912538322		9.900004883	0.125363385	0.902104153	9.85996582	0.125436457	0.888777695	9.93003418	0.125171803	0.919979666		9.919963379	0.12547712	0.915132826	9.899943848	0.12508449	0.891274586	9.910014648	0.12504412	0.894525304
9.889995117	0.125061116	0.914183896	9.919963379	0.125328556	0.899696527	9.93998291	0.125181761	0.91328991		9.910014648	0.125497068	0.902877196	9.869975586	0.125571052	0.889531883	9.940043945	0.125306255	0.920760252		9.929973144	0.125611902	0.915911317	9.909953613	0.125218985	0.892029702	9.919963379	0.125179695	0.895281258
9.900004883	0.125193074	0.914977029	9.929973145	0.125464293	0.900448115	9.949992676	0.125315666	0.914052828		9.920024414	0.125627955	0.903646469	9.879985352	0.125706763	0.89031624	9.950053711	0.125439592	0.921544608		9.93998291	0.125742768	0.916693605	9.919963379	0.12535069	0.892784817	9.929973144	0.12531527	0.896048551
9.910014648	0.125322247	0.915781493	9.93998291	0.125597238	0.90121481	9.960002441	0.125449013	0.91481197		9.929973145	0.125756604	0.904415742	9.889995117	0.125838565	0.891096825	9.960002441	0.125574045	0.92235159		9.949992676	0.125871398	0.917460703	9.929973145	0.125480162	0.893532343	9.93998291	0.125449171	0.896819624
9.920024414	0.125452533	0.91659351	9.949992676	0.12572739	0.901970175	9.970012207	0.12558236	0.915589996		9.93998291	0.125889168	0.905188785	9.900004883	0.125964783	0.891869869	9.970012207	0.125705708	0.923139718		9.960002441	0.126001706	0.918246789	9.93998291	0.125609077	0.89427987	9.949992676	0.125581399	0.897602037
9.929973144	0.125585604	0.91739042	9.959941406	0.12585419	0.902721763	9.980021973	0.125710686	0.916368022		9.949992676	0.126023969	0.905973142	9.909953613	0.126093234	0.892642913	9.980021973	0.125832908	0.923920303		9.970012207	0.126135928	0.919036672	9.949992676	0.125743014	0.89503878	9.960002441	0.125710837	0.89836933
9.93998291	0.125722016	0.918198661	9.969951172	0.125986576	0.903484682	9.990031738	0.125840127	0.917138494		9.960002441	0.12615989	0.906757498	9.919963379	0.126228945	0.893397101	9.990031738	0.125965129	0.924704659		9.979960937	0.126273506	0.919815163	9.960002441	0.125880299	0.895786306	9.970012207	0.125840275	0.899132844
9.949992676	0.125853973	0.91898424	9.979960938	0.126123431	0.904243824	10.0000415	0.125975706	0.917908967		9.970012207	0.126294691	0.907515458	9.929973145	0.126364657	0.894185229	10.0000415	0.126100697	0.925492787		9.989970703	0.126409406	0.920578464	9.969951172	0.126012004	0.896530038	9.979960937	0.125973618	0.899892578
9.960002441	0.125984259	0.919762266	9.989970703	0.126256934	0.904987858	10.00999023	0.126110168	0.918675662		9.980021973	0.126430612	0.908284731	9.93998291	0.126497018	0.894943189	10.01005127	0.126236266	0.926273372		9.999980469	0.126543628	0.921356955	9.979960938	0.126146499	0.89726618	9.989970703	0.126109193	0.900633413
9.970012207	0.12611733	0.9205554	9.999980469	0.126387644	0.90573567	10.02	0.126244631	0.919431027		9.989970703	0.126565413	0.909065316	9.949992676	0.126629937	0.895689836	10.02	0.126368487	0.927046416		10.00999023	0.126678409	0.922139243	9.989970703	0.12628211	0.897998528	9.999980469	0.126243652	0.901381807
9.980021973	0.126251514	0.92136364	10.00999023	0.126522265	0.906487258	10.03000977	0.126379094	0.920197722		9.999980469	0.126698537	0.909849672	9.960002441	0.126764531	0.896470421	10.03000977	0.126501266	0.927815689		10.02	0.126810954	0.922921531	9.999980469	0.126416605	0.898765027	10.00999023	0.126376996	0.902126422
9.990031738	0.12637846	0.922168104	10.02	0.126656885	0.90725773	10.04001953	0.126513557	0.920979525		10.00999023	0.126827186	0.910630258	9.969951172	0.126896892	0.897258548	10.04001953	0.126635718	0.928622671		10.03000977	0.126940702	0.923707617	10.00999023	0.126544961	0.899516348	10.02	0.126511455	0.902897495
9.999980469	0.126505406	0.922976344	10.02994873	0.126786478	0.908024426	10.0500293	0.126644114	0.921765105		10.02	0.126954716	0.911399531	9.979960938	0.127027577	0.898031592	10.0500293	0.126767939	0.929422111		10.0399585	0.127069332	0.924489905	10.02	0.126671085	0.900267669	10.03000977	0.12664424	0.903672348
10.00999023	0.12663792	0.923777031	10.0399585	0.126914954	0.908791121	10.06003906	0.126772439	0.922546908		10.03000977	0.127088399	0.912165032	9.989970703	0.127156028	0.898827261	10.06003906	0.126895139	0.930191383		10.04996826	0.127201876	0.925272193	10.02994873	0.12680279	0.901015195	10.0399585	0.126772563	0.904435862
10.02	0.126773218	0.924566388	10.04996826	0.127045106	0.909550263	10.06998779	0.126900765	0.923321157		10.04001953	0.1272232	0.912911679	9.999980469	0.127287272	0.899630472	10.07004883	0.127024571	0.930987053		10.05997803	0.127335539	0.926046887	10.0399585	0.126940075	0.901758927	10.04996826	0.126899769	0.905184256
10.03000977	0.12690963	0.925355744	10.05997803	0.127179726	0.910313181	10.07999756	0.127035228	0.924095406		10.04996826	0.127355205	0.913639472	10.00999023	0.1274241	0.900426142	10.07999756	0.127160139	0.931786493		10.06998779	0.127468643	0.9267912	10.04996826	0.127072896	0.902495069	10.05997803	0.127031996	0.905955329
10.04001953	0.127043814	0.926118663	10.06998779	0.127316581	0.911068546	10.09000732	0.12716969	0.924865878		10.05997803	0.127488888	0.914386118	10.02	0.127559812	0.90121804	10.09000732	0.127294592	0.932582162		10.07999756	0.127603424	0.927546905	10.05997803	0.127205159	0.903216034	10.06998779	0.127168687	0.906718843
10.0500293	0.127177998	0.926915573	10.07999756	0.127453436	0.911823911	10.10001709	0.127301921	0.925617466		10.06998779	0.127624809	0.915155391	10.03000977	0.127695523	0.901979771	10.10001709	0.127426255	0.933362748		10.09000732	0.127738206	0.928325396	10.06998779	0.12733798	0.903959766	10.07999756	0.127302031	0.907478577
10.05997803	0.127311069	0.927731367	10.08994629	0.127588056	0.912567946	10.11002686	0.12743471	0.926376608		10.07999756	0.12775961	0.915932206	10.0399585	0.127831235	0.902767898	10.11002686	0.127559592	0.934147104		10.10001709	0.127871869	0.929103887	10.07999756	0.127472475	0.90472247	10.09000732	0.1274337	0.90825343
10.06998779	0.127441355	0.928539607	10.09995605	0.127722677	0.913327088	10.12003662	0.127569173	0.92714708		10.09000732	0.127888259	0.916693936	10.04996826	0.127965829	0.90357488	10.12003662	0.127694044	0.934950315		10.10996582	0.128001617	0.92987858	10.08994629	0.127604738	0.905488969	10.10001709	0.127569275	0.909028283
10.07999756	0.127568302	0.929340294	10.10996582	0.127855621	0.914101337	10.12998535	0.127703636	0.927906222		10.10001709	0.128016908	0.917448125	10.05997803	0.128094281	0.904355466	10.13004639	0.127827381	0.935764839		10.11997559	0.128130247	0.930664666	10.09995605	0.127731978	0.906255468	10.10996582	0.127702619	0.909822035
10.09000732	0.127700259	0.930144758	10.11997559	0.12798298	0.914856702	10.13999512	0.127834193	0.928680471		10.11002686	0.128152828	0.918206085	10.06998779	0.128222732	0.905136051	10.14005615	0.127956813	0.93656805		10.12998535	0.128265028	0.931435561	10.10996582	0.127862566	0.907025762	10.11997559	0.127832057	0.910608227
10.10001709	0.12783667	0.930930338	10.12998535	0.128111456	0.91560829	10.15000488	0.127963076	0.929466051		10.11997559	0.128289867	0.918979129	10.07999756	0.128353417	0.90593172	10.15000488	0.128085128	0.937375032		10.13999512	0.128402047	0.932198862	10.11997559	0.127997061	0.907796055	10.12998535	0.127962052	0.911390639
10.11002686	0.127971968	0.93171214	10.13999512	0.128243842	0.916367432	10.16001465	0.128093634	0.930236523		10.12998535	0.128422431	0.919737088	10.09000732	0.128486895	0.906697222	10.16001465	0.128217349	0.938197098		10.15000488	0.128532914	0.93296596	10.12998535	0.128132673	0.908554965	10.13999512	0.12809149	0.912176832
10.11997559	0.128103925	0.932501497	10.14994385	0.12837958	0.917111466	10.17002441	0.128226981	0.931022103		10.13999512	0.128553318	0.920491277	10.09995605	0.128619255	0.907458953	10.17002441	0.128354034	0.93900408		10.16001465	0.128666577	0.933717868	10.13999512	0.128268284	0.90931008	10.15000488	0.128224834	0.912963024
10.12998535	0.128237552	0.933298407	10.15995361	0.128513083	0.917847947	10.18003418	0.128363675	0.931811459		10.15000488	0.128688119	0.921275634	10.10996582	0.12875385	0.908216913	10.18003418	0.128488486	0.939792208		10.16996338	0.128802477	0.934496359	10.14994385	0.128403895	0.910065196	10.16001465	0.12836264	0.913734097
10.13999512	0.128371737	0.934125532	10.16996338	0.12864491	0.918603312	10.18998291	0.12850037	0.932570601		10.16001465	0.128825158	0.922041135	10.11997559	0.128889561	0.908982414	10.19004395	0.12862517	0.940565251		10.17997314	0.128938377	0.935286242	10.15995361	0.12853839	0.910835489	10.16996338	0.128498216	0.91450139
10.15000488	0.12850258	0.934933772	10.17997314	0.128779531	0.919362454	10.19999268	0.128633716	0.933348627		10.17002441	0.128956604	0.922791553	10.12998535	0.129023597	0.909781854	10.20005371	0.128760739	0.94135715		10.18998291	0.129069803	0.936053341	10.16996338	0.128670653	0.911613372	10.17997314	0.128631559	0.915268684
10.16001465	0.128629526	0.935730682	10.18998291	0.128913034	0.920155587	10.21000244	0.128766505	0.93414176		10.17997314	0.129085253	0.9235382	10.13999512	0.129153724	0.910577524	10.21000244	0.128893518	0.942167903		10.19999268	0.129199551	0.936820439	10.17997314	0.128799009	0.912383666	10.18998291	0.128767134	0.916032197
10.17002441	0.128758699	0.936523815	10.19999268	0.129042627	0.92092606	10.22001221	0.128899852	0.934934893		10.18998291	0.129218936	0.924288618	10.15000488	0.129282175	0.911350567	10.22001221	0.129022391	0.942974885		10.21000244	0.129331536	0.937587537	10.18998291	0.128928481	0.913157754	10.19999268	0.128899919	0.91680705
10.17997314	0.128892884	0.937324502	10.20994141	0.129173337	0.921681425	10.23002197	0.129028178	0.93572425		10.19999268	0.129353178	0.925046578	10.15995361	0.129415653	0.912150007	10.23002197	0.129149591	0.943766783		10.22001221	0.129467436	0.938358433	10.19999268	0.129060744	0.913897691	10.21000244	0.129027126	0.917566784
10.18998291	0.129028181	0.938132743	10.21995117	0.129307958	0.922455674	10.24003174	0.129156503	0.936506052		10.21000244	0.129486861	0.925793225	10.16996338	0.129552481	0.912938135	10.24003174	0.129280139	0.94455491		10.22996094	0.129601099	0.939121733	10.21000244	0.129193565	0.914641423	10.22001221	0.129157121	0.918330298
10.19999268	0.129160695	0.938925876	10.22996094	0.129443695	0.923229923	10.2500415	0.12928985	0.937280302		10.22001221	0.129620544	0.926524788	10.17997314	0.129685401	0.913714949	10.2500415	0.129414591	0.945335496		10.2399707	0.129733644	0.939873642	10.21995117	0.129326944	0.915369976	10.22996094	0.129289907	0.919082472
10.21000244	0.129293766	0.939707679	10.2399707	0.129577199	0.92397018	10.25999023	0.129424313	0.938069658		10.23002197	0.129755345	0.927267664	10.18998291	0.129815527	0.914480451	10.26005127	0.129549044	0.946104768		10.24998047	0.129866747	0.940614157	10.22996094	0.129460323	0.916113708	10.2399707	0.12942325	0.919834646
10.22001221	0.129426837	0.940504589	10.24998047	0.129707909	0.924725545	10.27	0.129555986	0.938836353		10.2399707	0.129888469	0.928014311	10.19999268	0.129950122	0.915261036	10.27	0.129680707	0.946877812		10.25999023	0.13000041	0.941385053	10.2399707	0.12959426	0.916880207	10.24998047	0.129555478	0.920583041
10.23002197	0.129559907	0.94132416	10.25999023	0.129843646	0.925488464	10.28000977	0.129690449	0.939603049		10.24998047	0.130019915	0.928753416	10.21000244	0.130085833	0.916049164	10.28000977	0.129814044	0.947673481		10.27	0.130132955	0.942144556	10.24998047	0.129726523	0.917642911	10.25999023	0.129687147	0.921331435
10.24003174	0.129689081	0.942136177	10.27	0.12997715	0.926247606	10.29001953	0.129826027	0.940392405		10.25999023	0.130148563	0.929507605	10.21995117	0.130218752	0.91683352	10.29001953	0.129949612	0.948495547		10.28000977	0.130262703	0.942896464	10.25999023	0.129855995	0.918413205	10.27	0.129822723	0.922102509
10.24998047	0.12981714	0.942944418	10.27994873	0.130109536	0.926999194	10.3000293	0.129958258	0.941181762		10.27	0.13027945	0.930261794	10.22996094	0.130349996	0.917595251	10.3000293	0.13008016	0.949310071		10.2899585	0.130392451	0.943674955	10.27	0.129986025	0.919160731	10.28000977	0.129957182	0.922877362
10.25999023	0.129947427	0.943752658	10.2899585	0.130239129	0.927743229	10.31003906	0.1300877	0.941956011		10.28000977	0.130413133	0.93100467	10.2399707	0.130480681	0.918379607	10.31003906	0.130208475	0.950086886		10.29996826	0.130527233	0.944453446	10.27994873	0.130121637	0.919915846	10.2899585	0.130085504	0.923655994
10.27	0.130085509	0.944560899	10.29996826	0.130372632	0.928483486	10.31998779	0.130217141	0.942734037		10.29001953	0.130547934	0.931751317	10.24998047	0.130614159	0.919160193	10.32004883	0.130341812	0.950890097		10.30997803	0.130660896	0.945216746	10.2899585	0.130258364	0.920667167	10.29996826	0.130213826	0.924427067
10.28000977	0.13022192	0.945361586	10.30997803	0.130507253	0.929235074	10.32999756	0.130351604	0.94352717		10.29996826	0.130682736	0.932490422	10.25999023	0.130748753	0.919940778	10.32999756	0.130478496	0.951704621		10.31998779	0.130793999	0.945972452	10.29996826	0.130391185	0.921422283	10.30997803	0.130349401	0.92521326
10.29001953	0.130357218	0.946147165	10.31998779	0.130641314	0.929960225	10.34000732	0.130488298	0.94432408		10.30997803	0.130816419	0.93324084	10.27	0.130880555	0.920687425	10.34000732	0.130611833	0.95250029		10.32999756	0.130927662	0.946735753	10.30997803	0.130521215	0.92216222	10.31998779	0.130484976	0.925995672
10.3000293	0.130490288	0.946936522	10.32999756	0.1307737	0.930692929	10.35001709	0.130621645	0.945105883		10.31998779	0.130947305	0.934006342	10.28000977	0.131014033	0.921441614	10.35001709	0.130741265	0.953288417		10.34000732	0.131062444	0.947518041	10.31998779	0.13065571	0.922928719	10.32999756	0.130619435	0.926770525
10.30997803	0.130623916	0.947748539	10.33994629	0.130907204	0.931444517	10.36002686	0.13075276	0.945865025		10.32999756	0.131078191	0.934768073	10.2899585	0.131149745	0.922214658	10.36002686	0.130876833	0.954091628		10.35001709	0.131193311	0.948315519	10.32999756	0.130791322	0.923695218	10.34000732	0.130749989	0.927530259
10.31998779	0.130753646	0.948560556	10.34995605	0.131041824	0.932196105	10.37003662	0.130886665	0.946643051		10.34000732	0.131209637	0.93551849	10.29996826	0.131281547	0.922976389	10.37003662	0.131013517	0.954887298		10.35996582	0.131323618	0.949090212	10.33994629	0.130923026	0.924454128	10.35001709	0.130884448	0.928301332
10.32999756	0.130881706	0.94935369	10.35996582	0.131172534	0.932936363	10.37998535	0.131023918	0.947432407		10.35001709	0.131344438	0.936261366	10.30997803	0.131411673	0.923734348	10.38004639	0.131145738	0.955679196		10.36997559	0.131456722	0.949864906	10.34995605	0.131051382	0.925201654	10.35996582	0.131020023	0.929083745
10.34000732	0.131009765	0.9501506	10.36997559	0.131299893	0.933680397	10.38999512	0.131153359	0.94821421		10.36002686	0.131480359	0.937019326	10.31998779	0.131540125	0.92449985	10.39005615	0.131274054	0.956459782		10.37998535	0.131591503	0.950628206	10.35996582	0.131184761	0.925941591	10.36997559	0.131152251	0.929866157
10.35001709	0.131143949	0.950943733	10.37998535	0.131431721	0.934428209	10.40000488	0.131281685	0.948999789		10.36997559	0.131613482	0.937769744	10.32999756	0.131673602	0.925269123	10.40000488	0.131406275	0.957247909		10.38999512	0.131726285	0.951380114	10.36997559	0.131319256	0.926704295	10.37998535	0.131280573	0.930618331
10.36002686	0.131278134	0.951736866	10.38999512	0.131566341	0.935172243	10.41001465	0.131416147	0.949789146		10.37998535	0.131746047	0.938520162	10.34000732	0.131809314	0.926030853	10.41001465	0.131540728	0.958054891		10.40000488	0.131857711	0.95212063	10.37998535	0.131453751	0.927455616	10.38999512	0.131413916	0.931370506
10.36997559	0.131409534	0.952529999	10.39994385	0.131699844	0.935904947	10.42002441	0.131551726	0.950563395		10.38999512	0.131876933	0.939274351	10.34995605	0.131941116	0.926788813	10.42002441	0.131674622	0.958831705		10.41001465	0.131988578	0.952872538	10.38999512	0.131586572	0.928191759	10.40000488	0.131549491	0.932145359
10.37998535	0.131542605	0.953323133	10.40995361	0.131833347	0.936622544	10.43003418	0.131685073	0.951333867		10.40000488	0.132010616	0.940024769	10.35996582	0.132073476	0.92753546	10.43003418	0.131805728	0.959582123		10.41996338	0.132124478	0.953635839	10.39994385	0.131719951	0.928924107	10.41001465	0.131683951	0.932893753
10.38999512	0.131676789	0.954138927	10.41996338	0.131967968	0.937355248	10.43998291	0.131816746	0.952081678		10.41001465	0.132140383	0.9407865	10.36997559	0.132208071	0.928316046	10.44004395	0.131941296	0.960347625		10.42997314	0.132255344	0.954406734	10.40995361	0.131854446	0.929675428	10.41996338	0.131814504	0.933630808
10.40000488	0.131808189	0.954950944	10.42997314	0.132099795	0.938106836	10.44999268	0.131951209	0.952833267		10.42002441	0.132269032	0.941544459	10.37998535	0.132342107	0.929085318	10.45005371	0.132075749	0.961128211		10.43998291	0.132383974	0.955166238	10.41996338	0.131985035	0.930422954	10.42997314	0.131946732	0.934379203
10.41001465	0.131936249	0.955755408	10.43998291	0.132229388	0.938873532	10.46000244	0.132084556	0.953615069		10.42997314	0.132400478	0.94230619	10.38999512	0.132470558	0.929862133	10.46000244	0.132206296	0.961905025		10.44999268	0.132513163	0.955937133	10.42997314	0.132113391	0.931162891	10.43998291	0.132082307	0.935154056
10.42002441	0.132068206	0.956563648	10.44999268	0.132360657	0.939628897	10.47001221	0.132213997	0.954389319		10.43998291	0.132535279	0.943079234	10.40000488	0.132600685	0.930631406	10.47001221	0.132334612	0.962689382		10.46000244	0.132645148	0.956704231	10.43998291	0.132243422	0.931906623	10.44999268	0.132212861	0.935921349
10.42997314	0.132204617	0.957371889	10.45994141	0.132492485	0.940399369	10.48002197	0.132343438	0.955159791		10.44999268	0.1326712	0.943844735	10.40995361	0.13273528	0.931415762	10.48002197	0.132464043	0.963473738		10.47001221	0.132781048	0.957475127	10.44999268	0.132376242	0.93264656	10.46000244	0.132340067	0.936673523
10.43998291	0.132338802	0.958172576	10.46995117	0.132628222	0.941158511	10.49003174	0.132474553	0.955930263		10.46000244	0.132806001	0.94458007	10.41996338	0.132869316	0.932200118	10.49003174	0.13259738	0.964258094		10.47996094	0.132918067	0.95823463	10.46000244	0.132511854	0.933386497	10.47001221	0.132470621	0.937421918
10.44999268	0.132470759	0.958965709	10.47996094	0.13276396	0.941910099	10.5000415	0.132608458	0.956685628		10.47001221	0.132938006	0.945319175	10.42997314	0.133001676	0.932946765	10.5000415	0.132731833	0.965042451		10.4899707	0.133052848	0.958997931	10.46995117	0.132646349	0.934107462	10.47996094	0.13260508	0.938196771
10.46000244	0.132604386	0.959755065	10.4899707	0.132895229	0.94264658	10.50999023	0.132741805	0.957437216		10.48002197	0.133073926	0.946080905	10.43998291	0.133135154	0.933704725	10.51005127	0.13286517	0.965804182		10.49998047	0.133186511	0.959772624	10.47996094	0.132779728	0.934836015	10.4899707	0.132738423	0.938964064
10.47001221	0.13273857	0.960563306	10.49998047	0.133027056	0.943390614	10.52	0.132875152	0.958188804		10.4899707	0.133209847	0.946846407	10.44999268	0.133268073	0.934470227	10.52	0.132996833	0.966580996		10.50999023	0.133320174	0.96055871	10.4899707	0.132913106	0.935591131	10.49998047	0.132871767	0.939716239
10.48002197	0.132872755	0.9613791	10.50999023	0.13316056	0.944153533	10.53000977	0.133009615	0.958944169		10.49998047	0.133341292	0.94761568	10.46000244	0.13340155	0.935250812	10.53000977	0.133132401	0.96739552		10.52	0.133452159	0.961325808	10.49998047	0.133043695	0.936338657	10.50999023	0.133005668	0.940483532
10.49003174	0.132999701	0.962160903	10.52	0.133292946	0.944924005	10.54001953	0.133142404	0.959722195		10.50999023	0.133468263	0.94837364	10.46995117	0.133531119	0.93603894	10.54001953	0.133265738	0.968179876		10.53000977	0.133580789	0.962085311	10.50999023	0.133172051	0.937093772	10.52	0.133139011	0.941277284
10.49998047	0.133129987	0.962957813	10.52994873	0.133421422	0.945686924	10.5500293	0.133272403	0.960503998		10.52	0.133601946	0.949116516	10.47996094	0.133658453	0.936827067	10.5500293	0.133394054	0.968975546		10.5399585	0.133712215	0.962848612	10.52	0.133303198	0.937833709	10.53000977	0.133270123	0.942063476
10.50999023	0.133265842	0.96376983	10.5399585	0.13354878	0.946434735	10.56003906	0.133401844	0.961266917		10.53000977	0.133737866	0.949855621	10.4899707	0.133790814	0.937607652	10.56003906	0.133525159	0.969771215		10.54996826	0.133849234	0.963604318	10.52994873	0.133438809	0.938592619	10.5399585	0.133398445	0.94282699
10.52	0.13339947	0.96456674	10.54996826	0.133681725	0.947182546	10.56998779	0.133535191	0.962033612		10.54001953	0.133872668	0.950575871	10.49998047	0.133926525	0.938399551	10.57004883	0.133657938	0.970555571		10.55997803	0.133985134	0.964356226	10.5399585	0.133573304	0.939340145	10.54996826	0.133530115	0.943601843
10.53000977	0.1335292	0.965356097	10.55997803	0.133819138	0.947930358	10.57999756	0.133669654	0.962807861		10.54996826	0.13400747	0.951296121	10.50999023	0.13406112	0.939168823	10.57999756	0.133793506	0.971351241		10.56998779	0.134118797	0.965100539	10.54996826	0.133705009	0.940087672	10.55997803	0.133664574	0.944380475
10.54001953	0.133664497	0.966130346	10.56998779	0.1339532	0.948666839	10.59000732	0.133803559	0.963559449		10.55997803	0.134141153	0.952057852	10.52	0.134195714	0.939919241	10.59000732	0.133925727	0.972128055		10.57999756	0.134253019	0.965844852	10.55997803	0.133838388	0.940816225	10.56998779	0.133800149	0.945143989
10.5500293	0.133798125	0.966912149	10.57999756	0.134087821	0.94941465	10.60001709	0.133934674	0.964318591		10.56998779	0.134273157	0.952834667	10.53000977	0.134330309	0.94071114	10.60001709	0.13405739	0.972897328		10.59000732	0.134386682	0.966615748	10.56998779	0.133971767	0.941575135	10.57999756	0.133933492	0.945892383
10.55997803	0.133928968	0.967705282	10.58994629	0.134221324	0.950173792	10.61002686	0.134066347	0.965085287		10.57999756	0.134402925	0.953592627	10.5399585	0.134464345	0.941503038	10.61002686	0.134189611	0.973700539		10.60001709	0.13451643	0.967375251	10.57999756	0.134102355	0.942341634	10.59000732	0.134065162	0.946640778
10.56998779	0.134058142	0.968494638	10.59995605	0.134355944	0.950948041	10.62003662	0.134199694	0.965859536		10.59000732	0.134533252	0.954343044	10.54996826	0.134595588	0.942302478	10.62003662	0.134322948	0.974515063		10.60996582	0.134643941	0.968130956	10.58994629	0.134230711	0.943115722	10.60001709	0.134198505	0.947404292
10.57999756	0.134187315	0.969287772	10.60996582	0.134487772	0.95171096	10.62998535	0.134330251	0.966641339		10.60001709	0.134666375	0.955078379	10.55997803	0.13472404	0.943083064	10.63004639	0.134451264	0.975299419		10.61997559	0.134777604	0.968909447	10.59995605	0.134357952	0.94388981	10.60996582	0.134329617	0.948160246
10.59000732	0.134320385	0.970080905	10.61997559	0.134616806	0.952470101	10.63999512	0.134459135	0.967415588		10.61002686	0.134802296	0.955825026	10.56998779	0.134855842	0.943848565	10.64005615	0.134580696	0.976098859		10.62998535	0.134914623	0.969680343	10.60996582	0.13449133	0.944644926	10.61997559	0.134456265	0.94891242
10.60001709	0.13445457	0.970874038	10.62998535	0.134748634	0.953221689	10.65000488	0.13458746	0.968174729		10.61997559	0.134935979	0.956567902	10.57999756	0.134991553	0.944610296	10.65000488	0.134712917	0.976890758		10.63999512	0.135048286	0.970428453	10.61997559	0.134626942	0.945403836	10.62998535	0.134586261	0.949664594
10.61002686	0.13458764	0.971652064	10.63999512	0.134883254	0.953977054	10.66001465	0.134723039	0.968952755		10.62998535	0.135069662	0.957307007	10.59000732	0.13512894	0.945375798	10.66001465	0.134849601	0.97769774		10.65000488	0.135180271	0.971172766	10.62998535	0.134763669	0.946139978	10.63999512	0.134719047	0.950439447
10.61997559	0.134719041	0.972426313	10.64994385	0.135018992	0.954724866	10.67002441	0.134860849	0.969734558		10.63999512	0.135203345	0.958072508	10.59995605	0.135261859	0.946118674	10.67002441	0.134984053	0.978493409		10.66001465	0.135315053	0.971928472	10.63999512	0.134898164	0.946887504	10.65000488	0.134856296	0.951206741
10.62998535	0.134853225	0.973219446	10.65995361	0.135153612	0.955453793	10.68003418	0.134994196	0.970489923		10.65000488	0.135337587	0.958845552	10.60996582	0.13539422	0.946887946	10.68003418	0.135116832	0.979262682		10.66996338	0.135449834	0.972706963	10.64994385	0.135030985	0.947631236	10.66001465	0.134991871	0.951955135
10.63999512	0.134986296	0.974027687	10.66996338	0.135288232	0.956197828	10.68998291	0.135126985	0.971245288		10.66001465	0.135467914	0.959603512	10.61997559	0.135527698	0.947676074	10.69004395	0.135250169	0.980043267		10.67997314	0.13558126	0.973481656	10.65995361	0.135164364	0.948390146	10.66996338	0.135124656	0.952707309
10.65000488	0.135116582	0.974843481	10.67997314	0.135421177	0.956949416	10.69999268	0.135260332	0.972023314		10.67002441	0.135595444	0.960357701	10.62998535	0.1356595	0.948452888	10.70005371	0.135384622	0.980846478		10.68998291	0.135708771	0.974260147	10.66996338	0.135296627	0.949130083	10.67997314	0.135259115	0.953478383
10.66001465	0.135244642	0.975647945	10.68998291	0.135549653	0.957701004	10.71000244	0.135394795	0.97281267		10.67997314	0.135727449	0.961123202	10.63999512	0.135787951	0.949214619	10.71000244	0.135517959	0.981642148		10.69999268	0.135839638	0.97506522	10.67997314	0.135424983	0.949858637	10.68998291	0.13539469	0.954264575
10.67002441	0.135377713	0.976452408	10.69999268	0.135678688	0.958441262	10.72001221	0.135525352	0.973590696		10.68998291	0.135863369	0.961903788	10.65000488	0.135918078	0.949972579	10.72001221	0.135646274	0.982418962		10.71000244	0.135975538	0.975881686	10.68998291	0.135558362	0.950594779	10.69999268	0.135524128	0.955046987
10.67997314	0.135514124	0.977256872	10.70994141	0.135811632	0.959185296	10.73002197	0.135652561	0.974346061		10.69999268	0.135999289	0.962684373	10.65995361	0.136052114	0.950741852	10.73002197	0.135775706	0.98320709		10.72001221	0.136111438	0.976675367	10.69999268	0.135693973	0.951338511	10.71000244	0.135651334	0.95583318
10.68998291	0.135647195	0.978038675	10.71995117	0.13594737	0.959933107	10.74003174	0.13578814	0.97510898		10.71000244	0.136134091	0.963446104	10.66996338	0.136186708	0.951511124	10.74003174	0.135911274	0.983995217		10.72996094	0.136245101	0.977453858	10.71000244	0.13582791	0.952074654	10.72001221	0.135783562	0.956604253
10.69999268	0.135777481	0.978812924	10.72996094	0.136080873	0.960662035	10.7500415	0.135923719	0.975879452		10.72001221	0.136267774	0.964207835	10.67997314	0.136321303	0.952280397	10.7500415	0.136047958	0.984775802		10.7399707	0.136379883	0.978239943	10.71995117	0.135961289	0.952807002	10.72996094	0.135920253	0.957360207
10.71000244	0.135909439	0.979606057	10.7399707	0.136211583	0.961368301	10.75999023	0.136058182	0.976634817		10.73002197	0.136402576	0.96498842	10.68998291	0.13645478	0.953042128	10.76005127	0.136181295	0.985529991		10.74998047	0.136514105	0.979045017	10.72996094	0.136095784	0.953546939	10.7399707	0.136054712	0.958097262
10.72001221	0.136043623	0.980418075	10.74998047	0.136346204	0.962123666	10.77	0.136191528	0.977375075		10.7399707	0.136535699	0.965765235	10.69999268	0.136589375	0.953815171	10.77	0.136314632	0.986291722		10.75999023	0.136650005	0.979842495	10.7399707	0.136230279	0.954302054	10.74998047	0.136188056	0.958822978
10.73002197	0.136172796	0.981222538	10.75999023	0.136481941	0.962894138	10.78000977	0.136324875	0.978137994		10.74998047	0.136663229	0.966526965	10.71000244	0.136722294	0.954595757	10.78000977	0.136448527	0.987091162		10.77	0.136777516	0.980636176	10.74998047	0.136359751	0.95505717	10.75999023	0.136323631	0.959575152
10.74003174	0.136299742	0.982019448	10.77	0.13661321	0.963657057	10.79001953	0.136457664	0.978919796		10.75999023	0.13679076	0.967292467	10.71995117	0.136852421	0.955365029	10.79001953	0.136580748	0.987894373		10.78000977	0.136905027	0.981422262	10.75999023	0.136488108	0.95580849	10.77	0.136456416	0.960353785
10.74998047	0.136430029	0.982816358	10.77994873	0.136741686	0.964408645	10.8000293	0.136587664	0.979697822		10.77	0.136924443	0.96806174	10.72996094	0.136979755	0.956145615	10.8000293	0.136707948	0.988689984		10.7899585	0.137037572	0.98220455	10.77	0.13662037	0.956548428	10.78000977	0.136585296	0.961124858
10.75999023	0.136565327	0.983620822	10.7899585	0.136871279	0.965167787	10.81003906	0.136714873	0.980456964		10.78000977	0.137060363	0.968823471	10.7399707	0.137111557	0.956937513	10.81003906	0.136836264	0.989466798		10.79996826	0.137173472	0.98296785	10.77994873	0.136757098	0.957288365	10.7899585	0.136713618	0.961880812
10.77	0.136702295	0.984402625	10.79996826	0.137007017	0.965945813	10.81998779	0.136846546	0.981212329		10.79001953	0.137194046	0.969558805	10.74998047	0.137248386	0.957729411	10.82004883	0.136971832	0.990247384		10.80997803	0.137307135	0.983708366	10.7899585	0.136888802	0.958013124	10.79996826	0.136845288	0.962629207
10.78000977	0.136835922	0.985176874	10.80997803	0.137144989	0.966716285	10.82999756	0.136983241	0.981990355		10.79996826	0.137326051	0.97029791	10.75999023	0.137384097	0.958502455	10.82999756	0.137108516	0.991024198		10.81998779	0.137438001	0.984456477	10.79996826	0.137021065	0.958749266	10.80997803	0.136981979	0.963370042
10.79001953	0.136968993	0.98596623	10.81998779	0.137278492	0.967464096	10.84000732	0.137117704	0.982753274		10.80997803	0.137459734	0.971048328	10.77	0.137517575	0.959279269	10.84000732	0.137240737	0.991778387		10.82999756	0.137571664	0.985223575	10.80997803	0.13715556	0.959489204	10.81998779	0.137115322	0.964114657
10.8000293	0.137102064	0.986770694	10.82999756	0.137409761	0.968211908	10.85001709	0.13725105	0.983497308		10.81998779	0.137595654	0.971828913	10.78000977	0.137653286	0.960052313	10.85001709	0.1373724	0.992555202		10.84000732	0.137707564	0.985998268	10.81998779	0.137288939	0.960244319	10.82999756	0.13724755	0.964863051
10.80997803	0.137235134	0.987571381	10.83994629	0.137545499	0.969005041	10.86002686	0.137384397	0.98425645		10.82999756	0.13772654	0.972579331	10.7899585	0.137787881	0.960855524	10.86002686	0.137506853	0.993354642		10.85001709	0.137838431	0.986769164	10.82999756	0.137419528	0.96099564	10.84000732	0.137380335	0.965622785
10.81998779	0.137363194	0.988364514	10.84995605	0.13767956	0.969775513	10.87003662	0.137518302	0.985030699		10.84000732	0.137855189	0.973337291	10.79996826	0.137917449	0.961647422	10.87003662	0.137642421	0.994154082		10.85996582	0.137968179	0.987532464	10.83994629	0.137546768	0.961739371	10.85001709	0.13751591	0.966405197
10.82999756	0.137493481	0.989150094	10.85996582	0.137809712	0.970534655	10.87998535	0.137649417	0.985816279		10.85001709	0.137989991	0.974087709	10.80997803	0.138043666	0.962431779	10.88004639	0.137770737	0.994949751		10.86997559	0.138100724	0.988299563	10.84995605	0.13767903	0.962498281	10.85996582	0.137649253	0.96718761
10.84000732	0.137627665	0.98992812	10.86997559	0.137935395	0.971286243	10.88999512	0.137776627	0.986598081		10.86002686	0.138125911	0.974823043	10.81998779	0.138173234	0.963227448	10.89005615	0.137897937	0.995752962		10.87998535	0.138236624	0.989062863	10.85996582	0.137812967	0.963260986	10.86997559	0.13777646	0.967954903
10.85001709	0.137762963	0.990702369	10.87998535	0.138067781	0.972052939	10.90000488	0.137907184	0.987376107		10.86997559	0.138260713	0.975562148	10.82999756	0.138308946	0.964008034	10.90000488	0.138031274	0.996548632		10.88999512	0.138372524	0.989822366	10.86997559	0.137950253	0.964038868	10.87998535	0.137904782	0.968733536
10.86002686	0.137896033	0.991461511	10.88999512	0.138204636	0.972819634	10.91001465	0.138042763	0.988176794		10.87998535	0.138393277	0.976297482	10.84000732	0.138444657	0.964773535	10.91001465	0.138167958	0.997359385		10.90000488	0.138506187	0.990585667	10.87998535	0.13808419	0.964801573	10.88999512	0.138040357	0.969519728
10.86997559	0.138031331	0.992250867	10.89994385	0.138338139	0.973552338	10.92002441	0.138178341	0.988969928		10.88999512	0.138528078	0.977055442	10.84995605	0.138575901	0.965523953	10.92002441	0.138303526	0.998151283		10.91001465	0.138640968	0.99134517	10.88999512	0.138217569	0.965564277	10.90000488	0.138175932	0.97030592
10.87998535	0.138163845	0.993040224	10.90995361	0.138468849	0.974288819	10.93003418	0.138311688	0.989732846		10.90000488	0.13866288	0.977824715	10.85996582	0.13870882	0.966293226	10.93003418	0.138435748	0.99893941		10.91996338	0.138775191	0.992112268	10.89994385	0.13835318	0.966338365	10.91001465	0.138310391	0.971076994
10.88999512	0.138293575	0.99384091	10.91996338	0.13860347	0.975040407	10.93998291	0.138446151	0.99051459		10.91001465	0.138793766	0.978582674	10.86997559	0.138842298	0.967081353	10.94004395	0.1385702	0.999742621		10.92997314	0.138906617	0.992883164	10.90995361	0.138486559	0.967120043	10.91996338	0.13844485	0.971855626
10.90000488	0.138422748	0.994641597	10.92997314	0.13873809	0.975810879	10.94999268	0.138580614	0.991319054		10.92002441	0.138923534	0.979329321	10.87998535	0.138975775	0.967880793	10.95005371	0.138705769	1.000549603		10.93998291	0.139035246	0.993650262	10.91996338	0.138613799	0.967882747	10.92997314	0.138580425	0.972645598
10.91001465	0.138553035	0.995434731	10.93998291	0.138867683	0.97654736	10.96000244	0.138713403	0.992112187		10.92997314	0.139058335	0.980098594	10.88999512	0.139104227	0.968650066	10.96000244	0.138836316	1.00133396		10.94999268	0.139168909	0.994421158	10.92997314	0.138743271	0.968649246	10.93998291	0.138713769	0.97343557
10.92002441	0.138688333	0.996224087	10.94999268	0.138997835	0.977298948	10.97001221	0.138841728	0.99290532		10.93998291	0.139193137	0.980860325	10.90000488	0.139237704	0.969430652	10.97001221	0.1389624	1.002118316		10.96000244	0.139304809	0.995195851	10.93998291	0.13887665	0.96941954	10.94999268	0.138840975	0.974210423
10.92997314	0.138822517	0.997013443	10.95994141	0.139131897	0.978050537	10.98002197	0.138968938	0.9936909		10.94999268	0.139325142	0.981618285	10.90995361	0.13937174	0.970199924	10.98002197	0.139091832	1.00289136		10.97001221	0.139436794	0.995947759	10.94999268	0.139011145	0.97017086	10.96000244	0.138968181	0.974977717
10.93998291	0.138954474	0.9978028	10.96995117	0.139266517	0.978805902	10.99003174	0.139102285	0.994465149		10.96000244	0.139456588	0.982368703	10.91996338	0.139507452	0.970969197	10.99003174	0.1392274	1.003675716		10.97996094	0.139569339	0.996703465	10.96000244	0.13914285	0.97092977	10.97001221	0.139099851	0.97575257
10.94999268	0.139086988	0.998588379	10.97996094	0.13940002	0.979553713	11.0000415	0.139237863	0.995243175		10.97001221	0.139592508	0.98311535	10.92997314	0.139640929	0.971723386	11.0000415	0.139360737	1.004456302		10.9899707	0.139705239	0.997455373	10.96995117	0.139273997	0.971654529	10.97996094	0.139235426	0.976523643
10.96000244	0.139221172	0.999389066	10.9899707	0.139533524	0.980286417	11.00999023	0.13937121	0.995987209		10.98002197	0.139729547	0.983888393	10.93998291	0.139776641	0.972485116	11.01005127	0.1394924	1.005218033		10.99998047	0.139840021	0.998207281	10.97996094	0.139409608	0.972402056	10.9899707	0.139368769	0.977275817
10.97001221	0.139353129	1.000174646	10.99998047	0.139669261	0.981049336	11.02	0.139502883	0.996746351		10.9899707	0.139860433	0.984650124	10.94999268	0.139910118	0.97325816	11.02	0.139625737	1.005991076		11.00999023	0.139970887	0.998981974	10.9899707	0.139542429	0.973145787	10.99998047	0.139499323	0.978016652
10.98002197	0.139482303	1.00097911	11.00999023	0.139803882	0.981812254	11.03000977	0.139637346	0.997516823		10.99998047	0.139986845	0.985393	10.96000244	0.140043596	0.974031204	11.03000977	0.139761305	1.006782974		11.02	0.140098398	0.999749073	10.99998047	0.139673575	0.973897108	11.00999023	0.139633782	0.978780166
10.99003174	0.139610362	1.001783573	11.02	0.139934592	0.982563842	11.04001953	0.139770693	0.998291072		11.00999023	0.140115493	0.986158502	10.96995117	0.140173164	0.974781622	11.04001953	0.139893526	1.007586186		11.03000977	0.140228147	1.000516171	11.00999023	0.139801931	0.97464084	11.02	0.139768241	0.979551239
10.99998047	0.139743433	1.002591814	11.02994873	0.140064185	0.9833041	11.0500293	0.139900134	0.999053991		11.02	0.140250295	0.986924003	10.97996094	0.140303849	0.975547123	11.0500293	0.140021842	1.008385626		11.0399585	0.140362928	1.001287067	11.02	0.139936427	0.975392161	11.03000977	0.139898795	0.980310973
11.00999023	0.139878731	1.003411385	11.0399585	0.140197688	0.984067019	11.06003906	0.140030134	0.999809356		11.03000977	0.140387334	0.987678192	10.9899707	0.14043621	0.976320167	11.06003906	0.140152389	1.009192608		11.04996826	0.14049771	1.002050367	11.02994873	0.140072038	0.976132098	11.0399585	0.140028791	0.981085826
11.02	0.140014028	1.004208295	11.04996826	0.140334543	0.984822384	11.06998779	0.140164038	1.000557167		11.04001953	0.140519898	0.988417297	10.99998047	0.140570805	0.977078127	11.07004883	0.140287958	1.010003361		11.05997803	0.140631373	1.002806073	11.0399585	0.140206533	0.976864446	11.04996826	0.140161577	0.981860679
11.03000977	0.140148213	1.004993874	11.05997803	0.140465253	0.985581525	11.07999756	0.140299617	1.001312532		11.04996826	0.140650784	0.989175257	11.00999023	0.140702607	0.977832315	11.07999756	0.14042241	1.01079903		11.06998779	0.140762239	1.003588361	11.04996826	0.140337121	0.977596794	11.05997803	0.140296036	0.982631752
11.04001953	0.140282397	1.005794561	11.06998779	0.140596522	0.986321783	11.09000732	0.140432964	1.002060344		11.05997803	0.140784467	0.98994453	11.02	0.140838318	0.978578962	11.09000732	0.140556863	1.011572074		11.07999756	0.140897021	1.004378244	11.05997803	0.140472732	0.978336731	11.06998779	0.140430495	0.983387706
11.0500293	0.140417695	1.006617909	11.07999756	0.140731143	0.987058264	11.10001709	0.140566311	1.002800601		11.06998779	0.140919269	0.990732657	11.03000977	0.14097403	0.979363319	11.10001709	0.140692431	1.012360201		11.09000732	0.141030684	1.005152938	11.06998779	0.140608344	0.979099436	11.07999756	0.140563838	0.984120981
11.05997803	0.140546868	1.007433703	11.08994629	0.140869115	0.987817406	11.11002686	0.14070189	1.00356352		11.07999756	0.141049037	0.991498159	11.0399585	0.14110639	0.980147675	11.11002686	0.140826884	1.013152099		11.10001709	0.141160432	1.005920036	11.07999756	0.140737816	0.979854551	11.09000732	0.140699413	0.984873156
11.06998779	0.1406727	1.008253274	11.09995605	0.140999825	0.988565217	11.12003662	0.140835236	1.004326439		11.09000732	0.141178804	0.992259889	11.04996826	0.141233725	0.98092449	11.12003662	0.140958547	1.013959081		11.10996582	0.14129018	1.006687134	11.08994629	0.140867289	0.980605872	11.10001709	0.140832199	0.985663128
11.07999756	0.140801874	1.009050184	11.10996582	0.141126067	0.989320582	11.12998535	0.140965794	1.005078027		11.10001709	0.141311368	0.993036704	11.05997803	0.141362176	0.981705075	11.13004639	0.141085747	1.014754751		11.11997559	0.141423843	1.007465625	11.09995605	0.141000667	0.981349603	11.10996582	0.140964426	0.98643798
11.09000732	0.140938285	1.009854648	11.11997559	0.141254542	0.990079665	11.13999512	0.141095235	1.005833392		11.11002686	0.14144617	0.993798435	11.06998779	0.141495653	0.982500745	11.14005615	0.141217968	1.015546649		11.12998535	0.141559743	1.008228925	11.10996582	0.141137395	0.982100924	11.11997559	0.141093864	0.987201494
11.10001709	0.141071356	1.010644005	11.12998535	0.141389163	0.990838807	11.15000488	0.141229698	1.006615195		11.11997559	0.141580972	0.994556395	11.07999756	0.141629689	0.98328133	11.15000488	0.141353536	1.016342318		11.13999512	0.141693406	1.008984631	11.11997559	0.141269657	0.982840861	11.12998535	0.141224976	0.987987686
11.11002686	0.141202756	1.01142203	11.13999512	0.141523783	0.991590395	11.16001465	0.141364161	1.00739322		11.12998535	0.141714095	0.995303042	11.09000732	0.141763167	0.984054374	11.16001465	0.141486873	1.017134217		11.15000488	0.141825391	1.009732742	11.12998535	0.141400246	0.983584593	11.13999512	0.141361667	0.988766319
11.11997559	0.141335827	1.012218941	11.14994385	0.141656169	0.992326876	11.17002441	0.141494718	1.008159916		11.13999512	0.141847778	0.996064772	11.09995605	0.141895528	0.984823646	11.17002441	0.141617421	1.017903489		11.16001465	0.141959054	1.010492245	11.13999512	0.141534741	0.984332119	11.15000488	0.141496126	0.989533612
11.12998535	0.141470011	1.013023404	11.15995361	0.141789114	0.993067133	11.18003418	0.141626949	1.008915281		11.15000488	0.141980342	0.996837816	11.10996582	0.142028447	0.985615545	11.18003418	0.141751873	1.018687846		11.16996338	0.14209104	1.011255545	11.14994385	0.141671468	0.985098618	11.16001465	0.141625564	0.990300906
11.13999512	0.141600298	1.013824091	11.16996338	0.141922617	0.993837606	11.18998291	0.141763643	1.009685753		11.16001465	0.142108991	0.997610859	11.11997559	0.142163041	0.986422527	11.19004395	0.141887442	1.019494828		11.17997314	0.142221347	1.012030239	11.15995361	0.141802615	0.985857528	11.16996338	0.141760023	0.991064419
11.15000488	0.141730028	1.014617224	11.17997314	0.14205612	0.994623185	11.19999268	0.141901454	1.010467556		11.17002441	0.14223764	0.998357506	11.12998535	0.142294285	0.987218196	11.20005371	0.142021894	1.020298039		11.18998291	0.142348858	1.012812527	11.16996338	0.141928739	0.986605055	11.17997314	0.14189783	0.991865731
11.16001465	0.141861428	1.015433019	11.18998291	0.142185714	0.995389881	11.21000244	0.142029779	1.011245582		11.17997314	0.142371323	0.999096612	11.13999512	0.142422736	0.987998781	11.21000244	0.14215021	1.02110125		11.19999268	0.142481962	1.013591018	11.17997314	0.142058211	0.987352581	11.18998291	0.142028942	0.992655703
11.17002441	0.141995612	1.016241259	11.19999268	0.142315307	0.996160353	11.22001221	0.142154757	1.012019831		11.18998291	0.142505565	0.999847029	11.15000488	0.142554538	0.988790739	11.22001221	0.142276294	1.021896919		11.21000244	0.142617862	1.014361913	11.18998291	0.142192706	0.988100107	11.19999268	0.142153358	0.993415437
11.17997314	0.142129797	1.017030615	11.20994141	0.142449927	0.996923272	11.23002197	0.142286988	1.012805411		11.19999268	0.142643164	1.000571051	11.15995361	0.14269025	0.989586408	11.23002197	0.142406842	1.022696359		11.22001221	0.142753762	1.015125214	11.19999268	0.142327202	0.988847633	11.21000244	0.14228168	0.994194069
11.18998291	0.142262867	1.017816195	11.21995117	0.142585665	0.997678637	11.24003174	0.142421451	1.013606097		11.21000244	0.142779084	1.001298843	11.16996338	0.142824844	0.99035568	11.24003174	0.142543526	1.023488258		11.22996094	0.142887425	1.01589611	11.21000244	0.142458906	0.98958757	11.22001221	0.142417256	0.994968922
11.19999268	0.142398165	1.018605551	11.22996094	0.142719168	0.998434002	11.2500415	0.142553124	1.014361462		11.22001221	0.142911089	1.002041719	11.17997314	0.142957205	0.991117411	11.2500415	0.142677978	1.024280156		11.2399707	0.143021088	1.016678398	11.21995117	0.142591169	0.99034648	11.22996094	0.142551715	0.995728656
11.21000244	0.142532349	1.019410015	11.2399707	0.142850995	0.999166706	11.25999023	0.142686471	1.015128158		11.23002197	0.143043653	1.00280345	11.18998291	0.143090683	0.991897997	11.26005127	0.14280741	1.025064512		11.24998047	0.14315587	1.017472079	11.22996094	0.142725664	0.991124363	11.2399707	0.142683942	0.996469491
11.22001221	0.142662636	1.020218256	11.24998047	0.142984499	0.99991074	11.27	0.142819818	1.015909961		11.2399707	0.143175658	1.003557639	11.19999268	0.143223602	0.992697437	11.27	0.142940747	1.025867724		11.25999023	0.143287855	1.018258164	11.2399707	0.142858485	0.991894657	11.24998047	0.142816728	0.997229225
11.23002197	0.142792923	1.021026496	11.25999023	0.143115767	1.000658552	11.28000977	0.142952607	1.016703094		11.24998047	0.143303188	1.004308057	11.21000244	0.143353728	0.993485564	11.28000977	0.143075199	1.026682248		11.27	0.143415366	1.01904425	11.24998047	0.142986841	0.992661156	11.25999023	0.142950071	0.998011637
11.24003174	0.142923766	1.02184229	11.27	0.143245361	1.001402586	11.29001953	0.143085954	1.017488674		11.25999023	0.143436871	1.005058474	11.21995117	0.14348218	0.994269921	11.29001953	0.143208536	1.027493001		11.28000977	0.14354791	1.019807551	11.25999023	0.143116872	0.993420065	11.27	0.143083414	0.998801609
11.24998047	0.143057951	1.022661861	11.27994873	0.143373837	1.00213529	11.3000293	0.143215395	1.01827803		11.27	0.14357391	1.005805121	11.22996094	0.143611748	0.995050506	11.3000293	0.143336852	1.028296212		11.2899585	0.143684929	1.020586042	11.27	0.143250809	0.994190359	11.28000977	0.143213968	0.999572683
11.25999023	0.143191578	1.023447441	11.2899585	0.143505664	1.002871771	11.31003906	0.14334651	1.019067386		11.28000977	0.14370983	1.006555539	11.2399707	0.143747459	0.995834863	11.31003906	0.143466283	1.029103194		11.29996826	0.143820829	1.021364532	11.27994873	0.143385304	0.994960653	11.2899585	0.143343964	1.000347535
11.27	0.143323535	1.024233021	11.29996826	0.143641402	1.003600698	11.31998779	0.143479299	1.019856743		11.29001953	0.143842395	1.007294644	11.24998047	0.143884288	0.996615448	11.32004883	0.143601852	1.029910176		11.30997803	0.143952814	1.022120238	11.2899585	0.143518683	0.995715768	11.29996826	0.14347675	1.001118609
11.28000977	0.143456606	1.025037484	11.30997803	0.143777698	1.004322072	11.32999756	0.143614878	1.020642322		11.29996826	0.143977196	1.008060146	11.25999023	0.144017765	0.997373408	11.32999756	0.143738536	1.030713387		11.31998779	0.144087596	1.022879741	11.29996826	0.143652061	0.996451911	11.30997803	0.143611209	1.001882122
11.29001953	0.143593017	1.025841948	11.31998779	0.14391176	1.005050999	11.34000732	0.143748225	1.021401464		11.30997803	0.144111439	1.008848273	11.27	0.144150685	0.998138909	11.34000732	0.143869083	1.031497743		11.32999756	0.144223496	1.023658232	11.30997803	0.143784882	0.99721082	11.31998779	0.143744552	1.002630517
11.3000293	0.143726088	1.026650189	11.32999756	0.144045263	1.005795033	11.35001709	0.143878782	1.022171936		11.31998779	0.144241765	1.009617546	11.28000977	0.144285279	0.998904411	11.35001709	0.144000189	1.0322821		11.34000732	0.144353803	1.024429128	11.31998779	0.143917145	0.997973525	11.32999756	0.143877896	1.00339403
11.30997803	0.143853034	1.027443322	11.33994629	0.144178766	1.006554175	11.36002686	0.144012129	1.022946186		11.32999756	0.144369296	1.010371735	11.2899585	0.144418757	0.999677455	11.36002686	0.144134641	1.033089082		11.35001709	0.144479637	1.025196226	11.32999756	0.144046617	0.998721051	11.34000732	0.144009565	1.004168883
11.31998779	0.143981094	1.028244009	11.34995605	0.144310594	1.007317094	11.37003662	0.144145476	1.023724211		11.34000732	0.144500182	1.011125924	11.29996826	0.144547208	1.000439186	11.37003662	0.144264073	1.033903606		11.35996582	0.144609944	1.025963324	11.33994629	0.144173858	0.99948755	11.35001709	0.144142908	1.004943736
11.32999756	0.144113607	1.029052249	11.35996582	0.144440745	1.008068682	11.37998535	0.144272685	1.024509791		11.35001709	0.144636102	1.011883884	11.30997803	0.144676776	1.001204687	11.38004639	0.144391273	1.034699275		11.36997559	0.144746963	1.026730422	11.34995605	0.144307236	1.000250255	11.35996582	0.144272346	1.005695911
11.34000732	0.144246678	1.029856713	11.36997559	0.144572573	1.008835377	11.38999512	0.144401011	1.025291594		11.36002686	0.144772022	1.012645614	11.31998779	0.144812488	1.001966418	11.39005615	0.144523494	1.035502486		11.37998535	0.144883981	1.02749752	11.35996582	0.144443964	1.001001575	11.36997559	0.144400668	1.006451865
11.35001709	0.144379749	1.030649846	11.37998535	0.14470831	1.009575635	11.40000488	0.144536589	1.026065843		11.36997559	0.144905705	1.01338472	11.32999756	0.144948199	1.002724378	11.40000488	0.144660178	1.036301927		11.38999512	0.145017644	1.028245631	11.36997559	0.144578459	1.001749102	11.37998535	0.144532896	1.007204039
11.36002686	0.144510036	1.031450533	11.38999512	0.144844048	1.010323447	11.41001465	0.144669936	1.026832538		11.37998535	0.145039388	1.014127596	11.34000732	0.145082794	1.003482338	11.41001465	0.144794631	1.037097596		11.40000488	0.145149629	1.028993742	11.37998535	0.144711838	1.002492833	11.38999512	0.144668471	1.007963773
11.36997559	0.144643106	1.032270104	11.39994385	0.144977551	1.011059927	11.42002441	0.144805515	1.02758035		11.38999512	0.145173631	1.014900639	11.34995605	0.145215154	1.004236526	11.42002441	0.144928525	1.037870639		11.41001465	0.145284411	1.029772232	11.38999512	0.144847449	1.003247949	11.40000488	0.14480293	1.008719727
11.37998535	0.144778404	1.033085898	11.40995361	0.145111054	1.011807739	11.43003418	0.144941093	1.028331938		11.40000488	0.145307314	1.01566237	11.35996582	0.145348632	1.00500957	11.43003418	0.145061862	1.038658767		11.41996338	0.145418074	1.030558318	11.39994385	0.14498027	1.004018242	11.41001465	0.144936832	1.009460562
11.38999512	0.144909804	1.0339168	11.41996338	0.145245116	1.012570657	11.43998291	0.145075556	1.029094857		11.41001465	0.145434844	1.01642033	11.36997559	0.145481551	1.005793926	11.44004395	0.145196315	1.039473291		11.42997314	0.145546704	1.031344404	11.40995361	0.145112533	1.004761974	11.41996338	0.145071291	1.010227855
11.40000488	0.145038421	1.034743924	11.42997314	0.145376385	1.013322245	11.44999268	0.145206113	1.029876659		11.42002441	0.145563493	1.017178289	11.37998535	0.145610002	1.006589596	11.45005371	0.145330767	1.040287815		11.43998291	0.145676452	1.03213049	11.41996338	0.145240889	1.005501911	11.42997314	0.145204634	1.011006488
11.41001465	0.145167594	1.035574826	11.43998291	0.145503744	1.014073834	11.46000244	0.145335555	1.030654685		11.42997314	0.145698294	1.017947562	11.38999512	0.145738453	1.00736641	11.46000244	0.145457967	1.041083484		11.44999268	0.145808996	1.032920373	11.42997314	0.145371477	1.006253232	11.43998291	0.145336862	1.011785121
11.42002441	0.145304005	1.036405727	11.44999268	0.145633337	1.014821645	11.47001221	0.145464996	1.031432711		11.43998291	0.145835333	1.018709293	11.40000488	0.145873048	1.008139454	11.47001221	0.145587399	1.041890466		11.46000244	0.145944896	1.033698864	11.43998291	0.145508763	1.006993169	11.44999268	0.145464068	1.012559974
11.42997314	0.14543819	1.037210191	11.45994141	0.145770192	1.01557701	11.48002197	0.145598343	1.03220696		11.44999268	0.145971254	1.019463482	11.40995361	0.146009876	1.008916268	11.48002197	0.145721851	1.042689906		11.47001221	0.146081915	1.034465962	11.44999268	0.145644374	1.007714134	11.46000244	0.145596853	1.013334827
11.43998291	0.145568476	1.037999547	11.46995117	0.145904812	1.016328598	11.49003174	0.145736153	1.032988763		11.46000244	0.146107174	1.020210129	11.41996338	0.146144471	1.009685541	11.49003174	0.145858536	1.043470492		11.47996094	0.146217815	1.035229262	11.46000244	0.145776079	1.008442687	11.47001221	0.145731313	1.014113459
11.44999268	0.145701547	1.038796458	11.47996094	0.146039433	1.017083963	11.5000415	0.1458695	1.033744128		11.47001221	0.146241975	1.020986943	11.42997314	0.146277949	1.010443501	11.5000415	0.145990757	1.044254848		11.4899707	0.146353715	1.036000158	11.46995117	0.145910574	1.009171241	11.47996094	0.145866888	1.014865634
11.46000244	0.145835731	1.039619805	11.4899707	0.146171819	1.017831774	11.50999023	0.146002847	1.03450327		11.48002197	0.146375658	1.0217713	11.43998291	0.146411435	1.011216544	11.51005127	0.146124651	1.045035434		11.49998047	0.146486259	1.036797636	11.47996094	0.146046185	1.009918767	11.4899707	0.146001347	1.015621588
11.47001221	0.145964904	1.040431823	11.49998047	0.146304763	1.018587139	11.52	0.14613731	1.035281296		11.4899707	0.146504307	1.022536801	11.44999268	0.146544354	1.012004672	11.52	0.146259104	1.045846187		11.50999023	0.146614889	1.037583722	11.4899707	0.146175657	1.010677677	11.49998047	0.146135806	1.016388881
11.48002197	0.146092964	1.041247617	11.50999023	0.146437149	1.019353835	11.53000977	0.146271764	1.036070652		11.49998047	0.146631846	1.023302303	11.46000244	0.146673364	1.012781486	11.53000977	0.146391325	1.046653169		11.52	0.1467424	1.038358415	11.49998047	0.146301781	1.011425203	11.50999023	0.146269141	1.017178853
11.49003174	0.146222137	1.042048304	11.52	0.146566742	1.020105423	11.54001953	0.146401205	1.036863785		11.50999023	0.146765529	1.024067805	11.46995117	0.146800698	1.013569614	11.54001953	0.146519641	1.047452609		11.53000977	0.146873267	1.039133109	11.50999023	0.146431254	1.012184113	11.52	0.146398579	1.017961266
11.49998047	0.146356322	1.042856544	11.53	0.146696789	1.020872827	11.5500293	0.146527299	1.037656919		11.52	0.146898653	1.024833306	11.47996094	0.146933617	1.014357741	11.5500293	0.146647957	1.048244507		11.5399585	0.147009167	1.039892612	11.52	0.146568539	1.012939228	11.53000977	0.146525785	1.018728559
11.50999023	0.146492733	1.043653454	11.53994873	0.146829734	1.021647076	11.56003906	0.146657856	1.038431168		11.53000977	0.147032336	1.025572412	11.4899707	0.147068212	1.015149639	11.56003906	0.146782409	1.049040176		11.54996826	0.147143948	1.040633127	11.52994873	0.14670415	1.013686755	11.5399585	0.146656339	1.019488293
11.52	0.146628587	1.044423927	11.5499585	0.146966589	1.022413771	11.56998779	0.146794551	1.03921297		11.54001953	0.1471649	1.026322829	11.49998047	0.147203923	1.015933996	11.57004883	0.146919093	1.049832075		11.55997803	0.147277611	1.041385036	11.5399585	0.146838087	1.014422897	11.54996826	0.146791914	1.020248027
11.53000977	0.146761101	1.045220837	11.55996826	0.147101209	1.023150252	11.57999756	0.146931245	1.039979666		11.54996826	0.147301939	1.027077018	11.50999023	0.147339635	1.016699497	11.57999756	0.14705243	1.050605118		11.56998779	0.147410715	1.042163526	11.54996826	0.146971466	1.015166629	11.55997803	0.146928605	1.0210191
11.54001953	0.146894172	1.046036631	11.56997803	0.147236947	1.02389051	11.59000732	0.147063476	1.040719924		11.55997803	0.14743674	1.027850062	11.52	0.147476463	1.017472541	11.59000732	0.147184093	1.051393246		11.57999756	0.147544378	1.04295341	11.55997803	0.147104845	1.015936922	11.56998779	0.147061948	1.021763715
11.5500293	0.147027243	1.046844871	11.57998779	0.147373802	1.024642098	11.60001709	0.147196823	1.041490396		11.56998779	0.147565389	1.028604251	11.53000977	0.147611058	1.018260668	11.60001709	0.147316314	1.052185144		11.59000732	0.147675245	1.04374709	11.56998779	0.14723655	1.016707216	11.57999756	0.147194176	1.022531008
11.55997803	0.147155302	1.047641781	11.58999756	0.147507305	1.025397463	11.61002686	0.147331286	1.042279752		11.57999756	0.147694038	1.029354669	11.5399585	0.147740626	1.019041254	11.61002686	0.147451883	1.052988355		11.60001709	0.147804434	1.044525581	11.57999756	0.147365464	1.01746992	11.59000732	0.147326961	1.023305861
11.56998779	0.147285589	1.048442468	11.59994629	0.147634664	1.026152828	11.62003662	0.147460727	1.043080439		11.59000732	0.147829958	1.030123941	11.54996826	0.147869636	1.019818068	11.62003662	0.147584104	1.053799108		11.60996582	0.147937538	1.045300274	11.58994629	0.147492146	1.018221241	11.60001709	0.147459189	1.024076934
11.57999756	0.147419773	1.049239378	11.60995605	0.147763139	1.026904416	11.62998535	0.147589053	1.043862242		11.60001709	0.147965879	1.030889443	11.55997803	0.147999204	1.020602425	11.63004639	0.14770963	1.054594777		11.61997559	0.148073438	1.04607117	11.59995605	0.147625525	1.018980151	11.60996582	0.147587511	1.024859346
11.59000732	0.147555071	1.050028735	11.61996582	0.147894408	1.027671112	11.63999512	0.147718494	1.044636491		11.61002686	0.148099002	1.031639861	11.56998779	0.148133798	1.021375468	11.64005615	0.147840735	1.05540553		11.62998535	0.148208219	1.046823078	11.60996582	0.147765043	1.019731472	11.61997559	0.147716949	1.025637979
11.60001709	0.147688142	1.050818091	11.62997559	0.14802847	1.02843403	11.65000488	0.147852957	1.045422071		11.61997559	0.148230448	1.032390279	11.57999756	0.1482656	1.022122115	11.65000488	0.147976304	1.056220054		11.63999512	0.148341882	1.047582581	11.61997559	0.147900654	1.020478998	11.62998535	0.147851408	1.026405273
11.61002686	0.147822326	1.051599894	11.63998535	0.148160856	1.029151627	11.66001465	0.147989651	1.04620765		11.62998535	0.14836525	1.033159551	11.59000732	0.148399078	1.022876304	11.66001465	0.148112988	1.057019495		11.65000488	0.148476664	1.048368667	11.62998535	0.148036265	1.021226525	11.63999512	0.147988099	1.027180126
11.61997559	0.14795484	1.052419465	11.64999512	0.148294359	1.029888108	11.67002441	0.14812523	1.046981899		11.63999512	0.14850117	1.033925053	11.59995605	0.148533673	1.023645577	11.67002441	0.148249672	1.057811393		11.66001465	0.148609767	1.049150955	11.63999512	0.14817076	1.021996818	11.65000488	0.148123674	1.02792852
11.62998535	0.148086797	1.053227706	11.65994385	0.14842898	1.030654803	11.68003418	0.148260809	1.047752372		11.65000488	0.148633175	1.0346717	11.60996582	0.148668267	1.024433704	11.68003418	0.14838524	1.058614604		11.66996338	0.148742312	1.049918053	11.64994385	0.148303581	1.022774701	11.66001465	0.148258133	1.028688254
11.63999512	0.148213743	1.054035946	11.66995361	0.148563042	1.031421499	11.68998291	0.148397503	1.048549282		11.66001465	0.148763502	1.035425889	11.61997559	0.148801186	1.025218061	11.69004395	0.148519693	1.059421586		11.67997314	0.14887206	1.050681354	11.65995361	0.148430821	1.023533611	11.66996338	0.148392592	1.029463107
11.65000488	0.148342916	1.05485174	11.67996338	0.148695428	1.032184417	11.69999268	0.148528618	1.049353745		11.67002441	0.148895507	1.036191391	11.62998535	0.148929637	1.025991104	11.70005371	0.148649125	1.060243652		11.68998291	0.149005723	1.051429465	11.66996338	0.148559177	1.024277342	11.67997314	0.148525936	1.03024174
11.66001465	0.148477101	1.055659981	11.68997314	0.148823904	1.03295489	11.71000244	0.148655828	1.050131771		11.67997314	0.149031427	1.036930496	11.63999512	0.149060881	1.026745293	11.71000244	0.148776325	1.061050634		11.69999268	0.149141623	1.052135803	11.67997314	0.14869144	1.025032458	11.68998291	0.148654258	1.031012813
11.67002441	0.148612398	1.056464445	11.69998291	0.14895629	1.033732916	11.72001221	0.148785269	1.050898467		11.68998291	0.149163991	1.037597953	11.65000488	0.149195476	1.027446689	11.72001221	0.148905756	1.061846303		11.71000244	0.149273608	1.052747203	11.68998291	0.148825935	1.025787573	11.69999268	0.148783696	1.031780106
11.67997314	0.148746583	1.057261355	11.70999268	0.149092027	1.034503388	11.73002197	0.1489175	1.051687823		11.69999268	0.149295996	1.038163595	11.65995361	0.14933007	1.028034956	11.73002197	0.149040209	1.062623118		11.72001221	0.149406153	1.053227588	11.69999268	0.148958756	1.026531305	11.71000244	0.148914249	1.032558739
11.68998291	0.148879653	1.058054488	11.71994141	0.149226648	1.035258753	11.74003174	0.149051405	1.052469626		11.71000244	0.149430798	1.038606681	11.66996338	0.149461872	1.028481813	11.74003174	0.149173546	1.063328284		11.7399707	0.149658938	1.05368424	11.71000244	0.149091019	1.027237091	11.72001221	0.149047593	1.033329812
11.69999268	0.149013281	1.058847621	11.72995117	0.149358475	1.035999011	11.7500415	0.149183636	1.053224991		11.75999023	0.149896451	1.038021713	11.71995117	0.149914803	1.027794087	11.7500415	0.149305767	1.063927865		11.77	0.149889912	1.052825526	11.71995117	0.149225514	1.027885959	11.72996094	0.149180936	1.03402151
11.71000244	0.149146351	1.059659638	11.73996094	0.149494213	1.036765706	11.75999023	0.149316983	1.053972802		11.77	0.149932528	1.037293921	11.72996094	0.149942587	1.02704744	11.76005127	0.149439661	1.064391691		11.78000977	0.149927103	1.052126784	11.72996094	0.149361125	1.028436169	11.7399707	0.14931428	1.034626273
11.72001221	0.149276638	1.060452772	11.7499707	0.149627716	1.037539955	11.77	0.149452562	1.054735721		11.78000977	0.149953084	1.036385123	11.7399707	0.149959411	1.02612733	11.78000977	0.149685693	1.064801781		11.7899585	0.149948774	1.051241962	11.7399707	0.149489481	1.028834596	11.74998047	0.149449855	1.035125203
11.73002197	0.149403584	1.061253459	11.75998047	0.149761219	1.038306651	11.78000977	0.149585351	1.055528854		11.79001953	0.149967627	1.035351884	11.74998047	0.149971419	1.025063923	11.8000293	0.149850272	1.064338426		11.79996826	0.149963245	1.050193848	11.77994873	0.149879573	1.028428342	11.79996826	0.149908188	1.034467523
11.74003174	0.149534428	1.062061699	11.76999023	0.149889695	1.039062016	11.79001953	0.14971535	1.05630688		11.79996826	0.149979653	1.034220601	11.75999023	0.149982239	1.023925098	11.81003906	0.149900761	1.06379541		11.80997803	0.149975269	1.049054593	11.7899585	0.149921707	1.02781742	11.80997803	0.149939431	1.033704009
11.74998047	0.149669726	1.06288127	11.78	0.150020406	1.039832488	11.8000293	0.149843675	1.057084906		11.80997803	0.149986854	1.033036524	11.77	0.149989465	1.02273348	11.82004883	0.149934374	1.063033679		11.81998779	0.149984916	1.047846983	11.79996826	0.149944588	1.02701677	11.81998779	0.149957424	1.032755287
11.75999023	0.149806137	1.063689511	11.78994873	0.150156143	1.04059163	11.81003906	0.149976464	1.057878039		11.81998779	0.149991679	1.031837364	11.77	0.149989465	1.02273348	11.82999756	0.149955993	1.062098485		11.81998779	0.149984916	1.047846983	11.80997803	0.149960144	1.026075722	11.82999756	0.149971791	1.031681832
11.77	0.149940321	1.064490197	11.7999585	0.150290764	1.041346995	11.81998779	0.150114833	1.058659842		11.81998779	0.149991679	1.031837364	11.78000977	0.149994282	1.021526777	11.84000732	0.149969243	1.061019995		11.82999756	0.14998974	1.046631778	11.81998779	0.149973398	1.02499807	11.84000732	0.149981415	1.030525222
11.78000977	0.150075619	1.065298438	11.80996826	0.150424267	1.042075922	11.82999756	0.150249295	1.059422761		11.82999756	0.149995297	1.030638204	11.7899585	0.149997894	1.020357785	11.85001709	0.149978866	1.05984346		11.84000732	0.149994564	1.045424168	11.82999756	0.149980583	1.023836937	11.84000732	0.149981415	1.030525222
11.79001953	0.150210917	1.066121786	11.81997803	0.150557211	1.042808626	11.84000732	0.150379853	1.060181902		11.84000732	0.149996503	1.029476753	11.79996826	0.149999081	1.01921896	11.86002686	0.149986049	1.058636758		11.85001709	0.149996975	1.044231748	11.82999756	0.149980583	1.023836937	11.85001709	0.149988633	1.029308136
11.8000293	0.15034009	1.06693758	11.82998779	0.150692949	1.043560214	11.85001709	0.150515431	1.060967482		11.85001709	0.149997692	1.028337928	11.79996826	0.149999081	1.01921896	11.87003662	0.149990861	1.057392347		11.86001709	0.149996975	1.043069352	11.83994629	0.149987769	1.022630271	11.86001709	0.149992242	1.0280992
11.80997803	0.150467036	1.067745821	11.83999756	0.150824218	1.044319356	11.86002686	0.150649894	1.061764392		11.85001709	0.149997692	1.028337928	11.80997803	0.150000285	1.018110302	11.87003662	0.149990861	1.057392347		11.86996582	0.14999937	1.041945288	11.84995605	0.149991396	1.021431193	11.86996582	0.149994631	1.026927471
11.81998779	0.15059788	1.068557838	11.84994629	0.150951577	1.045070944	11.87003662	0.150779335	1.062553749		11.86002686	0.150000086	1.027236812	11.81998779	0.150002676	1.01702427	11.88004639	0.149995638	1.056178103		11.87997559	0.150001782	1.040859198	11.85996582	0.149993803	1.020254883	11.87997559	0.14999824	1.025770862
11.82999756	0.150730394	1.069381186	11.85995605	0.151080053	1.045814978	11.87998535	0.150910451	1.063331774		11.86997559	0.150002498	1.026165864	11.82999756	0.150002694	1.015975947	11.89005615	0.149998061	1.054986484		11.88998535	0.150001799	1.039795894	11.86997559	0.149996192	1.019108929	11.88998535	0.149999443	1.024659609
11.84000732	0.150863464	1.070181873	11.86996582	0.151213556	1.046566567	11.88999512	0.15104324	1.064117354		11.87998535	0.150002516	1.025117541	11.84000732	0.150005085	1.014957792	11.90000488	0.149999264	1.053840117		11.89999512	0.150002987	1.038770565	11.87998535	0.149997395	1.01800092	11.89999512	0.150000646	1.023578595
11.85001709	0.150995421	1.070967452	11.87997559	0.151350411	1.047310601	11.90000488	0.151177702	1.06489538		11.88999512	0.150002516	1.024084303	11.84995605	0.150005102	1.013954721	11.90000488	0.149999264	1.053840117		11.91000488	0.150003005	1.037775615	11.88999512	0.149998599	1.016938446	11.91000488	0.150001849	1.0225127
11.86002686	0.151129049	1.071753032	11.88998535	0.151483355	1.048054636	11.91001465	0.151309933	1.065658299		11.90000488	0.150003705	1.023103857	11.85996582	0.150005102	1.012974276	11.91001465	0.150000467	1.052701292		11.92001465	0.150004193	1.036803451	11.89994385	0.149998599	1.015891151	11.92001465	0.150003034	1.021477043
11.86997559	0.151264347	1.072553719	11.89999512	0.151615741	1.048794893	11.92002441	0.151441606	1.066421217		11.91001465	0.150003705	1.022161121	11.86997559	0.150005102	1.012027769	11.92002441	0.15000167	1.051607718		11.92996338	0.150004193	1.035861668	11.90995361	0.149998599	1.014866622	11.92996338	0.150003052	1.020486743
11.87998535	0.151396304	1.073350629	11.90994385	0.151749245	1.049557812	11.93003418	0.151577185	1.06719169		11.92002441	0.150003705	1.021233469	11.87998535	0.150005102	1.011130284	11.93003418	0.150002856	1.050544312		11.93997314	0.150004193	1.034935074	11.91996338	0.149999802	1.013880039	11.93997314	0.150003052	1.019496443
11.88999512	0.151525477	1.074147539	11.91995361	0.151882189	1.050339615	11.93998291	0.151711648	1.067977269		11.92997314	0.150003705	1.020343526	11.88999512	0.150005102	1.01023657	11.94004395	0.150002873	1.049518615		11.94998291	0.150004193	1.03403886	11.92997314	0.150001005	1.012916224	11.94998291	0.150003052	1.018547721
11.90000488	0.151653537	1.074959556	11.92996338	0.152012341	1.05110631	11.94999268	0.151842763	1.068762849		11.93998291	0.150003705	1.019464896	11.90000488	0.150006289	1.009361711	11.95005371	0.150004059	1.048515544		11.95999268	0.150005399	1.033176824	11.93998291	0.150001005	1.011990354	11.95999268	0.150003052	1.017633016
11.91001465	0.151787721	1.07577535	11.93997314	0.152141934	1.051865452	11.96000244	0.151969973	1.069540875		11.94999268	0.150003705	1.018612662	11.90995361	0.150006289	1.008524561	11.96000244	0.150004076	1.047550182		11.97000244	0.150005399	1.032337573	11.94999268	0.150001005	1.011102429	11.97000244	0.150003052	1.01674099
11.92002441	0.151924132	1.076594921	11.94998291	0.152275437	1.052628371	11.97001221	0.152099414	1.070326454		11.96000244	0.150003705	1.017783055	11.91996338	0.150006289	1.007710038	11.97001221	0.150004076	1.046596133		11.98001221	0.150005399	1.031486929	11.96000244	0.150002191	1.010244861	11.98001221	0.150003052	1.015871643
11.92997314	0.152056089	1.077384278	11.95999268	0.152412292	1.053387512	11.98002197	0.152234993	1.07110448		11.97001221	0.150003705	1.016972302	11.92997314	0.150006289	1.006906826	11.98002197	0.150004076	1.045672252		11.98996094	0.150005399	1.030681856	11.96995117	0.150002209	1.009406266	11.98996094	0.150003052	1.015002296
11.93998291	0.15218916	1.078181188	11.96994141	0.152544119	1.054135324	11.99003174	0.152367781	1.071878729		11.98002197	0.150003705	1.016180403	11.93998291	0.150006289	1.00612247	11.99003174	0.150004076	1.044782309		11.9999707	0.150004211	1.02988058	11.97996094	0.150002209	1.008582848	11.9999707	0.150003052	1.014170746
11.94999268	0.152324458	1.078996982	11.97995117	0.152675388	1.054883135	12.0000415	0.152501128	1.072641648		11.9899707	0.150004911	1.015426214	11.94999268	0.150006289	1.00536451	12.0000415	0.150004076	1.043911221		12.00998047	0.150004193	1.029105887	11.9899707	0.150002209	1.007774609	12.00998047	0.150003052	1.013369435
11.96000244	0.152458085	1.079816553	11.98996094	0.152808333	1.0556385	12.00999023	0.152634475	1.073419674		11.99998047	0.150004911	1.014672026	11.96000244	0.150006289	1.004632947	12.01005127	0.150004076	1.043066529		12.01999023	0.150004193	1.028357776	11.99998047	0.150002209	1.006996727	12.01999023	0.150003052	1.012583243
11.97001221	0.152588929	1.08061724	11.9999707	0.152941836	1.056405196	12.02	0.152768938	1.074212807		12.00999023	0.150004911	1.013921608	11.96995117	0.150006289	1.003912697	12.02	0.150004076	1.042236921		12.03	0.150004193	1.027613463	12.00999023	0.150002209	1.006245406	12.03	0.150003052	1.01180839
11.98002197	0.152718102	1.08142548	12.00998047	0.153071429	1.057179445	12.03000977	0.152900611	1.075009717		12.02	0.150004911	1.013197586	11.97996094	0.150006289	1.003203759	12.03000977	0.150004076	1.041418627		12.04000977	0.150004193	1.026888138	12.02	0.150002209	1.00549788	12.04000977	0.150003052	1.011052436
11.99003174	0.152851173	1.082241275	12.01999023	0.153198788	1.057942363	12.04001953	0.153027821	1.07579152		12.03000977	0.150004911	1.012488649	11.9899707	0.150006289	1.002509905	12.04001953	0.150004076	1.04063427		12.0499585	0.150004193	1.026178002	12.02994873	0.150002209	1.004769326	12.0499585	0.150003052	1.010311601
11.99998047	0.152985357	1.083045738	12.03	0.153331174	1.058724166	12.0500293	0.153158936	1.076577099		12.04001953	0.150004911	1.011798566	11.99998047	0.150006289	1.001831135	12.0500293	0.150005262	1.039872539		12.05996826	0.150004193	1.025475462	12.0399585	0.150002209	1.004052156	12.05996826	0.150003052	1.009585885
12.00999023	0.153116757	1.083835095	12.03994873	0.153466912	1.059502192	12.06003906	0.153293399	1.077370233		12.04996826	0.150004911	1.011119796	12.00999023	0.150006289	1.001163678	12.06003906	0.150005262	1.039103267		12.06997803	0.150003005	1.024784314	12.04996826	0.150002209	1.00334637	12.06997803	0.150003052	1.008882848
12.02	0.153248714	1.084613121	12.0499585	0.153602649	1.06025378	12.06998779	0.153428977	1.078159589		12.05997803	0.150004911	1.010448568	12.02	0.150006289	1.000503763	12.07004883	0.150005262	1.038375475		12.07998779	0.150003005	1.024127344	12.05997803	0.150002209	1.002644378	12.07998779	0.150003052	1.00818359
12.03000977	0.153384012	1.085410031	12.05996826	0.153736153	1.061001592	12.07999756	0.15356065	1.078933838		12.06998779	0.150004911	1.009796195	12.03000977	0.150006289	0.999877786	12.07999756	0.150005262	1.037643911		12.08999756	0.150003005	1.023470374	12.06998779	0.150002209	1.001961359	12.08999756	0.150003052	1.007510791
12.04001953	0.153518196	1.086206941	12.06997803	0.15387189	1.06176451	12.09000732	0.153691766	1.079704311		12.07999756	0.150004911	1.009162676	12.0399585	0.150006289	0.999248038	12.09000732	0.150005262	1.036938745		12.10000732	0.150003005	1.022828593	12.07999756	0.150002209	1.001289724	12.10000732	0.150003052	1.006853111
12.0500293	0.153647369	1.087000074	12.07998779	0.154004835	1.062546313	12.10001709	0.15382567	1.080504997		12.09000732	0.150004911	1.008506532	12.04996826	0.150006289	0.998637146	12.10001709	0.150004076	1.036233578		12.11001709	0.150003005	1.022198206	12.08994629	0.150002209	1.000629472	12.11001709	0.150003052	1.00620299
12.05997803	0.153774316	1.087808315	12.08999756	0.154136104	1.063347	12.11002686	0.153960133	1.081309461		12.10001709	0.150003722	1.007873013	12.05997803	0.150006289	0.998041336	12.11002686	0.150004076	1.035543495		12.11996582	0.150001799	1.021560223	12.09995605	0.150002209	0.999980604	12.11996582	0.150003052	1.005571769
12.06998779	0.153904602	1.088620332	12.09994629	0.15426458	1.064128803	12.12003662	0.154087343	1.082102594		12.11002686	0.150003705	1.007250807	12.06998779	0.150006289	0.997445527	12.12003662	0.150004076	1.034872267		12.12997559	0.150001799	1.020948823	12.10996582	0.150002209	0.99934312	12.12997559	0.150003052	1.004959446
12.07999756	0.154038787	1.089424796	12.10995605	0.154396407	1.064903052	12.12998535	0.154213436	1.082903281		12.11997559	0.150003705	1.006632372	12.07999756	0.150005102	0.996842176	12.13004639	0.150004076	1.034208581		12.13998535	0.150001799	1.020356411	12.11997559	0.150002209	0.998720814	12.13998535	0.150003052	1.004358462
12.09000732	0.154172971	1.090217929	12.11996582	0.154532145	1.065677301	12.13999512	0.154347899	1.083707745		12.12998535	0.150003705	1.005995083	12.09000732	0.150005102	0.996268992	12.14005615	0.150004076	1.033548666		12.14999512	0.150001799	1.019763998	12.12998535	0.150001005	0.998113686	12.14999512	0.150003052	1.003765039
12.10001709	0.154306041	1.091011062	12.12997559	0.154666765	1.066436443	12.15000488	0.154484594	1.084504655		12.13999512	0.150003705	1.005312542	12.09995605	0.150005102	0.995688267	12.15000488	0.150004076	1.032896292		12.16000488	0.150001799	1.019182978	12.13999512	0.150001005	0.997506558	12.16000488	0.150003052	1.003179174
12.11002686	0.154440226	1.091815526	12.13998535	0.154801385	1.067188031	12.16001465	0.154619056	1.085282681		12.15000488	0.150003705	1.004528185	12.10996582	0.150005102	0.995126396	12.16001465	0.150004076	1.032255232		12.17001465	0.150001799	1.018609553	12.14994385	0.150001005	0.996922198	12.17001465	0.150003052	1.002600869
12.11997559	0.154571626	1.092638874	12.14999512	0.154934889	1.067950949	12.17002441	0.154752403	1.086053153		12.16001465	0.149998915	1.003604304	12.11997559	0.150005102	0.994564526	12.17002441	0.150004076	1.031587775		12.17996338	0.150001799	1.018032331	12.15995361	0.150001005	0.996345426	12.17996338	0.150003052	1.002030124
12.12998535	0.154703583	1.093473552	12.15994385	0.155069509	1.068740306	12.18003418	0.154886308	1.086838733		12.17002441	0.149980876	1.002495646	12.12998535	0.150005102	0.994006426	12.18003418	0.150004076	1.030867524		12.18997314	0.150001799	1.017477894	12.16996338	0.150001005	0.995791422	12.18997314	0.150003052	1.001470718
12.13999512	0.154831643	1.094304453	12.16995361	0.155200219	1.069525885	12.18998291	0.155019655	1.087646973		12.17997314	0.14994368	1.001168274	12.13999512	0.150005102	0.993470952	12.19004395	0.150004076	1.030041688		12.19998291	0.150001799	1.016931051	12.17997314	0.150001005	0.995241212	12.19998291	0.150003052	1.000915092
12.15000488	0.154963043	1.095116471	12.17996338	0.155327578	1.070296358	12.19999268	0.15515077	1.088432553		12.18998291	0.149886068	0.999629729	12.15000488	0.150005102	0.992931707	12.20005371	0.150000485	1.029068784		12.20999268	0.150001799	1.016384209	12.18998291	0.150001005	0.994679619	12.20999268	0.150003052	1.000370805
12.16001465	0.155097227	1.095943595	12.18997314	0.155457171	1.071051723	12.21000244	0.15527798	1.089206802		12.19999268	0.149804404	0.997819675	12.15995361	0.150005102	0.99238492	12.21000244	0.149982493	1.027892249		12.22000244	0.150001799	1.015863949	12.19999268	0.150001005	0.994118025	12.22000244	0.150003052	0.999822738
12.17002441	0.155232525	1.096763166	12.19998291	0.155592909	1.071810864	12.22001221	0.155410769	1.089992382		12.21000244	0.149699807	0.995753198	12.16996338	0.150005102	0.99182682	12.22001221	0.149944277	1.026504542		12.23001221	0.150001799	1.015324702	12.21000244	0.150001005	0.993582994	12.23001221	0.150003052	0.999282231
12.17997314	0.155364482	1.097575184	12.20999268	0.155730322	1.072573783	12.23002197	0.155549137	1.090774184		12.22001221	0.149582904	0.993415213	12.17997314	0.150005102	0.991223469	12.23002197	0.149885419	1.02486041		12.23996094	0.150001799	1.014796848	12.21995117	0.150001005	0.993055552	12.23996094	0.150003052	0.998745503
12.18998291	0.155494769	1.098383424	12.21994141	0.15586215	1.073317818	12.24003174	0.155681926	1.091537103		12.23002197	0.149462645	0.990866054	12.18998291	0.150005102	0.990514531	12.24003174	0.149805082	1.022952312		12.2499707	0.150001799	1.014291778	12.22996094	0.150001005	0.992528109	12.2499707	0.150003052	0.998223895
12.19999268	0.155628953	1.099214326	12.22995117	0.155995653	1.074058075	12.2500415	0.155814157	1.092288691		12.2399707	0.149335115	0.98813589	12.19999268	0.150002711	0.989654756	12.2500415	0.149700756	1.020765165		12.25998047	0.150001799	1.013790506	12.2399707	0.150001005	0.99201964	12.25998047	0.150001849	0.997709846
12.21000244	0.155759797	1.100049004	12.23996094	0.156130273	1.074824771	12.25999023	0.155949736	1.093066717		12.24998047	0.149201432	0.985269973	12.21000244	0.1499847	0.988598892	12.26005127	0.149586945	1.018321593		12.26999023	0.150001799	1.013281639	12.24998047	0.150001005	0.991492197	12.26999023	0.150001849	0.997207137
12.22001221	0.155886186	1.100876129	12.2499707	0.156262101	1.075614127	12.27	0.156085314	1.093856074		12.25999023	0.149069427	0.982298469	12.21995117	0.149946444	0.987324254	12.27	0.149465882	1.015651764		12.28	0.150001799	1.012787962	12.25999023	0.150001005	0.990983728	12.28	0.150001849	0.996715767
12.23002197	0.156015916	1.1016957	12.25998047	0.156391694	1.07639593	12.28000977	0.156214756	1.094649207		12.27	0.148937982	0.979326965	12.22996094	0.149892271	0.985778166	12.28000977	0.149335893	1.01280093		12.29000977	0.150001799	1.012290487	12.27	0.150001005	0.990475258	12.29000977	0.150001849	0.996216837
12.24003174	0.1561501	1.102526601	12.26999023	0.156519053	1.077177733	12.29001953	0.156339734	1.095427233		12.28000977	0.148808214	0.976340377	12.2399707	0.149809616	0.983975655	12.29001953	0.149203114	1.009814342		12.2999585	0.150001799	1.011812	12.27994873	0.150001005	0.989981966	12.2999585	0.150001849	0.995725467
12.24998047	0.156285398	1.103349949	12.28	0.156651439	1.077974643	12.3000293	0.156471407	1.09622792		12.29001953	0.148674531	0.973368873	12.24998047	0.149702945	0.981909178	12.3000293	0.149072009	1.006767419		12.30996826	0.150001799	1.011329716	12.2899585	0.150001005	0.989507648	12.30996826	0.150001849	0.995241656
12.25999023	0.156417912	1.104146859	12.28994873	0.156789411	1.078771553	12.31003906	0.156609775	1.097032383		12.29996826	0.148542526	0.97044262	12.25999023	0.149583988	0.979586276	12.31003906	0.148943693	1.003690329		12.31997803	0.150001799	1.010858824	12.29996826	0.150001005	0.989042815	12.31997803	0.150001849	0.994767295
12.27	0.15655321	1.104943769	12.2999585	0.156925148	1.079542025	12.31998779	0.156742564	1.09782174		12.30997803	0.148412759	0.967591786	12.27	0.149457771	0.977022034	12.32004883	0.148815377	1.000598154		12.32998779	0.150001799	1.010410717	12.30997803	0.150001005	0.98857988	12.32998779	0.150001849	0.994296714
12.28000977	0.156687394	1.105782224	12.30996826	0.157059769	1.080308721	12.32999756	0.156875911	1.098588435		12.31998779	0.148280195	0.964801287	12.28000977	0.149330437	0.97429187	12.32999756	0.148679809	0.997536148		12.33999756	0.150001799	1.009964509	12.31998779	0.150001005	0.988109356	12.33999756	0.150001849	0.993837472
12.29001953	0.156820465	1.106616903	12.31997803	0.157195506	1.081086746	12.34000732	0.157010374	1.099381568		12.32999756	0.148143156	0.962071123	12.2899585	0.149201986	0.971410869	12.34000732	0.148549261	0.994519392		12.35000732	0.150001799	1.009514503	12.32999756	0.150001005	0.987650216	12.35000732	0.150001849	0.993383899
12.3000293	0.156948524	1.10742892	12.32998779	0.157330127	1.08189121	12.35001709	0.157144836	1.100193586		12.34000732	0.148006117	0.959386211	12.29996826	0.149073534	0.968484616	12.35001709	0.148419272	0.991578056		12.36001709	0.150001799	1.009077789	12.33994629	0.150001005	0.987206253	12.36001709	0.150001849	0.992932217
12.30997803	0.157077698	1.108256045	12.33999756	0.157458603	1.082684343	12.36002686	0.157275394	1.101005603		12.35001709	0.147876349	0.956761634	12.30997803	0.148940057	0.965513112	12.36002686	0.148286493	0.988727222		12.36996582	0.150001799	1.008654366	12.34995605	0.150002191	0.986779367	12.36996582	0.150001849	0.992488094
12.31998779	0.157212995	1.109075616	12.34994629	0.157584844	1.083447262	12.37003662	0.157402603	1.10180629		12.36002686	0.147743785	0.954182308	12.31998779	0.148810489	0.962541608	12.37003662	0.148149251	0.985921698		12.37997559	0.150002987	1.008232842	12.35996582	0.150002209	0.986346788	12.37997559	0.150001849	0.992042081
12.32999756	0.157348293	1.109895187	12.35995605	0.157715554	1.084225288	12.37998535	0.157530929	1.102618307		12.36997559	0.14761122	0.95163315	12.32999756	0.148683154	0.959600271	12.38004639	0.148012567	0.983176451		12.38998535	0.150003005	1.007817014	12.36997559	0.150002209	0.985902826	12.38998535	0.150001849	0.991611187
12.34000732	0.15748025	1.110684543	12.36996582	0.157851292	1.08498443	12.38999512	0.157665391	1.103426548		12.37998535	0.147480334	0.949099075	12.34000732	0.148553586	0.95671927	12.39005615	0.147880904	0.980476454		12.39999512	0.150003005	1.007403084	12.37998535	0.150002209	0.985458863	12.39999512	0.150001849	0.991184073
12.35001709	0.157614435	1.111481453	12.37997559	0.157984795	1.085713357	12.40000488	0.157802086	1.104227235		12.38999512	0.147350567	0.946610252	12.34995605	0.148417875	0.95388352	12.40000488	0.147749798	0.977791542		12.41000488	0.150003005	1.006989155	12.38999512	0.150002209	0.985024387	12.41000488	0.150003052	0.99074745
12.36002686	0.157749732	1.112304801	12.38998535	0.158117181	1.086442284	12.41001465	0.157937665	1.105016591		12.40000488	0.147219121	0.94416668	12.35996582	0.148280488	0.951138272	12.41001465	0.147617019	0.975151881		12.42001465	0.150003005	1.006573327	12.39994385	0.150002209	0.984603192	12.42001465	0.150003052	0.990312777
12.36997559	0.157882246	1.113131926	12.39999512	0.158252919	1.087197649	12.42002441	0.158071012	1.105809724		12.41001465	0.147083201	0.941708024	12.36997559	0.148149802	0.94845336	12.42002441	0.147484798	0.972542388		12.42996338	0.150003005	1.006161297	12.40995361	0.150002209	0.984170614	12.42996338	0.150003052	0.989887552
12.37998535	0.158009192	1.113955274	12.40994385	0.158387539	1.087968121	12.43003418	0.15820659	1.106606634		12.42002441	0.146948399	0.939279536	12.37998535	0.148017442	0.945813699	12.43003418	0.147354251	0.969963062		12.43997314	0.150003005	1.00574357	12.41996338	0.150002209	0.983747522	12.43997314	0.150003052	0.989460438
12.38999512	0.158136138	1.114767291	12.41995361	0.15851825	1.088738594	12.43998291	0.158341053	1.107411098		12.42997314	0.146815276	0.936896299	12.38999512	0.147883406	0.943204205	12.44004395	0.14722203	0.967459155		12.44998291	0.150003005	1.005339135	12.42997314	0.150002209	0.983333916	12.44998291	0.150003052	0.989040884
12.40000488	0.158271436	1.115590639	12.42996338	0.158646726	1.089482628	12.44999268	0.158468263	1.108196678		12.43998291	0.146682711	0.934528146	12.40000488	0.147749928	0.940624879	12.45005371	0.147088693	0.964955248		12.45999268	0.150003005	1.004940395	12.43998291	0.150002209	0.982912721	12.45999268	0.150003052	0.988636448
12.41001465	0.158407848	1.116391326	12.43997314	0.158781346	1.090234216	12.46000244	0.158596588	1.108993588		12.44999268	0.146547918	0.932159993	12.40995361	0.147621477	0.938075721	12.46000244	0.146950893	0.962451341		12.47000244	0.150003005	1.004539757	12.44999268	0.150002209	0.982489628	12.47000244	0.150003052	0.988222564
12.42002441	0.158539805	1.117188236	12.44998291	0.158918201	1.091012242	12.47001221	0.158727145	1.109794275		12.46000244	0.146415914	0.929806924	12.41996338	0.147490233	0.935617065	12.47001221	0.146816441	0.959977601		12.48001221	0.150003005	1.004148613	12.46000244	0.150001005	0.982076022	12.48001221	0.150003052	0.987821908
12.42997314	0.158671762	1.117973815	12.45999268	0.159051704	1.091748723	12.48002197	0.158861608	1.110587408		12.47001221	0.146286146	0.927484022	12.42997314	0.147354522	0.93315841	12.48002197	0.146684778	0.957503862		12.4999707	0.150003005	1.003370123	12.46995117	0.150001005	0.981675698	12.48996094	0.150003052	0.987411803
12.43998291	0.158805389	1.118782056	12.46994141	0.159182414	1.092500311	12.49003174	0.158994955	1.11134655		12.48002197	0.1461547	0.925191288	12.43998291	0.147217693	0.930745005	12.49003174	0.146552557	0.95506029		12.51999023	0.150003005	1.002616316	12.47996094	0.150001005	0.981281064	12.4999707	0.150003052	0.987014927
12.44999268	0.15893846	1.119601627	12.47995117	0.159318152	1.0932519	12.5000415	0.159128302	1.112105692		12.4899707	0.146017661	0.922913638	12.44999268	0.147081982	0.928376852	12.5000415	0.146420893	0.952631802		12.54000977	0.150003005	1.001868205	12.4899707	0.150001005	0.980880739	12.50998047	0.150003052	0.986627501
12.46000244	0.159069303	1.120436305	12.48996094	0.15945389	1.094014818	12.50999023	0.159262207	1.112883717		12.49998047	0.145881741	0.920666155	12.46000244	0.146951297	0.926008699	12.51005127	0.146290904	0.950233481		12.55996826	0.150003005	1.001120095	12.49998047	0.150001005	0.980488003	12.53	0.150003052	0.985856427
12.47001221	0.15919625	1.121282314	12.4999707	0.159586276	1.094781514	12.52	0.159397785	1.113680628		12.50999023	0.14574694	0.918463923	12.46995117	0.146820053	0.92365563	12.52	0.146160348	0.947850244		12.57998779	0.150003005	1.000387174	12.52	0.150001005	0.979730991	12.5499585	0.150003052	0.985104253
12.48002197	0.159326536	1.122109439	12.50998047	0.159715869	1.095533102	12.53000977	0.1595289	1.114477538		12.52	0.145613257	0.916246608	12.47996094	0.146687134	0.921302561	12.53000977	0.146023664	0.945497175		12.60000732	0.150001799	0.999661848	12.5399585	0.150001005	0.979002437	12.56997803	0.150003052	0.984365308
12.49003174	0.159460721	1.122944117	12.51999023	0.159848255	1.09628469	12.54001953	0.159657226	1.11525934		12.53000977	0.145481252	0.914029293	12.4899707	0.14655589	0.918964575	12.54001953	0.145888095	0.943144106		12.61996582	0.150001799	0.998957409	12.55997803	0.150001005	0.978275781	12.58999756	0.150003052	0.983641482
12.49998047	0.159597132	1.123778795	12.53	0.159981199	1.097040055	12.5500293	0.159791689	1.116063804		12.54001953	0.145349806	0.911811978	12.49998047	0.146426322	0.916671841	12.5500293	0.145752527	0.940821204		12.63998535	0.150001799	0.998264363	12.57999756	0.150002191	0.977543433	12.61001709	0.150003052	0.982942224
12.50999023	0.159733543	1.12461725	12.53994873	0.160114703	1.097787866	12.56003906	0.159927267	1.116845607		12.54996826	0.145220039	0.90962483	12.50999023	0.146291719	0.914409274	12.56003906	0.145618074	0.938543554		12.66000488	0.150001799	0.997597899	12.59995605	0.150002209	0.976833852	12.62997559	0.150003052	0.982254306
12.52	0.159867727	1.125470813	12.5499585	0.160248206	1.098516793	12.56998779	0.160062846	1.117616079		12.55997803	0.145089152	0.90746785	12.52	0.14615489	0.912131624	12.57004883	0.145485853	0.936235736		12.67996338	0.150001799	0.996940928	12.61997559	0.150002209	0.976156525	12.64999512	0.150003052	0.981587177
12.53000977	0.160000798	1.126331929	12.55996826	0.16038115	1.099260828	12.57999756	0.160193403	1.118367667		12.56998779	0.144954351	0.90531087	12.53000977	0.146018062	0.909899225	12.57999756	0.14535419	0.933943002		12.69998291	0.150003005	0.996282059	12.63999512	0.150002209	0.975462123	12.67001465	0.150003052	0.980897369
12.54001953	0.160132198	1.127193045	12.56997803	0.160515771	1.100012416	12.59000732	0.160327866	1.119157024		12.57999756	0.144816193	0.903184057	12.5399585	0.145885701	0.90768191	12.59000732	0.145225874	0.931665351		12.72000244	0.150003005	0.995647874	12.65995361	0.150002209	0.974784796	12.68997314	0.150003052	0.980243468
12.5500293	0.160259145	1.128035277	12.57998779	0.160648157	1.100779112	12.60001709	0.160463445	1.119953934		12.59000732	0.144680273	0.901072328	12.54996826	0.145753899	0.905434427	12.60001709	0.14509979	0.929417868		12.73996094	0.150003005	0.995036415	12.67997314	0.150002209	0.974139722	12.70999268	0.150003052	0.979582008
12.55997803	0.160387204	1.128873732	12.58999756	0.16077775	1.101553361	12.61002686	0.160595676	1.120739513		12.60001709	0.144548827	0.898960599	12.55997803	0.145620421	0.903217112	12.61002686	0.144965338	0.927185469		12.75998047	0.150003005	0.99441742	12.69999268	0.150002209	0.973488957	12.73001221	0.150001849	0.978943227
12.56998779	0.160520275	1.129704633	12.59994629	0.160906226	1.102308726	12.62003662	0.160724001	1.121502432		12.61002686	0.144415144	0.896833787	12.56998779	0.145489736	0.901029964	12.62003662	0.144828653	0.924968154		12.78	0.150003005	0.993783235	12.71995117	0.150002209	0.972834397	12.7499707	0.150001849	0.978291217
12.57999756	0.160653346	1.130527981	12.60995605	0.161039729	1.103079198	12.62998535	0.160855674	1.122272904		12.61997559	0.144282021	0.894737142	12.57999756	0.145360727	0.898842816	12.63004639	0.144693085	0.922765923		12.7999585	0.150001799	0.99316424	12.7399707	0.150001005	0.972189324	12.76999023	0.150001849	0.977677004
12.59000732	0.160785859	1.131343775	12.61996582	0.16117435	1.103845893	12.63999512	0.160990137	1.123054707		12.62998535	0.144153372	0.892640497	12.59000732	0.145227807	0.896685836	12.64005615	0.144560864	0.920563691		12.81997803	0.150001799	0.992549042	12.75999023	0.150001005	0.971570812	12.79000977	0.150001849	0.977055232
12.60001709	0.160920044	1.132152016	12.62997559	0.161307294	1.104605035	12.65000488	0.161123484	1.123821402		12.63999512	0.144023045	0.890558935	12.59995605	0.145090979	0.894528856	12.65000488	0.144430317	0.918376544		12.83999756	0.150001799	0.991931946	12.77994873	0.150001005	0.970967479	12.80996826	0.150001849	0.976450469
12.61002686	0.161056455	1.132979141	12.63998535	0.161438563	1.105375508	12.66001465	0.161256831	1.124588098		12.65000488	0.143889921	0.888492458	12.60996582	0.144955267	0.892371876	12.66001465	0.144298096	0.916174312		12.86001709	0.150001799	0.991337635	12.79996826	0.150001005	0.970383118	12.82998779	0.150001849	0.975840036
12.61997559	0.161188412	1.133802489	12.64999512	0.161572066	1.106164864	12.67002441	0.161391293	1.125377454		12.66001465	0.143752323	0.886425981	12.61997559	0.144820673	0.890260147	12.67002441	0.144168664	0.913987164		12.87997559	0.150001799	0.990773703	12.81998779	0.150001005	0.969783579	12.85000732	0.150001849	0.975267401
12.62998535	0.161317585	1.134618283	12.65994385	0.161706128	1.106946667	12.68003418	0.161525198	1.126170588		12.67002441	0.143618081	0.884374587	12.62998535	0.144687195	0.888148418	12.68003418	0.144040348	0.911830184		12.89999512	0.150001799	0.99022876	12.83994629	0.150001005	0.96920491	12.86996582	0.150001849	0.974690986
12.63999512	0.161447315	1.1354303	12.66995361	0.161837397	1.107717139	12.68998291	0.161655198	1.126959944		12.67997314	0.143483279	0.882353361	12.63999512	0.144554835	0.886021606	12.69004395	0.143908127	0.909673204		12.92001465	0.150003005	0.989670525	12.85996582	0.150001005	0.96862055	12.88998535	0.150001849	0.974108901
12.65000488	0.161582613	1.136246094	12.67996338	0.161965873	1.108487611	12.69999268	0.161784639	1.127745524		12.68998291	0.143348477	0.880317051	12.65000488	0.14442415	0.883909877	12.70005371	0.143772559	0.907516224		12.93997314	0.150003005	0.989125582	12.87998535	0.150001005	0.96804947	12.91000488	0.150001849	0.973530596
12.66001465	0.161719024	1.137050558	12.68997314	0.162100493	1.109246753	12.71000244	0.161912964	1.128542434		12.69999268	0.143214795	0.878295825	12.65995361	0.144295698	0.881798148	12.71000244	0.14363699	0.905374328		12.95999268	0.150003005	0.988574942	12.89994385	0.150001005	0.967484082	12.92996338	0.150001849	0.97297497
12.67002441	0.161849311	1.137839914	12.69998291	0.162235114	1.110024779	12.72001221	0.162047427	1.12933179		12.71000244	0.143083908	0.876274598	12.66996338	0.144167247	0.879716587	12.72001221	0.143504212	0.903262599		12.98001221	0.150003005	0.988035695	12.91996338	0.150001005	0.966937667	12.94998291	0.150001849	0.972392885
12.67997314	0.161981268	1.138625494	12.70999268	0.162369734	1.110776367	12.73002197	0.162180774	1.130113593		12.72001221	0.142956378	0.87428354	12.67997314	0.144031536	0.877650109	12.73002197	0.143370875	0.901135786		12.9999707	0.150003005	0.987502144	12.93998291	0.150001005	0.966393149	12.97000244	0.150001849	0.971835369
12.68998291	0.16211768	1.139422404	12.71994141	0.162500445	1.111524179	12.74003174	0.162312447	1.130891619		12.73002197	0.142827729	0.872292481	12.68998291	0.143895824	0.875598716	12.74003174	0.143238654	0.899024057		13.01999023	0.150003005	0.986989479	12.96000244	0.150001005	0.965852426	12.98996094	0.150001849	0.971292972
[truncated: 31,043 more rows]
