# Supplementary material for: Cyclic Compression Testing of Three Elastomer Types—A Thermoplastic Vulcanizate Elastomer, a Liquid Silicone Rubber and Two Ethylene-Propylene-Diene Rubbers
Source: Polymers (Basel). 2022 Mar 24;14(7):1316. doi: 10.3390/polym14071316 (PMC9002981; doi:10.3390/polym14071316)
Supplement: Supplementary file 1 [file polymers-14-01316-s001.zip › supplementary_S2_LSR.csv]

C1_LSR_npc_01	C1_LSR_npc_01	LSR_npc_01	C1_LSR_npc_02	C1_LSR_npc_02	LSR_npc_02	C1_LSR_npc_03	C1_LSR_npc_03	LSR_npc_03		C2_LSR_npc_01	C1_LSR_npc_01	LSR_npc_01	C2_LSR_npc_02	C2_LSR_npc_02	LSR_npc_02	C2_LSR_npc_03	C2_LSR_npc_03	LSR_npc_03		C3_LSR_npc_01	C3_LSR_npc_01	LSR_npc_01	C3_LSR_npc_02	C3_LSR_npc_02	LSR_npc_02	C3_LSR_npc_03	C3_LSR_npc_03	LSR_npc_03
Time	Strain	Stress	Time	Strain	Stress	Time	Strain	Stress		Time	Strain	Stress	Time	Strain	Stress	Time	Strain	Stress		Time	Strain	Stress	Time	Strain	Stress	Time	Strain	Stress
s		Mpa	s		Mpa	s		Mpa		s		Mpa	s		Mpa	s		Mpa		s		Mpa	s		Mpa	s		Mpa
0	0	0.019614872	0	0	0.018651664	0	0	0.020731598		0	0	0.020410065	0	0	0.019527366	0	0	0.016495056		0	0	0.020576017	0	0	0.019672204	0	0	0.018669581
0.08001709	1.48322E-06	0.019527551	0.08001709	-1.44186E-06	0.018537858	0.08001709	0	0.020358037		0.08001709	-1.46125E-06	0.020309235	0.079956055	-2.91314E-06	0.019431862	0.08001709	1.45619E-06	0.016389523		0.08001709	-1.47645E-06	0.020257109	0.08001709	0	0.019538563	0.079956055	-1.44304E-06	0.018492324
0.109985352	1.48322E-06	0.019498386	0.109985352	-1.44186E-06	0.018506016	0.109985352	0	0.020307087		0.110046387	0	0.020274712	0.109985352	-2.91314E-06	0.019403857	0.109985352	1.4562E-06	0.016369047		0.109985352	-1.48329E-06	0.020197009	0.110046387	0	0.019484678	0.109985352	-1.44304E-06	0.018453188
0.130004883	1.48322E-06	0.019489904	0.130004883	-1.44186E-06	0.018505837	0.130004883	0	0.020258755		0.130004883	0	0.020253135	0.130004883	-2.91314E-06	0.019379296	0.130004883	1.4562E-06	0.016354316		0.130004883	-1.48329E-06	0.020167628	0.130004883	0	0.019453275	0.130004883	-1.44304E-06	0.018411939
0.140014648	6.83668E-09	0.019483475	0.140014648	-1.44186E-06	0.018507305	0.140014648	0	0.020238874		0.140014648	-1.45451E-06	0.020233493	0.139953613	-2.91314E-06	0.019364452	0.140014648	1.4562E-06	0.016343602		0.140014648	-1.48329E-06	0.020150618	0.140014648	0	0.019434956	0.140014648	-1.44304E-06	0.018390631
0.140014648	6.83668E-09	0.019483475	0.140014648	-1.44186E-06	0.018507305	0.140014648	0	0.020238874		0.140014648	-1.45451E-06	0.020233493	0.139953613	-2.91314E-06	0.019364452	0.140014648	1.4562E-06	0.016343602		0.140014648	-1.48329E-06	0.020150618	0.140014648	0	0.019434956	0.140014648	-1.44304E-06	0.018390631
0.440002441	2.073E-05	0.01996752	0.539978027	5.90885E-05	0.019058217	0.390014648	0	0.019845623		0.520019531	1.89338E-05	0.020672268	0.489990234	5.96741E-05	0.02011261	0.549987793	0.000129373	0.016957366		0.460021973	1.92475E-05	0.020558375	0.520019531	2.05546E-05	0.019825958	0.479980469	6.19219E-05	0.018961007
0.450012207	6.22842E-05	0.020386556	0.559997559	0.00021296	0.019893786	0.5	1.88759E-05	0.020436409		0.530029297	5.98725E-05	0.021106541	0.5	0.000125034	0.020555195	0.570007324	0.000325744	0.017545921		0.470031738	6.08031E-05	0.020978986	0.540039063	0.000130807	0.020646245	0.489990234	0.000126675	0.019364805
0.460021973	0.00012884	0.020877971	0.570007324	0.000319564	0.020412679	0.510009766	6.10055E-05	0.020828779		0.540039063	0.000125442	0.021605575	0.510009766	0.000213761	0.021077903	0.58996582	0.000563421	0.018271614		0.479980469	0.000127361	0.021492855	0.550048828	0.000219146	0.02116392	0.5	0.000213235	0.01985241
0.470031738	0.000216431	0.021476049	0.58001709	0.000432202	0.021007879	0.520019531	0.000128007	0.021324003		0.550048828	0.000213096	0.022203653	0.520009766	0.000320446	0.021671443	0.609985352	0.000813964	0.019033497		0.489990234	0.000213576	0.022086659	0.560058594	0.000328029	0.021769143	0.510009766	0.000314558	0.020412394
0.479980469	0.000323334	0.022157934	0.58996582	0.000547521	0.021656495	0.530029297	0.000215312	0.021906844		0.559997559	0.000317056	0.022923632	0.529958496	0.000438297	0.022342951	0.630004883	0.001072633	0.019755382		0.5	0.000321862	0.022783237	0.570007324	0.000447184	0.022458108	0.519958496	0.000429972	0.02102571
0.489990234	0.000441961	0.022912198	0.599975586	0.000667534	0.022350895	0.540039063	0.000318182	0.022588729		0.570007324	0.00043053	0.023731228	0.539968262	0.000558857	0.02307169	0.649963379	0.001323176	0.020471552		0.510009766	0.000438425	0.023563556	0.58001709	0.000563599	0.023215589	0.529968262	0.000549412	0.021692358
0.5	0.000567486	0.023754079	0.609985352	0.000792911	0.023068188	0.549987793	0.000431882	0.023354422		0.58001709	0.000548759	0.024588347	0.549978027	0.000684159	0.023838583	0.66998291	0.001591324	0.021212483		0.520019531	0.000564644	0.02442381	0.590026855	0.000686178	0.024022553	0.539978027	0.000674892	0.022389481
0.510009766	0.000692321	0.024637864	0.619995117	0.000922311	0.023766403	0.559997559	0.000550995	0.024192493		0.590026855	0.000677861	0.025498797	0.559987793	0.000808106	0.024632183	0.690002441	0.001860827	0.021949605		0.530029297	0.000692242	0.025322129	0.600036621	0.000814235	0.024833324	0.549987793	0.000800371	0.023090413
0.520019531	0.000821294	0.025544505	0.630004883	0.001052381	0.024464619	0.570007324	0.00067823	0.025072468		0.600036621	0.000807642	0.026443532	0.569997558	0.000933407	0.025418153	0.700012207	0.001996256	0.022341975		0.539978027	0.00081846	0.026243286	0.610046387	0.000946401	0.025636482	0.559997559	0.000927863	0.023783727
0.530029297	0.000953026	0.026435908	0.640014648	0.001179098	0.025178096	0.58001709	0.000810202	0.0259753		0.610046387	0.000938102	0.027365411	0.580007324	0.001058709	0.026196492	0.709960938	0.00213033	0.022745773		0.549987793	0.000948817	0.027145412	0.620056152	0.001081991	0.026432027	0.570007324	0.00105133	0.024469422
0.539978027	0.001088206	0.027300645	0.649963379	0.001309168	0.025891574	0.590026855	0.000938114	0.026855275		0.620056152	0.001066524	0.028268242	0.589956055	0.001188074	0.026971015	0.719970703	0.002264405	0.023168618		0.559997559	0.001085382	0.028020892	0.630004883	0.001213472	0.027212346	0.579956055	0.00117748	0.025147498
0.549987793	0.001222007	0.028169192	0.659973145	0.00144125	0.026616497	0.600036621	0.001068056	0.027723821		0.630004883	0.001197664	0.029159646	0.59996582	0.001323536	0.027753169	0.729980469	0.002393739	0.023591463		0.570007324	0.001219188	0.028911598	0.640014648	0.001347008	0.027981246	0.58996582	0.001309669	0.025817955
0.559997559	0.001353739	0.029041548	0.66998291	0.001574001	0.027356682	0.609985352	0.001200705	0.028588559		0.640014648	0.00133356	0.030054858	0.609975586	0.001458997	0.028558216	0.739990234	0.002521719	0.024018118		0.58001709	0.001350924	0.029783271	0.650024414	0.001482598	0.028761565	0.599975586	0.00144253	0.026473174
0.570007324	0.00148616	0.029894857	0.679992676	0.001704071	0.028096867	0.619995117	0.001332678	0.029441868		0.650024414	0.001466738	0.030931024	0.619985351	0.001591749	0.029367078	0.75	0.00265173	0.024444772		0.590026855	0.001479902	0.030651139	0.66003418	0.001619557	0.029534271	0.609985352	0.001574048	0.027132203
0.58001709	0.001616513	0.030744357	0.690002441	0.00183213	0.028844683	0.630004883	0.00146668	0.030291367		0.66003418	0.001599916	0.031795763	0.629995117	0.001725855	0.030168309	0.760009766	0.002782419	0.02488095		0.599975586	0.001613707	0.031526619	0.670043945	0.001752408	0.030291752	0.619995117	0.001704225	0.027791232
0.590026855	0.001749624	0.031605285	0.700012207	0.001960859	0.029588683	0.640014648	0.001597976	0.031156105		0.670043945	0.001728338	0.032656691	0.640004883	0.001861316	0.030996248	0.769958496	0.002916493	0.02533808		0.609985352	0.001746823	0.03239068	0.680053711	0.001880465	0.031060652	0.630004883	0.001836414	0.02845407
0.599975586	0.001886184	0.032466213	0.709960938	0.002091599	0.03035176	0.650024414	0.001724534	0.031978939		0.680053711	0.001858119	0.033525238	0.649953613	0.001996777	0.031850894	0.779968262	0.003049213	0.025808543		0.619995117	0.001884767	0.03326616	0.690002441	0.002009892	0.031821941	0.640014648	0.001970617	0.029113099
0.609985352	0.002022743	0.03333095	0.719970703	0.002224351	0.031133914	0.66003418	0.001851092	0.032813201		0.690002441	0.001992657	0.034393784	0.659963379	0.002126143	0.032694095	0.789978027	0.003183288	0.02628472		0.630004883	0.002021332	0.034153059	0.700012207	0.002144112	0.032583228	0.650014648	0.002103949	0.02978019
0.619995117	0.002159303	0.034210925	0.729980469	0.002358444	0.031923699	0.66998291	0.001983741	0.033658891		0.700012207	0.002128553	0.035258522	0.669973144	0.002252799	0.033548741	0.799987793	0.003316685	0.026758992		0.640014648	0.002156517	0.035020926	0.710021973	0.002277648	0.033344515	0.659963379	0.002233454	0.030443028
0.630004883	0.002294483	0.035094709	0.739990234	0.002489855	0.032702038	0.679992676	0.002119097	0.03450839		0.710021973	0.002261731	0.03611945	0.67998291	0.002381487	0.034414834	0.809997559	0.003452113	0.027246597		0.650024414	0.002289633	0.035888794	0.720031738	0.002413238	0.034105802	0.669973145	0.002360275	0.031109676
0.640014648	0.002427594	0.035970875	0.75	0.002622607	0.033491823	0.690002441	0.002254454	0.035342652		0.720031738	0.002392871	0.036987996	0.689992676	0.002513562	0.035277111	0.820007324	0.003587542	0.027745631		0.66003418	0.002423439	0.036749048	0.730041504	0.002551567	0.034867089	0.67998291	0.002487768	0.031780135
0.650024414	0.002562775	0.036847041	0.760009766	0.0027567	0.034277793	0.700012207	0.00238778	0.036173105		0.730041504	0.002527408	0.037848924	0.700002441	0.002647668	0.036150835	0.83001709	0.003717553	0.028263711		0.66998291	0.002561383	0.03759027	0.74005127	0.002688526	0.035639795	0.689992676	0.00262197	0.032450592
0.659973145	0.002697955	0.037742253	0.770019531	0.002890793	0.035079024	0.710021973	0.002525166	0.036999748		0.74005127	0.002661945	0.038702233	0.709951172	0.002781775	0.037020743	0.83996582	0.003845533	0.028804648		0.679992676	0.002694499	0.038454331	0.75	0.002824116	0.036397276	0.700002441	0.002757515	0.033124858
0.66998291	0.002829687	0.038633656	0.779968262	0.003020192	0.035884071	0.720031738	0.002660522	0.037826391		0.75	0.002796483	0.039574589	0.719960937	0.002912495	0.037909728	0.849975586	0.003973513	0.029345585		0.690002441	0.002826925	0.039326005	0.760009766	0.002961076	0.037154757	0.710012207	0.002890375	0.033791506
0.679992676	0.00295866	0.03952506	0.789978027	0.00314691	0.036700563	0.730041504	0.002793848	0.038653035		0.760009766	0.002928302	0.040427899	0.729970703	0.003045247	0.038798713	0.859985352	0.004108942	0.029890332		0.700012207	0.002957282	0.040190066	0.770019531	0.003098035	0.037923657	0.719960938	0.003018538	0.034461963
0.690002441	0.003089012	0.040424082	0.799987793	0.00327698	0.037517056	0.739990234	0.00292379	0.03946444		0.770019531	0.003055365	0.041292636	0.739980469	0.003182062	0.039668621	0.869995117	0.004247756	0.030446506		0.710021973	0.003089018	0.041065546	0.780029297	0.003227462	0.03868875	0.729970703	0.003152741	0.035143849
0.700012207	0.003225572	0.041330723	0.809997559	0.003409732	0.038325918	0.75	0.003050348	0.040294893		0.780029297	0.003182428	0.042149754	0.749990234	0.003317524	0.04054616	0.880004883	0.004381154	0.031021728		0.720031738	0.003226962	0.041921994	0.790039063	0.003356204	0.039461457	0.739980469	0.003286943	0.035844781
0.710021973	0.00336489	0.042233554	0.820007324	0.003545165	0.039127149	0.760009766	0.00317826	0.041117726		0.790039063	0.003316965	0.043003063	0.76	0.003448921	0.041435145	0.890014648	0.004511165	0.031600757		0.729980469	0.003366975	0.042786054	0.800048828	0.003487	0.040237969	0.749990234	0.003419804	0.036538095
0.720031738	0.003502829	0.043124957	0.83001709	0.003675235	0.039936011	0.770019531	0.003309556	0.041936751		0.800048828	0.003450823	0.043856373	0.770009766	0.003578286	0.042331761	0.899963379	0.004645239	0.032202645		0.739990234	0.00350285	0.043650115	0.810058594	0.00362259	0.041003063	0.76	0.003546625	0.037227599
0.729980469	0.00363801	0.044012551	0.83996582	0.003804635	0.040737242	0.780029297	0.003444912	0.042744347		0.809997559	0.003586719	0.044713491	0.779958496	0.003704942	0.043205484	0.909973145	0.004782022	0.032815961		0.75	0.003635277	0.04451037	0.820007324	0.00375955	0.041752931	0.770009766	0.003673447	0.037920913
0.739990234	0.003774569	0.044900145	0.849975586	0.003938727	0.04155755	0.790039063	0.003576884	0.043555752		0.820007324	0.003718539	0.045555372	0.789968262	0.003839049	0.044071577	0.91998291	0.004916096	0.033421658		0.760009766	0.00377322	0.045374431	0.83001709	0.003891716	0.042521831	0.779958496	0.003802281	0.038610417
0.75	0.003913888	0.045791548	0.859985352	0.004071479	0.042370227	0.799987793	0.003709533	0.044359539		0.83001709	0.003850358	0.046408681	0.799978027	0.003975865	0.04493767	0.929992676	0.005046785	0.034031164		0.770019531	0.003911164	0.046246104	0.840026855	0.004025936	0.043275505	0.789968262	0.003933128	0.03930373
0.760009766	0.004049068	0.046660095	0.869995117	0.004205572	0.043167643	0.809997559	0.00384489	0.045163326		0.840026855	0.003986254	0.047258181	0.809987793	0.004111326	0.045803762	0.940002441	0.005176797	0.03464448		0.780029297	0.004047729	0.047094939	0.850036621	0.004160156	0.044036792	0.799978027	0.004067331	0.040000853
0.770019531	0.004182179	0.047536261	0.880004883	0.004335642	0.04397269	0.820007324	0.0039816	0.045970922		0.850036621	0.004120112	0.048100061	0.819997558	0.004245432	0.04666604	0.950012207	0.005307485	0.03529589		0.789978027	0.004179466	0.047939968	0.860046387	0.004297116	0.044801885	0.809987793	0.004201533	0.040701786
0.780029297	0.004312532	0.048420045	0.890014648	0.004461019	0.044777736	0.83001709	0.004114249	0.046778518		0.860046387	0.004250572	0.048949561	0.830007324	0.00437683	0.047535948	0.959960938	0.005441559	0.035943491		0.799987793	0.004308443	0.048788803	0.870056152	0.004432706	0.04555556	0.819997559	0.00433171	0.041406528
0.789978027	0.004447712	0.049292401	0.899963379	0.004587736	0.045590414	0.840026855	0.004243514	0.047589923		0.870056152	0.004381712	0.049795251	0.839956055	0.004508904	0.04840204	0.969970703	0.005576988	0.036598711		0.809997559	0.004443628	0.049610993	0.880004883	0.004563502	0.046316847	0.830007324	0.004463228	0.042092223
0.799987793	0.004585651	0.050164757	0.909973145	0.004719147	0.04639546	0.850036621	0.004372102	0.048401329		0.880004883	0.004513532	0.050644751	0.84996582	0.004644365	0.049256687	0.979980469	0.005706322	0.03725393		0.820007324	0.004581572	0.050456022	0.890014648	0.004692929	0.047085747	0.839956055	0.004595418	0.04276268
0.809997559	0.004720831	0.051029495	0.91998291	0.004851229	0.047215768	0.859985352	0.004501368	0.049205116		0.890014648	0.00464671	0.051479013	0.859975586	0.004778472	0.050107518	0.989990234	0.005839042	0.037939625		0.83001709	0.004722275	0.051289631	0.900024414	0.00482578	0.047835614	0.84996582	0.004728278	0.043444565
0.820007324	0.004857391	0.051890422	0.929992676	0.004985322	0.048028446	0.869995117	0.004636724	0.050012712		0.900024414	0.004782606	0.052313275	0.869985351	0.004908515	0.050943088	1	0.005974471	0.03862151		0.840026855	0.00485746	0.05212324	0.91003418	0.004964109	0.048600708	0.859975586	0.004858454	0.044134069
0.83001709	0.004993951	0.052758969	0.940002441	0.005116732	0.048848754	0.880004883	0.00477208	0.050824117		0.91003418	0.004916464	0.053143728	0.879995117	0.00503788	0.051782473	1.010009766	0.006108545	0.039307205		0.849975586	0.004989197	0.05294543	0.920043945	0.005099699	0.049377221	0.869985352	0.004985276	0.044819764
0.840026855	0.005129821	0.053631325	0.950012207	0.005245461	0.0496538	0.890014648	0.004907436	0.051635523		0.920043945	0.005049642	0.05397799	0.890004883	0.005170632	0.052629489	1.019958496	0.006241265	0.040004328		0.859985352	0.00512852	0.053763814	0.930053711	0.005235289	0.050146121	0.879995117	0.005115452	0.045528315
0.849975586	0.00526638	0.054492253	0.959960938	0.005379554	0.050462662	0.900024414	0.005038732	0.052446928		0.930053711	0.005181462	0.054797014	0.899953613	0.005304739	0.053465058	1.029968262	0.0063706	0.040712879		0.869995117	0.005266464	0.054582198	0.940002441	0.005367455	0.050937859	0.890004883	0.005248313	0.04621782
0.859985352	0.005400181	0.055353181	0.969970703	0.005511636	0.051271524	0.91003418	0.005170704	0.053265953		0.940002441	0.005315999	0.055627467	0.909963379	0.005436813	0.054304443	1.039978027	0.00649858	0.041429049		0.880004883	0.00540027	0.055412001	0.950012207	0.005501675	0.051721985	0.900014648	0.005382515	0.046918752
0.869995117	0.005530534	0.0562103	0.979980469	0.005643047	0.052065124	0.91998291	0.005309444	0.054073549		0.950012207	0.005448498	0.05645411	0.919973144	0.00557092	0.055128567	1.049987793	0.006628591	0.042137601		0.890014648	0.005529247	0.056226578	0.960021973	0.005640004	0.052498498	0.909963379	0.005514704	0.047612066
0.880004883	0.005660886	0.057059799	0.989990234	0.005771105	0.052873986	0.929992676	0.00544277	0.054888764		0.960021973	0.005578958	0.057288372	0.92998291	0.005706381	0.05595269	1.059997559	0.006760634	0.04286139		0.900024414	0.005659604	0.057029736	0.970031738	0.005776964	0.05328643	0.919973145	0.005644881	0.048309189
0.890014648	0.005796066	0.057913108	1	0.005898493	0.053675217	0.940002441	0.005572712	0.055684931		0.970031738	0.005706021	0.058111205	0.939992676	0.005839133	0.05678826	1.070007324	0.006896063	0.043585179		0.91003418	0.005796169	0.057855732	0.980041504	0.00590776	0.054074362	0.92998291	0.005776399	0.049021549
0.900024414	0.005934005	0.058762608	1.010009766	0.006029234	0.054480264	0.950012207	0.005700624	0.056488718		0.980041504	0.005837161	0.05892642	0.950002441	0.005971885	0.057616199	1.08001709	0.007027428	0.044320396		0.91998291	0.005935492	0.058662696	0.99005127	0.006037871	0.054850875	0.939992676	0.005907247	0.04973391
0.909973145	0.006071944	0.059608298	1.020019531	0.006165338	0.055273864	0.960021973	0.005833273	0.057288695		0.99005127	0.00596898	0.059749254	0.959951172	0.006102605	0.058455584	1.08996582	0.007160148	0.045051804		0.929992676	0.006070677	0.059458241	1	0.006170037	0.055631194	0.950002441	0.006038765	0.050446271
0.91998291	0.006207125	0.060457798	1.029968262	0.006297419	0.056078911	0.970031738	0.005967276	0.058088673		1	0.006104876	0.060572088	0.969960937	0.006229261	0.059294969	1.099975586	0.007293546	0.045802258		0.940002441	0.006204483	0.060257593	1.010009766	0.006308366	0.056419126	0.960012207	0.006166928	0.051173869
0.929992676	0.006341615	0.061299679	1.039978027	0.006427489	0.056880142	0.980041504	0.006102632	0.058869603		1.010009766	0.006242132	0.061394922	0.979970703	0.006359304	0.060122907	1.109985352	0.007428974	0.046541285		0.950012207	0.006340358	0.061068363	1.020019531	0.006443956	0.057180413	0.969960938	0.006293079	0.051897658
0.940002441	0.006479554	0.06213775	1.049987793	0.0065589	0.057681373	0.989990234	0.006231897	0.05966958		1.020019531	0.006378028	0.062210137	0.989980469	0.006491378	0.060966108	1.119995117	0.007558986	0.047287931		0.960021973	0.006476923	0.061863908	1.030029297	0.006576807	0.057960732	0.979970703	0.006421242	0.052613828
0.950012207	0.006616114	0.062972012	1.059997559	0.006689641	0.058482604	1	0.006364547	0.060465748		1.030029297	0.006511206	0.063025352	0.999990234	0.006628194	0.061816939	1.130004883	0.007689674	0.048038385		0.970031738	0.006613487	0.062663256	1.040039063	0.006708973	0.058725826	0.989980469	0.00655276	0.053345236
0.960021973	0.006751294	0.063813893	1.070007324	0.006821051	0.05928002	1.010009766	0.006498549	0.061258106		1.040039063	0.006645743	0.063829138	1.01	0.006760946	0.062652505	1.140014648	0.00782104	0.048800268		0.979980469	0.006747293	0.063458801	1.050048828	0.006844563	0.059502339	0.999990234	0.006688305	0.054072834
0.970031738	0.006881647	0.064655774	1.08001709	0.006951121	0.060096513	1.020019531	0.006633905	0.062054274		1.050048828	0.00678164	0.064636734	1.020009766	0.006892343	0.063488075	1.149963379	0.007952406	0.049554533		0.989990234	0.006879029	0.064265765	1.060058594	0.006982892	0.060267432	1.01	0.006823849	0.054804242
0.979980469	0.00701062	0.065501464	1.08996582	0.007076498	0.060897744	1.030029297	0.006765878	0.062846629		1.059997559	0.006914138	0.065429093	1.029958496	0.007024418	0.064319829	1.159973145	0.008084449	0.050312606		1	0.007008007	0.065068923	1.070007324	0.007118482	0.061021106	1.020009766	0.00695671	0.055528031
0.989990234	0.0071458	0.066354773	1.099975586	0.007203216	0.061710421	1.040039063	0.006897173	0.063631369		1.070007324	0.00704256	0.066232879	1.039968262	0.007161911	0.065140137	1.16998291	0.008219877	0.05107068		1.010009766	0.007140433	0.065868275	1.08001709	0.007247909	0.0617862	1.029958496	0.007087557	0.056248011
1	0.007283739	0.067196654	1.109985352	0.007334627	0.062507837	1.049987793	0.007025085	0.064416108		1.08001709	0.007171662	0.067044285	1.049978027	0.00729534	0.065983337	1.179992676	0.008352597	0.051828754		1.020019531	0.007281136	0.066671433	1.090026855	0.007376651	0.062551293	1.039968262	0.007220418	0.056987037
1.010009766	0.007423058	0.068049963	1.119995117	0.00746872	0.063297626	1.059997559	0.007151643	0.065208467		1.090026855	0.007304161	0.067851881	1.059987793	0.007425383	0.066815091	1.190002441	0.008485317	0.052586828		1.030029297	0.007423218	0.067482203	1.100036621	0.007507447	0.063327806	1.049978027	0.007353278	0.057699398
1.020019531	0.007559617	0.068899463	1.130004883	0.007604153	0.064091226	1.070007324	0.007286999	0.065997016		1.100036621	0.007442095	0.068648049	1.069997558	0.007553394	0.067639215	1.200012207	0.00861736	0.053325854		1.039978027	0.007559783	0.068277748	1.110046387	0.007643037	0.064077674	1.059987793	0.007484797	0.058415568
1.030029297	0.007694798	0.069745153	1.140014648	0.007736905	0.064884826	1.08001709	0.007421002	0.066789374		1.110046387	0.007575953	0.069448026	1.080007324	0.007682759	0.068467154	1.209960938	0.008751434	0.054095356		1.049987793	0.007692209	0.069069487	1.120056152	0.007779997	0.064835155	1.069997559	0.007611618	0.059143166
1.039978027	0.007831357	0.070583225	1.149963379	0.007867645	0.065666981	1.090026855	0.007553651	0.067562685		1.120056152	0.007709131	0.070240385	1.089956055	0.007816866	0.069283646	1.219970703	0.008885509	0.054861049		1.059997559	0.007826704	0.069868838	1.130004883	0.007913532	0.065585022	1.080007324	0.007737097	0.059863146
1.049987793	0.007967227	0.071421296	1.159973145	0.008001738	0.066460581	1.100036621	0.007685624	0.068335997		1.130004883	0.00784231	0.071047981	1.09996582	0.007953681	0.070092508	1.229980469	0.009013489	0.05563436		1.070007324	0.007966028	0.070649158	1.140014648	0.008049122	0.066353922	1.089956055	0.007869958	0.060564078
1.059997559	0.008105166	0.072255558	1.16998291	0.00813449	0.067257997	1.109985352	0.007818273	0.069124546		1.140014648	0.007978206	0.071851767	1.109975586	0.008087788	0.070912816	1.239990234	0.009142146	0.056396243		1.08001709	0.008102592	0.07143709	1.150024414	0.008184712	0.067111403	1.09996582	0.008005502	0.061280249
1.070007324	0.008236208	0.07308982	1.179992676	0.008265901	0.068043966	1.119995117	0.007953629	0.069897857		1.150024414	0.008112743	0.072663173	1.119985351	0.008219185	0.071729309	1.25	0.00927148	0.057169554		1.090026855	0.008232949	0.072225022	1.16003418	0.008317563	0.067880303	1.109975586	0.008139705	0.062000228
1.08001709	0.008366561	0.073920273	1.190002441	0.008391278	0.068837567	1.130004883	0.008086278	0.070674978		1.16003418	0.008242524	0.073459341	1.129995117	0.008348551	0.072545802	1.260009766	0.009405555	0.057942866		1.099975586	0.008362617	0.073005341	1.170043945	0.008451098	0.068656816	1.119985352	0.008272565	0.062712585
1.090026855	0.008498293	0.074739297	1.200012207	0.008516654	0.06961209	1.140014648	0.008216897	0.071455908		1.170043945	0.008370946	0.074259318	1.140004883	0.008482657	0.073358479	1.269958496	0.009542337	0.058712368		1.109985352	0.008495733	0.073778047	1.180053711	0.008582579	0.06941049	1.129995117	0.008405426	0.063432565
1.099975586	0.008633473	0.075554512	1.209960938	0.008650747	0.070401875	1.150024414	0.008343455	0.072229219		1.180053711	0.008501406	0.075051676	1.149953613	0.008618118	0.074163526	1.279968262	0.009676412	0.05947806		1.119995117	0.008632297	0.074550754	1.190002441	0.008714745	0.070164164	1.140004883	0.008538286	0.064152544
1.109985352	0.008771412	0.076358298	1.219970703	0.008787522	0.071203106	1.16003418	0.008474751	0.07301015		1.190002441	0.008633905	0.075832607	1.159963379	0.008748161	0.074976203	1.289978027	0.009808455	0.060251372		1.130004883	0.008770241	0.075304428	1.200012207	0.008847596	0.070925451	1.150014648	0.008669134	0.064876333
1.119995117	0.008906592	0.077177323	1.229980469	0.008921615	0.071996707	1.16998291	0.008610107	0.073775842		1.200012207	0.008769801	0.076621156	1.169973144	0.008874817	0.07578125	1.299987793	0.009942529	0.061047539		1.140014648	0.008905426	0.076073328	1.210021973	0.008984556	0.07170577	1.159963379	0.008796626	0.065581075
1.130004883	0.009041083	0.077988728	1.239990234	0.009051685	0.072775045	1.179992676	0.008746817	0.074549153		1.210021973	0.008905698	0.077402086	1.17998291	0.009002828	0.076597742	1.309997559	0.010077958	0.061820851		1.150024414	0.009038542	0.076846034	1.220031738	0.009120146	0.072489896	1.169973145	0.008923447	0.066293436
1.140014648	0.009176263	0.078800134	1.25	0.009185777	0.073561015	1.190002441	0.008878112	0.075318655		1.220031738	0.009037517	0.078190635	1.189992676	0.00913558	0.077414235	1.320007324	0.010210678	0.062594166		1.16003418	0.009176486	0.077614934	1.230041504	0.009253681	0.073262603	1.17998291	0.009051611	0.067017225
1.150024414	0.009312823	0.079619158	1.260009766	0.009318529	0.074339354	1.200012207	0.009008731	0.076091967		1.230041504	0.009170695	0.078971565	1.200002441	0.009272396	0.078230728	1.33001709	0.010343398	0.063367477		1.17003418	0.009313443	0.078398235	1.24005127	0.009387901	0.074016277	1.189992676	0.009184471	0.06776387
1.159973145	0.009450762	0.080422945	1.270019531	0.00944927	0.075117693	1.210021973	0.009142734	0.07685385		1.24005127	0.00930795	0.079760114	1.209951172	0.009409211	0.079031959	1.33996582	0.010470023	0.06412936		1.17998291	0.009447939	0.079170941	1.25	0.009523491	0.074773757	1.200002441	0.009320016	0.068495278
1.16998291	0.009583873	0.081230541	1.279968262	0.009580681	0.075892216	1.220031738	0.009276736	0.077623352		1.25	0.009442488	0.080525807	1.219960937	0.009543318	0.079844636	1.349975586	0.010599358	0.064895053		1.189992676	0.009581744	0.079920809	1.260009766	0.009656342	0.075531238	1.210012207	0.009451534	0.069207639
1.179992676	0.009714915	0.082026709	1.289978027	0.009706057	0.07667437	1.230041504	0.009407355	0.078381425		1.260009766	0.009573628	0.081295308	1.229970703	0.009677424	0.080653498	1.359985352	0.010734786	0.065668364		1.200002441	0.009712102	0.08067829	1.270019531	0.009788508	0.076288719	1.219960938	0.009584394	0.069950475
1.190002441	0.009846647	0.082815258	1.299987793	0.009834786	0.077437448	1.239990234	0.009538651	0.079150927		1.270019531	0.009702049	0.08206862	1.239980469	0.009810854	0.08146236	1.369995117	0.010873601	0.066460723		1.210012207	0.009848666	0.081447189	1.280029297	0.009917935	0.077046199	1.229970703	0.009717255	0.070693311
1.200012207	0.009985966	0.083611426	1.309997559	0.009965527	0.078208156	1.25	0.009666562	0.07991662		1.280029297	0.009831151	0.082841931	1.249990234	0.009943606	0.082263591	1.380004883	0.011006998	0.067241653		1.220021973	0.009987989	0.08220467	1.290039063	0.010049416	0.077818906	1.239980469	0.009848102	0.071424718
1.210021973	0.010125284	0.084411403	1.320007324	0.01009962	0.078978864	1.260009766	0.009796504	0.080670884		1.290039063	0.009962291	0.083626671	1.26	0.010075003	0.083049561	1.390014648	0.011138363	0.068022583		1.230031738	0.010124554	0.082981183	1.300048828	0.010180212	0.078568773	1.249990234	0.009979621	0.072167554
1.220031738	0.010261844	0.085199952	1.33001709	0.010233712	0.079745756	1.270019531	0.00992983	0.081421339		1.300048828	0.010101584	0.084399982	1.270009766	0.010204368	0.083839346	1.399963379	0.011271083	0.068795894		1.239980469	0.010259739	0.083750083	1.310058594	0.010314433	0.079322448	1.26	0.010111139	0.072910391
1.229980469	0.010395645	0.08599612	1.33996582	0.010363782	0.080516464	1.280029297	0.010065187	0.082171794		1.309997559	0.010237481	0.085169484	1.279958496	0.010333734	0.084640577	1.409973145	0.011406512	0.069573015		1.249990234	0.010392855	0.084503757	1.320007324	0.010454131	0.080087541	1.270009766	0.010240645	0.073657036
1.239990234	0.010532204	0.086792288	1.349975586	0.010495193	0.081290988	1.290039063	0.010199189	0.08291463		1.320007324	0.010371338	0.085942795	1.289968262	0.010469195	0.085434177	1.41998291	0.011539909	0.070350136		1.26	0.01052942	0.085265044	1.33001709	0.010591091	0.080845022	1.279958496	0.010368137	0.074396063
1.25	0.010670143	0.087577027	1.359985352	0.010629286	0.082057881	1.299987793	0.010333192	0.083668894		1.33001709	0.010505876	0.086712297	1.299978027	0.010603301	0.086223962	1.429992676	0.011669921	0.071131066		1.270009766	0.010668743	0.086011105	1.340026855	0.010723942	0.081613922	1.289968262	0.0104963	0.07513128
1.260009766	0.010804634	0.088369386	1.369995117	0.010761367	0.082824773	1.309997559	0.010467195	0.08441554		1.340026855	0.010643131	0.087466562	1.309987793	0.010737408	0.087013747	1.440002441	0.011796546	0.071915806		1.280019531	0.010803928	0.08676478	1.350036621	0.010859532	0.082379015	1.299978027	0.010630503	0.075862688
1.270019531	0.010937055	0.089150316	1.380004883	0.010891437	0.083587851	1.320007324	0.010602551	0.085150757		1.350036621	0.010779027	0.088243682	1.319997558	0.01087016	0.087792086	1.450012207	0.011924526	0.072689117		1.290029297	0.010934285	0.087526067	1.360046387	0.010997861	0.083140302	1.309987793	0.010766047	0.076613142
1.280029297	0.011067408	0.089935055	1.390014648	0.011016814	0.084350928	1.33001709	0.0107352	0.085889784		1.360046387	0.010909487	0.089020803	1.330007324	0.011002912	0.088570425	1.459960938	0.012058601	0.073451		1.299978027	0.011064642	0.088287354	1.370056152	0.011131396	0.083901589	1.319997559	0.010897566	0.07734455
1.289978027	0.011202588	0.090731223	1.399963379	0.011146884	0.085136897	1.340026855	0.010867172	0.08662881		1.370056152	0.01103655	0.089786496	1.339956055	0.011139728	0.089367841	1.469970703	0.012196738	0.074216693		1.309987793	0.011201207	0.089033415	1.380004883	0.011262877	0.084670489	1.330007324	0.011031769	0.078072149
1.299987793	0.011341907	0.091519772	1.409973145	0.011276284	0.085899975	1.350036621	0.010994407	0.087375456		1.380004883	0.011166331	0.090555998	1.34996582	0.011273835	0.090146179	1.479980469	0.012330812	0.074974766		1.319997559	0.01134191	0.089790896	1.390014648	0.011390935	0.085416551	1.339956055	0.011165971	0.078807366
1.309997559	0.011479846	0.092304512	1.41998291	0.011407694	0.086678314	1.359985352	0.011123673	0.088118292		1.390014648	0.011298151	0.091306452	1.359975586	0.0114032	0.090932149	1.489990234	0.012463532	0.075744268		1.330007324	0.011478475	0.090533151	1.400024414	0.011525155	0.086174031	1.34996582	0.011300174	0.079550202
1.320007324	0.011611577	0.093074014	1.429992676	0.011543128	0.087449022	1.369995117	0.011257675	0.088849699		1.400024414	0.011432688	0.092075954	1.369985351	0.011529856	0.091725749	1.5	0.012594221	0.076502342		1.34001709	0.011610901	0.091271599	1.41003418	0.011662114	0.086927705	1.359975586	0.011428337	0.080293038
1.33001709	0.011746758	0.093851135	1.440002441	0.011674539	0.088231176	1.380004883	0.011393032	0.089596345		1.41003418	0.011565187	0.092849266	1.379995117	0.011659222	0.092507904	1.510009766	0.012731681	0.077271844		1.350026855	0.011745396	0.092021467	1.420043945	0.011800443	0.08766996	1.369985352	0.011553817	0.081032064
1.340026855	0.011884697	0.094632065	1.450012207	0.011809973	0.089009515	1.390014648	0.011528388	0.090350609		1.420043945	0.011698365	0.093607339	1.390004883	0.011793328	0.093278612	1.519958496	0.012865078	0.078037536		1.359975586	0.01188334	0.092763722	1.430053711	0.011933979	0.088412215	1.379995117	0.011681309	0.081767282
1.349975586	0.012021257	0.095416804	1.459960938	0.011944066	0.089776407	1.400024414	0.01166036	0.091082017		1.430053711	0.011830184	0.094365413	1.399953613	0.011928789	0.094053135	1.529968262	0.012993735	0.078814657		1.369985352	0.012021284	0.093509783	1.440002441	0.01206683	0.089158277	1.390004883	0.011810814	0.082510118
1.359985352	0.012157816	0.096186306	1.469970703	0.012076817	0.0905433	1.41003418	0.011793009	0.091817234		1.440002441	0.01196744	0.095134915	1.409963379	0.01206425	0.094827658	1.539978027	0.013120361	0.079591778		1.379995117	0.01215647	0.094252038	1.450012207	0.012203789	0.089904338	1.400014648	0.011946359	0.083245335
1.369995117	0.012286789	0.096963427	1.479980469	0.012207558	0.091325454	1.41998291	0.011927012	0.092567689		1.450012207	0.012103336	0.095892989	1.419973144	0.012198357	0.095609813	1.549987793	0.013249695	0.080365089		1.390004883	0.012284068	0.094994293	1.460021973	0.012340749	0.090646593	1.409963379	0.012079219	0.083984361
1.380004883	0.012417142	0.097751976	1.489990234	0.012333605	0.092088531	1.429992676	0.012063722	0.093302906		1.460021973	0.012234476	0.096651062	1.42998291	0.012329754	0.096388152	1.559997559	0.01338377	0.081138401		1.400014648	0.012413045	0.095725128	1.470031738	0.0124736	0.091373622	1.419973145	0.012210738	0.084727197
1.390014648	0.012548873	0.098525287	1.5	0.012458982	0.092855424	1.440002441	0.012193664	0.094034314		1.470031738	0.012364936	0.097397708	1.439992676	0.012461829	0.097147413	1.570007324	0.013520553	0.081915521		1.410024414	0.012546851	0.096467383	1.480041504	0.012603026	0.092108264	1.42998291	0.012342256	0.085462415
1.400024414	0.012685433	0.099317646	1.510009766	0.012588381	0.093626132	1.450012207	0.012318868	0.094769531		1.480041504	0.012493358	0.098151972	1.450002441	0.01259729	0.097925752	1.58001709	0.013657335	0.082696452		1.42003418	0.012686174	0.097213445	1.49005127	0.012732453	0.092854325	1.439992676	0.012474446	0.086197632
1.409973145	0.012823372	0.100110004	1.520019531	0.012722474	0.094381579	1.460021973	0.012448134	0.095504748		1.49005127	0.012627895	0.098910046	1.459951172	0.012728687	0.09869646	1.58996582	0.01379141	0.083462144		1.42998291	0.012824118	0.097963312	1.5	0.012866673	0.093592774	1.450002441	0.012608648	0.08692904
1.41998291	0.012959932	0.100902363	1.529968262	0.012853885	0.095144656	1.470031738	0.01258349	0.096251394		1.5	0.01276515	0.099660501	1.469960937	0.012856698	0.099470984	1.599975586	0.013925484	0.084227837		1.439992676	0.012959304	0.098709374	1.510009766	0.013003633	0.094335029	1.460012207	0.012738824	0.087652829
1.429992676	0.013093733	0.101687102	1.539978027	0.012985296	0.095900102	1.480041504	0.0127202	0.096978992		1.510009766	0.012901047	0.100410956	1.479970703	0.012984709	0.100249323	1.609985352	0.014060913	0.084993529		1.450002441	0.01309104	0.099447822	1.520019531	0.013140592	0.09508109	1.469960938	0.012865646	0.088388046
1.440002441	0.013228223	0.102464223	1.549987793	0.013117377	0.096659364	1.489990234	0.012852849	0.0977104		1.520019531	0.013034225	0.101169029	1.489980469	0.013114752	0.101027661	1.619995117	0.014194987	0.085759222		1.460012207	0.013227605	0.10019769	1.530029297	0.013274128	0.095823345	1.479970703	0.01299448	0.089111835
1.450012207	0.013367542	0.103237534	1.559997559	0.01325147	0.09740718	1.5	0.012984821	0.098453236		1.530029297	0.013164006	0.101927103	1.499990234	0.013252922	0.101806	1.630004883	0.014325676	0.086502058		1.470021973	0.013365549	0.100943751	1.540039063	0.013406979	0.096561793	1.489980469	0.013128683	0.089847052
1.460021973	0.013501343	0.104018465	1.570007324	0.013384222	0.098162627	1.510009766	0.01311747	0.099188453		1.540039063	0.013298543	0.102677558	1.51	0.013391092	0.102588154	1.640014648	0.014454333	0.087252513		1.480031738	0.013498664	0.1016822	1.550048828	0.013542569	0.097300242	1.499990234	0.013260872	0.090582269
1.470031738	0.013633075	0.104799395	1.58001709	0.013515633	0.098914258	1.520019531	0.013252827	0.099912242		1.550048828	0.013434439	0.103439441	1.520009766	0.013523844	0.103370309	1.649963379	0.014582313	0.088010586		1.489980469	0.013629711	0.102428261	1.560058594	0.013680898	0.098057722	1.51	0.013393733	0.091302249
1.479980469	0.013765496	0.105572706	1.58996582	0.013643691	0.099669704	1.530029297	0.013386829	0.100651269		1.559997559	0.013565579	0.104193705	1.529958496	0.013657951	0.104160094	1.659973145	0.014713001	0.088761041		1.499990234	0.013761448	0.103185742	1.570007324	0.013813749	0.09881901	1.520009766	0.013525251	0.092022228
1.489990234	0.013897228	0.106349827	1.599975586	0.013771079	0.100413705	1.540039063	0.013514741	0.101386486		1.570007324	0.013696039	0.10494797	1.539968262	0.013793412	0.104938432	1.66998291	0.014847076	0.089503877		1.51	0.013896633	0.103931803	1.58001709	0.013944545	0.099565071	1.529958496	0.013659453	0.092746017
1.5	0.014033788	0.10711171	1.609985352	0.013903831	0.101176782	1.549987793	0.013642653	0.102133131		1.58001709	0.01382582	0.105709853	1.549978027	0.013928873	0.105716771	1.679992676	0.014979796	0.090273379		1.520009766	0.014034577	0.104662639	1.590026855	0.014072602	0.100322552	1.539968262	0.013794998	0.093458378
1.510009766	0.014173106	0.107873593	1.619995117	0.014039265	0.101924598	1.559997559	0.013771241	0.102868349		1.590026855	0.013961717	0.106471736	1.559987793	0.01406027	0.106491295	1.690002441	0.015112516	0.091039072		1.530019531	0.014172521	0.105401087	1.600036621	0.014205453	0.101068613	1.549978027	0.013926516	0.094178357
1.520019531	0.014308286	0.108639286	1.630004883	0.014172017	0.102672413	1.570007324	0.013905244	0.103599756		1.600036621	0.014097613	0.107233619	1.569997558	0.014188281	0.107262003	1.700012207	0.01524659	0.091804764		1.540029297	0.014305637	0.106139536	1.610046387	0.014342412	0.101826093	1.559987793	0.014056022	0.094905956
1.530029297	0.014441397	0.109408788	1.640014648	0.014301416	0.103424044	1.58001709	0.014041954	0.104342592		1.610046387	0.014229432	0.107980264	1.580007324	0.014316292	0.108028895	1.709960938	0.015379987	0.092566647		1.549978027	0.014442201	0.106885597	1.620056152	0.014480741	0.102579768	1.569997559	0.014183514	0.095618317
1.539978027	0.014577957	0.110166861	1.649963379	0.014432827	0.10417186	1.590026855	0.014178663	0.105089238		1.620056152	0.01436261	0.1087231	1.589956055	0.014447689	0.108803419	1.719970703	0.015515416	0.09332853		1.559987793	0.014577386	0.107616433	1.630004883	0.014616331	0.103341055	1.580007324	0.01431302	0.096338296
1.549987793	0.014714517	0.110940173	1.659973145	0.01456692	0.104950199	1.600036621	0.014312666	0.105820646		1.630004883	0.014498507	0.109481174	1.59996582	0.014581119	0.109562681	1.729980469	0.015646782	0.094090414		1.569997559	0.014713951	0.108354881	1.640014648	0.014751236	0.104090923	1.589956055	0.014447222	0.097035419
1.559997559	0.014849697	0.111705865	1.66998291	0.014701013	0.105709461	1.609985352	0.014446669	0.106559672		1.640014648	0.014634403	0.110227819	1.609975586	0.014715225	0.110321943	1.739990234	0.015776116	0.094856106		1.580007324	0.014847067	0.109089523	1.650024414	0.014885457	0.10484079	1.59996582	0.014581424	0.097751589
1.570007324	0.01497867	0.112467748	1.679992676	0.014831753	0.106468723	1.619995117	0.014579995	0.107298699		1.650024414	0.014768261	0.110970655	1.619985351	0.014847977	0.111077389	1.75	0.015907482	0.095617989		1.59001709	0.014977424	0.109827971	1.66003418	0.015022416	0.105579239	1.609975586	0.014711601	0.098482997
1.58001709	0.015107643	0.11323725	1.690002441	0.014960482	0.107220354	1.630004883	0.014715351	0.108033916		1.66003418	0.014897362	0.11172492	1.629995117	0.014980729	0.111825205	1.760009766	0.016040202	0.096383682		1.600026855	0.015106402	0.11056642	1.670043945	0.015159376	0.106336719	1.619985352	0.014839764	0.099222024
1.590026855	0.015239375	0.114006752	1.700012207	0.015088541	0.107979616	1.640014648	0.014848	0.108769133		1.670043945	0.015024425	0.112471565	1.640004883	0.01511619	0.112592098	1.769958496	0.016173599	0.097149374		1.609975586	0.015240207	0.111308675	1.680053711	0.015288803	0.107086587	1.629995117	0.014972625	0.099945813
1.599975586	0.015379383	0.114776254	1.709960938	0.015221293	0.108723616	1.650024414	0.014975912	0.10950435		1.680053711	0.015154206	0.113202973	1.649953613	0.015250297	0.113366621	1.779968262	0.016309027	0.09789602		1.619985352	0.015376772	0.112054736	1.690002441	0.01541686	0.107825036	1.640004883	0.015106827	0.100684839
1.609985352	0.015518702	0.115538137	1.719970703	0.015355386	0.109471432	1.66003418	0.0151045	0.110239568		1.690002441	0.015288743	0.113945809	1.659963379	0.015381017	0.114133514	1.789978027	0.016441747	0.098661712		1.629995117	0.015516095	0.112781765	1.700012207	0.015546971	0.108559678	1.650014648	0.015239688	0.101412438
1.619995117	0.015655261	0.11630383	1.729980469	0.015486796	0.110223063	1.66998291	0.015233765	0.110970975		1.700012207	0.015424639	0.114681026	1.669973144	0.015509027	0.11488896	1.799987793	0.016573113	0.099423595		1.640004883	0.015654039	0.113539246	1.710021973	0.015683931	0.109275287	1.659963379	0.015367851	0.102136227
1.630004883	0.015789752	0.117061903	1.739990234	0.015617537	0.110963248	1.679992676	0.015367768	0.111687146		1.710021973	0.015557818	0.115423862	1.67998291	0.01563907	0.115644407	1.809997559	0.016708542	0.10017405		1.650014648	0.015790604	0.114277694	1.720031738	0.01582089	0.110002317	1.669973145	0.01549333	0.102871444
1.640014648	0.015927691	0.117846643	1.75	0.015748948	0.111703433	1.690002441	0.015503124	0.112399506		1.720031738	0.015690317	0.116170508	1.689992676	0.015773177	0.116399853	1.820007324	0.016845325	0.100928314		1.660024414	0.015925789	0.115023756	1.730041504	0.015953056	0.110729346	1.67998291	0.015620823	0.103606661
1.650024414	0.01606563	0.118604717	1.760009766	0.0158817	0.11241691	1.700012207	0.015635774	0.113130914		1.730041504	0.015823495	0.116901915	1.700002441	0.015908638	0.117166746	1.83001709	0.016978045	0.101705435		1.67003418	0.016063733	0.115762204	1.74005127	0.016087277	0.111460181	1.689992676	0.015753012	0.104341878
1.659973145	0.01620219	0.119378028	1.770019531	0.016013111	0.113164726	1.710021973	0.015766392	0.113854703		1.74005127	0.015958032	0.117659989	1.709951172	0.016044099	0.117933639	1.83996582	0.01710467	0.10245589		1.67998291	0.016198228	0.116504459	1.75	0.016221497	0.112191017	1.700002441	0.015885873	0.105058048
1.66998291	0.016334611	0.120143721	1.779968262	0.01614251	0.113901096	1.720031738	0.015900395	0.114578492		1.75	0.016092569	0.118410444	1.719960937	0.016174819	0.118696716	1.849975586	0.017234005	0.103210154		1.689992676	0.016330654	0.11725052	1.760009766	0.016358457	0.112918046	1.710012207	0.016018733	0.105778028
1.679992676	0.016462205	0.120897985	1.789978027	0.016269898	0.114645096	1.730041504	0.016037105	0.11530609		1.760009766	0.016220991	0.11915328	1.729970703	0.016306216	0.119475055	1.859985352	0.017368079	0.1039568		1.700002441	0.016458253	0.117973743	1.770019531	0.016494046	0.113641269	1.719960938	0.016150251	0.106494198
1.690002441	0.016593937	0.121656059	1.799987793	0.016396616	0.115389096	1.739990234	0.016169754	0.11602607		1.770019531	0.016352811	0.119899926	1.739980469	0.016443032	0.120238132	1.869995117	0.017503508	0.104711064		1.710012207	0.016592748	0.118704579	1.780029297	0.016626212	0.114379717	1.729970703	0.016283112	0.107210368
1.700012207	0.016733255	0.122414132	1.809997559	0.016529368	0.116129281	1.75	0.016297666	0.116738431		1.780029297	0.01648395	0.120642762	1.749990234	0.016578493	0.120982132	1.880004883	0.017637582	0.105465328		1.720021973	0.016732071	0.119446834	1.790039063	0.016757009	0.115118166	1.739980469	0.016417314	0.107918919
1.710021973	0.016873953	0.123179825	1.820007324	0.01666346	0.116877097	1.760009766	0.016425577	0.117466029		1.790039063	0.016617129	0.121385598	1.76	0.016710568	0.121741394	1.890014648	0.017768271	0.106215783		1.730031738	0.016873464	0.120196701	1.800048828	0.016889859	0.115868034	1.749990234	0.01654682	0.108635089
1.720031738	0.017009133	0.123945517	1.83001709	0.016794201	0.117617282	1.770019531	0.016560934	0.118186008		1.800048828	0.016753025	0.122139862	1.770009766	0.01684061	0.122500656	1.899963379	0.017900991	0.106962429		1.739980469	0.0170052	0.120908505	1.810058594	0.017028189	0.116610288	1.76	0.016675654	0.109358878
1.729980469	0.017144314	0.124703591	1.83996582	0.01692293	0.118368913	1.780029297	0.01669629	0.118921226		1.809997559	0.016888921	0.122890317	1.779958496	0.016969976	0.123267549	1.909973145	0.018036419	0.107720502		1.749990234	0.017139006	0.12163934	1.820007324	0.017165148	0.117341124	1.770009766	0.016802476	0.11006362
1.739990234	0.017278804	0.125450229	1.849975586	0.017055682	0.119109098	1.790039063	0.016828939	0.119645015		1.820007324	0.01702142	0.123636962	1.789968262	0.017104082	0.124026811	1.91998291	0.018171848	0.108463338		1.76	0.01727833	0.122373982	1.83001709	0.017299368	0.118083379	1.779958496	0.016931981	0.110764553
1.75	0.017416743	0.126215922	1.859985352	0.017189775	0.119860729	1.799987793	0.016961588	0.120364994		1.83001709	0.017153239	0.124383608	1.799978027	0.017238189	0.124778442	1.929992676	0.018301182	0.109194746		1.770009766	0.017416274	0.123104818	1.840026855	0.017433589	0.118810408	1.789968262	0.017066183	0.111476913
1.760009766	0.017551923	0.126958758	1.869995117	0.017321856	0.120585653	1.809997559	0.017095591	0.121096402		1.840026855	0.017286418	0.125126444	1.809987793	0.017372295	0.125533888	1.940002441	0.018429839	0.109945201		1.780019531	0.017549389	0.123835654	1.850036621	0.017568494	0.119556469	1.799978027	0.017200386	0.112189274
1.770019531	0.017682276	0.12772445	1.880004883	0.017451926	0.121322022	1.820007324	0.017228917	0.121820191		1.850036621	0.017418917	0.125873089	1.819997558	0.017503015	0.126289335	1.950012207	0.018557819	0.110680418		1.790029297	0.017679057	0.124562683	1.860046387	0.017705453	0.120287305	1.809987793	0.017333246	0.112905444
1.780029297	0.01780987	0.128501571	1.890014648	0.017577303	0.122054576	1.83001709	0.017362919	0.122532552		1.860046387	0.017548018	0.126623544	1.830007324	0.017637122	0.127048597	1.959960938	0.018690539	0.111430873		1.799978027	0.017809414	0.12531255	1.870056152	0.017839674	0.121014334	1.819997559	0.017463423	0.113625424
1.789978027	0.017942291	0.129278692	1.899963379	0.017707373	0.122794761	1.840026855	0.017495569	0.123252531		1.870056152	0.01767644	0.127373999	1.839956055	0.017771229	0.127804043	1.969970703	0.018825968	0.11216609		1.809987793	0.01794253	0.126043386	1.880004883	0.017972525	0.12173375	1.830007324	0.017592928	0.114337784
1.799987793	0.01808023	0.130040575	1.909973145	0.017839454	0.123531131	1.850036621	0.017626864	0.12397632		1.880004883	0.017806221	0.128139691	1.84996582	0.01790669	0.128570936	1.979980469	0.018959365	0.112901307		1.819997559	0.018080474	0.126766609	1.890014648	0.018101951	0.122453167	1.839956055	0.017725789	0.115069192
1.809997559	0.018219549	0.130806267	1.91998291	0.017973547	0.1242675	1.859985352	0.017756129	0.124688681		1.890014648	0.017939399	0.128909193	1.859975586	0.018036055	0.129345459	1.989990234	0.019092085	0.113655572		1.830007324	0.018219797	0.127486025	1.900024414	0.018232748	0.123184002	1.84996582	0.017858649	0.115785362
1.820007324	0.018356108	0.13156815	1.929992676	0.018106299	0.125007685	1.869995117	0.017886748	0.125401049		1.900024414	0.018075295	0.129671076	1.869985351	0.018164743	0.130112352	2	0.019224805	0.114406027		1.84001709	0.018356362	0.12822828	1.91003418	0.018371077	0.123911031	1.859975586	0.017986812	0.116497723
1.83001709	0.018490599	0.132345271	1.940002441	0.018236369	0.125740232	1.880004883	0.018022104	0.126117219		1.91003418	0.01821255	0.130421531	1.879995117	0.018292754	0.130879245	2.010009766	0.019358879	0.115141244		1.850026855	0.018490167	0.128978148	1.920043945	0.018508036	0.124638061	1.869985352	0.018112963	0.11723675
1.840026855	0.018628538	0.133126201	1.950012207	0.018367779	0.126480417	1.890014648	0.018157461	0.12682958		1.920043945	0.018345729	0.131183414	1.890004883	0.018425506	0.131630876	2.019958496	0.019489568	0.115887889		1.859975586	0.018626732	0.129728016	1.930053711	0.018642257	0.125361276	1.879995117	0.018242468	0.117960539
1.849975586	0.018765098	0.133895703	1.959960938	0.018499861	0.127220602	1.900024414	0.018288756	0.127534322		1.930053711	0.018478907	0.13192625	1.899953613	0.018560967	0.132401584	2.029968262	0.019620934	0.116630725		1.869985352	0.018764676	0.130477883	1.940002441	0.018775107	0.126092111	1.890004883	0.018373987	0.118684328
1.859985352	0.018898898	0.134672824	1.969970703	0.018631272	0.127964602	1.91003418	0.018421405	0.128254301		1.940002441	0.018612765	0.132680515	1.909963379	0.018695074	0.13315703	2.039978027	0.019750268	0.117373561		1.879995117	0.018897792	0.131235364	1.950012207	0.018910697	0.126815334	1.900014648	0.018510873	0.119400498
1.869995117	0.01903201	0.135430898	1.979980469	0.018761342	0.128704787	1.91998291	0.018556762	0.128985709		1.950012207	0.018747302	0.13342716	1.919973144	0.018827148	0.133912477	2.049987793	0.01988028	0.118127826		1.890004883	0.019028839	0.131985232	1.960021973	0.019047657	0.127542363	1.909963379	0.018642392	0.120097621
1.880004883	0.019163052	0.136204209	1.989990234	0.018888059	0.129464049	1.929992676	0.018688734	0.129724736		1.960021973	0.018881839	0.134177615	1.92998291	0.0189599	0.134664108	2.059997559	0.020013677	0.118870662		1.900014648	0.019160575	0.13272368	1.970031738	0.019181192	0.128277005	1.919973145	0.018776594	0.120813791
1.890014648	0.019293404	0.136962283	2	0.019014777	0.130200419	1.940002441	0.018818676	0.130452334		1.970031738	0.019010261	0.13492807	1.939992676	0.019094007	0.13542337	2.070007324	0.020151137	0.119628735		1.910024414	0.019293691	0.133477354	1.980041504	0.019310619	0.129023067	1.92998291	0.018909454	0.121526152
1.900024414	0.019429964	0.137750832	2.010009766	0.019147529	0.130944419	1.950012207	0.018947941	0.131172313		1.980041504	0.019137324	0.135667096	1.950002441	0.019226081	0.13616737	2.08001709	0.02028318	0.120383		1.92003418	0.019430256	0.134231029	1.99005127	0.019439361	0.129776741	1.939992676	0.019042315	0.122234703
1.909973145	0.019567903	0.138527953	2.020019531	0.019281622	0.131676973	1.960021973	0.019077883	0.131896102		1.99005127	0.01927322	0.136394695	1.959951172	0.019354769	0.136922817	2.08996582	0.0204159	0.121106789		1.92998291	0.019569579	0.134996122	2	0.019570157	0.130526609	1.950002441	0.019173162	0.122958492
1.91998291	0.019707221	0.139301264	2.029968262	0.019414374	0.132405712	1.970031738	0.019211209	0.13262751		2	0.019409117	0.13714515	1.969960937	0.019485489	0.137670632	2.099975586	0.020545234	0.121845815		1.939992676	0.019707523	0.135742183	2.010009766	0.019707117	0.131280283	1.960012207	0.019306023	0.123674662
1.929992676	0.019843781	0.140070766	2.039978027	0.019547125	0.133142082	1.980041504	0.019345212	0.133358918		2.010009766	0.019547051	0.137903223	1.979970703	0.019615532	0.138414633	2.109985352	0.020679308	0.122592461		1.950002441	0.019844088	0.136465406	2.020019531	0.019844076	0.132037763	1.969960938	0.019431502	0.124371785
1.940002441	0.01998172	0.140840268	2.049987793	0.019681218	0.133870821	1.989990234	0.019477861	0.134086516		2.020019531	0.01967955	0.138657488	1.989980469	0.019749639	0.139173895	2.119995117	0.020813383	0.123339106		1.960012207	0.019982032	0.137196242	2.030029297	0.019978297	0.132780018	1.979970703	0.019558323	0.125080344
1.950012207	0.020119659	0.141602151	2.059997559	0.01981397	0.134603375	2	0.019609157	0.134825543		2.030029297	0.019812728	0.139415561	1.999990234	0.0198851	0.139933157	2.130004883	0.020941363	0.124085751		1.970021973	0.020119976	0.137938497	2.040039063	0.020109093	0.133533693	1.989980469	0.019692526	0.125785086
1.960021973	0.020256219	0.142367843	2.070007324	0.01994471	0.135332114	2.010009766	0.019741129	0.135545522		2.040039063	0.019947266	0.140154588	2.01	0.020020561	0.140703865	2.140014648	0.02107002	0.124840008		1.980031738	0.020255161	0.138669332	2.050048828	0.020246053	0.134272141	1.999990234	0.019828741	0.126508875
1.970031738	0.020386571	0.143148774	2.08001709	0.020076121	0.136064668	2.020019531	0.019876485	0.136265502		2.050048828	0.020081803	0.140897424	2.020009766	0.020151281	0.141466942	2.149963379	0.021198	0.125590463		1.989980469	0.020384138	0.139407781	2.060058594	0.020383012	0.135022009	2.01	0.019958247	0.127228854
1.979980469	0.020516924	0.143910657	2.08996582	0.020202839	0.136797222	2.030029297	0.020010488	0.136989291		2.059997559	0.020214302	0.14164026	2.029958496	0.020282678	0.142222388	2.159973145	0.021332074	0.126337109		1.999990234	0.020514495	0.140150036	2.070007324	0.020515863	0.135760457	2.020009766	0.020089765	0.127933596
1.989990234	0.020648656	0.144687777	2.099975586	0.020329557	0.137545038	2.040039063	0.020139753	0.137720699		2.070007324	0.020342044	0.142398334	2.039968262	0.020416107	0.14297402	2.16998291	0.021468857	0.127068516		2.01	0.020646922	0.140880871	2.08001709	0.020646659	0.136491293	2.029958496	0.020223968	0.128653575
2	0.020785215	0.145449661	2.109985352	0.020463649	0.138285223	2.049987793	0.020269695	0.138448297		2.08001709	0.020469107	0.14314117	2.049978027	0.020548859	0.143744728	2.179992676	0.021604286	0.127815162		2.020009766	0.020783486	0.141615513	2.090026855	0.020776086	0.137218322	2.039968262	0.020359512	0.129373555
2.010009766	0.020921775	0.146200115	2.119995117	0.020599754	0.139029223	2.059997559	0.020400314	0.139183514		2.090026855	0.020601606	0.143887815	2.059987793	0.020680257	0.144492543	2.190002441	0.02173836	0.128565617		2.030019531	0.02092143	0.142350155	2.100036621	0.020908937	0.137941545	2.049978027	0.020491031	0.130089725
2.020019531	0.021056955	0.14695057	2.130004883	0.020731835	0.139773223	2.070007324	0.020534317	0.139907303		2.100036621	0.0207409	0.144634461	2.069997558	0.020806913	0.145278513	2.200012207	0.021869048	0.129335119		2.040029297	0.021055925	0.143088604	2.110046387	0.021044527	0.13867238	2.059987793	0.020619194	0.130813514
2.030029297	0.021192136	0.147701025	2.140014648	0.020864587	0.140513408	2.08001709	0.020669673	0.140638711		2.110046387	0.020874757	0.145381106	2.080007324	0.020933569	0.146049221	2.209960938	0.022001769	0.130097002		2.049978027	0.021191111	0.143842278	2.120056152	0.021182856	0.139407022	2.069997559	0.020743331	0.131548731
2.039978027	0.021328005	0.148462908	2.149963379	0.020995998	0.141265039	2.090026855	0.020802322	0.141381547		2.120056152	0.021007936	0.146120133	2.089956055	0.021066321	0.146808483	2.219970703	0.022138551	0.130847457		2.059987793	0.021326296	0.144580726	2.130004883	0.021317076	0.140141664	2.080007324	0.020871495	0.13227252
2.049987793	0.021465945	0.149220982	2.159973145	0.02112875	0.14200904	2.100036621	0.020933618	0.142097717		2.130004883	0.021142473	0.146862969	2.09996582	0.021203137	0.147560114	2.229980469	0.022272627	0.131601721		2.069997559	0.02146424	0.145326788	2.140014648	0.021450612	0.140876306	2.089956055	0.021005697	0.132996309
2.059997559	0.021601125	0.149986675	2.16998291	0.02126016	0.142756855	2.109985352	0.021064236	0.142817697		2.140014648	0.021275651	0.147601995	2.109975586	0.021339952	0.148315561	2.239990234	0.022399253	0.132340748		2.080007324	0.021598735	0.146080462	2.150024414	0.021583462	0.141614755	2.09996582	0.021141913	0.133720098
2.070007324	0.021731477	0.150744748	2.179992676	0.02138956	0.14348941	2.119995117	0.021198239	0.143526248		2.150024414	0.021411548	0.148363878	2.119985351	0.021472704	0.149082453	2.25	0.022530619	0.133087393		2.09001709	0.021731161	0.146834136	2.16003418	0.021720422	0.142349397	2.109975586	0.021274102	0.134447697
2.08001709	0.021863899	0.151506631	2.190002441	0.021514937	0.144214333	2.130004883	0.021332242	0.144242418		2.16003418	0.021541328	0.149114333	2.129995117	0.021604779	0.149841715	2.260009766	0.022664016	0.133841657		2.100026855	0.021862898	0.147572584	2.170043945	0.021853958	0.143099265	2.119985352	0.021402937	0.135167676
2.090026855	0.02199701	0.152253277	2.200012207	0.021641654	0.144939256	2.140014648	0.021461507	0.144981445		2.170043945	0.021668391	0.14985336	2.140004883	0.021737531	0.150604792	2.269958496	0.02279809	0.134592112		2.109975586	0.021998083	0.148326259	2.180053711	0.021984069	0.143837713	2.129995117	0.021535797	0.135891465
2.099975586	0.022134949	0.153022779	2.209960938	0.021771724	0.145671811	2.150024414	0.021588065	0.145712853		2.180053711	0.021796813	0.150600005	2.149953613	0.021874347	0.151352608	2.279968262	0.022932164	0.135331139		2.119985352	0.022136027	0.149083739	2.190002441	0.022113496	0.144579968	2.140004883	0.021671342	0.136596207
2.109985352	0.022274268	0.153792281	2.219970703	0.021908499	0.146392919	2.16003418	0.021714623	0.146432832		2.190002441	0.02193271	0.15135427	2.159963379	0.022007099	0.152104239	2.289978027	0.023066239	0.136085403		2.129995117	0.02227535	0.149814575	2.200012207	0.022244292	0.145322223	2.150014648	0.021802189	0.137300949
2.119995117	0.022410827	0.154569401	2.229980469	0.022045943	0.147106396	2.16998291	0.021849979	0.14716043		2.200012207	0.022072003	0.152100915	2.169973144	0.022135109	0.152844424	2.299987793	0.023198959	0.136816811		2.140004883	0.022407087	0.150549217	2.210021973	0.022379882	0.146068284	2.159963379	0.021929681	0.1380095
2.130004883	0.022543249	0.155346522	2.239990234	0.022176683	0.147835135	2.179992676	0.021987366	0.147872791		2.210021973	0.022207899	0.152862798	2.17998291	0.022264473	0.153603686	2.309997559	0.023334387	0.137559647		2.150014648	0.022542272	0.151291472	2.220031738	0.022516842	0.146814346	2.169973145	0.022056503	0.138710433
2.140014648	0.02267981	0.156104596	2.25	0.022305412	0.148544797	2.190002441	0.022120692	0.148585152		2.220031738	0.022340397	0.153620872	2.189992676	0.02239858	0.154362948	2.320007324	0.023468462	0.138298673		2.160024414	0.022681595	0.15202992	2.230041504	0.022655171	0.147571826	2.17998291	0.022183324	0.139422793
2.150024414	0.022817749	0.156881717	2.260009766	0.022438164	0.149273535	2.200012207	0.022253341	0.149320369		2.230041504	0.022473575	0.154382755	2.200002441	0.022534041	0.155126025	2.33001709	0.023597796	0.1390377		2.17003418	0.02281678	0.152760756	2.24005127	0.022790761	0.148317887	2.189992676	0.022316184	0.140135154
2.159973145	0.022953619	0.157647409	2.270019531	0.022573598	0.149990828	2.210021973	0.022387344	0.150040349		2.24005127	0.022609471	0.155156066	2.209951172	0.022668148	0.155877656	2.33996582	0.023724422	0.139784345		2.17998291	0.022951965	0.153483979	2.25	0.022924981	0.149067755	2.200002441	0.022451729	0.140847515
2.16998291	0.02308742	0.158405483	2.280019531	0.022703492	0.150722563	2.220031738	0.022524054	0.150771756		2.25	0.022744009	0.155898902	2.219960937	0.022802254	0.156640734	2.349975586	0.023855787	0.140519563		2.189992676	0.023083702	0.154203395	2.260009766	0.023061941	0.14981001	2.210012207	0.022589286	0.141563685
2.179992676	0.023216393	0.159174985	2.289968262	0.022828869	0.151447486	2.230041504	0.022658056	0.151484117		2.260009766	0.022877187	0.156653167	2.229970703	0.022936361	0.157403811	2.359985352	0.023991216	0.141266208		2.200002441	0.023214059	0.154941843	2.270019531	0.023196161	0.150540846	2.219960938	0.022721476	0.142276045
2.190002441	0.023350194	0.159936868	2.299978027	0.022955587	0.152168594	2.239990234	0.022790705	0.152188859		2.270019531	0.02300425	0.157418859	2.239980469	0.023069113	0.158159257	2.369995117	0.024127999	0.142012854		2.210012207	0.023349244	0.155672679	2.280029297	0.023329696	0.151286907	2.229970703	0.022854336	0.142996025
2.200012207	0.023488133	0.160710179	2.309987793	0.023086998	0.152897333	2.25	0.022917264	0.152916457		2.280029297	0.023131313	0.158169314	2.249990234	0.023202542	0.158918519	2.380004883	0.024258687	0.14275188		2.220021973	0.023489947	0.156403514	2.290039063	0.023456384	0.152017743	2.239980469	0.022987197	0.143716005
2.210021973	0.023626072	0.161479681	2.319997559	0.023222431	0.153645149	2.260009766	0.023046529	0.153651675		2.290039063	0.023262453	0.15891215	2.26	0.023336648	0.159673966	2.390014648	0.024390053	0.14346805		2.230031738	0.023626512	0.157145769	2.300048828	0.023587865	0.152759998	2.249990234	0.023121399	0.144428365
2.220031738	0.023759183	0.162249183	2.330007324	0.023357865	0.154389149	2.270019531	0.023180531	0.154375463		2.300048828	0.023400387	0.159670224	2.270009766	0.023463305	0.160433228	2.399963379	0.024524127	0.144195649		2.239980469	0.023758938	0.157891831	2.310058594	0.023724825	0.15349464	2.26	0.023249563	0.145140726
2.229980469	0.023894363	0.163011066	2.34001709	0.023489276	0.155125518	2.280029297	0.023315888	0.155110681		2.309997559	0.023536284	0.160424488	2.279958496	0.023589961	0.161203936	2.409973145	0.024657525	0.144942294		2.249990234	0.023893433	0.158634086	2.320007324	0.023864523	0.154229282	2.270009766	0.023375713	0.145853087
2.239990234	0.024032302	0.163776759	2.34996582	0.023621357	0.155880965	2.290039063	0.023451244	0.155838279		2.320007324	0.023667424	0.161186371	2.289968262	0.023724067	0.161967013	2.41998291	0.024791599	0.14568894		2.26	0.024031377	0.159383953	2.33001709	0.024000113	0.154960117	2.279958496	0.023503876	0.146561638
2.25	0.024168862	0.164534832	2.359975586	0.02375545	0.15662115	2.299987793	0.023583893	0.156558259		2.33001709	0.023800602	0.161936826	2.299978027	0.023862915	0.162726275	2.429992676	0.02492161	0.146424157		2.270009766	0.024167942	0.160133821	2.340026855	0.024133649	0.155687146	2.289968262	0.023634053	0.147285427
2.260009766	0.024305422	0.165308144	2.369985352	0.023889543	0.157372781	2.309997559	0.023715865	0.157297285		2.340026855	0.023936498	0.162679662	2.309987793	0.023993635	0.163489352	2.440002441	0.02504959	0.147159374		2.280019531	0.024303127	0.160891302	2.350036621	0.0242665	0.156421788	2.299978027	0.023768255	0.148009216
2.270019531	0.024435774	0.166073836	2.379995117	0.024020954	0.158112966	2.320007324	0.023849868	0.158032502		2.350036621	0.024071035	0.163437736	2.319997558	0.024125032	0.164240983	2.450012207	0.025178925	0.147906019		2.290029297	0.024432104	0.161644976	2.360046387	0.02440209	0.157164043	2.309987793	0.023899103	0.148717767
2.280029297	0.024564747	0.166835719	2.390004883	0.024147671	0.158841705	2.33001709	0.023985224	0.15876772		2.360046387	0.024203534	0.164192	2.330007324	0.024257107	0.164992615	2.459960938	0.025311645	0.148648855		2.299978027	0.024562461	0.162394844	2.370056152	0.024537679	0.157898685	2.319997559	0.024030621	0.149452984
2.289978027	0.024697858	0.16761284	2.400014648	0.024275059	0.159574259	2.340026855	0.024115166	0.159495318		2.370056152	0.024332636	0.164942455	2.339956055	0.0243946	0.165767138	2.469970703	0.025448428	0.14939931		2.309987793	0.024697647	0.163144712	2.380004883	0.024665737	0.15864094	2.330007324	0.024163482	0.150172964
2.299987793	0.024834418	0.168367104	2.409963379	0.024403118	0.160302998	2.350036621	0.024241725	0.160226726		2.380004883	0.024461058	0.165704338	2.34996582	0.024528029	0.166522584	2.479980469	0.025587242	0.150157384		2.319997559	0.02483697	0.163902192	2.390014648	0.024795163	0.159390808	2.339956055	0.024297684	0.150900562
2.309997559	0.024973736	0.169121369	2.419973145	0.024537211	0.161046998	2.359985352	0.02437099	0.160958134		2.390014648	0.024595595	0.166477649	2.359975586	0.024658072	0.167300923	2.489990234	0.025717931	0.150919267		2.330007324	0.024973534	0.164644447	2.400024414	0.024928014	0.160129256	2.34996582	0.024427189	0.151628161
2.320007324	0.025107537	0.169890871	2.42998291	0.024668622	0.161790999	2.369995117	0.024504992	0.16169716		2.400024414	0.024731491	0.167224295	2.369985351	0.024786083	0.168052554	2.5	0.025850651	0.151677341		2.34001709	0.02510665	0.165394315	2.41003418	0.025062919	0.160863898	2.359975586	0.024558708	0.152355759
2.33001709	0.025242718	0.170660373	2.439992676	0.02479668	0.162531184	2.380004883	0.024643056	0.162424758		2.41003418	0.024867387	0.16797094	2.379995117	0.024914094	0.168808001	2.510009766	0.025986079	0.152412558		2.350026855	0.025241836	0.166144183	2.420043945	0.025199879	0.16160996	2.369985352	0.024686871	0.153083357
2.340026855	0.025380657	0.171433684	2.450002441	0.024929432	0.163263738	2.390014648	0.024775705	0.163159976		2.420043945	0.024999886	0.168721395	2.390004883	0.025046845	0.169574894	2.519958496	0.026122862	0.153155394		2.359975586	0.025379779	0.166901663	2.430053711	0.025334099	0.162356021	2.379995117	0.024815706	0.153791909
2.349975586	0.025517216	0.172214614	2.460012207	0.025064866	0.164000107	2.400024414	0.02490497	0.163883765		2.430053711	0.025134423	0.169479469	2.399953613	0.025183661	0.170349417	2.529968262	0.026253551	0.153909658		2.369985352	0.025516344	0.167632499	2.440002441	0.025469689	0.163113502	2.390004883	0.024948566	0.154504269
2.359985352	0.025648948	0.172984116	2.469960938	0.025197618	0.164740292	2.41003418	0.025038973	0.164615172		2.440002441	0.02527032	0.170241352	2.409963379	0.025320477	0.171120125	2.539978027	0.026380854	0.154667732		2.379995117	0.025648081	0.168363334	2.450012207	0.025606649	0.163859563	2.400014648	0.025084111	0.155197583
2.369995117	0.025782059	0.173761237	2.479970703	0.025327017	0.165480477	2.41998291	0.025174329	0.165342771		2.450012207	0.025403498	0.170995616	2.419973144	0.025453229	0.171890833	2.549987793	0.026508834	0.155425806		2.390004883	0.025780507	0.169105589	2.460021973	0.025743608	0.164617044	2.409963379	0.025218313	0.155913753
2.380004883	0.025913101	0.174538358	2.489980469	0.025455746	0.166235924	2.429992676	0.025308332	0.166074179		2.460021973	0.025536676	0.171738452	2.42998291	0.025587335	0.172665357	2.559997559	0.026638168	0.156168642		2.400014648	0.025913623	0.169847844	2.470031738	0.025876459	0.165370718	2.419973145	0.025347818	0.156622304
2.390014648	0.026047592	0.175288813	2.499990234	0.025583805	0.166979924	2.440002441	0.025437597	0.166809396		2.470031738	0.025665098	0.172492716	2.439992676	0.025722797	0.173424618	2.570007324	0.026773597	0.156919097		2.410024414	0.026047428	0.17057868	2.480041504	0.026007255	0.166128199	2.42998291	0.025477995	0.157342284
2.400024414	0.026184152	0.176062124	2.51	0.025715216	0.167712478	2.450012207	0.025564832	0.167540804		2.480041504	0.025798276	0.173231743	2.450002441	0.025858258	0.174195327	2.58001709	0.026907671	0.157661933		2.42003418	0.026183993	0.171309515	2.49005127	0.026136682	0.166881873	2.439992676	0.025610855	0.158054645
2.409973145	0.026322091	0.176831626	2.520009766	0.025849309	0.168433586	2.460021973	0.025694097	0.168264593		2.49005127	0.025934173	0.173974579	2.459951172	0.025988978	0.174950773	2.58996582	0.027040391	0.158408578		2.42998291	0.026323316	0.172055577	2.5	0.026269533	0.16763174	2.450002441	0.025743716	0.158770815
2.41998291	0.026457271	0.177593509	2.530019531	0.025983401	0.169173771	2.470031738	0.0258281	0.168996		2.5	0.02606803	0.174721225	2.469960937	0.026116311	0.175710035	2.599975586	0.027174465	0.159147605		2.439992676	0.026458501	0.172794025	2.510009766	0.026406492	0.168389221	2.460012207	0.025875905	0.159486985
2.429992676	0.026591072	0.178374439	2.539968262	0.026114812	0.169913956	2.480041504	0.02596481	0.169738836		2.510009766	0.02619985	0.175456442	2.479970703	0.026244322	0.176480743	2.609985352	0.027307862	0.15989425		2.450002441	0.026591617	0.173532474	2.520019531	0.026543452	0.169142895	2.469960938	0.02600474	0.160195536
2.440002441	0.026725563	0.179143941	2.549978027	0.026245553	0.170657957	2.489990234	0.02610152	0.170485482		2.520019531	0.026331669	0.176203087	2.489980469	0.026373687	0.17723619	2.619995117	0.027441937	0.160656133		2.460012207	0.026725423	0.174270922	2.530029297	0.026679042	0.169888957	2.479970703	0.026132903	0.160930753
2.450012207	0.026862122	0.179905824	2.559987793	0.026379645	0.171413403	2.5	0.026234169	0.171243555		2.530029297	0.026467565	0.176953542	2.499990234	0.026509149	0.177991636	2.630004883	0.027574657	0.161410397		2.470021973	0.026863367	0.175024596	2.540039063	0.026812577	0.170635018	2.489980469	0.026267105	0.161654542
2.460021973	0.026997303	0.180679135	2.569997559	0.026512397	0.172149773	2.510009766	0.026366141	0.17199782		2.540039063	0.026603461	0.177696378	2.51	0.02664461	0.178747083	2.640014648	0.027703991	0.162141805		2.480031738	0.026995104	0.175782077	2.550048828	0.026949537	0.171377273	2.499990234	0.026399966	0.162412616
2.470031738	0.027129034	0.181441019	2.580007324	0.026643808	0.172889958	2.520019531	0.026501497	0.172744465		2.550048828	0.026739358	0.178454452	2.520009766	0.026778716	0.179502529	2.649963379	0.027834002	0.162869404		2.489980469	0.02712684	0.176528138	2.560058594	0.027087866	0.172115721	2.51	0.026531484	0.163136405
2.479980469	0.027258007	0.182210521	2.59001709	0.026770526	0.173626327	2.530029297	0.026636854	0.173491111		2.559997559	0.02686778	0.179204907	2.529958496	0.026911468	0.180257976	2.659973145	0.027966722	0.163616049		2.499990234	0.027257887	0.177285619	2.570007324	0.027223456	0.172865589	2.520009766	0.026662332	0.163860194
2.489990234	0.027390429	0.183006688	2.59996582	0.026900596	0.174358881	2.540039063	0.026769503	0.174230137		2.570007324	0.026993484	0.179959171	2.539968262	0.027043543	0.181024868	2.66998291	0.028103505	0.164358885		2.51	0.027391003	0.178058325	2.58001709	0.027351513	0.173600231	2.529958496	0.026795192	0.164568745
2.5	0.027528368	0.18378	2.609975586	0.027031336	0.175091436	2.549987793	0.026897414	0.174957736		2.58001709	0.027123265	0.180721054	2.549978027	0.027177649	0.181780315	2.679992676	0.028240288	0.165094102		2.520009766	0.027527567	0.178815806	2.590026855	0.027481624	0.174350099	2.539968262	0.026929395	0.165288725
2.510009766	0.027666307	0.18456093	2.619985352	0.027165429	0.17582399	2.559997559	0.027024649	0.175692953		2.590026855	0.027257802	0.181486747	2.559987793	0.027311756	0.182551023	2.690002441	0.028369623	0.16582932		2.530019531	0.027666891	0.179577093	2.600036621	0.027612421	0.17510758	2.549978027	0.027060913	0.166008704
2.520019531	0.027804246	0.185349479	2.629995117	0.027298181	0.17656799	2.570007324	0.027155268	0.176439598		2.600036621	0.027392339	0.182237201	2.569997558	0.027443153	0.183310285	2.700012207	0.028503697	0.166572156		2.540029297	0.027803455	0.180334574	2.610046387	0.027748011	0.175838415	2.559987793	0.027189076	0.166736303
2.530029297	0.027940806	0.1861266	2.640004883	0.027429592	0.17730436	2.58001709	0.027290624	0.177163387		2.610046387	0.027526876	0.183002894	2.580007324	0.027571164	0.1840581	2.709960938	0.028637771	0.167307373		2.549978027	0.02794002	0.181088248	2.620056152	0.027883601	0.176576864	2.569997559	0.027316569	0.167463901
2.539978027	0.028075296	0.186899911	2.650014648	0.027561003	0.178040729	2.590026855	0.027423273	0.177883367		2.620056152	0.027659375	0.183764777	2.589956055	0.02770527	0.184821178	2.719970703	0.028771845	0.168050209		2.559987793	0.028077964	0.181841922	2.630004883	0.028017136	0.177319118	2.580007324	0.02744339	0.168180071
2.549987793	0.028211856	0.187680841	2.659963379	0.027693755	0.178754207	2.600036621	0.027553892	0.178591918		2.630004883	0.027791194	0.184534279	2.59996582	0.027840732	0.185584255	2.729980469	0.028903888	0.168793045		2.569997559	0.028214528	0.182595596	2.640014648	0.028151357	0.17806518	2.589956055	0.027574909	0.16890386
2.559997559	0.028348416	0.188450343	2.669973145	0.027825836	0.179486761	2.609985352	0.027687895	0.179308088		2.640014648	0.027924373	0.18530759	2.609975586	0.027976193	0.186347332	2.739990234	0.029032546	0.1695435		2.580007324	0.028347644	0.18334927	2.650024414	0.028285577	0.178826467	2.59996582	0.027710453	0.169612411
2.570007324	0.028481527	0.189235083	2.67998291	0.027954565	0.180219315	2.619995117	0.027823251	0.180031877		2.650024414	0.028060269	0.186069473	2.619985351	0.028106913	0.18711041	2.75	0.029163234	0.170297764		2.59001709	0.02848007	0.184114364	2.66003418	0.028422536	0.179583947	2.609975586	0.027843314	0.17034001
2.58001709	0.02861119	0.189993156	2.689992676	0.028082624	0.180944238	2.630004883	0.027957254	0.180755666		2.66003418	0.028192768	0.186846594	2.629995117	0.02823831	0.187877302	2.760009766	0.029297308	0.1710406		2.600026855	0.028609048	0.184852812	2.670043945	0.028558126	0.180330009	2.619985352	0.027972819	0.17105237
2.590026855	0.028744301	0.19075123	2.700002441	0.028211353	0.181684423	2.640014648	0.028089903	0.181490883		2.670043945	0.028321869	0.187619906	2.640004883	0.028373771	0.188640379	2.769958496	0.029434091	0.171791055		2.609975586	0.028745613	0.185598874	2.680053711	0.028690292	0.181091296	2.629995117	0.028105679	0.171768541
2.599975586	0.02888224	0.191524542	2.710012207	0.028342093	0.182432239	2.650024414	0.028219168	0.182214672		2.680053711	0.02845165	0.188385598	2.649953613	0.028509232	0.189414903	2.779968262	0.029565457	0.172545319		2.619985352	0.028883557	0.186341129	2.690002441	0.028821773	0.181833551	2.640004883	0.02823854	0.172492329
2.609985352	0.029022938	0.192297853	2.719960938	0.028474845	0.183176239	2.66003418	0.02834708	0.182949889		2.690002441	0.028586187	0.189143672	2.659963379	0.028641984	0.190170349	2.789978027	0.029693437	0.173284346		2.629995117	0.02902288	0.187083383	2.700012207	0.028953939	0.182575806	2.650014648	0.028370058	0.173219928
2.619995117	0.029156739	0.193063545	2.729970703	0.028607597	0.183893532	2.66998291	0.028481083	0.18366225		2.700012207	0.028722084	0.189920793	2.669973144	0.02876864	0.190933427	2.799987793	0.029828866	0.174027182		2.640004883	0.029158065	0.187829445	2.710021973	0.029089529	0.183333286	2.659963379	0.028495538	0.173943717
2.630004883	0.029293298	0.19381781	2.739980469	0.028739008	0.184633717	2.679992676	0.028617792	0.184393658		2.710021973	0.028856621	0.190686485	2.67998291	0.02889936	0.191681242	2.809997559	0.029967003	0.174762399		2.650014648	0.029291181	0.1885717	2.720031738	0.029225119	0.184090767	2.669973145	0.028622359	0.174656078
2.640014648	0.029431237	0.194587312	2.749990234	0.028868407	0.185373902	2.690002441	0.028753149	0.185125066		2.720031738	0.028987761	0.191455987	2.689992676	0.029036176	0.19244432	2.820007324	0.030102431	0.175493807		2.660024414	0.029429125	0.189313955	2.730041504	0.029362079	0.184852054	2.67998291	0.028755219	0.175387485
2.650024414	0.029567797	0.195349195	2.76	0.029001159	0.186125533	2.700012207	0.028885798	0.185864092		2.730041504	0.029120939	0.192229298	2.700002441	0.029172992	0.193207397	2.83001709	0.030231089	0.17625569		2.67003418	0.029567069	0.190060016	2.74005127	0.029496299	0.185598115	2.689992676	0.02888808	0.176111274
2.659973145	0.029702288	0.196118697	2.770009766	0.029133911	0.186869533	2.710021973	0.029018447	0.186610738		2.74005127	0.029255476	0.192983563	2.709951172	0.029305744	0.19397429	2.83996582	0.03035636	0.177006145		2.67998291	0.029702254	0.190817497	2.75	0.029631204	0.186347983	2.700002441	0.029022282	0.176846491
2.66998291	0.029834709	0.196892008	2.780019531	0.029261969	0.187617349	2.720031738	0.02915245	0.187345955		2.75	0.029390014	0.193745446	2.719960937	0.029433755	0.194744998	2.849975586	0.03048434	0.177745171		2.689992676	0.029832611	0.191563558	2.760009766	0.029766794	0.187086432	2.710012207	0.029154472	0.177585518
2.679992676	0.029962303	0.197672938	2.789968262	0.029390698	0.188376611	2.730041504	0.029287806	0.188088791		2.760009766	0.029519794	0.194507329	2.729970703	0.029565152	0.195500444	2.859985352	0.030618414	0.178488007		2.700002441	0.029960209	0.192336264	2.770019531	0.029899645	0.18782488	2.719960938	0.029284648	0.178324545
2.690002441	0.030092655	0.198450059	2.799978027	0.029518757	0.189124427	2.739990234	0.029418425	0.188816389		2.770019531	0.029648216	0.195273021	2.739980469	0.029700613	0.196255891	2.869995117	0.030753843	0.179223225		2.710012207	0.030091946	0.193097551	2.780029297	0.030031811	0.188563329	2.729970703	0.029414825	0.179063571
2.700012207	0.030231974	0.199211942	2.809987793	0.029651509	0.189872242	2.75	0.029548367	0.189555416		2.780029297	0.029775279	0.196042523	2.749990234	0.029838784	0.197007522	2.880004883	0.030890626	0.179973679		2.720021973	0.030233338	0.193870258	2.790039063	0.030164662	0.18930939	2.739980469	0.029547014	0.17978736
2.710021973	0.030372672	0.199989063	2.819997559	0.029785602	0.190620058	2.760009766	0.029677632	0.190283014		2.790039063	0.029909817	0.196819644	2.76	0.029970181	0.197770599	2.890014648	0.031021315	0.180727944		2.730031738	0.030371282	0.194635351	2.800048828	0.030300252	0.190051645	2.749990234	0.029678532	0.180514959
2.720031738	0.030506472	0.200769993	2.830007324	0.029918353	0.191371689	2.770019531	0.029814342	0.191014422		2.800048828	0.030047072	0.197592955	2.770009766	0.030095482	0.198545123	2.899963379	0.03115268	0.181478399		2.739980469	0.030505778	0.195408058	2.810058594	0.030433787	0.190801512	2.76	0.029805354	0.181250176
2.729980469	0.030639584	0.201543304	2.84001709	0.030047753	0.19212332	2.780029297	0.029949698	0.191753449		2.809997559	0.030182968	0.198354839	2.779958496	0.030223493	0.199327277	2.909973145	0.031286755	0.1822479		2.749990234	0.030642342	0.196173151	2.820007324	0.030569377	0.191555187	2.770009766	0.029934188	0.18200444
2.739990234	0.030777523	0.202316616	2.84996582	0.030179164	0.192878767	2.790039063	0.030080994	0.192507713		2.820007324	0.030317505	0.199112912	2.789968262	0.030356245	0.200090354	2.91998291	0.031418797	0.182998355		2.76	0.030777527	0.196930632	2.83001709	0.030702228	0.192301248	2.779958496	0.030059668	0.182743467
2.75	0.030917531	0.203097546	2.859975586	0.030310575	0.193622767	2.799987793	0.030211612	0.193258168		2.83001709	0.030450684	0.199867176	2.799978027	0.030491706	0.200868693	2.929992676	0.031550163	0.183745001		2.770009766	0.030915471	0.197699532	2.840026855	0.030837818	0.193062535	2.789968262	0.030192528	0.183471065
2.760009766	0.031052022	0.203874667	2.869985352	0.030441315	0.194374398	2.809997559	0.030346969	0.193985766		2.840026855	0.030587939	0.200648107	2.809987793	0.030625813	0.201639401	2.940002441	0.031679497	0.184503074		2.780019531	0.031048587	0.198453206	2.850036621	0.030973408	0.193816209	2.799978027	0.030328072	0.184198663
2.770019531	0.031180995	0.204651787	2.879995117	0.030570044	0.195118399	2.820007324	0.030480971	0.194720983		2.850036621	0.030722476	0.201417609	2.819997558	0.030757887	0.202402478	2.950012207	0.031809509	0.185272576		2.790029297	0.031182393	0.199214493	2.860046387	0.031108313	0.19457369	2.809987793	0.030463617	0.184922452
2.780029297	0.031312037	0.205425099	2.890004883	0.030698103	0.195873845	2.83001709	0.030614974	0.195448582		2.860046387	0.030855654	0.20219092	2.830007324	0.030889285	0.203184632	2.959960938	0.031943583	0.186026841		2.799978027	0.031311371	0.199964361	2.870056152	0.031242533	0.195334977	2.819997559	0.030596477	0.18565386
2.789978027	0.031445148	0.206209838	2.900014648	0.030824821	0.196629292	2.840026855	0.030742886	0.196199037		2.870056152	0.030981358	0.202960422	2.839956055	0.031024746	0.203978233	2.969970703	0.032079012	0.186788724		2.809987793	0.031445176	0.200725648	2.880004883	0.031374014	0.196100071	2.830007324	0.030725983	0.186377649
2.799987793	0.031581708	0.206998387	2.909963379	0.030956231	0.197388554	2.850036621	0.030870797	0.196938063		2.880004883	0.031111139	0.203729924	2.84996582	0.031157498	0.204764202	2.979980469	0.03221444	0.187539179		2.819997559	0.03158312	0.201486935	2.890014648	0.031502071	0.19686897	2.839956055	0.030858843	0.187112866
2.809997559	0.031719647	0.207775508	2.919973145	0.031091665	0.198151631	2.859985352	0.030999386	0.197669471		2.890014648	0.031245676	0.204503235	2.859975586	0.031286863	0.205550172	2.989990234	0.032345129	0.188282015		2.830007324	0.031721064	0.202252028	2.900024414	0.031634237	0.197634064	2.84996582	0.030991704	0.187844274
2.820007324	0.031857586	0.208556438	2.92998291	0.031225758	0.198910893	2.869995117	0.031130005	0.198412307		2.900024414	0.031381573	0.205268928	2.869985351	0.031417583	0.206332326	3	0.032477849	0.189040088		2.84001709	0.031857629	0.203009509	2.91003418	0.031769827	0.198402964	2.859975586	0.031123222	0.188568063
2.83001709	0.031994145	0.209348797	2.939992676	0.03135851	0.199662524	2.880004883	0.031266714	0.199147524		2.91003418	0.031518828	0.206046048	2.879995117	0.031546271	0.207118296	3.010009766	0.032611923	0.189782924		2.850026855	0.031993504	0.203778409	2.920043945	0.031908156	0.199152832	2.869985352	0.031250044	0.189291852
2.840026855	0.032132084	0.210144965	2.950002441	0.031489921	0.200417971	2.890014648	0.031402071	0.199882741		2.920043945	0.031650647	0.206826979	2.890004883	0.031678346	0.207904265	3.019958496	0.032743966	0.190533379		2.859975586	0.032130068	0.204562535	2.930053711	0.032042377	0.199910312	2.879995117	0.031378207	0.19001945
2.849975586	0.032268644	0.210922085	2.960012207	0.031622673	0.201177232	2.900024414	0.03153472	0.200617959		2.930053711	0.031783146	0.207607909	2.899953613	0.031813807	0.208682604	3.029968262	0.032872623	0.191280025		2.869985352	0.032268012	0.205342854	2.940002441	0.032173173	0.200652567	2.890004883	0.031511067	0.190758477
2.859985352	0.032405204	0.211722063	2.969960938	0.031753413	0.201936494	2.91003418	0.031663985	0.201364604		2.940002441	0.031917683	0.208373601	2.909963379	0.031949268	0.209464759	3.039978027	0.033000603	0.192041908		2.879995117	0.032404577	0.206119367	2.950012207	0.032310133	0.201406241	2.900014648	0.031646612	0.191486075
2.869995117	0.032536936	0.212506802	2.979970703	0.031887506	0.202695756	2.91998291	0.031796634	0.202118868		2.950012207	0.032052221	0.209146913	2.919973144	0.03208202	0.210258359	3.049987793	0.033127229	0.192792363		2.890004883	0.032534934	0.206888267	2.960021973	0.032447092	0.202163722	2.909963379	0.031779472	0.192217483
2.880004883	0.032667288	0.213299161	2.989980469	0.032016235	0.203443572	2.929992676	0.031933344	0.202873133		2.960021973	0.032180642	0.209920224	2.92998291	0.032214772	0.211025252	3.059997559	0.033261304	0.193558055		2.900014648	0.032665981	0.207680005	2.970031738	0.032579943	0.202925009	2.919973145	0.031910991	0.192964129
2.890014648	0.03279833	0.214091519	2.999990234	0.032142952	0.204199018	2.940002441	0.032063286	0.203623588		2.970031738	0.032309064	0.210689726	2.939992676	0.032348879	0.211792144	3.070007324	0.033398086	0.194312319		2.910024414	0.032797717	0.208460324	2.980041504	0.03270937	0.203678683	2.92998291	0.032042509	0.193722202
2.900024414	0.0329342	0.214872449	3.01	0.032275704	0.204946834	2.950012207	0.032191198	0.204381661		2.980041504	0.032438166	0.211459228	2.950002441	0.032480953	0.212574298	3.08001709	0.033534869	0.195066584		2.92003418	0.032934282	0.209240644	2.99005127	0.032838796	0.20443997	2.939992676	0.03217537	0.194468848
2.909973145	0.03306938	0.215660998	3.020009766	0.032409797	0.205706096	2.960021973	0.032319109	0.205135925		2.99005127	0.032570665	0.21222492	2.959951172	0.032610996	0.213352637	3.08996582	0.033668944	0.195836086		2.92998291	0.033072226	0.210009544	3	0.032974386	0.205197451	2.950002441	0.032309572	0.195215493
2.91998291	0.033207319	0.216453357	3.030019531	0.032541208	0.206453912	2.970031738	0.032453112	0.20589019		3	0.032708599	0.212994422	2.969960937	0.032737652	0.214138607	3.099975586	0.033800309	0.196601778		2.939992676	0.033207411	0.210789863	3.010009766	0.033109976	0.205966351	2.960012207	0.032439078	0.19595452
2.929992676	0.0333425	0.217234287	3.039968262	0.032671948	0.207197912	2.980041504	0.032589822	0.206644454		3.010009766	0.032842457	0.213775353	2.979970703	0.032867017	0.2149055	3.109985352	0.033935738	0.197363661		2.950002441	0.033339147	0.211570182	3.020019531	0.033246936	0.206739057	2.969960938	0.032564557	0.196697356
2.940002441	0.033475611	0.218026645	3.049978027	0.0328047	0.207945728	2.989990234	0.032723825	0.207410147		3.020019531	0.032975635	0.214533426	2.989980469	0.032999769	0.215676208	3.119995117	0.034071167	0.198129354		2.960012207	0.033475712	0.212342888	3.030029297	0.033381156	0.207504151	2.979970703	0.032691378	0.197444001
2.950012207	0.033612171	0.218822813	3.059987793	0.032937452	0.208712621	3	0.032856474	0.208175839		3.030029297	0.033110173	0.215299119	2.999990234	0.033136585	0.216462177	3.130004883	0.034201855	0.198883618		2.970021973	0.033612276	0.213107982	3.040039063	0.033513322	0.208265438	2.989980469	0.032824239	0.198186837
2.960021973	0.03375011	0.219592315	3.069997559	0.033072886	0.209456621	3.010009766	0.032988446	0.208926294		3.040039063	0.03324471	0.216080049	3.01	0.033270692	0.217236701	3.140014648	0.034328481	0.199630264		2.980031738	0.0337516	0.213869269	3.050048828	0.033650282	0.209030531	2.999990234	0.032963138	0.198944911
2.970031738	0.033883911	0.220380864	3.080007324	0.033201615	0.210200621	3.020019531	0.033122449	0.209665321		3.050048828	0.033380606	0.21685336	3.020009766	0.033404798	0.218003593	3.149963379	0.034458492	0.200384528		2.989980469	0.033883336	0.214634363	3.060058594	0.033785871	0.209795625	3.01	0.033093986	0.199676319
2.979980469	0.034014263	0.221180841	3.09001709	0.033326992	0.210956068	3.030029297	0.033255098	0.210400538		3.059997559	0.033511746	0.217634291	3.029958496	0.03353755	0.218789563	3.159973145	0.034593921	0.201131173		2.999990234	0.034012314	0.215380424	3.070007324	0.033917353	0.210560718	3.020009766	0.033225504	0.200407727
2.989990234	0.034149443	0.221954153	3.09996582	0.03345505	0.211696253	3.040039063	0.033384363	0.211150993		3.070007324	0.03363745	0.21842284	3.039968262	0.033674366	0.219556456	3.16998291	0.03472935	0.201881628		3.01	0.034147499	0.216141711	3.08001709	0.034046779	0.211333425	3.029958496	0.03335568	0.201146753
3	0.034287382	0.222750321	3.109975586	0.033586461	0.212451699	3.049987793	0.033510921	0.211893829		3.08001709	0.03376791	0.219207579	3.049978027	0.033808472	0.220327164	3.179992676	0.034862747	0.202643511		3.020009766	0.034288202	0.216899192	3.090026855	0.034174837	0.212090905	3.039968262	0.033489883	0.201889589
3.010009766	0.034423942	0.223546489	3.119985352	0.033721895	0.213191884	3.059997559	0.03363951	0.212655712		3.090026855	0.033903807	0.219999938	3.059987793	0.033940547	0.221097872	3.190002441	0.034994112	0.203397776		3.030019531	0.034426146	0.217668092	3.100036621	0.034307002	0.212863612	3.049978027	0.033622743	0.202628616
3.020019531	0.034561881	0.224338847	3.129995117	0.033854647	0.213943515	3.070007324	0.033774866	0.213413785		3.100036621	0.034039703	0.220784677	3.069997558	0.034068558	0.221857134	3.200012207	0.035126832	0.20415204		3.040029297	0.034559951	0.218425572	3.110046387	0.034442592	0.213624899	3.059987793	0.033750907	0.203367642
3.030029297	0.034694992	0.225138824	3.140004883	0.033984046	0.214691331	3.08001709	0.033910222	0.214160431		3.110046387	0.034175599	0.221557989	3.080007324	0.034195891	0.222624026	3.209960938	0.035262261	0.204898685		3.049978027	0.034694447	0.219186859	3.120056152	0.034580922	0.214389992	3.069997559	0.033877728	0.204110478
3.039978027	0.034830173	0.225927373	3.150014648	0.034115457	0.215439147	3.090026855	0.034045578	0.214899458		3.120056152	0.034306739	0.222354156	3.089956055	0.034331352	0.22340618	3.219970703	0.03539769	0.205656759		3.059987793	0.034831011	0.219936727	3.130004883	0.034716511	0.215155086	3.080007324	0.034006562	0.204857124
3.049987793	0.034968112	0.226723541	3.159963379	0.03424955	0.216175516	3.100036621	0.034179581	0.215646103		3.130004883	0.034443994	0.223161753	3.09996582	0.034468168	0.224184519	3.229980469	0.03552567	0.206411023		3.069997559	0.034967576	0.220701821	3.140014648	0.034853471	0.215920179	3.089956055	0.034138752	0.205611388
3.059997559	0.035104671	0.227527328	3.169973145	0.034383643	0.216938594	3.109985352	0.034311553	0.216400367		3.140014648	0.034581929	0.223954111	3.109975586	0.034602275	0.224962858	3.239990234	0.035652295	0.207165288		3.080007324	0.03510414	0.221466914	3.150024414	0.034989061	0.216685273	3.09996582	0.034272954	0.206354224
3.070007324	0.035236403	0.228319686	3.17998291	0.034511701	0.21769404	3.119995117	0.034448263	0.217154632		3.150024414	0.034717825	0.22474266	3.119985351	0.034734349	0.225745012	3.25	0.03578163	0.207934789		3.09001709	0.035234497	0.222247233	3.16003418	0.035124651	0.217450366	3.109975586	0.034407157	0.207116107
3.08001709	0.035368135	0.229092998	3.189992676	0.034637078	0.218453302	3.130004883	0.034580912	0.217916515		3.16003418	0.034848965	0.22552359	3.129995117	0.034868456	0.226527167	3.260009766	0.035915704	0.208700482		3.100026855	0.035365544	0.223027553	3.170043945	0.035258871	0.21821546	3.119985352	0.034540017	0.207870372
3.090026855	0.035503315	0.229892975	3.200002441	0.034765807	0.219216379	3.140014648	0.034712208	0.218670779		3.170043945	0.034976028	0.22630452	3.140004883	0.035002562	0.227324582	3.269958496	0.036052487	0.209466174		3.109975586	0.035503488	0.223800259	3.180053711	0.035391037	0.218965328	3.129995117	0.034672878	0.208613208
3.099975586	0.035641254	0.230685333	3.210012207	0.034897218	0.219975641	3.150024414	0.03484012	0.219425043		3.180053711	0.03510445	0.227093069	3.149953613	0.035135314	0.228106736	3.279968262	0.036186561	0.210235676		3.119985352	0.035641432	0.224580578	3.190002441	0.035519094	0.219719002	3.140004883	0.034805738	0.209371281
3.109985352	0.035777814	0.231473882	3.219960938	0.035032652	0.220742534	3.16003418	0.034968031	0.220175498		3.190002441	0.035237628	0.227874	3.159963379	0.03526468	0.228904152	3.289978027	0.036317927	0.21099375		3.129995117	0.035777307	0.225357091	3.200012207	0.035651945	0.220472676	3.150014648	0.034939941	0.210125546
3.119995117	0.035914374	0.232262431	3.229970703	0.035166744	0.221505611	3.16998291	0.035102034	0.220918334		3.200012207	0.035372165	0.228677786	3.169973144	0.035392691	0.229697753	3.299987793	0.036450647	0.211763252		3.140004883	0.035912492	0.22613741	3.210021973	0.035788905	0.221218737	3.159963379	0.035070117	0.210883619
3.130004883	0.036047485	0.23305098	3.239980469	0.035299496	0.22228395	3.179992676	0.035240097	0.221672598		3.210021973	0.035501946	0.229477763	3.17998291	0.035521379	0.230491353	3.309997559	0.036584044	0.212532754		3.150014648	0.036046298	0.22690631	3.220031738	0.035925864	0.221980024	3.169973145	0.035196938	0.211634074
3.140014648	0.036181286	0.233847148	3.249990234	0.035431578	0.223050843	3.190002441	0.035375454	0.222423053		3.220031738	0.035636483	0.230270122	3.189992676	0.035654808	0.231284953	3.320007324	0.036719473	0.213283209		3.160024414	0.036182173	0.227694242	3.230041504	0.036060084	0.222745118	3.17998291	0.03532376	0.212384529
3.150024414	0.036317845	0.234635697	3.26	0.035564329	0.223832997	3.200012207	0.035506749	0.223169699		3.230041504	0.035771021	0.231051052	3.200002441	0.035790269	0.232070923	3.33001709	0.036850839	0.214041283		3.17003418	0.036318737	0.228470755	3.24005127	0.03619499	0.223510212	3.189992676	0.035453936	0.213127365
3.159973145	0.036454405	0.235439484	3.270009766	0.035698422	0.22459989	3.210021973	0.035640752	0.223927772		3.24005127	0.035906917	0.231839601	3.209951172	0.035923021	0.232864523	3.33996582	0.036980173	0.214799356		3.17998291	0.036451163	0.229243461	3.25	0.036331949	0.224290531	3.200002441	0.035586126	0.213870201
3.16998291	0.036586137	0.236235652	3.280019531	0.035831174	0.225374413	3.220031738	0.035772724	0.224693465		3.25	0.036041454	0.232643388	3.219960937	0.036057127	0.233661939	3.349975586	0.03710883	0.215565049		3.189992676	0.03658152	0.230012361	3.260009766	0.036467539	0.225067044	3.210012207	0.035717644	0.214620656
3.179992676	0.03671511	0.237035629	3.289968262	0.03595521	0.226126044	3.230041504	0.035905373	0.225447729		3.260009766	0.036172594	0.233439556	3.229970703	0.036192589	0.23446317	3.359985352	0.037239519	0.216326932		3.200002441	0.036713257	0.230777455	3.270019531	0.036603129	0.225843556	3.219960938	0.035849163	0.215371111
3.190002441	0.036846842	0.237831797	3.299978027	0.036080586	0.226892937	3.239990234	0.036038023	0.226209612		3.270019531	0.036303054	0.234235723	3.239980469	0.036325341	0.235245324	3.369995117	0.037376302	0.217096434		3.210012207	0.036847063	0.231550161	3.280029297	0.036733925	0.226616263	3.229970703	0.035980681	0.216132994
3.200012207	0.036984781	0.238635583	3.309987793	0.036211997	0.227663645	3.25	0.036164581	0.226975305		3.280029297	0.036431476	0.235024272	3.249990234	0.03645877	0.236031294	3.380004883	0.03751173	0.217862126		3.220021973	0.036985007	0.232311448	3.290039063	0.036860613	0.227408001	3.239980469	0.036114883	0.216887258
3.210021973	0.03712272	0.23944318	3.319997559	0.036347431	0.228438168	3.260009766	0.036292492	0.227737188		3.290039063	0.036566014	0.235816631	3.26	0.036591522	0.236809633	3.390014648	0.037647159	0.218631628		3.230031738	0.037122951	0.233068929	3.300048828	0.036993464	0.228192127	3.249990234	0.036249086	0.217630094
3.220031738	0.037256521	0.240231729	3.330007324	0.036478842	0.229208876	3.270019531	0.036425141	0.228510499		3.300048828	0.036703269	0.236601371	3.270009766	0.036719532	0.237607049	3.399963379	0.037782587	0.219393511		3.239980469	0.037258136	0.233837829	3.310058594	0.037130423	0.228972446	3.26	0.036378591	0.218380549
3.229980469	0.037391701	0.241027896	3.34001709	0.036608242	0.229975769	3.280029297	0.036561851	0.229268573		3.309997559	0.036837806	0.237397538	3.279958496	0.036844834	0.238415911	3.409973145	0.037918016	0.220166823		3.249990234	0.037391252	0.234618148	3.320007324	0.037267383	0.229745153	3.270009766	0.036505413	0.219127194
3.239990234	0.037526192	0.241831683	3.34996582	0.036740993	0.230742662	3.290039063	0.0366945	0.230022837		3.320007324	0.036967587	0.238189897	3.289968262	0.036977586	0.239213326	3.41998291	0.03805209	0.220943944		3.26	0.037527816	0.235402274	3.33001709	0.037401603	0.230514053	3.279958496	0.036634247	0.21987384
3.25	0.037664131	0.242646898	3.359975586	0.036875086	0.231501924	3.299987793	0.036826473	0.23078472		3.33001709	0.037102124	0.238989874	3.299978027	0.037114402	0.240006927	3.429992676	0.038182102	0.221713445		3.270009766	0.037664381	0.236178787	3.340026855	0.037535138	0.231294372	3.289968262	0.036769792	0.220628104
3.260009766	0.037797932	0.243446875	3.369985352	0.037007838	0.232265001	3.309997559	0.036961829	0.231554222		3.340026855	0.037240738	0.239789851	3.309987793	0.037251217	0.240800527	3.440002441	0.038308727	0.222494376		3.280019531	0.037796117	0.236974332	3.350036621	0.037670728	0.232048046	3.299978027	0.036903994	0.221382368
3.270019531	0.037929663	0.244246853	3.379995117	0.037137908	0.233028078	3.320007324	0.037095832	0.232316105		3.350036621	0.037375276	0.240566972	3.319997558	0.037386679	0.241590312	3.450012207	0.038439416	0.223267687		3.290029297	0.037928543	0.237758457	3.360046387	0.037807688	0.232816946	3.309987793	0.037036854	0.222125205
3.280029297	0.038060706	0.245050639	3.390004883	0.037267307	0.233806417	3.33001709	0.037228481	0.233081798		3.360046387	0.037507095	0.241355521	3.330007324	0.03752214	0.242364835	3.459960938	0.038570782	0.224048617		3.299978027	0.03806028	0.238546389	3.370056152	0.037941908	0.233585846	3.319997559	0.03716636	0.222868041
3.289978027	0.038195196	0.245846807	3.400014648	0.037392684	0.234561863	3.340026855	0.037357746	0.23384749		3.370056152	0.037635517	0.242140261	3.339956055	0.037656246	0.243162251	3.469970703	0.03870621	0.224818119		3.309987793	0.038195465	0.239334322	3.380004883	0.038072705	0.234358552	3.330007324	0.03729922	0.223614686
3.299987793	0.038333135	0.246635356	3.409963379	0.037525436	0.23531731	3.350036621	0.037489042	0.234601755		3.380056152	0.037767461	0.242933958	3.34996582	0.037790353	0.243959667	3.479980469	0.038838253	0.22559524		3.319997559	0.038333409	0.240118447	3.390014648	0.038202816	0.235123646	3.339956055	0.037433423	0.224365141
3.309997559	0.038471074	0.247427715	3.419973145	0.037658188	0.236072756	3.359985352	0.037616953	0.235367447		3.390004883	0.037903357	0.243722507	3.359975586	0.037923105	0.244741821	3.489990234	0.038972328	0.22637617		3.330007324	0.038472732	0.240917799	3.400024414	0.038333613	0.235896352	3.34996582	0.037566283	0.225127024
3.320007324	0.038606255	0.248227692	3.42998291	0.037794963	0.236824388	3.369995117	0.037748249	0.23613314		3.400014648	0.038039253	0.244499628	3.369985351	0.038049761	0.245539237	3.5	0.039103693	0.227145672		3.34001709	0.038605848	0.241709537	3.41003418	0.038470572	0.236661446	3.359975586	0.03769646	0.225892716
3.33001709	0.038740056	0.249027669	3.439992676	0.037926373	0.237579834	3.380004883	0.037884959	0.236917879		3.410024414	0.038170393	0.245280558	3.379995117	0.038179126	0.246317576	3.510009766	0.039239122	0.227922793		3.350026855	0.038739654	0.242489857	3.420043945	0.038607532	0.237449378	3.369985352	0.037823281	0.226669837
3.340026855	0.038875926	0.249823852	3.450002441	0.038057784	0.23832765	3.390014648	0.038021669	0.237698809		3.42003418	0.038302213	0.246061489	3.390004883	0.038309169	0.247095915	3.519958496	0.039373196	0.228703723		3.359975586	0.038876219	0.243270176	3.430053711	0.038741752	0.23823731	3.379995117	0.037952786	0.227420292
3.349975586	0.039012485	0.25061621	3.460012207	0.038189866	0.23907165	3.400024414	0.038158378	0.238483549		3.430043945	0.03843607	0.246838609	3.399953613	0.038441244	0.247881884	3.529968262	0.039503885	0.229488463		3.369985352	0.039011404	0.244054301	3.440002441	0.038875287	0.239029048	3.390004883	0.038085647	0.228178366
3.359985352	0.039146286	0.251404759	3.469960938	0.038323958	0.239846174	3.41003418	0.038292381	0.23925686		3.440053711	0.038570608	0.247611921	3.409963379	0.03857535	0.2486793	3.539978027	0.039631865	0.230254155		3.379995117	0.03914452	0.244830814	3.450012207	0.039014301	0.2398284	3.400014648	0.038219849	0.228944058
3.369995117	0.039276639	0.252212355	3.479970703	0.038455369	0.240613066	3.41998291	0.038427737	0.240030172		3.450002441	0.038705145	0.248404279	3.419973144	0.038709457	0.2494729	3.549987793	0.039761876	0.231016038		3.390004883	0.039276946	0.24561494	3.460021973	0.039151261	0.240620138	3.409963379	0.03835271	0.229698323
3.380004883	0.039406991	0.253023761	3.489980469	0.038582087	0.241368513	3.429992676	0.038560386	0.240807293		3.460012207	0.038836964	0.249192828	3.42998291	0.038842209	0.250274146	3.559997559	0.039894596	0.23178554		3.400014648	0.039407303	0.246402872	3.470031738	0.039286166	0.241404264	3.419973145	0.038482886	0.230464015
3.390014648	0.039540792	0.253831357	3.499990234	0.038709475	0.242127775	3.440002441	0.038689652	0.241576795		3.470021973	0.038964027	0.249988996	3.439992676	0.03897767	0.251056301	3.570007324	0.040031379	0.232555042		3.410024414	0.039539039	0.247190804	3.480041504	0.039417647	0.242196003	3.42998291	0.038613734	0.23121447
3.400024414	0.039678731	0.254627525	3.51	0.038841557	0.242879406	3.450012207	0.038817563	0.242350106		3.480031738	0.039092449	0.250777545	3.450002441	0.039113131	0.251857532	3.58001709	0.040166808	0.233332163		3.42003418	0.039676983	0.247986349	3.49005127	0.039544335	0.242983935	3.439992676	0.038747936	0.231972544
3.409973145	0.03981667	0.255423693	3.520009766	0.038975649	0.243638668	3.460021973	0.038947505	0.243119608		3.490041504	0.039226986	0.251562285	3.459951172	0.039243851	0.252666394	3.58996582	0.040296142	0.234105474		3.42998291	0.039816307	0.248770475	3.5	0.039673761	0.243760448	3.450002441	0.038882139	0.232734427
3.41998291	0.039954609	0.25621986	3.530019531	0.03910706	0.244409376	3.470031738	0.039078124	0.243881491		3.50005127	0.039362883	0.252358452	3.469960937	0.039372539	0.253452363	3.599975586	0.040428862	0.234890214		3.439992676	0.039954251	0.249550794	3.510009766	0.039809351	0.244563605	3.460012207	0.03900896	0.233488691
3.429992676	0.040091169	0.257016028	3.539968262	0.03923713	0.245176268	3.480041504	0.03921348	0.244639565		3.51	0.03949742	0.25315462	3.479970703	0.039499195	0.254253594	3.609985352	0.040565645	0.235659716		3.450002441	0.040089436	0.250338726	3.520019531	0.039947681	0.245340118	3.469960938	0.03913511	0.234231527
3.440002441	0.040225659	0.257812196	3.549978027	0.039371223	0.245958423	3.490041504	0.039346463	0.245408397		3.520009766	0.039629919	0.253943169	3.489980469	0.039634656	0.255031933	3.619995117	0.040699719	0.236429218		3.460012207	0.040224621	0.251119045	3.530029297	0.040081901	0.246116631	3.479970703	0.039263274	0.235001029
3.450012207	0.04035946	0.258596936	3.559987793	0.039505316	0.246736761	3.499990234	0.039478435	0.246158852		3.530019531	0.039761738	0.254731718	3.499990234	0.039771472	0.255829349	3.630004883	0.040829054	0.237210148		3.470021973	0.040362565	0.251903171	3.540039063	0.040212697	0.246881725	3.489980469	0.039396134	0.235751484
3.460021973	0.04049602	0.259408341	3.569997559	0.039639408	0.247492208	3.51	0.039609731	0.246920735		3.540029297	0.039897634	0.255527886	3.51	0.039905579	0.256619134	3.640014648	0.040960419	0.237983459		3.480031738	0.04049706	0.252691103	3.550048828	0.040348287	0.247658237	3.499990234	0.039530337	0.236509558
3.470031738	0.0406312	0.2602007	3.580007324	0.039768808	0.248255285	3.520009766	0.039745087	0.247682618		3.550039063	0.040032172	0.256320245	3.520009766	0.040036299	0.257420365	3.649963379	0.041091108	0.238756771		3.489980469	0.040630866	0.253475229	3.560058594	0.040485247	0.24843475	3.51	0.039663197	0.23727525
3.479980469	0.040761553	0.261000677	3.59001709	0.039894185	0.249025993	3.530019531	0.039880443	0.248448311		3.560048828	0.040163311	0.257108794	3.529958496	0.040169051	0.258206335	3.659973145	0.041225182	0.239537701		3.499990234	0.040761223	0.254247935	3.570007324	0.040620837	0.249222682	3.520009766	0.039794044	0.238040943
3.489990234	0.040896043	0.261812082	3.59996582	0.040019561	0.249800517	3.540029297	0.040009708	0.249225431		3.569997559	0.040292413	0.25791258	3.539968262	0.040304512	0.259015197	3.66998291	0.041359257	0.240314822		3.51	0.040897788	0.255020642	3.58001709	0.040751633	0.250003016	3.529958496	0.039925563	0.238799016
3.5	0.041033982	0.262623488	3.609975586	0.040149631	0.250582656	3.550039063	0.04013965	0.249991139		3.580007324	0.040420835	0.258701129	3.549978027	0.040439973	0.259808797	3.679992676	0.041493331	0.241084323		3.520009766	0.041034352	0.255797155	3.590026855	0.040883114	0.250790949	3.539968262	0.040058423	0.239564709
3.510009766	0.041171921	0.263431084	3.619985352	0.040283724	0.251353364	3.559987793	0.040268916	0.250760641		3.59001709	0.040555372	0.259497297	3.559987793	0.040574079	0.260610028	3.690002441	0.04162402	0.241861444		3.530019531	0.041172296	0.256569861	3.600036621	0.04101528	0.251571268	3.549978027	0.040189942	0.240322783
3.520019531	0.04130986	0.26423868	3.629995117	0.040419158	0.252131703	3.569997559	0.040404272	0.251537761		3.600026855	0.040692627	0.260285846	3.569997558	0.040703445	0.261403629	3.700012207	0.04175674	0.242615709		3.540029297	0.041307481	0.257353987	3.610046387	0.041153609	0.252351587	3.559987793	0.040318105	0.241088475
3.530029297	0.041443661	0.265046276	3.640004883	0.040550569	0.25289478	3.580007324	0.040539628	0.252307263		3.610036621	0.040828523	0.261078205	3.580007324	0.040831456	0.26220486	3.709960938	0.041892168	0.243381401		3.549978027	0.041441977	0.258130499	3.620056152	0.041290569	0.253135713	3.569997559	0.040446268	0.241857977
3.539978027	0.041577462	0.265853872	3.650014648	0.040678627	0.253654042	3.59001709	0.040673631	0.253076765		3.620046387	0.040958304	0.261870563	3.589956055	0.040962853	0.263013722	3.719970703	0.042027597	0.244158522		3.559987793	0.041578541	0.258910819	3.630004883	0.041426159	0.253916032	3.580007324	0.040575103	0.24262367
3.549987793	0.041711953	0.266669087	3.659963379	0.040811379	0.254405673	3.600026855	0.04080425	0.253846267		3.630056152	0.041092842	0.26267054	3.59996582	0.041099669	0.263818768	3.729980469	0.042157608	0.244916595		3.569997559	0.041716485	0.259694944	3.640014648	0.04155764	0.254700158	3.589956055	0.040706621	0.243389362
3.559997559	0.041849892	0.267469065	3.669973145	0.040944131	0.255164935	3.610036621	0.040936899	0.254604341		3.640004883	0.04122602	0.263466708	3.609975586	0.041232421	0.264612369	3.739990234	0.042284234	0.245689907		3.580007324	0.041850291	0.260467651	3.650024414	0.041692545	0.255480477	3.59996582	0.040842166	0.244151245
3.570007324	0.041982313	0.268276661	3.67998291	0.041073531	0.255931828	3.619985352	0.041073609	0.255373843		3.650014648	0.04135716	0.264262876	3.619985351	0.041363141	0.265405969	3.75	0.042412214	0.246463218		3.59001709	0.041979268	0.261240357	3.66003418	0.041829504	0.256260796	3.609975586	0.040975026	0.244920747
3.58001709	0.042111286	0.269069019	3.689992676	0.041200919	0.25669872	3.629995117	0.041206258	0.256139535		3.660024414	0.04148762	0.265074281	3.629995117	0.041498602	0.266222462	3.760009766	0.042547643	0.247225101		3.600026855	0.042109625	0.262024483	3.670043945	0.041965094	0.257044922	3.619985352	0.041105874	0.24568644
3.590026855	0.042243018	0.269872806	3.700002441	0.041328977	0.257469429	3.640004883	0.041336876	0.25688999		3.67003418	0.041617401	0.26586664	3.640004883	0.041632708	0.267027508	3.769958496	0.042683071	0.247990794		3.609975586	0.042244811	0.262808608	3.680053711	0.042097945	0.257821435	3.629995117	0.041237392	0.24646737
3.599975586	0.042383716	0.270684211	3.710012207	0.041460388	0.25822869	3.650014648	0.041466818	0.257644254		3.680043945	0.041745823	0.266685664	3.649953613	0.041766815	0.267824924	3.779968262	0.042815791	0.248764105		3.619985352	0.042384134	0.263588928	3.690002441	0.042227372	0.258586528	3.640004883	0.041368911	0.247229253
3.609985352	0.042523724	0.271495617	3.719960938	0.041594481	0.259003214	3.660024414	0.041597437	0.258413756		3.690053711	0.04188036	0.267504689	3.659963379	0.041898212	0.268614709	3.789978027	0.042947834	0.249533607		3.629995117	0.042523457	0.264369247	3.700012207	0.042362962	0.259359235	3.650014648	0.041499758	0.247998755
3.619995117	0.042656835	0.272307022	3.729970703	0.041728574	0.259766291	3.67003418	0.041732794	0.259183258		3.700002441	0.042016256	0.268308475	3.669973144	0.042026223	0.269423571	3.799987793	0.043081908	0.250318362		3.640004883	0.042655194	0.265157179	3.710021973	0.042499921	0.260116715	3.659963379	0.041628592	0.248768257
3.630004883	0.042790636	0.273114618	3.739980469	0.041857973	0.260540815	3.67998291	0.04187018	0.259948951		3.710012207	0.042150794	0.2691275	3.67998291	0.042155588	0.270224802	3.809997559	0.043215983	0.251103101		3.650014648	0.042790379	0.265945111	3.720031738	0.042635511	0.260893228	3.669973145	0.041756756	0.249537759
3.640014648	0.042928575	0.273922214	3.749990234	0.041989384	0.261319153	3.689992676	0.042000799	0.260707025		3.720021973	0.042285331	0.269931286	3.689992676	0.04228834	0.271033664	3.820007324	0.043348703	0.251884031		3.660024414	0.042928323	0.266733043	3.730041504	0.042766308	0.261677354	3.67998291	0.041883577	0.250303451
3.650024414	0.043066514	0.274729811	3.76	0.042123477	0.262101308	3.700002441	0.042132095	0.261476527		3.730031738	0.042421227	0.270746501	3.700002441	0.042423801	0.27183108	3.83001709	0.043478037	0.252661152		3.67003418	0.043064888	0.267517169	3.74005127	0.042899158	0.262457673	3.689992676	0.042015095	0.251069144
3.659973145	0.043201005	0.275537407	3.770009766	0.042256229	0.262887277	3.710012207	0.042264067	0.262249838		3.740041504	0.042555764	0.271554097	3.709951172	0.042556553	0.272632311	3.83996582	0.043606017	0.253442082		3.67998291	0.043198693	0.268308908	3.75	0.043034063	0.263237992	3.700002441	0.04215064	0.251838646
3.66998291	0.043332047	0.276345003	3.780019531	0.042382946	0.263657985	3.720021973	0.042399423	0.26301934		3.75005127	0.042688943	0.272354075	3.719960937	0.042688628	0.273429727	3.849975586	0.043738737	0.254207775		3.689992676	0.04333043	0.269119678	3.760009766	0.043173077	0.264014505	3.710012207	0.042284842	0.252615766
3.679992676	0.0434624	0.277160218	3.789968262	0.042508323	0.264443955	3.730031738	0.042534779	0.263796461		3.76	0.042822801	0.273146433	3.729970703	0.04282138	0.274227142	3.859985352	0.043872811	0.254969658		3.700002441	0.043460787	0.269941868	3.770019531	0.043306613	0.264794824	3.719960938	0.042416361	0.25337765
3.690002441	0.043594131	0.277967814	3.799978027	0.042637052	0.26523374	3.740041504	0.042664721	0.264577391		3.770009766	0.042949863	0.27394641	3.739980469	0.042956841	0.275028373	3.869995117	0.04400824	0.255742969		3.710012207	0.043594592	0.270745026	3.780029297	0.043436724	0.26557895	3.729970703	0.042547879	0.254131914
3.700012207	0.04373207	0.278779219	3.809987793	0.042767793	0.266023525	3.749990234	0.042791279	0.26536594		3.780019531	0.043078965	0.274746388	3.749990234	0.043090948	0.275825789	3.880004883	0.04414096	0.256501043		3.720021973	0.043732536	0.271548184	3.790039063	0.043564782	0.266382108	3.739980469	0.042680069	0.254889988
3.710021973	0.04387001	0.279586815	3.819997559	0.042901885	0.266801864	3.76	0.042921898	0.266139251		3.790029297	0.043213502	0.275546365	3.76	0.043220313	0.27662702	3.890014648	0.044273003	0.257270545		3.730031738	0.04387186	0.272358955	3.800048828	0.043696948	0.267189072	3.749990234	0.042814271	0.255648061
3.720031738	0.044009328	0.28040203	3.830007324	0.04303799	0.267580203	3.770009766	0.043054547	0.266912562		3.800039063	0.043350757	0.27635777	3.770009766	0.043349001	0.277439698	3.899963379	0.044404366	0.258036237		3.739980469	0.044009804	0.273158306	3.810058594	0.043833907	0.267999843	3.76	0.04294579	0.256409944
3.729980469	0.044145888	0.281224864	3.84001709	0.043170071	0.268366172	3.780019531	0.04318855	0.267689683		3.810048828	0.043486654	0.277150129	3.779958496	0.043479721	0.278260006	3.909973145	0.04453844	0.258809549		3.749990234	0.044146368	0.273969077	3.820058594	0.043971372	0.268799759	3.770009766	0.043071269	0.257179446
3.739990234	0.044282447	0.282047698	3.84996582	0.043301482	0.26913688	3.790029297	0.043322553	0.268470613		3.819997559	0.043619152	0.277961534	3.789968262	0.043611118	0.279061237	3.91998291	0.044670483	0.25958667		3.76	0.044282933	0.274776041	3.830007324	0.044103538	0.269599111	3.779958496	0.043200103	0.257933711
3.75	0.044419007	0.282874341	3.859975586	0.043434234	0.269911404	3.800039063	0.043454525	0.269240115		3.830007324	0.04375369	0.278753893	3.799978027	0.043747934	0.279866283	3.929992676	0.044801849	0.260371409		3.770009766	0.044418808	0.275575393	3.84001709	0.044236389	0.270406075	3.789968262	0.043332964	0.258691784
3.760009766	0.044556946	0.283685746	3.869985352	0.043568327	0.270693558	3.809987793	0.043588528	0.270017236		3.84001709	0.043889586	0.27955387	3.809987793	0.043883395	0.280686591	3.940002441	0.044928475	0.261152339		3.780019531	0.044555372	0.27637855	3.850026855	0.044371294	0.271213039	3.799978027	0.04346985	0.259453667
3.770019531	0.044687298	0.284493343	3.879995117	0.043701078	0.271487158	3.819997559	0.043723884	0.270801976		3.850026855	0.044024123	0.280361466	3.819997558	0.044014115	0.281495453	3.950012207	0.045056455	0.261948507		3.790029297	0.044686419	0.27715887	3.860036621	0.044506884	0.272027616	3.809987793	0.043602711	0.26021555
3.780029297	0.044814892	0.285316176	3.890004883	0.043827796	0.272261682	3.830007324	0.043856533	0.271579097		3.860036621	0.044153904	0.281172872	3.830007324	0.044146867	0.282308131	3.959960938	0.045190529	0.262748485		3.799978027	0.044815397	0.27792777	3.870046387	0.044641104	0.272842194	3.819997559	0.043733558	0.260985052
3.789978027	0.044948693	0.286146629	3.900014648	0.043953173	0.27304002	3.84001709	0.043985798	0.272363836		3.870046387	0.044281646	0.281991896	3.839956055	0.044278264	0.283113177	3.969970703	0.045327312	0.263548462		3.809987793	0.044947133	0.278719508	3.880056152	0.044770531	0.273649158	3.830007324	0.043866419	0.261762173
3.799987793	0.045085253	0.286961844	3.909963379	0.044085925	0.273810729	3.850026855	0.044113033	0.273129529		3.880056152	0.044411427	0.282795683	3.84996582	0.044410339	0.283933485	3.979980469	0.04546274	0.264356058		3.819997559	0.045083698	0.27951886	3.890004883	0.044899955	0.274448509	3.839956055	0.043997937	0.262543103
3.809997559	0.04522112	0.287784678	3.919973145	0.044221358	0.274585252	3.860036621	0.044243652	0.273906649		3.890004883	0.044545965	0.283599469	3.859975586	0.044541736	0.284757609	3.989990234	0.045596815	0.265152226		3.830007324	0.045221642	0.280310598	3.900014648	0.045035545	0.275244054	3.84996582	0.044129456	0.263316415
3.820007324	0.04535768	0.288607511	3.92998291	0.044355451	0.275375037	3.869985352	0.044379008	0.27468758		3.900014648	0.044680502	0.284410875	3.869985351	0.044668393	0.285570286	4	0.045730889	0.265944584		3.84001709	0.045358206	0.281106143	3.910024414	0.045172505	0.276047212	3.859975586	0.044257619	0.264089726
3.83001709	0.045491481	0.289430345	3.939992676	0.044486862	0.276157191	3.879995117	0.044514365	0.2754647		3.910024414	0.044815039	0.285218471	3.879995117	0.044797758	0.286390594	4.010009766	0.045866318	0.266736943		3.850026855	0.045491322	0.281894075	3.92003418	0.045309464	0.276838951	3.869985352	0.04438444	0.264859228
3.840026855	0.045626661	0.290241751	3.950002441	0.044618273	0.276939345	3.890004883	0.044648367	0.276238012		3.92003418	0.044946179	0.286029876	3.890004883	0.04493051	0.287210902	4.019958496	0.045999038	0.267521682		3.859975586	0.045626507	0.28268962	3.930043945	0.045442315	0.277630689	3.879995117	0.044513275	0.265647777
3.849975586	0.0457646	0.291068394	3.960012207	0.044749013	0.27772913	3.900014648	0.044777633	0.277022751		3.930043945	0.045080716	0.286841282	3.899953613	0.04506868	0.288035026	4.029968262	0.046128372	0.268306422		3.869985352	0.045764451	0.283500391	3.940053711	0.045576535	0.278422428	3.890004883	0.044645464	0.266443945
3.859985352	0.04590047	0.291902656	3.969960938	0.044881765	0.278511285	3.910024414	0.044908928	0.277799872		3.940053711	0.045216613	0.287660306	3.909963379	0.045204141	0.288847703	4.039978027	0.046254998	0.269091161		3.879995117	0.045899636	0.284311162	3.950002441	0.04571144	0.27921036	3.900014648	0.044779667	0.267232494
3.869995117	0.046034271	0.292752155	3.979970703	0.045013176	0.279297254	3.92003418	0.045044284	0.278573183		3.950002441	0.04535115	0.288475521	3.919973144	0.045336893	0.289671826	4.049987793	0.046386364	0.26987971		3.890004883	0.046032752	0.285121932	3.960012207	0.045845661	0.279990679	3.909963379	0.044909843	0.268013424
3.880004883	0.046163244	0.293586417	3.989980469	0.045137212	0.280087039	3.92998291	0.045174903	0.279354114		3.960012207	0.04548229	0.289290736	3.92998291	0.045471	0.290484504	4.059997559	0.046520438	0.270668259		3.900014648	0.04616173	0.285944123	3.970021973	0.045979881	0.280778611	3.919973145	0.045044045	0.268798164
3.890014648	0.046297045	0.294401632	3.999990234	0.04526393	0.280873009	3.939992676	0.045306199	0.280135044		3.970021973	0.04561275	0.290102142	3.939992676	0.045605106	0.291297181	4.070007324	0.046655866	0.271452999		3.910024414	0.046296915	0.286766313	3.980031738	0.046110677	0.281581769	3.92998291	0.045178248	0.269590522
3.900024414	0.046434984	0.295224466	4.01	0.04539534	0.281670425	3.950002441	0.045432757	0.280927402		3.980031738	0.045741172	0.290924975	3.950002441	0.045739213	0.292113674	4.08001709	0.046791295	0.27223012		3.92003418	0.046436238	0.287577083	3.990041504	0.046238734	0.282381121	3.939992676	0.045309766	0.270390499
3.909973145	0.046572923	0.29604349	4.020009766	0.045530774	0.28246784	3.960012207	0.045562022	0.28172357		3.990041504	0.045872991	0.291751619	3.959951172	0.045871288	0.292922536	4.08996582	0.046923338	0.273018669		3.92998291	0.046572803	0.28839166	4.00005127	0.046370216	0.283184278	3.950002441	0.045440614	0.271190477
3.91998291	0.046708793	0.296862515	4.030019531	0.045664867	0.283249995	3.970021973	0.045694671	0.282512119		4.00005127	0.046008887	0.292582071	3.969960937	0.045999976	0.293739028	4.099975586	0.047057412	0.27379579		3.939992676	0.046709367	0.289206238	4.01	0.046507175	0.283972211	3.960012207	0.04557079	0.271982835
3.929992676	0.046843973	0.297666301	4.039968262	0.045794266	0.284039779	3.980031738	0.045832735	0.283300668		4.01	0.046146143	0.293420143	3.979970703	0.046127986	0.294536444	4.109985352	0.047191487	0.274584339		3.950002441	0.046842483	0.290032234	4.020009766	0.046644135	0.284771562	3.969960938	0.045698954	0.272775193
3.940002441	0.046981912	0.298481516	4.049978027	0.045927018	0.284844826	3.990041504	0.045968091	0.284096836		4.020009766	0.04628068	0.294250595	3.989980469	0.046263448	0.29533386	4.119995117	0.047324207	0.275361459		3.960012207	0.046977669	0.290850618	4.030019531	0.046781094	0.285593752	3.979970703	0.045827788	0.273571361
3.950012207	0.047119851	0.299300541	4.059987793	0.046061111	0.285630796	3.999990234	0.04610074	0.284885385		4.030019531	0.046416576	0.295077238	3.999990234	0.046397554	0.296142722	4.130004883	0.047457604	0.276146199		3.970021973	0.047115612	0.291653776	4.040029297	0.046916684	0.286415942	3.989980469	0.045958635	0.27435991
3.960021973	0.047255032	0.300111946	4.069997559	0.046192522	0.286416765	4.01	0.046234743	0.285670125		4.040029297	0.046550434	0.295907691	4.01	0.046533015	0.296966845	4.140014648	0.047584907	0.276927129		3.980031738	0.047253556	0.29246074	4.050039063	0.04705022	0.287234326	3.999990234	0.046091496	0.275156078
3.970031738	0.047386763	0.300911924	4.080007324	0.046321921	0.287210366	4.020009766	0.046368745	0.286462483		4.050039063	0.046683612	0.296734334	4.020009766	0.046668476	0.297771892	4.149963379	0.047711532	0.277711869		3.989980469	0.047387362	0.293279123	4.060048828	0.04718581	0.288048903	4.01	0.046225698	0.275952246
3.979980469	0.047517116	0.301734757	4.09001709	0.04645065	0.287996335	4.030019531	0.046501395	0.287247223		4.060048828	0.046815432	0.297560977	4.029958496	0.046799196	0.298596015	4.159973145	0.047843575	0.278496608		3.999990234	0.047517719	0.294074668	4.070058594	0.04732003	0.288867286	4.020009766	0.046359901	0.276748414
3.989990234	0.047649537	0.302557591	4.09996582	0.046577368	0.28878612	4.040029297	0.046632013	0.288035772		4.069997559	0.046943854	0.298376192	4.039968262	0.046934658	0.299416323	4.16998291	0.047981035	0.279281348		4.01	0.047652904	0.294870213	4.080007324	0.04745425	0.289674251	4.029958496	0.046495445	0.277540772
4	0.047788856	0.303376615	4.109975586	0.046707438	0.289587351	4.050039063	0.046761279	0.288831939		4.080007324	0.047072275	0.299187598	4.049978027	0.047070119	0.300217555	4.179992676	0.048114432	0.280077516		4.020009766	0.047790848	0.295677178	4.09001709	0.047583677	0.290488828	4.039968262	0.046629648	0.278317893
4.010009766	0.047928174	0.304207068	4.119985352	0.046841531	0.290392398	4.059987793	0.046891221	0.289616679		4.09001709	0.047205454	0.299999003	4.059987793	0.047200161	0.301030232	4.190002441	0.048247152	0.280862255		4.030019531	0.047926723	0.296472723	4.100026855	0.047715843	0.291291986	4.049978027	0.046761166	0.279098823
4.020019531	0.048063355	0.305022283	4.129995117	0.046976965	0.291197444	4.069997559	0.047025223	0.290405228		4.100026855	0.04734135	0.300806599	4.069997558	0.047326818	0.301842909	4.200012207	0.048381227	0.281669851		4.040029297	0.048059149	0.297275881	4.110036621	0.047851433	0.292110369	4.059987793	0.046890001	0.279894991
4.030029297	0.048195086	0.305860354	4.140004883	0.047109716	0.292006306	4.080007324	0.04716058	0.291201396		4.110036621	0.047474528	0.301625624	4.080007324	0.047456183	0.302667033	4.209960938	0.048516655	0.282454591		4.049978027	0.048192265	0.298067619	4.120046387	0.047989762	0.292932559	4.069997559	0.047016822	0.28068735
4.039978027	0.048331646	0.306675569	4.150014648	0.047243809	0.292807537	4.09001709	0.047297289	0.291982326		4.120046387	0.047607027	0.30243322	4.089956055	0.047590289	0.303487341	4.219970703	0.04865073	0.283250759		4.059987793	0.048332278	0.298863164	4.130056152	0.048125352	0.293728104	4.080007324	0.047143643	0.281460661
4.049987793	0.048470964	0.307486975	4.159963379	0.047377902	0.293608769	4.100026855	0.047427908	0.292774685		4.130056152	0.047740205	0.303248435	4.09996582	0.047725751	0.304307649	4.229980469	0.04877871	0.284043117		4.069997559	0.048471602	0.299670128	4.140004883	0.048259572	0.294531262	4.089956055	0.04727382	0.282241591
4.059997559	0.048607524	0.308309809	4.169973145	0.047509983	0.294402369	4.110036621	0.047561911	0.293570852		4.140004883	0.047873384	0.30406365	4.109975586	0.047858503	0.305120326	4.239990234	0.048908044	0.284846904		4.080007324	0.048604718	0.300473286	4.150014648	0.048395162	0.295330614	4.09996582	0.047408022	0.283022521
4.070007324	0.048737877	0.309136452	4.17998291	0.047641394	0.295192154	4.119985352	0.047697267	0.294351783		4.150014648	0.048007241	0.304878864	4.119985351	0.047989223	0.305940634	4.25	0.04903941	0.28565831		4.09001709	0.048735075	0.301284057	4.160024414	0.048528698	0.296118546	4.109975586	0.047540212	0.28381488
4.08001709	0.04886685	0.309959285	4.189992676	0.047766771	0.295993385	4.129995117	0.04783127	0.29514795		4.160024414	0.04814042	0.305697889	4.129995117	0.048121974	0.306753311	4.260009766	0.049173484	0.286458287		4.100026855	0.048864742	0.30211386	4.17003418	0.048662918	0.296914091	4.119985352	0.047670388	0.284599619
4.090026855	0.048999271	0.31077831	4.200002441	0.047894159	0.296794616	4.140004883	0.047959181	0.295940309		4.17003418	0.04827088	0.306513104	4.140004883	0.04825879	0.307569804	4.269958496	0.049308913	0.287277311		4.109975586	0.048997858	0.302917018	4.180043945	0.048794399	0.297721055	4.129995117	0.04780459	0.285388168
4.099975586	0.049135831	0.311593525	4.210012207	0.048022218	0.297580586	4.150014648	0.04808777	0.296721239		4.180043945	0.04840202	0.307328319	4.149953613	0.048391542	0.308393928	4.279968262	0.049440956	0.288081098		4.119985352	0.049134423	0.303735401	4.190053711	0.048923826	0.298508987	4.140004883	0.047938793	0.286199574
4.109985352	0.049275149	0.31240493	4.219960938	0.04815497	0.298370371	4.160024414	0.048215682	0.297513598		4.190053711	0.048536557	0.308135915	4.159963379	0.048523617	0.309221866	4.289978027	0.04957503	0.288881075		4.129995117	0.049272367	0.304553785	4.200002441	0.049054622	0.299327371	4.150014648	0.048070311	0.286991932
4.119995117	0.04941033	0.313239192	4.229970703	0.048289062	0.299171602	4.17003418	0.048349684	0.298294528		4.200002441	0.048672453	0.308958748	4.169973144	0.04865366	0.310057436	4.299987793	0.049711813	0.289684862		4.140004883	0.049408931	0.305372169	4.210012207	0.049192951	0.300126722	4.159963379	0.048199817	0.287803338
4.130004883	0.04954482	0.314069645	4.239980469	0.048419803	0.299953756	4.17998291	0.048487748	0.299079267		4.210012207	0.04880835	0.309781582	4.17998291	0.048780316	0.310873929	4.309997559	0.049844533	0.290500077		4.150014648	0.049544116	0.306194359	4.220021973	0.049331281	0.300926074	4.169973145	0.048325296	0.288622362
4.140014648	0.04968	0.314911526	4.249990234	0.048551214	0.300747357	4.189992676	0.048619043	0.299875435		4.220021973	0.048940169	0.310600607	4.189992676	0.048911036	0.311705683	4.320007324	0.049978607	0.291307673		4.160024414	0.049679991	0.307016549	4.230031738	0.049464131	0.301729232	4.17998291	0.048455472	0.289422339
4.150024414	0.04981656	0.315738169	4.26	0.048683965	0.301552403	4.200002441	0.048752369	0.300656365		4.230031738	0.049071309	0.31142725	4.200002441	0.049046497	0.312545068	4.33001709	0.050109973	0.292126697		4.17003418	0.049815176	0.307834932	4.240041504	0.049599721	0.302536196	4.189992676	0.048589675	0.290222317
4.159973145	0.049951051	0.316572431	4.270009766	0.048819399	0.302368896	4.210012207	0.048885018	0.301448724		4.240041504	0.049208564	0.312257702	4.209951172	0.04918399	0.313388268	4.33996582	0.050237953	0.292938103		4.17998291	0.049946913	0.308653316	4.25005127	0.049736681	0.303350773	4.200002441	0.048722535	0.291029913
4.16998291	0.050083472	0.317406693	4.280019531	0.048952151	0.303170127	4.220021973	0.049019021	0.302244892		4.25005127	0.04934446	0.313088155	4.219960937	0.049317419	0.314231469	4.349975586	0.050365933	0.29373427		4.189992676	0.050082098	0.309471699	4.26	0.049870901	0.304172963	4.210012207	0.048855396	0.291833699
4.179992676	0.050215204	0.318244764	4.289968262	0.049077528	0.30398662	4.230031738	0.04915167	0.303041059		4.26	0.049477639	0.313910989	4.229970703	0.049450171	0.315074669	4.359985352	0.050498653	0.294541867		4.200002441	0.050212455	0.31028247	4.270009766	0.050003067	0.304983734	4.219960938	0.048984901	0.292637486
4.190002441	0.050347625	0.319086645	4.299978027	0.049202904	0.304784035	4.240041504	0.049283642	0.303833418		4.270009766	0.049604702	0.314737632	4.239980469	0.049585632	0.31591787	4.369995117	0.050632727	0.295341844		4.210012207	0.050346261	0.31111608	4.280019531	0.050132494	0.305794504	4.229970703	0.04911642	0.293437463
4.200012207	0.050484185	0.319936145	4.309987793	0.049334315	0.305577636	4.249990234	0.049413585	0.304618157		4.280019531	0.049736521	0.315560466	4.249990234	0.049721093	0.316757255	4.380004883	0.050766124	0.296153249		4.220021973	0.050482825	0.311930657	4.290029297	0.050262605	0.306609082	4.239980469	0.049251964	0.294218394
4.210021973	0.050622124	0.320778026	4.319997559	0.049468408	0.306386498	4.26	0.049541496	0.305414325		4.290029297	0.049870379	0.316398537	4.26	0.049853845	0.31759664	4.390014648	0.050896136	0.296953227		4.230031738	0.050622148	0.31274904	4.300039063	0.050394771	0.307408433	4.249990234	0.049386167	0.295018371
4.220031738	0.050757994	0.321608478	4.330007324	0.049603842	0.307172467	4.270009766	0.049672792	0.306214303		4.300039063	0.050006275	0.31722518	4.270009766	0.049980501	0.318432209	4.399963379	0.051031564	0.297757013		4.239980469	0.050758713	0.313567424	4.310048828	0.050531731	0.30822301	4.26	0.049517685	0.295795492
4.229980469	0.050891795	0.322435121	4.34001709	0.049735253	0.307985145	4.280019531	0.049809502	0.307021899		4.310048828	0.050139453	0.318048014	4.279958496	0.050108512	0.31927541	4.409973145	0.051166993	0.298549372		4.249990234	0.050891829	0.314385808	4.320058594	0.05067006	0.309041394	4.270009766	0.049643164	0.296576422
4.239990234	0.051026975	0.323269383	4.34996582	0.049864652	0.308801637	4.290029297	0.049946211	0.307833304		4.319997559	0.050272632	0.318870848	4.289968262	0.05023991	0.320114795	4.41998291	0.051301067	0.299360777		4.26	0.051025635	0.315211804	4.330007324	0.050808389	0.30986739	4.279958496	0.04977267	0.29737259
4.25	0.051162845	0.324107455	4.359975586	0.049998745	0.309602868	4.300039063	0.050078861	0.3086409		4.330007324	0.050407169	0.319689872	4.299978027	0.050375371	0.320938918	4.429992676	0.051430402	0.300153136		4.270009766	0.05116082	0.316022575	4.34001709	0.050943979	0.310681967	4.289968262	0.049906872	0.298172567
4.260009766	0.051298026	0.324945526	4.369985352	0.050132838	0.310396469	4.309987793	0.050212186	0.309448496		4.34001709	0.050543065	0.320516515	4.309987793	0.050507445	0.321763042	4.440002441	0.051561767	0.300934066		4.280019531	0.051293936	0.316852378	4.350026855	0.051078199	0.311488932	4.299978027	0.050041075	0.298964925
4.270019531	0.051426999	0.325779788	4.379995117	0.050264249	0.311193885	4.319997559	0.050347543	0.310248474		4.350026855	0.050675564	0.32133554	4.319997558	0.050641552	0.322598611	4.450012207	0.051691102	0.301745471		4.290029297	0.051426362	0.317674568	4.360036621	0.051215159	0.312299703	4.309987793	0.050171251	0.299757284
4.280029297	0.051555972	0.32661405	4.390004883	0.050392307	0.31198367	4.330007324	0.050481545	0.311037023		4.360036621	0.050804665	0.322165992	4.330007324	0.050772949	0.323430365	4.459960938	0.05182653	0.30253402		4.299978027	0.051556719	0.318504371	4.370046387	0.051350749	0.31310286	4.319997559	0.05030277	0.300553452
4.289978027	0.051688393	0.32745974	4.400014648	0.050522377	0.312784901	4.34001709	0.050612841	0.311844619		4.370046387	0.050933087	0.322992635	4.339956055	0.050907056	0.32426975	4.469970703	0.051961959	0.303330188		4.309987793	0.051689835	0.319330367	4.380056152	0.051480176	0.31392505	4.330007324	0.050434959	0.30134581
4.299987793	0.051824953	0.328294002	4.409963379	0.050653788	0.313609024	4.350026855	0.050740753	0.312663643		4.380056152	0.051062868	0.323823088	4.34996582	0.051042517	0.325112951	4.479980469	0.052094679	0.304126356		4.319997559	0.051826399	0.320175396	4.390004883	0.051609602	0.314743434	4.339956055	0.05056782	0.302157216
4.309997559	0.051965651	0.329151121	4.419973145	0.050787881	0.314398809	4.360036621	0.050868664	0.313459811		4.390004883	0.051197405	0.324661159	4.359975586	0.051174591	0.325956151	4.489990234	0.052225368	0.304933952		4.330007324	0.051964343	0.321016618	4.400014648	0.051739714	0.315561818	4.34996582	0.05070068	0.302961002
4.320007324	0.05210359	0.329996811	4.42998291	0.050918621	0.315207671	4.369985352	0.05099996	0.314263598		4.400014648	0.051331943	0.325491612	4.369985351	0.051301248	0.32678409	4.5	0.052359442	0.305737739		4.34001709	0.052103667	0.321846421	4.410024414	0.051873249	0.316372588	4.359975586	0.050829514	0.303772408
4.33001709	0.052236701	0.330842501	4.439992676	0.051050032	0.316001271	4.379995117	0.051135316	0.315063575		4.410024414	0.05146648	0.326333493	4.379995117	0.051432645	0.327623475	4.510009766	0.05249487	0.306545335		4.350026855	0.052240231	0.322668611	4.42003418	0.052010209	0.317194778	4.369985352	0.050954994	0.304572385
4.340026855	0.052373261	0.331676763	4.450002441	0.051182784	0.316783426	4.390004883	0.051269319	0.315867362		4.42003418	0.051598979	0.327171564	4.390004883	0.051568106	0.32846286	4.519958496	0.052630299	0.307337693		4.359975586	0.052376796	0.323490801	4.430043945	0.052145799	0.318005549	4.379995117	0.051083157	0.305376172
4.349975586	0.0525112	0.332522454	4.460012207	0.051314195	0.317592288	4.400014648	0.051399938	0.316674958		4.430043945	0.051732157	0.328009636	4.399953613	0.051702213	0.32930606	4.529968262	0.052761665	0.30814148		4.369985352	0.05251336	0.324320604	4.440053711	0.052281389	0.318835352	4.390004883	0.051216018	0.306176149
4.359985352	0.052647759	0.333375763	4.469960938	0.051446276	0.318397334	4.410024414	0.051531233	0.317474935		4.440053711	0.051866694	0.328847707	4.409963379	0.051837674	0.330145445	4.539978027	0.052889645	0.308964314		4.379995117	0.052648546	0.325150407	4.450002441	0.052415609	0.319657542	4.400014648	0.051351562	0.306968507
4.369995117	0.052780181	0.334217644	4.479970703	0.051576346	0.319198565	4.42003418	0.051666589	0.31829015		4.450002441	0.051999873	0.329697207	4.419973144	0.051968394	0.33098483	4.549987793	0.053021011	0.309764291		4.390004883	0.052778903	0.325964984	4.460012207	0.052549145	0.320491151	4.409963379	0.05148308	0.307764675
4.380004883	0.052909154	0.335055715	4.489980469	0.051704405	0.320003612	4.42998291	0.051801946	0.319109174		4.460012207	0.052129653	0.330542897	4.42998291	0.0521025	0.331839477	4.559997559	0.053156439	0.310564268		4.400014648	0.05290926	0.326775755	4.470021973	0.052684735	0.321328567	4.419973145	0.051613928	0.308560843
4.390014648	0.053042265	0.335889977	4.499990234	0.051831793	0.320801028	4.439992676	0.051933918	0.319905342		4.470021973	0.052260114	0.331377159	4.439992676	0.052236607	0.332663601	4.570007324	0.053289836	0.311371864		4.410024414	0.053044445	0.327586525	4.480031738	0.052817585	0.32215837	4.42998291	0.051745446	0.309368439
4.400024414	0.053181584	0.336747095	4.51	0.051962534	0.321590812	4.450002441	0.052062507	0.320712938		4.480031738	0.052389895	0.332222849	4.450002441	0.052370713	0.333495355	4.58001709	0.053423911	0.312179461		4.42003418	0.053182389	0.328385877	4.490041504	0.052944273	0.32298056	4.439992676	0.051879649	0.31014556
4.409973145	0.053321592	0.337581357	4.520009766	0.052095285	0.322411121	4.460012207	0.052193125	0.321524344		4.490041504	0.052524432	0.333060921	4.459951172	0.052503465	0.334338555	4.59001709	0.053556916	0.312998812		4.42998291	0.053321712	0.32920426	4.50005127	0.053076439	0.32380275	4.450002441	0.052011167	0.310949347
4.41998291	0.053456082	0.338415619	4.530019531	0.052228037	0.323216167	4.470021973	0.052327128	0.322324321		4.50005127	0.052661687	0.333891373	4.469960937	0.052634185	0.33517794	4.59996582	0.053688959	0.313817837		4.439992676	0.053456897	0.330022644	4.51	0.053216822	0.324632553	4.460012207	0.052139331	0.311741705
4.429992676	0.053591263	0.3392575	4.539968262	0.052359448	0.324021214	4.480031738	0.052463838	0.323128108		4.51	0.052794865	0.334714207	4.479970703	0.052762196	0.336002064	4.609975586	0.053823034	0.314617814		4.450002441	0.053590013	0.33084864	4.520009766	0.053351727	0.32544713	4.469960938	0.052266152	0.312545492
4.440002441	0.053729202	0.340099381	4.549978027	0.052490189	0.324845337	4.490041504	0.052599194	0.323931894		4.520009766	0.052926005	0.33554085	4.489980469	0.052896303	0.336826187	4.619985352	0.053954399	0.315429219		4.460012207	0.053727957	0.33167083	4.530019531	0.053485948	0.32626932	4.479970703	0.052396328	0.313334041
4.450012207	0.053865761	0.340941262	4.559987793	0.05262294	0.325650384	4.499990234	0.05273049	0.3247433		4.530019531	0.053060543	0.33639035	4.499990234	0.053033118	0.337661757	4.629995117	0.054085088	0.316236815		4.470021973	0.053865901	0.332489214	4.540029297	0.053621538	0.327083897	4.489980469	0.052529189	0.314130209
4.460021973	0.054000252	0.341786952	4.569997559	0.052754351	0.326443984	4.51	0.052858401	0.325554705		4.540029297	0.053193721	0.337220802	4.51	0.053167225	0.338497326	4.640004883	0.054216454	0.317048221		4.480031738	0.054002466	0.333315211	4.550039063	0.053758497	0.3279137	4.499990234	0.052664733	0.314933995
4.470031738	0.054131294	0.342625024	4.580007324	0.052885762	0.327256661	4.520009766	0.052993758	0.326354683		4.550039063	0.05332622	0.338039827	4.520009766	0.053297268	0.339325265	4.650014648	0.054343079	0.317874864		4.489980469	0.054131443	0.334141207	4.560048828	0.053894087	0.328739697	4.51	0.052797594	0.315737782
4.480031738	0.054260483	0.343457887	4.59001709	0.05301248	0.328069339	4.530019531	0.053129114	0.327169897		4.560048828	0.05345668	0.338874089	4.529958496	0.053427988	0.340157019	4.659963379	0.054473768	0.318693888		4.499990234	0.054260421	0.33497101	4.570058594	0.054028308	0.329565693	4.520009766	0.052927099	0.316545378
4.489980469	0.054393594	0.34428453	4.59996582	0.053140539	0.328882016	4.540029297	0.053261763	0.327977494		4.569997559	0.053586461	0.339723588	4.539968262	0.053562094	0.34100022	4.669973145	0.054609197	0.319505294		4.51	0.054392847	0.335797006	4.580007324	0.054160473	0.330376464	4.529958496	0.053057276	0.317349165
4.499990234	0.054531533	0.345107364	4.609975586	0.05327329	0.329702324	4.550039063	0.053391028	0.328777471		4.580007324	0.053714883	0.34056166	4.549978027	0.05369891	0.341831974	4.67998291	0.054744625	0.320324318		4.520009766	0.054532171	0.336619196	4.59001709	0.0542899	0.331194848	4.539968262	0.053190136	0.31816057
4.51	0.054670851	0.345937816	4.619985352	0.053406042	0.33049974	4.559987793	0.05352097	0.329581257		4.59001709	0.053848061	0.341399731	4.559987793	0.053830307	0.342659913	4.689992676	0.054875991	0.321135724		4.530019531	0.054670115	0.33743758	4.600026855	0.054422751	0.332013231	4.549978027	0.053322996	0.318964357
4.520009766	0.054806032	0.346787316	4.629995117	0.053540135	0.331304786	4.569997559	0.053656326	0.330407901		4.600026855	0.053985316	0.342249231	4.569997558	0.053958318	0.343495483	4.700002441	0.055008711	0.321950939		4.540029297	0.05480461	0.33825977	4.610036621	0.05456245	0.332843034	4.559987793	0.053448476	0.319779572
4.530019531	0.054941212	0.347633006	4.640004883	0.053671546	0.332113648	4.580007324	0.053791683	0.331215497		4.610036621	0.05412461	0.343087302	4.580007324	0.054084974	0.344338683	4.710012207	0.055142108	0.322773773		4.549978027	0.054939795	0.339089573	4.620046387	0.05469804	0.33368045	4.569997559	0.053573955	0.320583358
4.540029297	0.055079151	0.348497744	4.650014648	0.053800945	0.332911064	4.59001709	0.053922302	0.332019283		4.620046387	0.054258468	0.343921564	4.589956055	0.054217726	0.345193329	4.719960938	0.055273474	0.323608035		4.559987793	0.055079118	0.339915569	4.630056152	0.054828836	0.334514059	4.580007324	0.05370346	0.321410002
4.549978027	0.055215021	0.349347243	4.659963379	0.053932356	0.333719926	4.600026855	0.054054951	0.332834498		4.630056152	0.054388928	0.344748207	4.59996582	0.054353187	0.346044161	4.729970703	0.05540484	0.324442297		4.569997559	0.055215683	0.340760598	4.640004883	0.054961687	0.335340056	4.589956055	0.053834979	0.322240454
4.559987793	0.055350201	0.350181505	4.669973145	0.054065108	0.334547865	4.610036621	0.0541876	0.333642094		4.640004883	0.054522106	0.345582469	4.609975586	0.054487294	0.346887361	4.739980469	0.055535528	0.325257511		4.580007324	0.055348109	0.341586595	4.650014648	0.055100016	0.336162246	4.59996582	0.053970523	0.323055669
4.569997559	0.055484002	0.351038624	4.67998291	0.054194508	0.335356727	4.619985352	0.054322956	0.3344535		4.650014648	0.054658003	0.346405303	4.619985351	0.054618014	0.347722931	4.749990234	0.055664863	0.326057489		4.59001709	0.055479846	0.34242401	4.660024414	0.055238345	0.336984436	4.609975586	0.054106068	0.323867075
4.580007324	0.055611596	0.351903361	4.689992676	0.054321896	0.336165589	4.629995117	0.054454928	0.335261096		4.660024414	0.05479186	0.347235756	4.629995117	0.054750766	0.348562316	4.76	0.055798937	0.326872704		4.600026855	0.055610203	0.343253813	4.67003418	0.055372565	0.337806626	4.619985352	0.054238928	0.324674671
4.59001709	0.055741948	0.352775717	4.700002441	0.054448613	0.336978266	4.640004883	0.054586224	0.336072502		4.67003418	0.054920962	0.348050971	4.640004883	0.054886227	0.349420778	4.770009766	0.05593572	0.3276803		4.609975586	0.055744008	0.344102648	4.680043945	0.055500622	0.338640235	4.629995117	0.054371789	0.325486076
4.600026855	0.055878508	0.353632836	4.710012207	0.054576672	0.337768051	4.650014648	0.054712782	0.336895335		4.680043945	0.055049384	0.348892852	4.649953613	0.055018979	0.35028687	4.779958496	0.05606844	0.328499324		4.619985352	0.055880573	0.34495529	4.690053711	0.055630049	0.339473845	4.640004883	0.054503307	0.326289863
4.609975586	0.056019206	0.354497573	4.719960938	0.054712106	0.338580728	4.660024414	0.054842047	0.33771055		4.690053711	0.055183921	0.349738542	4.659963379	0.055148344	0.351141517	4.789968262	0.05620116	0.329314539		4.629995117	0.056019896	0.345804125	4.700002441	0.05576153	0.340315067	4.650014648	0.054634826	0.327097459
4.619985352	0.056157145	0.35536612	4.729970703	0.05484821	0.339397221	4.67003418	0.054974696	0.338518146		4.700002441	0.055319817	0.350568994	4.669973144	0.05527771	0.352003794	4.799978027	0.056331848	0.330118326		4.640004883	0.056156461	0.34665296	4.710012207	0.05589712	0.341141063	4.659963379	0.054767015	0.327893627
4.629995117	0.056293705	0.356219429	4.739980469	0.054982303	0.340206083	4.67998291	0.055110053	0.339329552		4.710012207	0.055452316	0.351403256	4.67998291	0.055407752	0.352873702	4.809987793	0.056465923	0.330941159		4.650014648	0.056294405	0.347497989	4.720021973	0.056035449	0.341959447	4.669973145	0.054892494	0.328705032
4.640004883	0.056431644	0.357068929	4.749990234	0.055113043	0.341026391	4.689992676	0.055244055	0.340140957		4.720021973	0.055588212	0.352256565	4.689992676	0.055543213	0.35373598	4.819997559	0.056599997	0.331741137		4.660024414	0.05643028	0.348346824	4.730031738	0.056168985	0.34277783	4.67998291	0.055019987	0.3295012
4.650014648	0.056568203	0.357926047	4.76	0.055247136	0.341839068	4.700002441	0.055376705	0.340963791		4.730031738	0.055724109	0.353090827	4.700002441	0.055678675	0.35457918	4.830007324	0.056730008	0.332548733		4.67003418	0.056568224	0.349195659	4.740041504	0.056303205	0.343592408	4.689992676	0.055154189	0.330312606
4.660024414	0.056704763	0.358783166	4.770009766	0.055379888	0.342644115	4.710012207	0.055507323	0.341786625		4.740041504	0.055858646	0.353932708	4.709951172	0.055811427	0.355437642	4.84001709	0.056856634	0.333371567		4.67998291	0.056703409	0.350040688	4.75005127	0.056436056	0.344414598	4.700002441	0.055288392	0.331120202
4.669973145	0.056836495	0.359632665	4.780019531	0.055509958	0.343449161	4.720021973	0.05564268	0.34260184		4.75005127	0.055990465	0.354786017	4.719960937	0.055944856	0.356292289	4.84996582	0.056984614	0.334190591		4.689992676	0.056833766	0.350874297	4.76	0.056570961	0.345236788	4.710012207	0.055422594	0.331927798
4.67998291	0.056965468	0.360485974	4.789968262	0.055636675	0.344258023	4.730031738	0.055775329	0.343428483		4.76	0.056121605	0.355627898	4.729970703	0.056077608	0.357139304	4.859975586	0.057118689	0.335001996		4.700002441	0.056964813	0.351719325	4.770009766	0.056705181	0.346039946	4.719960938	0.0555521	0.332727775
4.689992676	0.05709582	0.361335474	4.799978027	0.055763393	0.3450707	4.740041504	0.055905948	0.344251317		4.770009766	0.056248668	0.356477398	4.739980469	0.056209005	0.357978689	4.869985352	0.057255471	0.335821021		4.710012207	0.057096549	0.352552935	4.780019531	0.056838032	0.346869748	4.729970703	0.05568496	0.333539181
4.700002441	0.05723238	0.362184974	4.809987793	0.055896145	0.345894824	4.749990234	0.056034536	0.345062722		4.780019531	0.056379128	0.357323088	4.749990234	0.056342434	0.358825705	4.879995117	0.057392254	0.336640045		4.720021973	0.057233114	0.353394157	4.790029297	0.056968829	0.347707164	4.739980469	0.055820505	0.334362014
4.710012207	0.057370319	0.363026855	4.819997559	0.056030238	0.34669987	4.76	0.056165155	0.345877937		4.790029297	0.056512307	0.35815735	4.76	0.056473832	0.359687982	4.890004883	0.057524974	0.337459069		4.730031738	0.057368299	0.354227766	4.800039063	0.05710031	0.348529354	4.749990234	0.055953365	0.335177229
4.720021973	0.057505499	0.363857307	4.830007324	0.05616433	0.347501102	4.770009766	0.056299157	0.346693152		4.800039063	0.056650921	0.35900304	4.770009766	0.056601842	0.360538814	4.900014648	0.057657017	0.338270475		4.739980469	0.057504174	0.355068989	4.810048828	0.057235215	0.349359157	4.76	0.056080186	0.335992444
4.730031738	0.057637231	0.364710616	4.84001709	0.056295741	0.348317594	4.780019531	0.056435867	0.347512176		4.810048828	0.056785458	0.359841112	4.779958496	0.056728498	0.361382014	4.909963379	0.057791092	0.339078071		4.749990234	0.057639359	0.355914017	4.820058594	0.057374229	0.35018896	4.770009766	0.056205666	0.33680385
4.739980469	0.05777517	0.365552497	4.84996582	0.056426482	0.349118825	4.790029297	0.056568516	0.34833501		4.819997559	0.056917957	0.360671564	4.789968262	0.05686125	0.362213768	4.919973145	0.057925166	0.339904714		4.76	0.057777303	0.356762852	4.830007324	0.057509134	0.351030182	4.779958496	0.056335842	0.337615255
4.749990234	0.057914489	0.366401997	4.859975586	0.056560575	0.349931503	4.800039063	0.056699135	0.349138797		4.830007324	0.057052494	0.361509636	4.799978027	0.056998066	0.36307223	4.92998291	0.058057886	0.340719929		4.770009766	0.057915247	0.357596462	4.84001709	0.057643354	0.351879017	4.789968262	0.056467361	0.338426661
4.76	0.058051048	0.367259115	4.869985352	0.056691985	0.350755626	4.809987793	0.056831784	0.349946393		4.84001709	0.057187031	0.362340088	4.809987793	0.057133527	0.363915431	4.939992676	0.058184512	0.341523716		4.780019531	0.058053191	0.358437684	4.850026855	0.057776205	0.352724046	4.799978027	0.056602905	0.339241876
4.770009766	0.05818347	0.368100996	4.879995117	0.056824737	0.351583565	4.819997559	0.056965787	0.350765417		4.850026855	0.05732021	0.36317816	4.819997558	0.057267634	0.364777708	4.950002441	0.0583152	0.342338931		4.790029297	0.058183548	0.359286519	4.860036621	0.057908371	0.353569075	4.809987793	0.056734423	0.340057091
4.780019531	0.058313822	0.368942877	4.890004883	0.056950114	0.352411504	4.830007324	0.057098436	0.351573013		4.860036621	0.057449991	0.364016231	4.830007324	0.057403095	0.365632354	4.960012207	0.058449274	0.343177002		4.799978027	0.058313215	0.360127741	4.870046387	0.058043961	0.354429329	4.819997559	0.056863929	0.340883734
4.790029297	0.058446933	0.369788567	4.900014648	0.057076832	0.353235627	4.84001709	0.057227701	0.352380609		4.870046387	0.057578412	0.364858112	4.839956055	0.057535847	0.36647937	4.969960938	0.058584703	0.343992217		4.809987793	0.058446331	0.360968963	4.880056152	0.058173388	0.355266745	4.830007324	0.056996789	0.341702758
4.799978027	0.058584873	0.370641876	4.909963379	0.057208243	0.354059751	4.850026855	0.057355613	0.353203443		4.880056152	0.057708873	0.365696184	4.84996582	0.057669953	0.367326386	4.979970703	0.058720132	0.344811241		4.819997559	0.058584275	0.361798766	4.890004883	0.058303499	0.356100354	4.839956055	0.057132334	0.342510354
4.809987793	0.058724881	0.371487566	4.919973145	0.057343676	0.35489532	4.860036621	0.057483525	0.354022468		4.890004883	0.05784341	0.366541874	4.859975586	0.057802028	0.368161956	4.989980469	0.058852852	0.345622647		4.830007324	0.058723598	0.362639989	4.900014648	0.058434296	0.356952996	4.84996582	0.057265194	0.343325569
4.819997559	0.058859371	0.372352304	4.92998291	0.057475087	0.355727075	4.869985352	0.057617527	0.35485292		4.900014648	0.057982024	0.367387564	4.869985351	0.057930716	0.369012787	4.999990234	0.058986926	0.346445481		4.84001709	0.058858784	0.363485017	4.910024414	0.058569885	0.357794218	4.859975586	0.057392016	0.344148403
4.830007324	0.058994552	0.373190375	4.939992676	0.057606498	0.356543567	4.879995117	0.057754237	0.355675754		4.910024414	0.058117921	0.368237064	4.879995117	0.058058727	0.369848356	5.01	0.059121	0.347264505		4.850026855	0.058993969	0.364333852	4.92003418	0.058706845	0.358639247	4.869985352	0.057518837	0.344975046
4.84001709	0.059131111	0.374043684	4.950002441	0.057738579	0.357390583	4.890004883	0.05788824	0.356502397		4.92003418	0.058251099	0.369090373	4.890004883	0.058192833	0.370706818	5.020009766	0.059255075	0.348075911		4.859975586	0.059131913	0.365167462	4.930043945	0.058842435	0.359472856	4.879995117	0.057647671	0.345801689
4.850026855	0.05926905	0.374904612	4.960012207	0.057874684	0.35820326	4.900014648	0.058022243	0.357325231		4.930043945	0.058385636	0.369939872	4.899953613	0.058328295	0.37155765	5.029958496	0.059383055	0.348910173		4.869985352	0.059271236	0.366004877	4.940053711	0.05897597	0.360306465	4.890004883	0.057781874	0.346613095
4.859975586	0.05940561	0.375757921	4.969960938	0.058005424	0.359012122	4.910024414	0.058156245	0.358148065		4.940053711	0.058519494	0.370781753	4.909963379	0.058463756	0.372404665	5.039968262	0.05950968	0.349748244		4.879995117	0.059405731	0.3668461	4.950002441	0.05911293	0.361147687	4.900014648	0.057914734	0.347439738
4.869985352	0.059537342	0.376599802	4.979970703	0.058136835	0.359836246	4.92003418	0.058291602	0.358970898		4.950002441	0.05865539	0.371627444	4.919973144	0.058594476	0.373247866	5.049978027	0.059640369	0.350582506		4.890004883	0.059536778	0.367683515	4.960012207	0.059249889	0.361981297	4.909963379	0.058048937	0.348274
4.879995117	0.059669763	0.377449302	4.989980469	0.058263553	0.360660369	4.92998291	0.058426958	0.359793732		4.960012207	0.058788568	0.372473134	4.92998291	0.058729937	0.374094882	5.059987793	0.059775798	0.35140153		4.900014648	0.059668515	0.368509512	4.970021973	0.059385479	0.362822519	4.919973145	0.058181797	0.349115881
4.890004883	0.059805633	0.378298801	4.999990234	0.058387588	0.361484493	4.939992676	0.058558253	0.360612756		4.970021973	0.058915631	0.373318824	4.939992676	0.058865398	0.374949528	5.069997559	0.059914612	0.352235792		4.910024414	0.059806459	0.369346928	4.980031738	0.059516961	0.363675161	4.92998291	0.058312645	0.349961571
4.900014648	0.059943572	0.37915211	5.01	0.058518999	0.36229717	4.950002441	0.058683458	0.361427971		4.980031738	0.059042694	0.374156895	4.950002441	0.05899815	0.375792728	5.080007324	0.060045301	0.353058626		4.92003418	0.059944403	0.370191956	4.990041504	0.059645018	0.364512576	4.939992676	0.058445505	0.350803452
4.910024414	0.060077373	0.380035895	5.020009766	0.058654433	0.363121294	4.960012207	0.058812723	0.362250805		4.990041504	0.059174514	0.374994967	4.959951172	0.05912887	0.376635929	5.09001709	0.060176666	0.353889079		4.92998291	0.060079588	0.371029372	5.00005127	0.059777184	0.365346186	4.950002441	0.058579708	0.351645333
4.919973145	0.060210484	0.380893013	5.030019531	0.058789867	0.363945417	4.970021973	0.058948079	0.36306602		5.00005127	0.05931041	0.375833038	4.969960937	0.059257558	0.37748676	5.09996582	0.060312095	0.354708103		4.939992676	0.060209945	0.371866788	5.01	0.059914143	0.366191214	4.960012207	0.058709884	0.352468167
4.92998291	0.060347044	0.381753941	5.039968262	0.058921278	0.364773356	4.980031738	0.059084789	0.363873616		5.01	0.059444947	0.376663491	4.979970703	0.059384214	0.378345222	5.109975586	0.060444815	0.355534746		4.950002441	0.06034513	0.372696591	5.020009766	0.060052472	0.367043856	4.969960938	0.058836705	0.353298619
4.939992676	0.060483604	0.38260725	5.049978027	0.059054029	0.365601295	4.990041504	0.059218792	0.364685022		5.020009766	0.059579484	0.377501562	4.989980469	0.059519675	0.379192238	5.119985352	0.060576858	0.356361389		4.960012207	0.060483074	0.373526394	5.030019531	0.060186693	0.367896497	4.979970703	0.058963527	0.354132881
4.950002441	0.060618784	0.383460559	5.059987793	0.059188122	0.366433049	4.999990234	0.059349411	0.365504046		5.030019531	0.059711983	0.378358681	4.999990234	0.059656491	0.380046884	5.129995117	0.060708224	0.357176604		4.970021973	0.060622397	0.374360003	5.040029297	0.060320913	0.368741526	4.989980469	0.059095045	0.354959524
4.960012207	0.060755344	0.384313869	5.069997559	0.059322215	0.367257172	5.01	0.05948206	0.36632307		5.040029297	0.059845162	0.379223418	5.01	0.059790598	0.380920608	5.140004883	0.060836204	0.35798801		4.980031738	0.060755513	0.375193612	5.050039063	0.060457873	0.369590361	4.999990234	0.059229248	0.355778549
4.970021973	0.060885696	0.385178606	5.080007324	0.059451615	0.368088927	5.020009766	0.059617416	0.367126857		5.050039063	0.059979699	0.380091965	5.020009766	0.059922672	0.381786701	5.150014648	0.060964184	0.358810843		4.989980469	0.060885181	0.376031028	5.060048828	0.060594832	0.37043539	5.01	0.059362108	0.356605192
4.980031738	0.061014669	0.386047153	5.09001709	0.059576991	0.36891305	5.030019531	0.059751419	0.367949691		5.060048828	0.060112877	0.380952893	5.029958496	0.060056779	0.382656609	5.159963379	0.061098258	0.359637487		4.999990234	0.061014158	0.376876057	5.070058594	0.060728368	0.371272805	5.020009766	0.059491613	0.357412788
4.989980469	0.06114847	0.386923318	5.09996582	0.05970572	0.369740989	5.040029297	0.059880684	0.368776334		5.069997559	0.060242658	0.381806202	5.039968262	0.060190885	0.383515071	5.169973145	0.061236395	0.36046413		5.01	0.061147274	0.377713473	5.080007324	0.060859849	0.372114028	5.029958496	0.05962179	0.358220384
4.999990234	0.061286409	0.387807103	5.109975586	0.059833779	0.370561297	5.050039063	0.060009273	0.369602977		5.080007324	0.06037108	0.382659511	5.049978027	0.060322283	0.384373533	5.17998291	0.061370469	0.361294582		5.020009766	0.061285218	0.378543275	5.09001709	0.060987906	0.372974282	5.039968262	0.059755992	0.359035599
5.01	0.061424348	0.388652793	5.119985352	0.059967872	0.37138542	5.059987793	0.060137184	0.370425811		5.09001709	0.060505617	0.38351282	5.059987793	0.060453003	0.385243441	5.189992676	0.061504544	0.362132654		5.030019531	0.061423162	0.379395917	5.100026855	0.061117333	0.373815504	5.049978027	0.059890195	0.359854623
5.020009766	0.061558839	0.389513721	5.129995117	0.060100624	0.37222099	5.069997559	0.060271187	0.371248645		5.100026855	0.060641513	0.384369938	5.069997558	0.060583045	0.386109533	5.200002441	0.061639972	0.362966916		5.040029297	0.061558347	0.380248558	5.110036621	0.061252923	0.374664339	5.059987793	0.0600197	0.360677457
5.030019531	0.06169264	0.390374649	5.140004883	0.060232034	0.37305656	5.080007324	0.060407897	0.372086716		5.110036621	0.060776051	0.385234676	5.080007324	0.060711056	0.386975626	5.210012207	0.061774047	0.363793559		5.049978027	0.061690084	0.3811012	5.120046387	0.061392621	0.375494142	5.069997559	0.060147193	0.361492672
5.040029297	0.061829199	0.391239386	5.150014648	0.060361434	0.373869237	5.09001709	0.060540546	0.372913359		5.120046387	0.060909229	0.386084175	5.089956055	0.060841776	0.387841719	5.219960938	0.061908121	0.364627821		5.059987793	0.061826648	0.381965261	5.130056152	0.061528211	0.376339171	5.080007324	0.060276698	0.362307887
5.049978027	0.061965759	0.392104123	5.159963379	0.060494186	0.374693361	5.100026855	0.060673872	0.373740002		5.130056152	0.061043087	0.386933675	5.09996582	0.060979269	0.388719258	5.229970703	0.062040841	0.365458274		5.069997559	0.061964592	0.382817902	5.140004883	0.061661062	0.3771842	5.089956055	0.060412242	0.363130721
5.059987793	0.06210025	0.392968861	5.169973145	0.060626938	0.375521299	5.110036621	0.060807874	0.374574264		5.140004883	0.061178983	0.387786984	5.109975586	0.06111744	0.389566273	5.239980469	0.062167467	0.366292536		5.080007324	0.062098398	0.38367435	5.150014648	0.061796652	0.378021615	5.09996582	0.060545103	0.363953554
5.069997559	0.062230602	0.393833598	5.17998291	0.060759689	0.376337792	5.119985352	0.060940524	0.375412336		5.150014648	0.06131352	0.388632674	5.119985351	0.061251546	0.390428551	5.249990234	0.062294092	0.36711156		5.09001709	0.062231514	0.384530798	5.160024414	0.061933611	0.37887045	5.109975586	0.060679305	0.364787816
5.080007324	0.062361644	0.394686907	5.189992676	0.060887748	0.3771581	5.129995117	0.061074526	0.37623517		5.160024414	0.06144534	0.389478365	5.129995117	0.061385653	0.391287013	5.26	0.062426135	0.367934394		5.100026855	0.062361871	0.385391053	5.17003418	0.062067147	0.379723092	5.119985352	0.06080814	0.36561446
5.09001709	0.062496135	0.395555454	5.200002441	0.061014466	0.377963147	5.140004883	0.061205145	0.377046575		5.17003418	0.061572403	0.390331674	5.140004883	0.061519082	0.392153105	5.270009766	0.062561564	0.368761037		5.109975586	0.062495677	0.386255113	5.180043945	0.062199998	0.380575734	5.129995117	0.060940329	0.366448722
5.100026855	0.062632695	0.396404953	5.210012207	0.061148558	0.378791086	5.150014648	0.06133238	0.377865599		5.180043945	0.061703542	0.391188792	5.149953613	0.061653188	0.393019198	5.279958496	0.062696992	0.369595299		5.119985352	0.062632241	0.387119174	5.190053711	0.062326685	0.381439794	5.140004883	0.06107319	0.367271555
5.109975586	0.062770634	0.397262072	5.219960938	0.061282651	0.379611394	5.160024414	0.061460292	0.378696052		5.190053711	0.061841477	0.392038292	5.159963379	0.06178594	0.39387766	5.289968262	0.062827004	0.370418133		5.129995117	0.062772944	0.387971816	5.200002441	0.062456112	0.382311468	5.150014648	0.06120605	0.368109627
5.119985352	0.062907193	0.39811919	5.229970703	0.061415403	0.380446963	5.17003418	0.061595648	0.379537933		5.200002441	0.061977373	0.392887792	5.169973144	0.061912597	0.394717045	5.299978027	0.062957693	0.371244776		5.140004883	0.062908129	0.388809232	5.210012207	0.062591702	0.383179335	5.159963379	0.061337569	0.368924842
5.129995117	0.063042374	0.398983928	5.239980469	0.061546814	0.381290164	5.17998291	0.061733711	0.380391242		5.210012207	0.062108513	0.393737291	5.17998291	0.062040607	0.395575507	5.309987793	0.063093121	0.372090466		5.150014648	0.063041245	0.389639035	5.220021973	0.062730031	0.384054815	5.169973145	0.061465732	0.369743866
5.140004883	0.063177554	0.399848665	5.249990234	0.061676884	0.382118102	5.189992676	0.061867714	0.381233123		5.220021973	0.062240332	0.39459441	5.189992676	0.062173359	0.39644923	5.319997559	0.06322855	0.372924728		5.160024414	0.06317643	0.390472644	5.230031738	0.06286973	0.384930296	5.17998291	0.061595908	0.370570509
5.150014648	0.063313424	0.400694355	5.26	0.061808965	0.382953672	5.200002441	0.062000363	0.382071194		5.230031738	0.06237487	0.395462957	5.200002441	0.062306111	0.397296246	5.330007324	0.063359915	0.373755181		5.17003418	0.063314374	0.391325285	5.240041504	0.063006689	0.385805776	5.189992676	0.061728769	0.371397152
5.160024414	0.063447225	0.401555283	5.270009766	0.06194507	0.383796872	5.210012207	0.062137073	0.382897837		5.240041504	0.062512125	0.396312456	5.209951172	0.062440218	0.398143262	5.34001709	0.063487896	0.374589443		5.17998291	0.06344818	0.392177927	5.25005127	0.063142279	0.386673643	5.200002441	0.061862971	0.372219986
5.169973145	0.063577577	0.402420021	5.280019531	0.062077151	0.384632442	5.220021973	0.062271076	0.383732099		5.25005127	0.062646662	0.397158146	5.219960937	0.062573647	0.398994093	5.34996582	0.063617907	0.375435133		5.189992676	0.063577157	0.393034375	5.26	0.0632765	0.387537704	5.210012207	0.061993819	0.373031392
5.17998291	0.063709999	0.403299996	5.289968262	0.062204539	0.385475642	5.230031738	0.062406432	0.38457398		5.26	0.062776443	0.398007646	5.229970703	0.062707753	0.39984874	5.359975586	0.063751304	0.376273204		5.200002441	0.063707514	0.393887016	5.270009766	0.063412089	0.388401765	5.219960938	0.062123995	0.373846607
5.189992676	0.06384173	0.404153305	5.299978027	0.062332598	0.386318843	5.240041504	0.062537051	0.38541967		5.270009766	0.062903506	0.398845718	5.239980469	0.062840505	0.400711017	5.369985352	0.063886733	0.377103657		5.210012207	0.06384132	0.394735851	5.280019531	0.063541516	0.389246793	5.229970703	0.0622535	0.37466944
5.200002441	0.06397829	0.405018042	5.309987793	0.062465349	0.387162043	5.249990234	0.062663609	0.386257742		5.280019531	0.063031928	0.399687598	5.249990234	0.062973257	0.40157711	5.379995117	0.064022161	0.3779303		5.220021973	0.063979264	0.395615138	5.290029297	0.063670943	0.390080403	5.239980469	0.062387703	0.375484655
5.210012207	0.064116229	0.405886589	5.319997559	0.062598101	0.388005244	5.26	0.062790167	0.387084385		5.290029297	0.063165106	0.400529479	5.26	0.063107364	0.402439387	5.390004883	0.064156236	0.378756943		5.230031738	0.064117208	0.396475392	5.300039063	0.063803794	0.390933044	5.249990234	0.062520563	0.376292251
5.220021973	0.064255548	0.406762754	5.330007324	0.062732194	0.388825552	5.270009766	0.062922816	0.387911028		5.300039063	0.063302361	0.401378979	5.270009766	0.063235375	0.403313111	5.400014648	0.064288956	0.379598824		5.239980469	0.064255152	0.397335647	5.310048828	0.063937329	0.39177046	5.26	0.062647385	0.377126513
5.230031738	0.064392107	0.40763892	5.34001709	0.062861594	0.38964586	5.280019531	0.063058172	0.388722434		5.310048828	0.063438258	0.402228479	5.279958496	0.06336474	0.404175388	5.409963379	0.06442303	0.380444514		5.249990234	0.064391027	0.398203514	5.320058594	0.064072919	0.392619295	5.270009766	0.062776219	0.377960775
5.239980469	0.064527288	0.408511276	5.34996582	0.062994345	0.390496691	5.290029297	0.063192175	0.389556696		5.319997559	0.063571436	0.403077978	5.289968262	0.063498847	0.405026219	5.419973145	0.064557104	0.381294014		5.26	0.064527591	0.399078994	5.330007324	0.06420577	0.393460517	5.279958496	0.062905725	0.378795037
5.249990234	0.064663158	0.40939887	5.359975586	0.063125756	0.391336076	5.300039063	0.063324824	0.390390958		5.330007324	0.063702576	0.403923668	5.299978027	0.063634308	0.405884681	5.42998291	0.064689147	0.382135895		5.270009766	0.064664156	0.399943055	5.34001709	0.06434136	0.394297933	5.289968262	0.063035901	0.379640728
5.26	0.064799717	0.410259798	5.369985352	0.063259849	0.392171646	5.309987793	0.063456796	0.391229029		5.34001709	0.063835754	0.404769359	5.309987793	0.063768414	0.40676222	5.439992676	0.064819159	0.382970157		5.280019531	0.064797962	0.400807116	5.350026855	0.064478319	0.395158187	5.299978027	0.063168761	0.380486418
5.270009766	0.064933518	0.41115882	5.379995117	0.063387908	0.393011031	5.319997559	0.063589446	0.392063291		5.350026855	0.063970291	0.405622668	5.319997558	0.063901166	0.407635943	5.450002441	0.064948493	0.3837968		5.290029297	0.064929698	0.401663564	5.360036621	0.064613909	0.396018442	5.309987793	0.063299609	0.381335917
5.280019531	0.065062491	0.412034985	5.390004883	0.063513284	0.393835154	5.330007324	0.063724802	0.392905172		5.360036621	0.064100072	0.406475977	5.330007324	0.064033241	0.408498221	5.460012207	0.065083922	0.384631062		5.299978027	0.065061435	0.402527625	5.370046387	0.064748814	0.396878696	5.319997559	0.063432469	0.382196845
5.290029297	0.065194223	0.412907342	5.400014648	0.063642013	0.394678355	5.34001709	0.063857451	0.393747053		5.370046387	0.064233251	0.407348333	5.339956055	0.064168702	0.409364313	5.469960938	0.065217996	0.385469133		5.309987793	0.06519662	0.403391685	5.380056152	0.064883035	0.397738951	5.330007324	0.06356533	0.383046345
5.299978027	0.065332162	0.413772079	5.409963379	0.063772754	0.39551774	5.350026855	0.063984009	0.394585124		5.380056152	0.064363031	0.408209261	5.34996582	0.064304163	0.410234222	5.479970703	0.065350716	0.386303395		5.319997559	0.065333184	0.404221488	5.390004883	0.065009722	0.398603011	5.339956055	0.06369819	0.383903464
5.309987793	0.065471481	0.414648244	5.419973145	0.063905506	0.396376201	5.360036621	0.064114628	0.395442243		5.390004883	0.064494851	0.409070189	5.359975586	0.06443556	0.411096499	5.489980469	0.065481404	0.387141467		5.330007324	0.065471128	0.405066517	5.400014648	0.065142573	0.39944804	5.34996582	0.063828367	0.384752963
5.319997559	0.065606661	0.415520601	5.42998291	0.064038258	0.397223217	5.369985352	0.064248631	0.396287933		5.400014648	0.064630747	0.409931117	5.369985351	0.064563571	0.411974038	5.499990234	0.065615479	0.387979538		5.34001709	0.065607693	0.405915352	5.410024414	0.065282272	0.400312101	5.359975586	0.063955188	0.385606272
5.330007324	0.065743221	0.416400576	5.439992676	0.064168328	0.398047341	5.379995117	0.064383987	0.397126004		5.410024414	0.064765284	0.410811092	5.379995117	0.064694969	0.412843946	5.51	0.065752262	0.388794753		5.350026855	0.065742878	0.406767994	5.42003418	0.065419231	0.401153323	5.369985352	0.064083351	0.386463391
5.34001709	0.06587978	0.417257694	5.450002441	0.064299068	0.39887528	5.390004883	0.064519343	0.397948838		5.42003418	0.064898463	0.411694876	5.390004883	0.06483043	0.413706223	5.520009766	0.065886336	0.389613778		5.359975586	0.065880822	0.407620635	5.430043945	0.065551397	0.402013577	5.379995117	0.06421487	0.387309081
5.350026855	0.066017719	0.418118622	5.460012207	0.064433161	0.399707034	5.400014648	0.064650639	0.398771672		5.430043945	0.065029602	0.412555804	5.399953613	0.064964536	0.414579947	5.529958496	0.06601567	0.39044804		5.369985352	0.066015317	0.40846947	5.440053711	0.065685618	0.402877638	5.390004883	0.064349072	0.388150962
5.359975586	0.06615083	0.419006216	5.469960938	0.064565913	0.400538788	5.410024414	0.064782611	0.399602124		5.440053711	0.065162781	0.413416732	5.409963379	0.065096611	0.415442224	5.539968262	0.066144327	0.391282302		5.379995117	0.066149123	0.409329725	5.450002441	0.065821208	0.40373028	5.400014648	0.064483275	0.388989033
5.369985352	0.066283252	0.419867144	5.479970703	0.064695983	0.401378173	5.42003418	0.064917967	0.400428768		5.450002441	0.065297318	0.41427766	5.419973144	0.065226654	0.416296871	5.549978027	0.066272308	0.392131801		5.390004883	0.066282239	0.410182366	5.460012207	0.065959537	0.404575308	5.409963379	0.064614793	0.389823295
5.379995117	0.066412225	0.420728072	5.489980469	0.0648227	0.402229004	5.42998291	0.065053324	0.401251601		5.460012207	0.065428458	0.415146207	5.42998291	0.065360083	0.417159148	5.559987793	0.066403673	0.392973682		5.400014648	0.066413286	0.411046427	5.470021973	0.066093757	0.405420337	5.419973145	0.064745641	0.390646129
5.390004883	0.066542577	0.421600428	5.499990234	0.064950759	0.403056943	5.439992676	0.065184619	0.402082054		5.470021973	0.06555688	0.416010944	5.439992676	0.065497576	0.418013794	5.569997559	0.066540456	0.393807944		5.410024414	0.066543643	0.411906681	5.480031738	0.066225923	0.406269172	5.42998291	0.064875817	0.391480391
5.400014648	0.066677758	0.422476593	5.51	0.065083511	0.403900143	5.450002441	0.065313884	0.402920125		5.480031738	0.065684622	0.4168833	5.450002441	0.065634392	0.418872256	5.580007324	0.066675885	0.394638397		5.42003418	0.066682966	0.412782161	5.490041504	0.066356035	0.407110394	5.439992676	0.065008677	0.392307034
5.410024414	0.066819835	0.423341331	5.520009766	0.065216263	0.404724267	5.460012207	0.065443826	0.40373534		5.490041504	0.065815762	0.417748037	5.459951172	0.065762402	0.419749795	5.59001709	0.066806573	0.395495515		5.42998291	0.066819531	0.413653835	5.50005127	0.066491624	0.407959229	5.450002441	0.065139525	0.393148915
5.419973145	0.066956395	0.424198449	5.530019531	0.065350355	0.40554839	5.470021973	0.065577829	0.404569602		5.50005127	0.065953017	0.418624203	5.469960937	0.065887704	0.420619703	5.59996582	0.066937939	0.396345015		5.439992676	0.066952647	0.414529315	5.51	0.066628584	0.408815677	5.460012207	0.065269701	0.393994605
5.42998291	0.067088126	0.425059377	5.539968262	0.065480425	0.406406852	5.480031738	0.065713185	0.405400055		5.51	0.066090272	0.41949275	5.479970703	0.066017069	0.421478165	5.609975586	0.067072013	0.397179277		5.450002441	0.067090591	0.415400989	5.520009766	0.066765543	0.409679738	5.469960938	0.065395181	0.394825058
5.439992676	0.067226066	0.425935543	5.549978027	0.065612507	0.407246237	5.490041504	0.065843804	0.406234317		5.520009766	0.066226169	0.420353678	5.489980469	0.066151176	0.422351889	5.619985352	0.067204056	0.398024967		5.460012207	0.067228535	0.416268856	5.530019531	0.06689634	0.410528573	5.479970703	0.065523344	0.39565932
5.450002441	0.067362625	0.426819327	5.559987793	0.065745258	0.408089438	5.499990234	0.0659751	0.407072388		5.530019531	0.066359347	0.421210796	5.499990234	0.066286637	0.423214166	5.629995117	0.067336776	0.398863038		5.470021973	0.067365099	0.417132917	5.540029297	0.067028506	0.411381215	5.489980469	0.065656204	0.396497391
5.460012207	0.067496426	0.427706921	5.569997559	0.06587801	0.408932638	5.51	0.066110456	0.40790665		5.540029297	0.066495243	0.422079343	5.51	0.066420744	0.42408789	5.640004883	0.067466111	0.399704919		5.480031738	0.067497525	0.417989365	5.550039063	0.067164096	0.412237663	5.499990234	0.065793762	0.397339272
5.470021973	0.067629537	0.428575468	5.580007324	0.066004728	0.409775839	5.520009766	0.066247166	0.408740912		5.550039063	0.066628422	0.42294408	5.520009766	0.066553495	0.424973059	5.650014648	0.067596122	0.400535372		5.489980469	0.067629262	0.418868652	5.560048828	0.067301055	0.413101724	5.51	0.065925951	0.398181153
5.480031738	0.067761959	0.429451633	5.59001709	0.066132116	0.410611408	5.530019531	0.066381168	0.409582793		5.560048828	0.066759561	0.423805008	5.530009766	0.06668621	0.425837811	5.659963379	0.067728842	0.401369634		5.499990234	0.067759619	0.419740325	5.570058594	0.067433906	0.413954365	5.520009766	0.066056128	0.399034462
5.489980469	0.067892311	0.430331608	5.59996582	0.066257493	0.41146987	5.540029297	0.06650908	0.410413246		5.569997559	0.066888663	0.424658317	5.539958496	0.06681964	0.42671535	5.669973145	0.067865625	0.402203896		5.51	0.067893425	0.420608193	5.580007324	0.067564702	0.414818426	5.529958496	0.066188988	0.399876343
5.499990234	0.068028871	0.431215393	5.609975586	0.066388233	0.412332147	5.550039063	0.066635638	0.411255127		5.580007324	0.067017085	0.425511626	5.549968262	0.066952391	0.427600519	5.67998291	0.067997668	0.403057205		5.520009766	0.068029989	0.421472253	5.59001709	0.067694814	0.415682487	5.539968262	0.066323191	0.400714414
5.51	0.068169569	0.432102986	5.619985352	0.066525678	0.413171532	5.559987793	0.066766934	0.412100817		5.59001709	0.067151622	0.426380173	5.559978027	0.067083789	0.428470427	5.689992676	0.068129034	0.403880039		5.530019531	0.068167933	0.422343927	5.600026855	0.067824241	0.416538935	5.549978027	0.066456051	0.401544867
5.520009766	0.068307508	0.43299439	5.629995117	0.066661112	0.414014733	5.569997559	0.06690026	0.41292746		5.600026855	0.067288877	0.42724872	5.569987793	0.067213154	0.42933652	5.700002441	0.068263108	0.40471811		5.540029297	0.068307256	0.423211794	5.610036621	0.067959831	0.417395383	5.559987793	0.066586899	0.402367701
5.530019531	0.068442688	0.433874365	5.640004883	0.066792523	0.414850302	5.580007324	0.067034262	0.413750294		5.610036621	0.067424773	0.428102029	5.579997558	0.067341165	0.430217874	5.710012207	0.068395151	0.40556761		5.549978027	0.0684452	0.424079662	5.620046387	0.06809679	0.418255637	5.569997559	0.066715733	0.403205772
5.540029297	0.068580627	0.434773387	5.650014648	0.066923263	0.415689687	5.59001709	0.067168265	0.414592175		5.620046387	0.067557952	0.428955338	5.590007324	0.067473917	0.431087782	5.719960938	0.068526517	0.406417109		5.559987793	0.068581765	0.424939916	5.630056152	0.068230326	0.419112085	5.580007324	0.066842554	0.404047653
5.549978027	0.068719946	0.435657171	5.659963379	0.067053333	0.416544334	5.600026855	0.067300914	0.415437865		5.630056152	0.067690451	0.429820075	5.599956055	0.067609378	0.431965321	5.729970703	0.068654497	0.407266609		5.569997559	0.068719709	0.425807783	5.640004883	0.068363176	0.419968533	5.589956055	0.066974073	0.404885724
5.559987793	0.068856505	0.436529527	5.669973145	0.067188767	0.417379904	5.610036621	0.067431533	0.416279746		5.640004883	0.067826347	0.430684813	5.60996582	0.067743485	0.43284286	5.739980469	0.068783154	0.408119918		5.580007324	0.068854204	0.426694683	5.650014648	0.068498766	0.420821175	5.59996582	0.067108275	0.405723796
5.569997559	0.068986858	0.437420931	5.67998291	0.067321519	0.418226919	5.619985352	0.067565536	0.417125436		5.650014648	0.067962243	0.431538122	5.619975586	0.067875559	0.433720399	5.749990234	0.068911134	0.408973227		5.59001709	0.068985251	0.427554937	5.660024414	0.068637095	0.42167001	5.609975586	0.067242478	0.406550439
5.580007324	0.069115831	0.438308524	5.689992676	0.067448237	0.419077751	5.629995117	0.067698185	0.417967317		5.660024414	0.068092703	0.432406668	5.629985351	0.068008311	0.434609384	5.76	0.069046562	0.409841774		5.600026855	0.069115608	0.428418998	5.67003418	0.068771316	0.422530264	5.619985352	0.067371983	0.407369463
5.59001709	0.069248252	0.43918469	5.700002441	0.067573613	0.419924766	5.640004883	0.06782948	0.418809198		5.67003418	0.068218407	0.433275215	5.639995117	0.068141063	0.435486923	5.770009766	0.069181991	0.410721749		5.609975586	0.069247345	0.429286865	5.680043945	0.068900743	0.423382906	5.629995117	0.067504844	0.408207535
5.600026855	0.069382743	0.440057046	5.710012207	0.067706365	0.420745074	5.650014648	0.067958746	0.419658697		5.680043945	0.068348188	0.434147571	5.650004883	0.06827517	0.436364462	5.779958496	0.06931742	0.411594105		5.619985352	0.069383909	0.430154732	5.690053711	0.069030169	0.424250773	5.640004883	0.067640388	0.409041797
5.609975586	0.069520682	0.440937021	5.719960938	0.067841799	0.42159209	5.660024414	0.068088011	0.420492959		5.690053711	0.068479328	0.435023737	5.659953613	0.068404535	0.437253447	5.789968262	0.069451494	0.412462652		5.629995117	0.069520474	0.431014987	5.700002441	0.06916302	0.425103414	5.650014648	0.067771906	0.409883677
5.619985352	0.069655862	0.441824615	5.729970703	0.067977233	0.422442921	5.67003418	0.068223367	0.42133865		5.700002441	0.068618622	0.435873237	5.669963379	0.068532546	0.438134801	5.799978027	0.069582182	0.41331977		5.640004883	0.069654279	0.431882854	5.710012207	0.06929998	0.425952249	5.660014648	0.067899242	0.410727403
5.629995117	0.069787594	0.442727446	5.739980469	0.068107303	0.423286122	5.67998291	0.06835737	0.422199577		5.710012207	0.068755877	0.436745593	5.679973144	0.068659202	0.43901234	5.809987793	0.069718965	0.41417308		5.650014648	0.069790154	0.432750721	5.720021973	0.069436939	0.426808697	5.669963379	0.068026063	0.411561666
5.640004883	0.069924154	0.443611231	5.749990234	0.068238713	0.424133138	5.689992676	0.068490019	0.423037649		5.720021973	0.068887017	0.437617949	5.68998291	0.068791954	0.43989751	5.819997559	0.06985304	0.41501877		5.660024414	0.069926719	0.433633814	5.730031738	0.069571844	0.427668952	5.679973145	0.068154226	0.412418784
5.650014648	0.070062093	0.444491206	5.76	0.068372806	0.424961076	5.700002441	0.068622668	0.423871911		5.730031738	0.069018836	0.438482686	5.699992676	0.06892877	0.440786495	5.830007324	0.06998576	0.415868269		5.67003418	0.070063283	0.434516907	5.740041504	0.069704695	0.428540625	5.68998291	0.068288429	0.413260665
5.660024414	0.070200032	0.445382609	5.770009766	0.068503547	0.425796646	5.710012207	0.068755994	0.424706173		5.740041504	0.069154732	0.439358852	5.710002441	0.069064231	0.441671664	5.84001709	0.07011374	0.41671015		5.67998291	0.070199848	0.435388581	5.75005127	0.069838915	0.429408493	5.699992676	0.068422631	0.414110164
5.669973145	0.070332453	0.446258775	5.780019531	0.068633617	0.4266284	5.720021973	0.068888643	0.425544244		5.75005127	0.069290629	0.440227399	5.719951172	0.069196983	0.442549203	5.84996582	0.07024172	0.417567269		5.689992676	0.070331584	0.436252642	5.76	0.069972451	0.430280166	5.710002441	0.068556834	0.414971092
5.67998291	0.070464185	0.447142559	5.789968262	0.068758993	0.427467785	5.730031738	0.069019939	0.426397553		5.76	0.069420409	0.441088326	5.729960937	0.069331089	0.443430557	5.859975586	0.070377148	0.418412959		5.700002441	0.070462631	0.437116703	5.770009766	0.070108041	0.431148034	5.720012207	0.06868701	0.41583202
5.689992676	0.070597986	0.448033962	5.799978027	0.068887052	0.428303355	5.740041504	0.069150558	0.42726991		5.770009766	0.06955087	0.44197973	5.739970703	0.06946655	0.444323358	5.869985352	0.070514608	0.419258649		5.710012207	0.070597127	0.437980764	5.780019531	0.070236098	0.432015901	5.729960938	0.068817858	0.41668152
5.700002441	0.070735925	0.448925365	5.809987793	0.069018463	0.429146555	5.749990234	0.069277116	0.42811179		5.780019531	0.069679292	0.442878752	5.749980469	0.069600657	0.445208527	5.879995117	0.070646651	0.42010053		5.720021973	0.07073645	0.438856244	5.790029297	0.070367579	0.432879962	5.739970703	0.068954073	0.417523401
5.710012207	0.070870416	0.44980915	5.819997559	0.069155237	0.42998594	5.76	0.069405704	0.428949862		5.790029297	0.069811111	0.443754917	5.759990234	0.069732732	0.446086066	5.890004883	0.070779371	0.420938601		5.730031738	0.070874394	0.439731724	5.800039063	0.070498375	0.433751635	5.749980469	0.06908492	0.418365282
5.720021973	0.071006975	0.450700553	5.830007324	0.069287989	0.430813879	5.770009766	0.06954106	0.429803171		5.800039063	0.069944969	0.444646321	5.77	0.06986142	0.446967421	5.900014648	0.0709148	0.421780482		5.739980469	0.0710082	0.440607204	5.810048828	0.070635335	0.434619503	5.759990234	0.069213755	0.419210972
5.730031738	0.071143535	0.451580528	5.84001709	0.069418059	0.431649449	5.780019531	0.069676417	0.430629814		5.810048828	0.070082904	0.445518677	5.780009766	0.06998943	0.44785259	5.909963379	0.071050228	0.422629982		5.749990234	0.071142005	0.441486491	5.820058594	0.070773664	0.435491176	5.77	0.069339234	0.420052853
5.739980469	0.071278715	0.452464312	5.84996582	0.069550811	0.432473572	5.790029297	0.069811773	0.431483123		5.819997559	0.070220159	0.446406271	5.789958496	0.070123537	0.448733944	5.919973145	0.071184303	0.423471863		5.76	0.071279949	0.442354358	5.830007324	0.070909254	0.436359044	5.780009766	0.069467398	0.420868068
5.749990234	0.071415275	0.453344287	5.859975586	0.069682893	0.433312957	5.800039063	0.069943745	0.432332623		5.830007324	0.070354696	0.447293864	5.799968262	0.070258998	0.449607668	5.92998291	0.071313637	0.424313744		5.770009766	0.071415824	0.443226031	5.84001709	0.071043474	0.437211685	5.789958496	0.0696016	0.421694711
5.76	0.071553214	0.454228072	5.869985352	0.069815644	0.434159973	5.809987793	0.070076394	0.433182122		5.84001709	0.070490592	0.448185268	5.809978027	0.070394459	0.450492838	5.939992676	0.071438909	0.425163243		5.780019531	0.071551009	0.444086286	5.850026855	0.071177695	0.43806052	5.799968262	0.069737145	0.422525163
5.770009766	0.071686325	0.455115666	5.879995117	0.069944373	0.435003173	5.819997559	0.070211751	0.434031622		5.850026855	0.07062445	0.44908429	5.819987793	0.070526534	0.451381823	5.950002441	0.071568243	0.425997505		5.790029297	0.071684815	0.444961766	5.860036621	0.071314654	0.438928388	5.809978027	0.069872689	0.423370854
5.780019531	0.071815298	0.45599945	5.890004883	0.070072432	0.435850189	5.830007324	0.070345753	0.434873503		5.860036621	0.070756269	0.449990931	5.829997558	0.07066064	0.452263177	5.960012207	0.071702317	0.426854624		5.799978027	0.071817931	0.445837246	5.870046387	0.071449559	0.439796255	5.819987793	0.070002865	0.424205116
5.790029297	0.071949099	0.456871806	5.900014648	0.070197809	0.436685759	5.84001709	0.070476372	0.435696337		5.870046387	0.070884691	0.450874715	5.840007324	0.070796102	0.453133085	5.969960938	0.0718391	0.427700314		5.809987793	0.071951736	0.446705113	5.880056152	0.07158104	0.440664122	5.829997559	0.070134384	0.425039378
5.799978027	0.072088418	0.4577594	5.909963379	0.07032922	0.437528959	5.850026855	0.07060293	0.436538218		5.880056152	0.071011754	0.451735643	5.849956055	0.070930208	0.454014439	5.979970703	0.07197182	0.428534576		5.819997559	0.07208968	0.447576787	5.890004883	0.071709098	0.441516764	5.840007324	0.07027127	0.425888877
5.809987793	0.072226357	0.458650803	5.919973145	0.070464653	0.438383606	5.860036621	0.070734226	0.437383908		5.890004883	0.071143574	0.452611808	5.85996582	0.071060251	0.454895794	5.989980469	0.07210454	0.429380266		5.830007324	0.072226245	0.448452267	5.900014648	0.071843318	0.442384631	5.849956055	0.070405473	0.426723139
5.819997559	0.072361537	0.459534588	5.92998291	0.070601428	0.439253514	5.869985352	0.070869582	0.43821436		5.900014648	0.071280829	0.453491783	5.869975586	0.071188262	0.455777148	5.999990234	0.072238614	0.430225957		5.84001709	0.07236074	0.449331554	5.910024414	0.071980277	0.44327153	5.85996582	0.070533636	0.42756883
5.830007324	0.072493269	0.460403134	5.939992676	0.070735521	0.440115791	5.879995117	0.071004938	0.439075288		5.910024414	0.071414007	0.454375568	5.879985351	0.071314918	0.456666133	6.01	0.072375397	0.431067837		5.850026855	0.072495925	0.45021084	5.92003418	0.072117237	0.44414701	5.869975586	0.070657774	0.428418329
5.84001709	0.072629829	0.4612793	5.950002441	0.070866932	0.440974253	5.890004883	0.071137587	0.439928597		5.92003418	0.071545147	0.455247924	5.889995117	0.071449024	0.457547487	6.020009766	0.072508117	0.431921146		5.859975586	0.07263249	0.451082514	5.930043945	0.072250773	0.445018684	5.879985352	0.070786608	0.429283067
5.850026855	0.072767768	0.462174513	5.960012207	0.070999683	0.441825084	5.900014648	0.07127159	0.440774288		5.930043945	0.071678325	0.45612028	5.900004883	0.071587195	0.458436472	6.029958496	0.072636097	0.432789693		5.869985352	0.072769055	0.451938962	5.940053711	0.072386362	0.445886551	5.889995117	0.070916113	0.430136376
5.859975586	0.072904327	0.463054488	5.969960938	0.071133776	0.442683546	5.910024414	0.071404916	0.441612359		5.940053711	0.071814221	0.456988827	5.909953613	0.071719947	0.459321642	6.039968262	0.072764077	0.433643002		5.879995117	0.07290355	0.452818249	5.950002441	0.072520583	0.446765838	5.900004883	0.071048974	0.430982066
5.869985352	0.073036059	0.463934463	5.979970703	0.071265187	0.443549639	5.92003418	0.071538919	0.442465668		5.950002441	0.071950118	0.457864992	5.919963379	0.071852021	0.460202996	6.049978027	0.072892057	0.434515358		5.890004883	0.073037356	0.453689922	5.960012207	0.072657542	0.447633705	5.910014648	0.071181834	0.431823947
5.879995117	0.073163653	0.464810628	5.989980469	0.071390564	0.44440047	5.92998291	0.071674275	0.443334215		5.960012207	0.072081937	0.458752586	5.929973144	0.071987482	0.461080535	6.059987793	0.073027486	0.435364858		5.900014648	0.073167713	0.454565402	5.970021973	0.072793132	0.448509185	5.919963379	0.071314695	0.432677256
5.890004883	0.073297454	0.465705841	5.999990234	0.071517282	0.445255117	5.939992676	0.071804217	0.444183714		5.970021973	0.072211718	0.459632561	5.93998291	0.072121589	0.461965705	6.069997559	0.073162915	0.436206739		5.910024414	0.07329807	0.455456108	5.980031738	0.072921189	0.449384665	5.929973145	0.071446213	0.433515327
5.900014648	0.073433324	0.466601054	6.01	0.07164534	0.446098317	5.950002441	0.071930775	0.445033214		5.980031738	0.07234014	0.460512536	5.949992676	0.072254341	0.462847059	6.080007324	0.073298343	0.437079095		5.92003418	0.073436014	0.456343008	5.990041504	0.073049247	0.450267758	5.93998291	0.071578403	0.434361017
5.910024414	0.073571263	0.46747341	6.020009766	0.071778092	0.446945333	5.960012207	0.072057333	0.445882714		5.990041504	0.072474677	0.461377274	5.960002441	0.072385738	0.463724598	6.09001709	0.073432418	0.437951451		5.92998291	0.073573958	0.457207069	6.00005127	0.073181413	0.451143239	5.949992676	0.071711263	0.435221945
5.919973145	0.073706443	0.468341956	6.030019531	0.071912185	0.447780903	5.970021973	0.072192689	0.446739832		6.00005127	0.072611932	0.462253439	5.969951172	0.072515103	0.464613583	6.09996582	0.073565138	0.438823807		5.939992676	0.073709143	0.458086355	6.01	0.073317002	0.451999687	5.960002441	0.071842781	0.436063826
5.92998291	0.073840244	0.469244788	6.039968262	0.072043596	0.448624103	5.980031738	0.072329399	0.44760076		6.01	0.072747828	0.463125795	5.979960937	0.072640405	0.465506383	6.109975586	0.073700566	0.439692354		5.950002441	0.073842948	0.458954222	6.020009766	0.073457386	0.452863747	5.970012207	0.071969603	0.436909516
5.939992676	0.073978183	0.47014381	6.049978027	0.072176347	0.44948638	5.990041504	0.072463402	0.44845026		6.020009766	0.072881007	0.463998151	5.989970703	0.072773157	0.466406814	6.119985352	0.073835995	0.440560901		5.960012207	0.073978823	0.459829702	6.030019531	0.073590921	0.453731615	5.979960938	0.072096424	0.437751397
5.950002441	0.074116122	0.471031404	6.059987793	0.072307088	0.450352473	5.999990234	0.072596051	0.449311188		6.030019531	0.073012147	0.464874317	5.999980469	0.072909973	0.46730343	6.129995117	0.073968715	0.441418019		5.970021973	0.074116767	0.460712795	6.040029297	0.073723772	0.454614708	5.989970703	0.072229285	0.438585659
5.960012207	0.074249233	0.471926616	6.069997559	0.072438499	0.451207119	6.01	0.072729377	0.450187353		6.040029297	0.073150081	0.465754292	6.009990234	0.073046788	0.468184784	6.140004883	0.074093986	0.442286566		5.980031738	0.074249193	0.461584469	6.050039063	0.073859362	0.455490188	5.999980469	0.072363487	0.439442778
5.970021973	0.074380275	0.47281421	6.080007324	0.07256991	0.452069397	6.020009766	0.072864733	0.451040662		6.050039063	0.073285978	0.466638076	6.02	0.07317954	0.4690814	6.150014648	0.074221966	0.443151303		5.989980469	0.07438093	0.462471369	6.060048828	0.073996322	0.456361861	6.009990234	0.07249769	0.440284659
5.980031738	0.074512007	0.473717042	6.09001709	0.072699309	0.452927859	6.030019531	0.072997382	0.451871115		6.060048828	0.073418476	0.467506623	6.030009766	0.073315002	0.469989462	6.159963379	0.074354009	0.444012231		5.999990234	0.074514736	0.463339236	6.070058594	0.074129857	0.457237342	6.02	0.072629208	0.441126539
5.989980469	0.074647187	0.474608445	6.09996582	0.072826697	0.453786321	6.040029297	0.073126648	0.452724424		6.069997559	0.073547578	0.468367551	6.039958496	0.073450463	0.470886078	6.169973145	0.074489438	0.444873159		6.01	0.074647852	0.464191877	6.080007324	0.074261338	0.458112822	6.030009766	0.072760726	0.441983658
5.999990234	0.074785126	0.47548842	6.109975586	0.072957438	0.454656229	6.050039063	0.073255236	0.453585352		6.080007324	0.073677359	0.469232288	6.049968262	0.073583892	0.471778878	6.17998291	0.074622158	0.445730278		6.020009766	0.074784416	0.465048325	6.09001709	0.074390765	0.459007334	6.039958496	0.072894929	0.442836967
6.01	0.074923066	0.476372204	6.119985352	0.073092872	0.455514691	6.059987793	0.073383148	0.454469136		6.09001709	0.073813255	0.470119882	6.059978027	0.073715289	0.47267931	6.189992676	0.074756232	0.446583587		6.030019531	0.07492236	0.465919999	6.100026855	0.074521561	0.459901846	6.049968262	0.073029131	0.443697895
6.020009766	0.075057556	0.477271226	6.129995117	0.073230317	0.456369337	6.069997559	0.073515797	0.455330064		6.100026855	0.073949151	0.470992238	6.069987793	0.0738433	0.47357211	6.200002441	0.074890306	0.447448324		6.040029297	0.075056166	0.466791673	6.110036621	0.074657151	0.460788746	6.059978027	0.073158637	0.444562632
6.030019531	0.075189978	0.47816263	6.140004883	0.073359716	0.457223984	6.080007324	0.073652507	0.456183373		6.110036621	0.07408097	0.471860785	6.079997558	0.073971311	0.474468726	6.210012207	0.075024381	0.448309252		6.049978027	0.075189282	0.46765954	6.120046387	0.074795481	0.461683258	6.069987793	0.073285458	0.445412132
6.040029297	0.075326537	0.479046414	6.150014648	0.073489786	0.458067184	6.09001709	0.073787863	0.457044301		6.120046387	0.074210751	0.472736951	6.090007324	0.074101354	0.475372972	6.219960938	0.075158455	0.44917018		6.059987793	0.075325846	0.468531214	6.130056152	0.074934494	0.46257777	6.079997559	0.073415635	0.44627306
6.049978027	0.075462407	0.479941627	6.159963379	0.073623879	0.458925646	6.100026855	0.073921866	0.457916658		6.130056152	0.074345289	0.473609307	6.099956055	0.07423546	0.476265773	6.229970703	0.075289144	0.450038727		6.069997559	0.07546379	0.4694105	6.140004883	0.0750694	0.463476089	6.090007324	0.073549837	0.447141607
6.059987793	0.075596208	0.480825411	6.169973145	0.07375529	0.459795554	6.110036621	0.074057222	0.458781395		6.140004883	0.074481185	0.47450452	6.10996582	0.074369567	0.477162389	6.239980469	0.075419155	0.450907274		6.080007324	0.075596216	0.470293593	6.150014648	0.07520499	0.464366795	6.099956055	0.073681355	0.447994916
6.069997559	0.075726561	0.481720624	6.17998291	0.07388603	0.460646385	6.119985352	0.074192578	0.459649942		6.150014648	0.074615722	0.475376876	6.119975586	0.074502996	0.478051374	6.249990234	0.075547135	0.451772011		6.09001709	0.075726573	0.471165267	6.160024414	0.075341949	0.465249888	6.10996582	0.073810861	0.448859653
6.080007324	0.075856913	0.482615836	6.189992676	0.074014759	0.461481955	6.129995117	0.074327934	0.460510869		6.160024414	0.074744144	0.476241613	6.129985351	0.074635748	0.478932728	6.26	0.075682564	0.452644367		6.100026855	0.075856931	0.47204836	6.17003418	0.075477539	0.466132981	6.119975586	0.073941037	0.449712962
6.09001709	0.075989335	0.483511049	6.200002441	0.074142818	0.462340417	6.140004883	0.0744572	0.461371797		6.17003418	0.074872566	0.477117779	6.139995117	0.074771209	0.479825528	6.270009766	0.075819347	0.453509104		6.109975586	0.075990736	0.472939066	6.180043945	0.075606966	0.467008461	6.129985352	0.074076582	0.450566271
6.100026855	0.076125894	0.484410071	6.210012207	0.07427557	0.463187433	6.150014648	0.074583758	0.462228916		6.180043945	0.075004385	0.477993944	6.150004883	0.074908025	0.480714513	6.279958496	0.075953421	0.454370032		6.119985352	0.07613006	0.473829772	6.190053711	0.075735023	0.467872522	6.139995117	0.074212126	0.451411961
6.109975586	0.076265213	0.485316712	6.219960938	0.074412344	0.464045895	6.160024414	0.074710316	0.463066987		6.190053711	0.075136884	0.47887011	6.159953613	0.075040777	0.481611129	6.289968262	0.076084109	0.455242388		6.129995117	0.076268004	0.474731897	6.200002441	0.075867874	0.468744196	6.150004883	0.074343645	0.452253842
6.119985352	0.076403152	0.486208115	6.229970703	0.074543755	0.464908172	6.17003418	0.074842965	0.463927915		6.200002441	0.075271421	0.479757704	6.169963379	0.075168787	0.482500114	6.299978027	0.076218184	0.456095697		6.140004883	0.076402499	0.475622603	6.210012207	0.076002094	0.469619676	6.160014648	0.074471808	0.453095723
6.129995117	0.076538332	0.487095709	6.239980469	0.074670473	0.465762819	6.17998291	0.074978321	0.464788843		6.210012207	0.075405959	0.480649107	6.179973144	0.075296798	0.483385284	6.309987793	0.076353612	0.456956625		6.150014648	0.076539064	0.476509502	6.220021973	0.076139053	0.470491349	6.169963379	0.074598629	0.453949032
6.140004883	0.076676271	0.487979494	6.249990234	0.074801884	0.466625096	6.189992676	0.075112324	0.46565739		6.220021973	0.075535739	0.481555748	6.18998291	0.07542955	0.484262823	6.319997559	0.076487687	0.457817553		6.160024414	0.076674249	0.477392595	6.230031738	0.07626985	0.471363023	6.179973145	0.074726122	0.454790913
6.150014648	0.076812141	0.488863278	6.26	0.074935977	0.467491189	6.200002441	0.075246327	0.466514508		6.230031738	0.075668918	0.482458579	6.199992676	0.075563657	0.485140362	6.330007324	0.076619052	0.458682291		6.17003418	0.076812193	0.478283301	6.240041504	0.076402701	0.472234697	6.18998291	0.074856969	0.455632794
6.160024414	0.076947321	0.489769919	6.270009766	0.07507141	0.468334389	6.210012207	0.075376945	0.467367817		6.240041504	0.075806173	0.483327126	6.210002441	0.075699118	0.486033162	6.34001709	0.076748387	0.4595356		6.18003418	0.07694901	0.479167494	6.25005127	0.076537606	0.47311779	6.199992676	0.074991172	0.456482294
6.169973145	0.077081122	0.490668941	6.280019531	0.07520148	0.469181405	6.220021973	0.075510948	0.468217317		6.25005127	0.075942069	0.484222339	6.219951172	0.075833224	0.486929778	6.34996582	0.076879752	0.460385099		6.18998291	0.077080747	0.480050587	6.26	0.07667662	0.474000883	6.210002441	0.075124032	0.457324174
6.17998291	0.077210095	0.491545106	6.289968262	0.075326857	0.470051313	6.230031738	0.075647658	0.469074436		6.26	0.07607253	0.485128979	6.229960937	0.075963944	0.487830209	6.359975586	0.077011795	0.461215552		6.199992676	0.077209725	0.480926068	6.270009766	0.076811525	0.474899202	6.220012207	0.075255551	0.458169865
6.189992676	0.077344586	0.492428891	6.299978027	0.075453575	0.47091359	6.240041504	0.075780307	0.469931554		6.270009766	0.076200952	0.486024192	6.239970703	0.076101437	0.48873064	6.369985352	0.077147224	0.462068861		6.210002441	0.07734491	0.481812967	6.280019531	0.076943006	0.475782295	6.229960938	0.075387069	0.459034602
6.200002441	0.077482525	0.493312675	6.309987793	0.075584986	0.471775868	6.249990234	0.075908219	0.470800101		6.280019531	0.076329373	0.486923214	6.249980469	0.076236898	0.489627256	6.379995117	0.077281298	0.462918361		6.220012207	0.077485612	0.482688447	6.290029297	0.077073802	0.476692033	6.239970703	0.075519258	0.45989172
6.210012207	0.077620464	0.49419646	6.319997559	0.075719078	0.472619068	6.26	0.076034777	0.471657219		6.290029297	0.076463911	0.487814617	6.259990234	0.076368973	0.490535318	6.390004883	0.077412664	0.463760242		6.230021973	0.077623556	0.483556314	6.300039063	0.077208023	0.477582739	6.249980469	0.075650777	0.460752648
6.220021973	0.077757024	0.495080244	6.330007324	0.075853171	0.473481345	6.270009766	0.076170133	0.4724991		6.300039063	0.076601166	0.488698402	6.27	0.076497661	0.491435749	6.400014648	0.077544707	0.464621169		6.240031738	0.077757362	0.484412762	6.310048828	0.077343613	0.478477251	6.259990234	0.075779611	0.461602148
6.230031738	0.077893583	0.495975457	6.34001709	0.075983912	0.474347438	6.280019531	0.076308873	0.473352409		6.310048828	0.076735703	0.489593614	6.280009766	0.076628381	0.492320919	6.409963379	0.077680136	0.465474479		6.249980469	0.077893237	0.485273017	6.320058594	0.077479202	0.479371763	6.27	0.075907775	0.462466885
6.239980469	0.078030143	0.496874479	6.34996582	0.076113982	0.475221162	6.290029297	0.076442199	0.474209528		6.319997559	0.076867522	0.49046978	6.289958496	0.076762488	0.493202273	6.419973145	0.077815564	0.466343025		6.259990234	0.078029801	0.48614469	6.330007324	0.077614792	0.480270082	6.280009766	0.076039293	0.463331623
6.249990234	0.078165323	0.497765882	6.359975586	0.076245392	0.476083439	6.300039063	0.076573495	0.475074265		6.330007324	0.07700138	0.491349755	6.299968262	0.076897949	0.494095073	6.42998291	0.077944221	0.467192525		6.27	0.078167745	0.487008751	6.34001709	0.077748328	0.481160788	6.289958496	0.07617014	0.464203979
6.26	0.078301883	0.498645857	6.369985352	0.076377474	0.476953347	6.309987793	0.076704114	0.475931384		6.34001709	0.077135918	0.492248777	6.309978027	0.077030701	0.494991689	6.439992676	0.078072201	0.468049643		6.280009766	0.078301551	0.487865199	6.350026855	0.077882548	0.482040074	6.299968262	0.076303001	0.465061097
6.270009766	0.078430856	0.499529671	6.379995117	0.076510226	0.477815624	6.319997559	0.0768415	0.476792311		6.350026855	0.077269096	0.493124943	6.319987793	0.077161421	0.495873044	6.450002441	0.078200181	0.468906762		6.290019531	0.078430529	0.488744486	6.360036621	0.078019508	0.482919361	6.309978027	0.076434519	0.465929644
6.280019531	0.078562588	0.500428693	6.390004883	0.076637614	0.478670271	6.330007324	0.076976856	0.477653239		6.360036621	0.077398877	0.494001108	6.329997558	0.077294173	0.496750582	6.460012207	0.078334256	0.469786737		6.300029297	0.078560886	0.489638998	6.370046387	0.078156467	0.483798647	6.319987793	0.07656738	0.466798191
6.290029297	0.078696389	0.501323906	6.400014648	0.076764331	0.479540179	6.34001709	0.077107475	0.478521786		6.370046387	0.07752594	0.494896321	6.340007324	0.077426925	0.497628121	6.469960938	0.07846833	0.470647665		6.309978027	0.078694691	0.490514478	6.380056152	0.078288633	0.484689353	6.329997559	0.076698227	0.467643881
6.299978027	0.078834328	0.502215309	6.409963379	0.076893731	0.480406272	6.350026855	0.077237417	0.479371286		6.380056152	0.0776564	0.495795343	6.349956055	0.07756374	0.498528552	6.479970703	0.078600373	0.471520021		6.319987793	0.078835394	0.491397571	6.390004883	0.078417375	0.485549608	6.340007324	0.076829746	0.46849719
6.309987793	0.078970198	0.503114331	6.419973145	0.077027824	0.481272364	6.360036621	0.077368036	0.480232214		6.390004883	0.077789578	0.496690556	6.35996582	0.07769446	0.499406091	6.489980469	0.078733093	0.472392377		6.329997559	0.078973338	0.492280664	6.400014648	0.078550911	0.486425088	6.349956055	0.076962606	0.46934288
6.319997559	0.079105378	0.504009544	6.42998291	0.077163257	0.482134642	6.369985352	0.077502039	0.481093142		6.400014648	0.077926834	0.497581959	6.369975586	0.077821117	0.500291231	6.499990234	0.078865813	0.473249496		6.340007324	0.079107144	0.49317137	6.410024414	0.07868787	0.487300568	6.35996582	0.077089427	0.470199999
6.330007324	0.079240558	0.504900947	6.439992676	0.077293327	0.48300455	6.379995117	0.077637395	0.481976926		6.410024414	0.07806273	0.498465743	6.379985351	0.077947773	0.501199293	6.51	0.079002596	0.47413328		6.35001709	0.079241639	0.494073495	6.42003418	0.07882483	0.488168435	6.369975586	0.077214907	0.471060927
6.34001709	0.079378497	0.50579616	6.450002441	0.077424738	0.483859196	6.390004883	0.077768691	0.482830235		6.42003418	0.078195229	0.499349557	6.389995117	0.078080525	0.502095909	6.520009766	0.079135316	0.475017064		6.360026855	0.079376824	0.494948975	6.430043945	0.078957681	0.489032496	6.379985352	0.077342399	0.471921855
6.350026855	0.079513678	0.506702801	6.460012207	0.077555479	0.484717658	6.400014648	0.077900663	0.483675925		6.430043945	0.078328407	0.500233342	6.400004883	0.078218695	0.502992525	6.529958496	0.07926465	0.475885611		6.369975586	0.079514768	0.495839681	6.440053711	0.079089846	0.489911783	6.389995117	0.077474589	0.472778973
6.359975586	0.079648168	0.507601823	6.469960938	0.077688231	0.485572305	6.410024414	0.078034666	0.484529234		6.440053711	0.078465662	0.501120936	6.409953613	0.078352802	0.50388151	6.539968262	0.079391276	0.476761777		6.379985352	0.079649954	0.496749419	6.450002441	0.079225436	0.490806295	6.400004883	0.077610804	0.47364752
6.369985352	0.079781969	0.508504654	6.479970703	0.07781696	0.486434582	6.42003418	0.078167315	0.485393972		6.450002441	0.078600199	0.502019958	6.419963379	0.07848149	0.504789572	6.549978027	0.079522642	0.477626514		6.389995117	0.07978169	0.497640125	6.460012207	0.079361026	0.491697001	6.410014648	0.077745007	0.474504638
6.379995117	0.079912322	0.509415105	6.489980469	0.077942336	0.487308306	6.42998291	0.078301317	0.48625109		6.460012207	0.078732019	0.502911361	6.429973144	0.078613564	0.505682372	6.559987793	0.07965807	0.47849887		6.400004883	0.079909288	0.498515605	6.470021973	0.079496616	0.492568675	6.419963379	0.077877196	0.475369376
6.390004883	0.080046123	0.510325555	6.499990234	0.078070395	0.488166768	6.439992676	0.078431936	0.487104399		6.470021973	0.078859082	0.503806574	6.43998291	0.07875038	0.50659425	6.569997559	0.079794853	0.479371226		6.410014648	0.080044473	0.499402475	6.480031738	0.079627413	0.49345938	6.429973145	0.078010056	0.476245541
6.400014648	0.080180613	0.511251243	6.51	0.078200465	0.489036676	6.450002441	0.078558494	0.487961518		6.480031738	0.078988863	0.504694167	6.449992676	0.078883132	0.507483235	6.580007324	0.079928927	0.480239773		6.420024414	0.080185176	0.500281762	6.490041504	0.07975547	0.494361506	6.43998291	0.078142917	0.477125516
6.410024414	0.080319932	0.51218074	6.520009766	0.078334558	0.489906584	6.460012207	0.078687083	0.488814827		6.490041504	0.0791234	0.505593189	6.460002441	0.079014529	0.508398927	6.59001709	0.08006097	0.481115939		6.43003418	0.08032312	0.501172467	6.50005127	0.079888321	0.495252211	6.449992676	0.078274435	0.477994063
6.419973145	0.080456491	0.513125475	6.530019531	0.07846865	0.490795569	6.470021973	0.078820409	0.489690992		6.50005127	0.079259296	0.50649983	6.469951172	0.07914254	0.50931462	6.59996582	0.080192336	0.481995914		6.43998291	0.080458305	0.502074593	6.51	0.08002391	0.49615053	6.460002441	0.078403941	0.478866419
6.42998291	0.080593051	0.514058782	6.539968262	0.078601402	0.491665477	6.480031738	0.078955765	0.490544302		6.51	0.079395192	0.507410281	6.479960937	0.079270551	0.510226497	6.609975586	0.080323702	0.482860651		6.449992676	0.08059487	0.502957686	6.520009766	0.08016224	0.49703743	6.470012207	0.078531433	0.479738775
6.439992676	0.08073099	0.514988279	6.549978027	0.078732143	0.492527754	6.490041504	0.079088414	0.49140142		6.520009766	0.079528371	0.508320731	6.489970703	0.079403303	0.51114219	6.619985352	0.080457099	0.483710151		6.460002441	0.080730745	0.503863617	6.530019531	0.08029646	0.497924329	6.479960938	0.078659596	0.480607322
6.450002441	0.08086617	0.515902539	6.559987793	0.078866236	0.493393847	6.499990234	0.079221063	0.492262348		6.530019531	0.079662908	0.509234991	6.499980469	0.079541473	0.512046437	6.629995117	0.080588465	0.484590126		6.470012207	0.080868689	0.504765742	6.540029297	0.080429995	0.498799809	6.489970703	0.078791115	0.481475869
6.460012207	0.081004109	0.516835846	6.569997559	0.079000328	0.494263755	6.51	0.079353036	0.493127085		6.540029297	0.079796766	0.510134013	6.509990234	0.079676934	0.512958314	6.640004883	0.08071509	0.485458672		6.480021973	0.081005253	0.505660255	6.550039063	0.080565585	0.499690515	6.499980469	0.078926659	0.482336797
6.470021973	0.081135841	0.517750106	6.580007324	0.079131739	0.495141294	6.520009766	0.079487038	0.493995632		6.550039063	0.079929944	0.511033035	6.52	0.079808332	0.513870191	6.650014648	0.080844425	0.486342457		6.490031738	0.08113561	0.506558573	6.560048828	0.080699806	0.500577415	6.509990234	0.079063546	0.483193915
6.480031738	0.081264814	0.518660556	6.59001709	0.079257116	0.496003571	6.530019531	0.079621041	0.494871798		6.560048828	0.080061763	0.511939676	6.530009766	0.079937697	0.514801146	6.659963379	0.080977145	0.487214813		6.499980469	0.081265278	0.507453086	6.570058594	0.080830602	0.501456701	6.52	0.079195064	0.484047224
6.489980469	0.081398615	0.519574816	6.59996582	0.079383834	0.496877295	6.540029297	0.079752337	0.495747963		6.569997559	0.080190185	0.512846317	6.539958496	0.080071804	0.515713023	6.669973145	0.081112573	0.488075741		6.509990234	0.081398393	0.508336179	6.580007324	0.080962083	0.502328375	6.530009766	0.079327925	0.484896724
6.499990234	0.081531726	0.520473838	6.609975586	0.079515245	0.497731941	6.550039063	0.079880248	0.496612701		6.580007324	0.080318607	0.513756767	6.549968262	0.08020591	0.516621085	6.67998291	0.081248002	0.488940478		6.52	0.081534958	0.509226885	6.59001709	0.081094249	0.503196242	6.539958496	0.079458772	0.485746224
6.51	0.081668286	0.521380479	6.619985352	0.079650678	0.498613296	6.559987793	0.08000816	0.497496485		6.59001709	0.080451785	0.51465198	6.559978027	0.080335275	0.517525332	6.689992676	0.081382076	0.489831881		6.530009766	0.081671523	0.510121397	6.600026855	0.0812271	0.504067916	6.549968262	0.079590291	0.48661477
6.520009766	0.081803466	0.522271882	6.629995117	0.079786112	0.499464127	6.569997559	0.080143516	0.498357413		6.600026855	0.0805904	0.515547192	6.569987793	0.080463286	0.518425763	6.700002441	0.081516151	0.490715666		6.540019531	0.081804638	0.511012103	6.610036621	0.08136269	0.504943396	6.559978027	0.079720467	0.487475698
6.530019531	0.081938647	0.523174713	6.640004883	0.079917523	0.500322589	6.580007324	0.080280226	0.49922215		6.610036621	0.080724937	0.516434786	6.579997558	0.080593329	0.519326194	6.710012207	0.081650225	0.491584213		6.550029297	0.081939824	0.511918034	6.620046387	0.081502389	0.505845521	6.569987793	0.079847288	0.488329007
6.540029297	0.082075206	0.524077545	6.650014648	0.080048934	0.501188681	6.59001709	0.080414229	0.500086858		6.620046387	0.080856756	0.517337618	6.590007324	0.080726081	0.520230441	6.719960938	0.081784299	0.492452759		6.559978027	0.082073629	0.512816353	6.630056152	0.081634554	0.506740033	6.579997559	0.07997411	0.489182316
6.549978027	0.082211076	0.524987995	6.659963379	0.080181686	0.50205859	6.600026855	0.080544171	0.500955404		6.630056152	0.080987896	0.51823664	6.599956055	0.080862897	0.521153764	6.729970703	0.081914988	0.493313687		6.569987793	0.082211573	0.513707059	6.640004883	0.081766036	0.507638352	6.590007324	0.08010697	0.490039435
6.559987793	0.082347636	0.525883208	6.669973145	0.080315778	0.502920867	6.610036621	0.080676143	0.501812523		6.640004883	0.081123792	0.519150899	6.60996582	0.080998358	0.522077088	6.739980469	0.082042968	0.494186043		6.579997559	0.082349517	0.514593959	6.650014648	0.081901626	0.508517639	6.599956055	0.080243857	0.49091941
6.569997559	0.082481437	0.526801277	6.67998291	0.080445178	0.503783144	6.619985352	0.080811499	0.502669641		6.650014648	0.081258329	0.520042303	6.619975586	0.081132464	0.522973703	6.749990234	0.082171625	0.495050781		6.590007324	0.082482633	0.515488471	6.660024414	0.082038585	0.509404538	6.60996582	0.080376717	0.491795576
6.580007324	0.082611789	0.527715537	6.689992676	0.080570555	0.504637791	6.629995117	0.080944148	0.503530569		6.660024414	0.08138811	0.520948944	6.629985351	0.081265894	0.523866504	6.76	0.082305022	0.495915518		6.60001709	0.082611611	0.51638679	6.67003418	0.082170751	0.51031047	6.619975586	0.080506894	0.492667932
6.59001709	0.08274559	0.528622178	6.700002441	0.080697272	0.505488622	6.640004883	0.081073414	0.504383878		6.67003418	0.08151993	0.521867013	6.639995117	0.0814	0.524774566	6.770009766	0.082443836	0.496791684		6.610026855	0.082745416	0.517300334	6.680043945	0.082298808	0.511212595	6.629985352	0.080639754	0.493544097
6.600026855	0.082883529	0.529540247	6.710012207	0.080828683	0.506366161	6.650014648	0.081200649	0.505256235		6.680043945	0.081649711	0.522777463	6.650004883	0.081534107	0.525690259	6.779958496	0.082579265	0.497679278		6.619975586	0.08288474	0.518210072	6.690053711	0.08242892	0.512122333	6.639995117	0.080770601	0.494416453
6.609975586	0.083022848	0.530443078	6.719960938	0.080964117	0.5072437	6.660024414	0.081329914	0.50613621		6.690053711	0.08178153	0.523684104	6.659953613	0.081665504	0.52659069	6.789968262	0.082708599	0.498528777		6.629985352	0.083022684	0.519100778	6.700002441	0.082561086	0.513039684	6.650004883	0.080903462	0.495281191
6.619985352	0.083157338	0.531357338	6.729970703	0.08109821	0.508117423	6.67003418	0.081463916	0.507019994		6.700002441	0.081918785	0.524602173	6.669963379	0.081793515	0.527494936	6.799978027	0.082841319	0.499385866		6.639995117	0.083159248	0.519999097	6.710012207	0.082696676	0.513926583	6.660014648	0.081033638	0.496153547
6.629995117	0.083292519	0.532267788	6.739980469	0.08122828	0.508991147	6.67998291	0.081599273	0.50789235		6.710012207	0.08205604	0.525520242	6.679973144	0.08192288	0.528391552	6.809987793	0.082978102	0.500258222		6.650004883	0.083293744	0.520889803	6.720021973	0.082835005	0.514817289	6.669963379	0.08116046	0.497018284
6.640004883	0.083429078	0.533163001	6.749990234	0.081361031	0.509880132	6.689992676	0.081733275	0.508768516		6.720021973	0.082189219	0.526423074	6.68998291	0.082056987	0.529288168	6.819997559	0.083112177	0.501134388		6.660014648	0.083430308	0.521791928	6.730031738	0.082971964	0.515719414	6.679973145	0.081287281	0.497902069
6.650014648	0.083567017	0.534073451	6.76	0.081496465	0.510761486	6.700002441	0.081868632	0.509648491		6.730031738	0.082323756	0.527329715	6.699992676	0.082193802	0.530184784	6.830007324	0.083240157	0.502014363		6.670024414	0.083566873	0.522694053	6.740041504	0.083106185	0.516598701	6.68998291	0.081418799	0.498785853
6.660024414	0.083703577	0.53499152	6.770009766	0.081627876	0.511650471	6.710012207	0.082000604	0.510536085		6.740041504	0.082459652	0.528228737	6.710002441	0.082326554	0.531077584	6.84001709	0.083366782	0.502882909		6.68003418	0.083703437	0.523592372	6.75005127	0.083241775	0.517500826	6.699992676	0.081553002	0.499642942
6.669973145	0.083835309	0.535890542	6.780019531	0.081755935	0.512531825	6.720021973	0.08213596	0.511419869		6.75005127	0.082595548	0.529142996	6.719951172	0.082459306	0.532000908	6.84996582	0.083496794	0.503759075		6.68998291	0.083833794	0.524486884	6.76	0.083377364	0.518399145	6.710002441	0.081687204	0.500511489
6.67998291	0.083965661	0.536789565	6.789968262	0.081882652	0.513439887	6.730031738	0.082268609	0.512315082		6.76	0.082725329	0.5300344	6.729960937	0.082593413	0.532905154	6.859975586	0.083628837	0.504631431		6.699992676	0.083966221	0.525389009	6.770009766	0.0835109	0.519282238	6.720012207	0.081821407	0.501376226
6.689992676	0.084100842	0.537700015	6.799978027	0.08200937	0.514351765	6.740041504	0.082399905	0.513217913		6.770009766	0.08285511	0.530921993	6.739970703	0.082726842	0.533805585	6.869985352	0.083767651	0.505515216		6.710002441	0.084100716	0.526287328	6.780019531	0.083643751	0.52017675	6.729960938	0.081955609	0.502240963
6.700002441	0.08424016	0.538610465	6.809987793	0.08213944	0.515252196	6.749990234	0.08252917	0.514101697		6.780019531	0.082984212	0.531824825	6.749980469	0.082859594	0.534717463	6.879995117	0.083901048	0.50639519		6.720012207	0.084240729	0.52718184	6.790029297	0.083774547	0.521059843	6.739970703	0.082089812	0.503113319
6.710012207	0.08437672	0.539520915	6.819997559	0.082274874	0.516141181	6.76	0.082658435	0.514974054		6.790029297	0.083115351	0.532727656	6.759990234	0.082992346	0.535621709	6.890004883	0.084032414	0.507278975		6.730021973	0.084378673	0.528099191	6.800039063	0.083908767	0.52193913	6.749980469	0.082224014	0.503981866
6.720021973	0.084509141	0.540431366	6.830007324	0.082410307	0.517045427	6.770009766	0.082792438	0.51584641		6.800039063	0.083249889	0.53361906	6.77	0.083120357	0.536529771	6.900014648	0.084166488	0.508162759		6.740031738	0.084511789	0.528989897	6.810048828	0.084042988	0.522829836	6.759990234	0.082350836	0.504850413
6.730031738	0.084643632	0.541345626	6.84001709	0.082543059	0.517953489	6.780019531	0.082927794	0.516722575		6.810048828	0.083384426	0.534514272	6.780009766	0.083247013	0.537449279	6.909963379	0.084300563	0.509054163		6.749980469	0.084645595	0.529888216	6.820058594	0.084179947	0.523720542	6.77	0.082476315	0.505734197
6.739980469	0.084781571	0.542275123	6.84996582	0.082675811	0.51885392	6.790029297	0.083064504	0.517613979		6.819997559	0.083514207	0.535417104	6.789958496	0.08337841	0.538368788	6.919973145	0.08443396	0.509934138		6.759990234	0.08478147	0.530778922	6.830007324	0.084314852	0.524611247	6.780009766	0.082605149	0.506606553
6.749990234	0.08491951	0.543181764	6.859975586	0.082807222	0.519754352	6.800039063	0.0831958	0.518482525		6.830007324	0.083648744	0.536308507	6.799968262	0.083515226	0.539280665	6.92998291	0.084565325	0.510817922		6.77	0.084919414	0.531669628	6.84001709	0.084450442	0.52550576	6.789958496	0.082734655	0.50747891
6.76	0.08505469	0.544096024	6.869985352	0.082941315	0.520643337	6.809987793	0.083326419	0.519351072		6.84001709	0.08378464	0.537230386	6.809978027	0.083650687	0.540192542	6.939992676	0.084693306	0.511709325		6.780009766	0.085055978	0.53256414	6.850026855	0.084586032	0.526400272	6.799968262	0.082868857	0.508358885
6.770009766	0.085185043	0.545021712	6.879995117	0.083075407	0.521543768	6.819997559	0.083460421	0.520231047		6.850026855	0.083920537	0.538140836	6.819987793	0.083783439	0.541089158	6.950002441	0.084821963	0.512600728		6.790019531	0.085184956	0.533462459	6.860036621	0.084721622	0.527283365	6.809978027	0.083000376	0.509231241
6.780019531	0.085314016	0.54594359	6.890004883	0.083200784	0.522440384	6.830007324	0.083597131	0.521111022		6.860036621	0.084052356	0.539055096	6.829997558	0.083915514	0.542016297	6.960012207	0.08495536	0.513514988		6.800029297	0.085314623	0.534349358	6.870046387	0.084855843	0.528170264	6.819987793	0.083131894	0.510115025
6.790029297	0.085447817	0.54685404	6.900014648	0.083326161	0.523321738	6.84001709	0.083727073	0.521990997		6.870046387	0.084182137	0.539961736	6.840007324	0.08404962	0.54293199	6.969960938	0.085090788	0.514406391		6.809978027	0.08544636	0.535236257	6.880056152	0.084988008	0.52906097	6.829997559	0.083262741	0.510991191
6.799978027	0.085582997	0.54777211	6.909963379	0.08345556	0.524199277	6.850026855	0.083852278	0.522878591		6.880056152	0.084312597	0.540868377	6.849956055	0.084183727	0.543836236	6.979970703	0.085226217	0.515293985		6.819987793	0.085584304	0.536142189	6.890004883	0.085116066	0.529944063	6.840007324	0.083396944	0.511867356
6.809987793	0.085718867	0.548693988	6.919973145	0.083589653	0.525076816	6.860036621	0.083981543	0.523750947		6.890004883	0.084445096	0.541778828	6.85996582	0.084316479	0.544763375	6.989980469	0.085361646	0.516189198		6.829997559	0.085722248	0.537040508	6.900014648	0.085247547	0.530830963	6.849956055	0.083531146	0.512743522
6.819997559	0.085855426	0.549608248	6.92998291	0.083721064	0.525946724	6.869985352	0.084114192	0.524627113		6.900014648	0.084582351	0.542689278	6.869975586	0.084445844	0.545698145	6.999990234	0.08549572	0.517080601		6.840007324	0.085860192	0.537957859	6.910024414	0.085384506	0.531714056	6.85996582	0.083661323	0.513619687
6.830007324	0.085990607	0.550518698	6.939992676	0.083852475	0.526824263	6.879995117	0.084250902	0.525507088		6.910024414	0.084718247	0.543607347	6.879985351	0.0845725	0.546621468	7.01	0.085631149	0.517972004		6.85001709	0.085991928	0.538879016	6.92003418	0.085521466	0.532589536	6.869975586	0.083789486	0.514495853
6.84001709	0.086125787	0.55142153	6.950002441	0.083983215	0.527694171	6.890004883	0.084386258	0.526375634		6.92003418	0.084850067	0.544529226	6.889995117	0.084703897	0.547544792	7.020009766	0.085765223	0.518871026		6.860026855	0.086125734	0.539792561	6.930043945	0.085653632	0.533480242	6.879985352	0.083918321	0.515345353
6.850026855	0.086261657	0.552339599	6.960012207	0.084117308	0.528560264	6.900014648	0.084520261	0.5272518		6.930043945	0.084983245	0.545458723	6.900004883	0.084839359	0.548479562	7.029958496	0.085896589	0.51976243		6.869975586	0.086263678	0.540709911	6.940053711	0.085787852	0.534378561	6.889995117	0.08405051	0.516198662
6.859975586	0.086398217	0.553257668	6.969960938	0.084253412	0.529449249	6.910024414	0.08465291	0.528139394		6.940053711	0.085117782	0.546350126	6.909953613	0.084977529	0.549414331	7.039968262	0.086025923	0.520638595		6.879985352	0.086398863	0.54161965	6.950002441	0.085926181	0.535261654	6.900004883	0.084186726	0.51705959
6.869985352	0.086532018	0.554171928	6.979970703	0.084381471	0.530319157	6.92003418	0.084784882	0.529026988		6.950002441	0.08525164	0.547260577	6.919963379	0.085110281	0.55034147	7.049978027	0.086153903	0.521529998		6.889995117	0.08652922	0.542533194	6.960012207	0.086061771	0.536159972	6.910014648	0.084320928	0.517935755
6.879995117	0.086660991	0.555101425	6.989980469	0.08450953	0.53119288	6.92998291	0.084917531	0.529899344		6.960012207	0.085384818	0.548171027	6.929973144	0.085245742	0.551264794	7.059987793	0.086283914	0.522413783		6.900004883	0.086660956	0.543454351	6.970021973	0.086194622	0.537062097	6.919963379	0.084449091	0.518804302
6.890004883	0.086794792	0.556019494	6.999990234	0.084638259	0.532055157	6.939992676	0.085048827	0.530775509		6.970021973	0.085514599	0.549081477	6.93998291	0.085381203	0.552188117	7.069997559	0.086419343	0.523297567		6.910014648	0.086794762	0.544375509	6.980031738	0.086325418	0.537968029	6.929973145	0.08458061	0.519684277
6.900014648	0.086930662	0.556926135	7.01	0.08477101	0.53292125	6.950002441	0.085176739	0.531647865		6.980031738	0.085643701	0.54997288	6.949992676	0.085514632	0.553107625	7.080007324	0.086551386	0.524185161		6.920024414	0.086932706	0.54528144	6.990041504	0.086453475	0.538877767	6.93998291	0.084714812	0.520556633
6.910024414	0.087068601	0.557840395	7.020009766	0.084903762	0.533794974	6.960012207	0.085306004	0.532539269		6.990041504	0.085778238	0.550864284	6.960002441	0.085648739	0.554019503	7.09001709	0.086684106	0.525076564		6.93003418	0.08707065	0.546175953	7.00005127	0.086584272	0.539787505	6.949992676	0.084850357	0.521436608
6.919973145	0.08720654	0.558758464	7.030019531	0.085037855	0.534668697	6.970021973	0.085438653	0.533434481		7.00005127	0.085916852	0.551759496	6.969951172	0.085777427	0.55493138	7.09996582	0.086816826	0.525964158		6.93998291	0.087205145	0.547070465	7.01	0.086723286	0.540704856	6.960002441	0.084979862	0.522316583
6.92998291	0.087340341	0.559668914	7.039968262	0.085168595	0.53553479	6.980031738	0.085575363	0.534329694		7.01	0.086051389	0.552654709	6.979960937	0.085905438	0.555843257	7.109975586	0.086952255	0.526855561		6.949992676	0.08734171	0.547953558	7.020009766	0.086862984	0.541618401	6.970012207	0.085107355	0.52318132
6.939992676	0.087475521	0.560586983	7.049978027	0.085298665	0.536400883	6.990041504	0.085710719	0.535221097		7.020009766	0.08618117	0.553557541	6.989970703	0.086033449	0.556755135	7.119985352	0.087086329	0.527739346		6.960002441	0.087478274	0.548844264	7.030019531	0.086998574	0.542528139	6.979960938	0.085235518	0.524065105
6.950002441	0.087611391	0.561497434	7.059987793	0.085432758	0.537286052	6.999990234	0.085846075	0.536108691		7.030019531	0.08631299	0.554448944	6.999980469	0.086166201	0.557678458	7.129995117	0.087217017	0.52862694		6.970012207	0.087614839	0.549727357	7.040029297	0.08713074	0.543426457	6.989970703	0.08536972	0.524948889
6.960012207	0.087746571	0.562407884	7.069997559	0.085568192	0.53814833	7.01	0.085980078	0.537011523		7.040029297	0.086450245	0.555355585	7.009990234	0.086303016	0.558597966	7.140004883	0.087344997	0.52953358		6.980021973	0.087746575	0.550625676	7.050039063	0.0872677	0.544343808	6.999980469	0.085503923	0.525836483
6.970021973	0.087876924	0.563329763	7.080007324	0.085699603	0.539025868	7.020009766	0.086114081	0.537899116		7.050039063	0.086586141	0.556243178	7.02	0.086435768	0.55952129	7.150014648	0.087476363	0.530413555		6.990031738	0.087876243	0.551531607	7.060048828	0.08740329	0.545257353	7.009990234	0.085635441	0.526712649
6.980031738	0.088006586	0.564240213	7.09001709	0.085826321	0.539891961	7.030019531	0.086249437	0.53878671		7.060048828	0.086715922	0.55714601	7.030009766	0.086566488	0.560436983	7.159963379	0.087611792	0.53129353		6.999980469	0.088007979	0.552429926	7.070058594	0.08753888	0.546163284	7.02	0.085764947	0.527588814
6.989980469	0.088141077	0.56517352	7.09996582	0.085954379	0.5407695	7.040029297	0.086380056	0.539678113		7.069997559	0.086846382	0.558045032	7.039958496	0.086701949	0.561364121	7.169973145	0.087745866	0.532184934		7.009990234	0.088141095	0.553320632	7.080007324	0.087669676	0.54705399	7.030009766	0.085897807	0.52846117
6.999990234	0.088277637	0.566099208	7.109975586	0.086087131	0.541650854	7.050039063	0.086506614	0.540569517		7.080007324	0.086974804	0.558955482	7.049968262	0.086837411	0.562298891	7.17998291	0.08787994	0.533080146		7.02	0.088279039	0.554222757	7.09001709	0.087797733	0.547959922	7.039958496	0.086030668	0.529318289
7.01	0.088415576	0.567021086	7.119985352	0.086222565	0.542516947	7.059987793	0.086636556	0.54145711		7.09001709	0.087105944	0.559869742	7.059978027	0.086968808	0.563233661	7.189992676	0.088010629	0.533963931		7.030009766	0.088416983	0.555124882	7.100026855	0.087930584	0.548858241	7.049968262	0.086163528	0.530183026
7.020009766	0.088550756	0.567954393	7.129995117	0.086355316	0.54338304	7.069997559	0.086767175	0.542340895		7.100026855	0.08724184	0.560784002	7.069987793	0.087098173	0.564164615	7.200002441	0.088144703	0.534862953		7.040019531	0.088554927	0.556023201	7.110036621	0.088064804	0.549760366	7.059978027	0.086291691	0.531055382
7.030019531	0.088688695	0.56888389	7.140004883	0.086482034	0.544252948	7.080007324	0.086902531	0.543228489		7.110036621	0.087377736	0.561679214	7.079997558	0.087226184	0.565091754	7.210012207	0.088280132	0.535742928		7.050029297	0.088690112	0.556932939	7.120046387	0.08819834	0.550666297	7.069987793	0.086418513	0.531931548
7.040029297	0.088825255	0.569828625	7.150014648	0.086613445	0.545130487	7.09001709	0.08703518	0.544116083		7.120046387	0.087508197	0.562570618	7.090007324	0.087360291	0.566011262	7.219960938	0.088412852	0.53664195		7.059978027	0.088828056	0.557831258	7.130056152	0.08833393	0.551572229	7.079997559	0.086544663	0.532803904
7.049978027	0.088963194	0.570758123	7.159963379	0.086747538	0.546011841	7.100026855	0.087166476	0.545018914		7.130056152	0.087640696	0.563481068	7.099956055	0.087497106	0.566923139	7.229970703	0.088544895	0.537544781		7.069987793	0.088964621	0.558733383	7.140004883	0.08846952	0.55248958	7.090007324	0.086676853	0.533683879
7.059987793	0.089099064	0.571680001	7.169973145	0.086882971	0.54688938	7.110036621	0.087299802	0.545902698		7.140004883	0.087776592	0.564387709	7.10996582	0.087632567	0.567835017	7.239980469	0.088674906	0.538420947		7.079997559	0.089099806	0.559635508	7.150014648	0.08860374	0.553406931	7.099956055	0.086813068	0.534560045
7.069997559	0.089231485	0.572582833	7.17998291	0.087013041	0.547766919	7.119985352	0.087433804	0.546786483		7.150014648	0.08790977	0.565301969	7.119975586	0.08776261	0.568762156	7.249990234	0.08880559	0.539319969		7.090007324	0.089230163	0.560522408	7.160024414	0.08873796	0.554316669	7.10996582	0.086945258	0.535432401
7.080007324	0.089360458	0.573497093	7.189992676	0.087137077	0.548640642	7.129995117	0.087569161	0.547674077		7.160024414	0.088040231	0.566212419	7.129985351	0.08789333	0.569700741	7.26	0.088939664	0.540211372		7.10001709	0.08936052	0.561413113	7.17003418	0.088872865	0.555218794	7.119975586	0.087075434	0.536300947
7.09001709	0.089495639	0.574403734	7.200002441	0.087263795	0.549525812	7.140004883	0.087699103	0.548569289		7.17003418	0.088170011	0.56711525	7.139995117	0.088028791	0.570616433	7.270009766	0.089075093	0.541095157		7.110026855	0.089495705	0.562311432	7.180043945	0.089007086	0.556139951	7.129985352	0.087206952	0.537184732
7.100026855	0.089632198	0.575314184	7.210012207	0.087393865	0.550407166	7.150014648	0.087829721	0.549456883		7.180043945	0.08830319	0.56802951	7.150004883	0.088164252	0.571539757	7.279958496	0.089207813	0.541971322		7.119975586	0.089633649	0.563209751	7.190053711	0.089135143	0.55703827	7.139995117	0.087339813	0.538072326
7.109975586	0.089770137	0.576239872	7.219960938	0.087529299	0.55128852	7.160024414	0.087957633	0.550333049		7.190053711	0.088435689	0.56894377	7.159953613	0.088298359	0.572459265	7.289968262	0.089339178	0.542855107		7.129985352	0.089772973	0.56410807	7.200002441	0.089267994	0.557959428	7.150004883	0.087474015	0.53895992
7.119985352	0.089908076	0.577154132	7.229970703	0.087660039	0.552177505	7.17003418	0.088092989	0.551209214		7.200002441	0.088571585	0.569861839	7.169963379	0.088428402	0.573382589	7.299978027	0.089471221	0.543738891		7.139995117	0.089908158	0.565010195	7.210012207	0.089404953	0.558865359	7.160014648	0.087603521	0.539832276
7.129995117	0.090042567	0.57807982	7.239980469	0.08779145	0.55306649	7.17998291	0.088228346	0.552096808		7.210012207	0.088706122	0.570772289	7.179973144	0.088557767	0.574305912	7.309987793	0.089605295	0.544634104		7.150004883	0.090041274	0.565908514	7.220021973	0.089543282	0.559763678	7.169963379	0.087729	0.540712251
7.140004883	0.090176368	0.578982651	7.249990234	0.087922856	0.553963106	7.189992676	0.088363702	0.552988211		7.220021973	0.088837941	0.57168274	7.18998291	0.088691874	0.575236866	7.319997559	0.08973937	0.545525507		7.160014648	0.090179218	0.566822058	7.230031738	0.089680242	0.56065819	7.179973145	0.087855821	0.541603654
7.150014648	0.090312927	0.579912148	7.26	0.088056948	0.55484446	7.200002441	0.088493644	0.553879615		7.230031738	0.08897044	0.572589381	7.199992676	0.08882598	0.57616019	7.330007324	0.08987209	0.546397863		7.170024414	0.090315782	0.567731796	7.240041504	0.089812408	0.56154509	7.18998291	0.087990024	0.54247601
7.160024414	0.090450872	0.580830218	7.270009766	0.0881897	0.555733445	7.210012207	0.088624263	0.554771018		7.240041504	0.089103618	0.573499831	7.210002441	0.088960087	0.577083513	7.34001709	0.09000007	0.547285457		7.18003418	0.090449588	0.568645341	7.25005127	0.089947998	0.562435796	7.199992676	0.088126239	0.543352176
7.169973145	0.090581224	0.581763524	7.280019531	0.088317759	0.5566148	7.220021973	0.088759624	0.555639565		7.25005127	0.089236797	0.574414091	7.219951172	0.089092161	0.577999206	7.34996582	0.090129404	0.548173051		7.18998291	0.090581324	0.569551272	7.26	0.090083588	0.563330308	7.210002441	0.088258429	0.544232151
7.17998291	0.090712956	0.582693022	7.290019531	0.088443555	0.557496392	7.230031738	0.08889498	0.556530968		7.26	0.089366578	0.575313113	7.229960937	0.089224913	0.578911084	7.359975586	0.090263478	0.549056835		7.199992676	0.090710302	0.57046101	7.270009766	0.090217808	0.564240046	7.220012207	0.088388605	0.545119744
7.189992676	0.090843998	0.583626329	7.299968262	0.088571613	0.558381562	7.240041504	0.089030337	0.557399514		7.270009766	0.089493641	0.576238801	7.239970703	0.089357665	0.579830592	7.369985352	0.090397553	0.549933001		7.210002441	0.090845487	0.571366942	7.280019531	0.090348604	0.565138365	7.229960938	0.088518782	0.545984482
7.200002441	0.090979868	0.584559635	7.309978027	0.088704365	0.559266732	7.249990234	0.089158925	0.558283299		7.280019531	0.089624101	0.577149251	7.249980469	0.089491094	0.580738654	7.379995117	0.090531627	0.550816785		7.220012207	0.090983431	0.572272873	7.290029297	0.090481455	0.566036683	7.239970703	0.088649629	0.546864457
7.210012207	0.091117807	0.585481514	7.319987793	0.08884114	0.560151901	7.26	0.089286837	0.559163274		7.290029297	0.089755241	0.578063511	7.259990234	0.089625201	0.581654346	7.390004883	0.09066367	0.551704379		7.230021973	0.091121375	0.573186418	7.300039063	0.090614991	0.566931196	7.249980469	0.088782489	0.547744432
7.220021973	0.091254367	0.586403392	7.329997559	0.088972551	0.561037071	7.270009766	0.089419486	0.56003563		7.300039063	0.089891137	0.578970152	7.27	0.089751857	0.582554778	7.400014648	0.090795036	0.552588163		7.240031738	0.09125656	0.574103769	7.310048828	0.09075195	0.567837127	7.259990234	0.088910653	0.548624407
7.230031738	0.091390927	0.587321462	7.340007324	0.08910195	0.561926056	7.280019531	0.089557549	0.560919414		7.310048828	0.090030431	0.57989203	7.280009766	0.0898819	0.583455209	7.409963379	0.09092911	0.553468138		7.249980469	0.091391055	0.575017313	7.320058594	0.09088617	0.568754478	7.27	0.089038145	0.54951581
7.239980469	0.091527486	0.588250959	7.35001709	0.089236043	0.56280741	7.290029297	0.089690198	0.561787961		7.319997559	0.090166327	0.580813909	7.289958496	0.090014652	0.584367086	7.419973145	0.091063184	0.554351923		7.259990234	0.09152762	0.575930858	7.330007324	0.091019021	0.569671829	7.280009766	0.089166309	0.550395785
7.249990234	0.091665425	0.589153791	7.35996582	0.089367454	0.563696395	7.300039063	0.089820817	0.562664127		7.330007324	0.090298826	0.581724359	7.299968262	0.090150113	0.585286594	7.42998291	0.091192519	0.555235707		7.27	0.091665564	0.576832983	7.34001709	0.091154611	0.570585374	7.289958496	0.089297827	0.55127576
7.26	0.091798537	0.590075669	7.369975586	0.089498865	0.56457775	7.309987793	0.089952113	0.563544102		7.34001709	0.090433363	0.582623381	7.309978027	0.090283542	0.586190841	7.439992676	0.091320499	0.556115682		7.280009766	0.091800749	0.577723689	7.350026855	0.091291571	0.571495112	7.299968262	0.089432029	0.552151926
7.270009766	0.091930958	0.591005166	7.379985352	0.089626923	0.565481996	7.319997559	0.090087469	0.564439314		7.350026855	0.090566541	0.583530022	7.319987793	0.090413585	0.587098903	7.450002441	0.091453219	0.556995657		7.290019531	0.091932486	0.57864104	7.360036621	0.091426476	0.572408656	7.309978027	0.089567574	0.553039519
7.280019531	0.092061311	0.591942283	7.389995117	0.089754982	0.566378612	7.330007324	0.090222825	0.565319289		7.360036621	0.090701079	0.584459519	7.329997558	0.090544305	0.588003149	7.460012207	0.091587293	0.557879441		7.300029297	0.092061463	0.579558391	7.370046387	0.091562066	0.573318394	7.319987793	0.089700434	0.553923304
7.290029297	0.092191663	0.592864161	7.400004883	0.08988237	0.567259966	7.34001709	0.090353444	0.566203074		7.370046387	0.090830859	0.58536616	7.340007324	0.090681121	0.588926473	7.469960938	0.091721367	0.558774654		7.309978027	0.092193889	0.580475742	7.380056152	0.091692177	0.574224326	7.329997559	0.089833295	0.554826135
7.299978027	0.092328223	0.59378223	7.410014648	0.09001311	0.568164213	7.350026855	0.090480002	0.567067811		7.380056152	0.090959281	0.586268992	7.349956055	0.090815227	0.589857427	7.479970703	0.091856796	0.559662248		7.319987793	0.092331833	0.58138548	7.390004883	0.091820234	0.57513787	7.340007324	0.089964142	0.555713729
7.309987793	0.092468921	0.594715537	7.419963379	0.090147203	0.569053198	7.360036621	0.090609944	0.567963024		7.390004883	0.091093819	0.587168014	7.35996582	0.09094527	0.590788381	7.489980469	0.091988839	0.56056127		7.329997559	0.092472536	0.582299024	7.400014648	0.091949661	0.576062834	7.349956055	0.090095661	0.556601323
7.319997559	0.09260686	0.595648844	7.429973145	0.090281296	0.569949814	7.369985352	0.090741917	0.568869665		7.400014648	0.091229715	0.588074655	7.369975586	0.091074635	0.591711705	7.499990234	0.092120205	0.561433626		7.340007324	0.092609101	0.583212569	7.410024414	0.092085251	0.576972572	7.35996582	0.090227179	0.557492726
7.330007324	0.09274204	0.596566913	7.43998291	0.090414048	0.570850245	7.379995117	0.090879303	0.569761068		7.410024414	0.09136697	0.588977486	7.379985351	0.091202646	0.592642659	7.51	0.09225157	0.562317411		7.35001709	0.092745665	0.584133726	7.42003418	0.092220841	0.577878504	7.369975586	0.090354001	0.558376511
7.34001709	0.092881358	0.597488792	7.449992676	0.0905468	0.57173923	7.390004883	0.091011276	0.570641043		7.42003418	0.091500148	0.589880318	7.389995117	0.091336753	0.593573613	7.520009766	0.092384967	0.563212623		7.360026855	0.092883609	0.585035851	7.430043945	0.092355746	0.578788242	7.379985352	0.090480822	0.559245057
7.350026855	0.093020677	0.598429717	7.460002441	0.090679551	0.5726244	7.400014648	0.091143925	0.571513399		7.430043945	0.091631968	0.590786959	7.400004883	0.091474923	0.594493122	7.529958496	0.092513625	0.564111645		7.369975586	0.093021553	0.585957009	7.440053711	0.092491336	0.579690367	7.389995117	0.090616366	0.560128842
7.359975586	0.093155857	0.599363024	7.470012207	0.090810962	0.573532462	7.410024414	0.09127522	0.572400993		7.440053711	0.091767864	0.591708837	7.409953613	0.091609029	0.595427891	7.539968262	0.092641605	0.565014477		7.379985352	0.093158118	0.586878166	7.450002441	0.092626926	0.580607718	7.400004883	0.090752582	0.561020245
7.369985352	0.09328483	0.600292522	7.479960938	0.090945055	0.574406185	7.42003418	0.091410577	0.573292396		7.450002441	0.09190376	0.592619287	7.419963379	0.091739072	0.596358846	7.549978027	0.092770939	0.565913499		7.389995117	0.093287095	0.587780291	7.460012207	0.092763886	0.581525069	7.410014648	0.090884771	0.561892601
7.379995117	0.093415872	0.60121821	7.489970703	0.091070432	0.575291355	7.42998291	0.091542549	0.57417999		7.460012207	0.092033541	0.5935145	7.429973144	0.091869792	0.597293615	7.559987793	0.092905013	0.566801093		7.400004883	0.093416073	0.58867861	7.470021973	0.092896736	0.582431	7.419963379	0.09101629	0.562780195
7.390004883	0.093547604	0.602143897	7.499980469	0.091195809	0.576184155	7.439992676	0.091672491	0.575082821		7.470021973	0.092160604	0.594409713	7.43998291	0.092003899	0.598209308	7.569997559	0.093041796	0.567692496		7.410014648	0.093550568	0.589592154	7.480031738	0.093026163	0.583355964	7.429973145	0.091146466	0.563652551
7.400014648	0.093682784	0.603077204	7.509990234	0.091329901	0.577080771	7.450002441	0.091801756	0.575978034		7.480031738	0.092289026	0.595335401	7.449992676	0.092138005	0.599128816	7.580007324	0.093177225	0.568591518		7.420024414	0.093687133	0.590501892	7.490041504	0.093156959	0.584277122	7.43998291	0.091279327	0.564528717
7.410024414	0.093818654	0.604002892	7.52	0.091465335	0.577992648	7.460012207	0.091934405	0.576877056		7.490041504	0.092422204	0.596257279	7.460002441	0.092266016	0.60005214	7.59001709	0.093311299	0.569494349		7.43003418	0.093820939	0.59141163	7.50005127	0.09329118	0.585190666	7.449992676	0.091413529	0.56541631
7.419973145	0.093953835	0.604920961	7.530009766	0.091596746	0.578874003	7.470021973	0.092066378	0.577768459		7.50005127	0.092560818	0.597171539	7.469951172	0.092394027	0.600986909	7.59996582	0.093444019	0.570397181		7.43998291	0.093956124	0.592321368	7.51	0.093428139	0.586104211	7.460002441	0.091544377	0.566296285
7.42998291	0.094090394	0.605858078	7.540019531	0.091724805	0.579770618	7.480031738	0.092203764	0.578663672		7.51	0.092693997	0.598085799	7.479960937	0.092522715	0.601925494	7.609975586	0.093576739	0.571300012		7.449992676	0.094091999	0.5932273	7.520009766	0.093563729	0.587025368	7.470012207	0.091668514	0.567183879
7.439992676	0.094226954	0.606795194	7.549968262	0.091860238	0.580674865	7.490041504	0.09233709	0.579558885		7.520009766	0.092827175	0.599000058	7.489970703	0.092656821	0.602852633	7.619985352	0.093710136	0.572191416		7.460002441	0.094228563	0.594133232	7.530019531	0.093695895	0.5879313	7.479960938	0.091792651	0.568071473
7.450002441	0.094364893	0.60773231	7.559978027	0.091994331	0.581579111	7.499990234	0.092467032	0.580454097		7.530019531	0.092961712	0.599925746	7.499980469	0.092793637	0.603783588	7.629995117	0.093844211	0.573090438		7.470012207	0.094366507	0.595054389	7.540029297	0.093831485	0.58884865	7.489970703	0.091925512	0.568974305
7.460012207	0.094501453	0.608665617	7.569987793	0.092124401	0.58245665	7.51	0.092599681	0.581337882		7.540029297	0.093097608	0.600836197	7.509990234	0.092930453	0.604714542	7.640004883	0.093970836	0.573993269		7.480021973	0.094503072	0.595964127	7.550039063	0.093965705	0.589754582	7.499980469	0.092062398	0.569861898
7.470021973	0.094633185	0.609587495	7.579997559	0.09225246	0.583360897	7.520009766	0.092731654	0.582214047		7.550039063	0.093230107	0.601761885	7.52	0.093063205	0.605645496	7.650014648	0.094102202	0.574884672		7.490031738	0.094633429	0.596877672	7.560048828	0.094099926	0.59066432	7.509990234	0.092196601	0.57076092
7.480031738	0.094762158	0.610501755	7.590007324	0.092379177	0.584265143	7.530019531	0.092865656	0.583105451		7.560048828	0.093363286	0.602699001	7.530009766	0.093195279	0.60657645	7.659963379	0.094237631	0.575787504		7.499980469	0.094764475	0.597795023	7.570058594	0.094233461	0.591577865	7.52	0.092326777	0.571659942
7.489980469	0.094895958	0.611435062	7.60001709	0.092507906	0.585173205	7.540029297	0.092993568	0.584004473		7.569997559	0.093491708	0.603643736	7.539958496	0.093328031	0.607499774	7.669973145	0.094371705	0.576690335		7.509990234	0.094898971	0.598708567	7.580007324	0.094363573	0.59247999	7.530009766	0.092456282	0.572562774
7.499990234	0.095035277	0.612364559	7.60996582	0.092640658	0.586069821	7.550039063	0.093122156	0.584903495		7.580007324	0.093618771	0.604550377	7.549968262	0.093463493	0.608419282	7.67998291	0.094507134	0.577581739		7.52	0.095035535	0.599637337	7.59001709	0.094493	0.593393534	7.539958496	0.092590485	0.573454177
7.51	0.095173216	0.613282629	7.619975586	0.092776092	0.586943545	7.559987793	0.093251422	0.585794898		7.59001709	0.093753308	0.605472255	7.559978027	0.093597599	0.609350236	7.689992676	0.094641208	0.578469332		7.530009766	0.095173479	0.600558495	7.600026855	0.09462722	0.594299466	7.549968262	0.092723345	0.574341771
7.520009766	0.095308396	0.614208316	7.629985352	0.092910185	0.587836345	7.569997559	0.093384071	0.586690111		7.600026855	0.093890563	0.606394134	7.569987793	0.093726964	0.610285006	7.700002441	0.094773251	0.579372164		7.540019531	0.095308664	0.601475846	7.610036621	0.094762125	0.595201591	7.559978027	0.092853522	0.575233174
7.530019531	0.095440128	0.615153052	7.639995117	0.093041596	0.588732961	7.580007324	0.093520781	0.587562467		7.610036621	0.094026459	0.607327441	7.579997558	0.093853621	0.611200699	7.710012207	0.094905971	0.580255948		7.550029297	0.095445229	0.60238939	7.620046387	0.094897715	0.596115136	7.569987793	0.092983027	0.576128387
7.540029297	0.095578067	0.616086358	7.650004883	0.093170995	0.589625761	7.59001709	0.093656137	0.588446251		7.620046387	0.094159637	0.608260748	7.590007324	0.093986373	0.612131653	7.719960938	0.095040045	0.581151161		7.559978027	0.095581794	0.60331816	7.630056152	0.095033305	0.597036293	7.579997559	0.093108506	0.577038837
7.549978027	0.095716006	0.617023475	7.660014648	0.093302406	0.590507116	7.600026855	0.093788786	0.589352892		7.630056152	0.094292816	0.609194054	7.599956055	0.094124543	0.613062607	7.729970703	0.095169379	0.582031136		7.569987793	0.095717668	0.604235511	7.640004883	0.095170264	0.597946031	7.590007324	0.093238683	0.577937859
7.559987793	0.095853945	0.617960591	7.669963379	0.093435158	0.591399916	7.610036621	0.093922112	0.590244295		7.640004883	0.094428712	0.61013498	7.60996582	0.094263391	0.6139783	7.739980469	0.095298037	0.582907302		7.579997559	0.095854233	0.605168088	7.650014648	0.095305854	0.59884435	7.599956055	0.093374227	0.578833072
7.569997559	0.095987746	0.618890088	7.679973145	0.093564557	0.592292716	7.619985352	0.094056115	0.591135698		7.650014648	0.094563249	0.611068287	7.619975586	0.094395465	0.614901623	7.749990234	0.095427371	0.583802514		7.590007324	0.095988039	0.606089245	7.660024414	0.095442814	0.599765507	7.60996582	0.093509772	0.579728285
7.580007324	0.096118099	0.619823395	7.68998291	0.093694627	0.593196963	7.629995117	0.094190117	0.592023292		7.660024414	0.094694389	0.611982547	7.629985351	0.094526863	0.615817316	7.76	0.095561445	0.584705346		7.60001709	0.096118396	0.607014209	7.67003418	0.095577034	0.600682858	7.619975586	0.093643974	0.580623497
7.59001709	0.096253279	0.620756702	7.699992676	0.093820004	0.59410121	7.640004883	0.094322766	0.592895648		7.67003418	0.094822811	0.612904425	7.639995117	0.094659614	0.616763532	7.770009766	0.095698228	0.585608177		7.610026855	0.096253581	0.607935366	7.680043945	0.095707831	0.601600209	7.629985352	0.093776835	0.581511091
7.600026855	0.096391218	0.621693818	7.710002441	0.093949404	0.594997825	7.650014648	0.094450678	0.593787052		7.680043945	0.094951912	0.613826304	7.650004883	0.094793044	0.617686856	7.779958496	0.095830948	0.58650339		7.619975586	0.096392904	0.608845104	7.690053711	0.095835888	0.602509947	7.639995117	0.093909695	0.582406304
7.609975586	0.096527088	0.622634744	7.720012207	0.094083496	0.595913518	7.660024414	0.094579943	0.594663217		7.690053711	0.095084411	0.614744373	7.659953613	0.094923086	0.618610179	7.789968262	0.095961637	0.587402412		7.629985352	0.096528089	0.609762455	7.700002441	0.095970108	0.603438717	7.650004883	0.094043898	0.583293898
7.619985352	0.096659509	0.623579479	7.729960938	0.094220941	0.596833026	7.67003418	0.094713946	0.595547002		7.700002441	0.095220308	0.615666251	7.669963379	0.095051097	0.619525872	7.799978027	0.096094357	0.588286196		7.639995117	0.096661205	0.610679806	7.710012207	0.096107068	0.604371294	7.660014648	0.094172061	0.584185301
7.629995117	0.096794	0.624508976	7.739970703	0.094355034	0.597733458	7.67998291	0.094849302	0.596446024		7.710012207	0.095353486	0.61658813	7.679973144	0.095179108	0.620460641	7.809987793	0.09623114	0.589200456		7.650004883	0.096795011	0.611585738	7.720021973	0.096242658	0.605292451	7.669963379	0.094299553	0.585080513
7.640004883	0.096931939	0.625430855	7.749980469	0.094487786	0.598626258	7.689992676	0.094986012	0.597333618		7.720021973	0.095486664	0.617510009	7.68998291	0.095313215	0.621376334	7.819997559	0.096366568	0.590099478		7.660014648	0.096931575	0.612510702	7.730031738	0.096378247	0.606202189	7.679973145	0.094427717	0.585975726
7.650014648	0.097069878	0.626341305	7.759990234	0.094619867	0.599541951	7.700002441	0.095118661	0.598209783		7.730031738	0.095621201	0.618428078	7.699992676	0.09545003	0.622295842	7.830007324	0.096494548	0.591006119		7.670024414	0.097070899	0.61342044	7.740041504	0.096513153	0.607130959	7.68998291	0.094557893	0.586870939
7.660024414	0.097205058	0.627266993	7.77	0.094752619	0.600453828	7.710012207	0.09525131	0.599108805		7.740041504	0.0957537	0.619330909	7.710002441	0.095584137	0.623219166	7.84001709	0.096621174	0.591920379		7.68003418	0.097207463	0.614322565	7.75005127	0.096648743	0.60805973	7.699992676	0.094690083	0.58777758
7.669973145	0.097335411	0.62819649	7.780009766	0.094885371	0.60136189	7.720021973	0.095385313	0.600000208		7.75005127	0.095888237	0.620245169	7.719951172	0.095716889	0.62415012	7.84996582	0.09675254	0.592819401		7.68998291	0.097336441	0.615236109	7.76	0.096784332	0.608969468	7.710002441	0.094821601	0.588680411
7.67998291	0.097466453	0.629118369	7.790019531	0.095010748	0.602266137	7.730031738	0.095518639	0.600895421		7.76	0.096021416	0.621159429	7.729960937	0.095850995	0.625081074	7.859975586	0.09688526	0.593722232		7.699992676	0.097465419	0.61616488	7.770009766	0.096918553	0.609879206	7.720012207	0.09495312	0.589583243
7.689992676	0.097599564	0.630040247	7.799968262	0.095137465	0.603166568	7.740041504	0.095648581	0.601790634		7.770009766	0.096149838	0.622081307	7.739970703	0.095985102	0.626000583	7.869985352	0.097022043	0.594632683		7.710002441	0.097599914	0.61708223	7.780019531	0.09704798	0.610796557	7.729960938	0.095083967	0.590482265
7.700002441	0.097736124	0.630981173	7.809978027	0.095267535	0.60407463	7.749990234	0.095775139	0.602678228		7.780019531	0.096279619	0.623014614	7.749980469	0.096118531	0.626923906	7.879995117	0.097157471	0.595543133		7.720012207	0.097737858	0.617991969	7.790029297	0.097178776	0.611702488	7.739970703	0.095218169	0.591381287
7.710012207	0.097871304	0.631922099	7.819987793	0.095401628	0.604986507	7.76	0.095904404	0.60357344		7.790029297	0.096414156	0.623944111	7.759990234	0.096248574	0.62785486	7.890004883	0.097289514	0.596449774		7.730021973	0.097875802	0.618901707	7.800039063	0.097310257	0.612616033	7.749980469	0.095354385	0.592295546
7.720021973	0.098004415	0.632847787	7.829997559	0.095533039	0.605890754	7.770009766	0.096039761	0.604464843		7.800039063	0.096550052	0.624869799	7.77	0.096376585	0.628793445	7.900014648	0.097423588	0.597360224		7.740031738	0.098009608	0.619819058	7.810048828	0.097447217	0.613518158	7.759990234	0.095485232	0.593205997
7.730031738	0.098139596	0.633781094	7.840007324	0.095662439	0.606810262	7.780019531	0.096177147	0.605360056		7.810048828	0.096685948	0.625784059	7.780009766	0.096503241	0.629728215	7.909963379	0.097560371	0.598259246		7.749980469	0.098143413	0.620747828	7.820058594	0.097584176	0.614435509	7.77	0.095610712	0.594101209
7.739980469	0.098276155	0.634729638	7.85001709	0.09579519	0.607733585	7.790029297	0.096307766	0.606259078		7.819997559	0.096820486	0.626702128	7.789958496	0.096638702	0.6306668	7.919973145	0.097694446	0.599162078		7.759990234	0.098279288	0.621649953	7.830007324	0.097718396	0.615360473	7.780009766	0.095736862	0.594981184
7.749990234	0.098415474	0.635685801	7.85996582	0.095929283	0.608649278	7.800039063	0.096440415	0.60716191		7.830007324	0.096953664	0.627624007	7.799968262	0.096775518	0.631616831	7.92998291	0.097824457	0.600072528		7.77	0.098415853	0.622563497	7.84001709	0.097850562	0.616270211	7.789958496	0.095871064	0.595876397
7.76	0.098550654	0.636638155	7.869975586	0.096062035	0.609561155	7.809987793	0.096574418	0.608038075		7.84001709	0.09708956	0.628561123	7.809978027	0.096912333	0.632585939	7.939992676	0.097951083	0.600979169		7.780009766	0.098549658	0.623496074	7.850026855	0.097986152	0.617187562	7.799968262	0.096006609	0.59677161
7.770009766	0.098681007	0.637590509	7.879985352	0.096193446	0.610469217	7.819997559	0.096707744	0.608937097		7.850026855	0.097222738	0.62949443	7.819987793	0.097045085	0.633543601	7.950002441	0.098080417	0.601889619		7.790019531	0.098680015	0.624421038	7.860036621	0.098123112	0.618101106	7.809978027	0.096140811	0.597655394
7.780019531	0.098811359	0.638554291	7.889995117	0.096322845	0.611369649	7.830007324	0.096841746	0.609843738		7.860036621	0.097356596	0.630423927	7.829997558	0.097177837	0.634493633	7.960012207	0.098211783	0.602777213		7.800029297	0.098810372	0.625342195	7.870046387	0.098258702	0.61902607	7.819987793	0.096268975	0.598550607
7.790029297	0.098946539	0.639521883	7.900004883	0.096448222	0.612266264	7.84001709	0.096971688	0.610735141		7.870046387	0.097484339	0.631364853	7.840007324	0.097311944	0.635436033	7.969960938	0.098347212	0.603680044		7.809978027	0.098944178	0.626270965	7.880056152	0.098390868	0.619935808	7.829997559	0.096399151	0.599453438
7.799978027	0.099083099	0.640470427	7.910014648	0.096579633	0.61316288	7.850026855	0.097098247	0.611641782		7.880056152	0.097615478	0.63229816	7.849956055	0.097447405	0.636397511	7.979970703	0.098481286	0.604594304		7.819987793	0.099083501	0.627203542	7.890004883	0.098518925	0.620860772	7.840007324	0.096534696	0.600363889
7.809987793	0.099219659	0.641422781	7.919963379	0.096713726	0.614059496	7.860036621	0.097227512	0.612552233		7.890004883	0.097751375	0.633239085	7.85996582	0.097581511	0.637339911	7.989980469	0.098613329	0.605504755		7.829997559	0.099222825	0.628132312	7.900014648	0.098650406	0.621778123	7.849956055	0.096667556	0.601255292
7.819997559	0.09935277	0.642371326	7.929973145	0.096847819	0.614952296	7.869985352	0.097362868	0.613451255		7.900014648	0.09788863	0.634176202	7.869975586	0.097708168	0.638278496	7.999990234	0.098746049	0.606426633		7.840007324	0.09935801	0.62905347	7.910024414	0.098785996	0.622695474	7.85996582	0.096798404	0.602146695
7.830007324	0.09948795	0.643327489	7.93998291	0.096977889	0.615845097	7.879995117	0.097498224	0.614365514		7.910024414	0.098020449	0.635113318	7.879985351	0.097836178	0.639217081	8.01	0.098877415	0.607337083		7.85001709	0.099493195	0.629978433	7.92003418	0.098924325	0.623609018	7.869975586	0.096927238	0.603041908
7.84001709	0.09962451	0.644256986	7.949992676	0.097108629	0.616749343	7.890004883	0.097633581	0.615287393		7.92003418	0.098148871	0.636042815	7.889995117	0.097965544	0.640170928	8.020009766	0.099012843	0.608247534		7.860026855	0.09962769	0.630926236	7.930043945	0.099059915	0.624530175	7.879985352	0.097055401	0.603933311
7.850026855	0.099761069	0.645201721	7.960002441	0.097241381	0.617649775	7.900014648	0.097767583	0.616197843		7.930043945	0.098283408	0.636976122	7.900004883	0.09809965	0.641098067	8.029958496	0.09914624	0.609161793		7.869975586	0.099761496	0.631862619	7.940053711	0.099196875	0.62544372	7.889995117	0.097188262	0.604820905
7.859975586	0.099894181	0.646146456	7.970012207	0.097375474	0.618557837	7.910024414	0.097901586	0.617119722		7.940053711	0.098420664	0.63790181	7.909953613	0.098235111	0.642017575	8.039968262	0.099274897	0.610068434		7.879985352	0.099894612	0.632799002	7.950002441	0.099332464	0.626357264	7.900004883	0.097321122	0.605712308
7.869985352	0.100024533	0.647110238	7.979960938	0.097508226	0.619458268	7.92003418	0.098035589	0.618022553		7.950002441	0.09855656	0.638842736	7.919963379	0.098366509	0.642944714	8.049978027	0.099402877	0.610978885		7.889995117	0.100025659	0.633735385	7.960012207	0.099470794	0.627278422	7.910014648	0.097453983	0.606599902
7.879995117	0.100155575	0.648054974	7.989970703	0.097637625	0.620354884	7.92998291	0.098170945	0.618921575		7.960012207	0.098686341	0.639779852	7.929973144	0.098497229	0.643875668	8.059987793	0.099536952	0.611900763		7.900004883	0.100156016	0.634671768	7.970021973	0.099606384	0.628180547	7.919963379	0.097586843	0.607495114
7.890004883	0.100287307	0.648995899	7.999980469	0.097765013	0.621262945	7.939992676	0.098301564	0.619839645		7.970021973	0.098814083	0.64070554	7.93998291	0.098631335	0.644810438	8.069997559	0.099673735	0.612807404		7.910014648	0.100287752	0.635604345	7.980031738	0.09973581	0.629101704	7.929973145	0.097719033	0.608386518
7.900014648	0.100425246	0.649925397	8.009990234	0.097899106	0.622155746	7.950002441	0.098426768	0.620738667		7.980031738	0.098942505	0.641638847	7.949992676	0.098768151	0.645733761	8.080007324	0.099809163	0.613702617		7.920024414	0.100427076	0.636544534	7.990041504	0.099862498	0.630019055	7.93998291	0.097850551	0.609266493
7.910024414	0.100563185	0.650862513	8.02	0.098031858	0.623044731	7.960012207	0.098555357	0.621637689		7.990041504	0.099075004	0.642564535	7.960002441	0.098902258	0.646672346	8.09001709	0.099943238	0.61459402		7.93003418	0.100568468	0.637477111	8.00005127	0.099994664	0.630955438	7.949992676	0.097980727	0.610150277
7.919973145	0.100701124	0.651799629	8.030009766	0.098162598	0.623941347	7.970021973	0.098687329	0.62254433		8.00005127	0.0992109	0.64350927	7.969951172	0.099028914	0.647610931	8.09996582	0.100077312	0.61550447		7.93998291	0.100706412	0.638417301	8.01	0.100130254	0.631895628	7.960002441	0.098110233	0.611034061
7.92998291	0.100837684	0.652732936	8.040019531	0.09829535	0.624841778	7.980031738	0.098824039	0.623435733		8.01	0.099346796	0.644442576	7.979960937	0.099156925	0.648564778	8.109975586	0.100210709	0.616422539		7.949992676	0.100839528	0.639368909	8.020009766	0.100264474	0.632832011	7.970012207	0.098240409	0.611925465
7.939992676	0.100972864	0.65368148	8.049968262	0.098426761	0.625719317	7.990041504	0.098956688	0.624330945		8.020009766	0.099478616	0.645375883	7.989970703	0.099291031	0.649476655	8.119985352	0.100344783	0.61733299		7.960002441	0.100974713	0.64029768	8.030019531	0.10039801	0.633764588	7.979960938	0.098367231	0.612828296
7.950002441	0.101108734	0.654630025	8.059978027	0.098558172	0.626604486	7.999990234	0.099089337	0.625233777		8.030019531	0.099610435	0.646328237	7.999980469	0.099426492	0.650399979	8.129995117	0.100474795	0.618232012		7.970012207	0.101111278	0.641230256	8.040029297	0.1005336	0.634700971	7.989970703	0.098498749	0.61371589
7.960012207	0.101246673	0.65557095	8.069987793	0.098688912	0.627493471	8.01	0.099219956	0.626136608		8.040029297	0.099744293	0.647280591	8.009990234	0.099563308	0.651330933	8.140004883	0.100602775	0.619123415		7.980021973	0.101249222	0.64215522	8.050039063	0.100670559	0.635637354	7.999980469	0.098630938	0.614595865
7.970021973	0.101380474	0.65648902	8.079997559	0.098821664	0.628390087	8.020009766	0.099353959	0.627050868		8.050039063	0.09987883	0.64820247	8.02	0.099694705	0.652265703	8.150014648	0.100736849	0.620026247		7.990031738	0.101382338	0.643076378	8.060048828	0.100806149	0.636585156	8.009990234	0.098765141	0.615498696
7.980031738	0.101509447	0.657437564	8.090007324	0.098949723	0.629282888	8.030019531	0.099487961	0.627965128		8.060048828	0.100010649	0.649131967	8.030009766	0.099827457	0.653196657	8.159963379	0.100870923	0.62091765		7.999980469	0.101511316	0.644001341	8.070058594	0.100941739	0.637536765	8.02	0.098896659	0.616378671
7.989980469	0.101641179	0.658370871	8.10001709	0.099073759	0.630179504	8.040029297	0.09962061	0.628871769		8.069997559	0.100139071	0.650057655	8.039958496	0.099961564	0.654135242	8.169973145	0.101002966	0.621816672		8.009990234	0.101645121	0.644926305	8.080007324	0.101071166	0.638476955	8.030009766	0.099026836	0.617273884
7.999990234	0.101779118	0.659315606	8.10996582	0.099203829	0.631091381	8.050039063	0.099748522	0.6297746		8.080007324	0.100268852	0.650979533	8.049968262	0.10009838	0.655085273	8.17998291	0.101137041	0.622727122		8.02	0.101783065	0.64583985	8.09001709	0.101199223	0.639417144	8.039958496	0.099161038	0.618165287
8.01	0.101919126	0.660252722	8.119975586	0.099339262	0.632029966	8.059987793	0.099879818	0.630666003		8.09001709	0.100403389	0.651901412	8.059978027	0.100230454	0.656023858	8.189992676	0.101268406	0.62365281		8.030009766	0.101921009	0.646776233	8.100026855	0.101332074	0.640338302	8.049968262	0.099291886	0.619068119
8.020009766	0.102054996	0.661189838	8.129985352	0.099472014	0.632945659	8.069997559	0.100015174	0.631584073		8.100026855	0.100539286	0.652808053	8.069987793	0.100359142	0.656939551	8.200002441	0.101402481	0.624548023		8.040019531	0.102057574	0.647689777	8.110036621	0.101470403	0.641259459	8.059978027	0.099419378	0.619982379
8.030019531	0.102191556	0.662130764	8.139995117	0.099603425	0.63384609	8.080007324	0.10015053	0.632490714		8.110036621	0.100675182	0.653729931	8.079997558	0.100488508	0.657855244	8.210012207	0.101535878	0.625431807		8.050029297	0.102192069	0.648607128	8.120046387	0.101607362	0.642180616	8.069987793	0.099548883	0.62088521
8.040029297	0.102326736	0.663086927	8.150004883	0.099732825	0.634761783	8.09001709	0.100283856	0.633385926		8.120046387	0.100807001	0.654659429	8.090007324	0.100622614	0.65880146	8.219960938	0.101671306	0.626334639		8.059978027	0.102330013	0.649524479	8.130056152	0.101741583	0.64310558	8.079997559	0.099680402	0.621791851
8.049978027	0.102466055	0.664016425	8.160014648	0.099865576	0.635677475	8.100026855	0.100416505	0.634292567		8.130056152	0.100938141	0.655585117	8.099956055	0.100758075	0.659751491	8.229970703	0.101801318	0.627252708		8.069987793	0.102466578	0.650434217	8.140004883	0.101873748	0.644038157	8.090007324	0.09981192	0.622694682
8.059987793	0.102602614	0.664945922	8.169963379	0.099998328	0.636596983	8.110036621	0.100550508	0.635203017		8.140004883	0.101072678	0.65648033	8.10996582	0.100890827	0.660690076	8.239980469	0.101927944	0.628170777		8.079997559	0.102600383	0.651366794	8.150014648	0.102010708	0.644978346	8.099956055	0.09994411	0.623601323
8.069997559	0.102730208	0.665890657	8.179973145	0.100129739	0.637520307	8.119985352	0.100685864	0.636113468		8.150014648	0.101207216	0.657394589	8.119975586	0.101020193	0.661617215	8.249990234	0.102055924	0.629085037		8.090007324	0.10273074	0.652295564	8.160024414	0.102149037	0.645891891	8.10996582	0.100078312	0.624496536
8.080007324	0.102859181	0.666820154	8.18998291	0.100256457	0.63844363	8.129995117	0.100819867	0.637023918		8.160024414	0.101336997	0.658308849	8.129985351	0.101155654	0.662536723	8.26	0.102188644	0.629999296		8.10001709	0.102861097	0.653224334	8.17003418	0.102284627	0.646813048	8.119975586	0.100208489	0.62538413
8.09001709	0.102992982	0.66776489	8.199992676	0.100384515	0.639366954	8.140004883	0.100950486	0.637919131		8.17003418	0.101466098	0.659226918	8.139995117	0.101291115	0.663479123	8.270009766	0.102324072	0.630932603		8.110026855	0.102996282	0.654149298	8.180043945	0.102416108	0.647745625	8.129985352	0.100338665	0.626267914
8.100026855	0.103130921	0.668702006	8.210002441	0.100515926	0.640294093	8.150014648	0.101079074	0.63883339		8.180043945	0.101595879	0.660152606	8.150004883	0.101426576	0.664425339	8.279958496	0.102459501	0.631862101		8.119975586	0.103134226	0.655074262	8.190053711	0.102545535	0.648685814	8.139995117	0.100472868	0.627163127
8.109975586	0.103271619	0.669658169	8.220012207	0.10065136	0.641198339	8.160024414	0.101209693	0.639743841		8.190053711	0.101726339	0.661085913	8.159953613	0.101557973	0.665360109	8.289968262	0.10259019	0.63277636		8.129985352	0.10327217	0.655987806	8.200002441	0.102678386	0.649610778	8.150004883	0.100603715	0.62805834
8.119985352	0.10340473	0.670614332	8.229960938	0.100785453	0.642102586	8.17003418	0.101345049	0.640642863		8.200002441	0.101863594	0.662026839	8.169963379	0.101682598	0.666298694	8.299978027	0.102721555	0.633702048		8.139995117	0.103407356	0.656905157	8.210012207	0.102815345	0.650528129	8.160014648	0.100731207	0.628942124
8.129995117	0.10353991	0.671566686	8.239970703	0.100915523	0.643018279	8.17998291	0.101480405	0.641557123		8.210012207	0.10200085	0.662971574	8.179973144	0.101809931	0.66724491	8.309987793	0.102856984	0.634627736		8.150004883	0.103540471	0.657826315	8.220021973	0.102952305	0.651449286	8.169963379	0.100856687	0.629841146
8.140004883	0.10367647	0.672499993	8.249980469	0.101043581	0.643926341	8.189992676	0.101609671	0.642467573		8.220021973	0.102135387	0.66390869	8.18998291	0.10194336	0.668183495	8.319997559	0.102989704	0.635553424		8.160014648	0.103677036	0.658755085	8.230031738	0.10308584	0.652362831	8.179973145	0.10098485	0.630743977
8.150014648	0.10381303	0.673440919	8.259990234	0.101177674	0.644838218	8.200002441	0.10174232	0.643370404		8.230031738	0.102267886	0.66482295	8.199992676	0.102078821	0.669118264	8.330007324	0.103120393	0.636463875		8.170024414	0.10381498	0.659687661	8.240041504	0.103218691	0.653283988	8.18998291	0.10111771	0.631669665
8.160024414	0.103949589	0.674397082	8.27	0.101310426	0.645738649	8.210012207	0.101877676	0.644261808		8.240041504	0.102402423	0.665763875	8.210002441	0.102212928	0.670060665	8.34001709	0.103250404	0.637385753		8.18003418	0.103948786	0.660608819	8.25005127	0.103354281	0.654201339	8.199992676	0.101251913	0.632599163
8.169973145	0.104081321	0.675338008	8.280009766	0.101437144	0.646654342	8.220021973	0.102011679	0.645149401		8.25005127	0.102538319	0.666704801	8.219951172	0.102344325	0.671018327	8.34996582	0.103379738	0.638307632		8.18998291	0.104080522	0.661529976	8.26	0.10349124	0.655122496	8.210002441	0.101387457	0.63352866
8.17998291	0.104210294	0.67630179	8.290019531	0.10156252	0.64757385	8.230031738	0.102145682	0.646048423		8.26	0.102671497	0.667641917	8.229960937	0.102477077	0.671995066	8.359975586	0.103512458	0.639244748		8.199992676	0.104210879	0.662470166	8.270009766	0.103623406	0.65604746	8.220012207	0.101520318	0.634469586
8.189992676	0.104340647	0.677261762	8.299968262	0.101691249	0.648493358	8.240041504	0.102273593	0.64698173		8.270009766	0.102799919	0.668582843	8.239970703	0.102612538	0.672933651	8.369985352	0.103650595	0.640151389		8.210002441	0.104344685	0.663417968	8.280019531	0.103752833	0.656968618	8.229960938	0.101653178	0.635399083
8.200002441	0.104478586	0.678236973	8.309978027	0.10182199	0.649386159	8.249990234	0.102401505	0.647892181		8.280019531	0.102926982	0.669516149	8.249980469	0.102744613	0.67386842	8.379995117	0.103786024	0.64105803		8.220012207	0.104481249	0.664358158	8.290029297	0.103884314	0.657870743	8.239970703	0.101784026	0.636309534
8.210012207	0.104618594	0.679193136	8.319987793	0.101957423	0.650275144	8.26	0.102530093	0.648795012		8.290029297	0.10306152	0.670453266	8.259990234	0.10287601	0.674810821	8.390004883	0.103915358	0.64196848		8.230021973	0.104619193	0.665309766	8.300039063	0.104015111	0.658784287	8.249980469	0.101916886	0.637231412
8.220021973	0.104757912	0.680141681	8.329997559	0.102091516	0.651187021	8.270009766	0.102663419	0.649697844		8.300039063	0.103197416	0.671386573	8.27	0.103005376	0.675776114	8.400014648	0.104048078	0.64288274		8.240031738	0.104758517	0.666268988	8.310048828	0.10415207	0.659716864	8.259990234	0.102049747	0.6381571
8.230031738	0.104894472	0.681086416	8.340007324	0.102222927	0.652091268	8.280019531	0.102800806	0.650596866		8.310048828	0.103334671	0.672308451	8.280009766	0.103136773	0.676718514	8.409963379	0.104182153	0.643789381		8.249980469	0.104895081	0.667216791	8.320058594	0.10428903	0.660645634	8.27	0.102175226	0.63906755
8.239980469	0.105030342	0.68203877	8.35001709	0.102355679	0.65300696	8.290029297	0.102932778	0.651492078		8.319997559	0.103467849	0.673237948	8.289958496	0.103268848	0.677657099	8.419973145	0.104314873	0.644688403		8.259990234	0.105031646	0.668176012	8.330007324	0.10442462	0.661570598	8.280009766	0.102302047	0.639966572
8.249990234	0.105165522	0.682998742	8.35996582	0.102488431	0.653903576	8.300039063	0.10306272	0.652398719		8.330007324	0.103601028	0.674178874	8.299968262	0.103404309	0.678610946	8.42998291	0.104442853	0.645598853		8.27	0.105166141	0.669120008	8.34001709	0.104555416	0.662503175	8.289958496	0.102434908	0.640861785
8.26	0.105303461	0.683939668	8.369975586	0.102621183	0.654804007	8.309987793	0.103194693	0.653316788		8.34001709	0.103735565	0.675112181	8.309978027	0.10353977	0.679564792	8.439992676	0.104570833	0.64652835		8.280009766	0.105302706	0.670056391	8.350026855	0.104691006	0.663428138	8.299968262	0.102572465	0.64174176
8.270009766	0.105435193	0.684895831	8.379985352	0.102751923	0.655715885	8.319997559	0.103333433	0.654227239		8.350026855	0.103871461	0.676034059	8.319987793	0.103671167	0.680503377	8.450002441	0.104700844	0.647450229		8.290019531	0.105435132	0.671004194	8.360036621	0.104827965	0.664372134	8.309978027	0.102706668	0.642625545
8.280019531	0.105564856	0.685832947	8.389995117	0.102881993	0.656616316	8.330007324	0.103465405	0.655126261		8.360036621	0.104002601	0.676952129	8.329997558	0.103801887	0.681434332	8.460012207	0.104832887	0.648360679		8.300029297	0.105565489	0.671925351	8.370046387	0.104960816	0.665312324	8.319987793	0.102837515	0.64350552
8.290029297	0.105695208	0.686781492	8.400004883	0.10300737	0.657509116	8.34001709	0.103595347	0.656013854		8.370046387	0.104128305	0.677889245	8.340007324	0.103934639	0.682376732	8.469960938	0.104968316	0.64926732		8.309978027	0.105695846	0.672842702	8.380056152	0.105091613	0.66625632	8.329997559	0.102969034	0.644400732
8.299978027	0.105831768	0.687718608	8.410014648	0.103140122	0.658413363	8.350026855	0.103724612	0.656916686		8.380056152	0.104258086	0.67883398	8.349956055	0.104068746	0.683311502	8.479970703	0.105103744	0.650166342		8.319987793	0.105829652	0.673775279	8.390004883	0.105221724	0.667196509	8.340007324	0.103101894	0.645311182
8.309987793	0.105971086	0.688655724	8.419963379	0.103275555	0.659317609	8.360036621	0.103855908	0.657827136		8.390056152	0.104391678	0.679756989	8.35996582	0.104200143	0.684250087	8.489980469	0.105239173	0.651072983		8.329997559	0.105968975	0.674707855	8.400014648	0.10535252	0.668151925	8.349956055	0.103234755	0.646206395
8.319997559	0.106104198	0.689608078	8.429973145	0.103409648	0.660218041	8.369985352	0.10398788	0.658745205		8.400004883	0.104527574	0.680678868	8.369975586	0.104328154	0.685188672	8.499990234	0.105374602	0.651975815		8.340007324	0.106106919	0.675629013	8.410024414	0.10548948	0.669095921	8.35996582	0.103362918	0.647101608
8.330007324	0.106239378	0.690556623	8.43998291	0.103541059	0.661110841	8.379995117	0.104121883	0.659651846		8.410014648	0.104661432	0.681612175	8.379985351	0.104457519	0.686142519	8.51	0.105507322	0.652890074		8.35001709	0.106238656	0.67655017	8.42003418	0.105627809	0.670032304	8.369975586	0.103488397	0.648004439
8.34001709	0.106374558	0.691489929	8.449992676	0.103670459	0.662007457	8.390004883	0.104257239	0.660558487		8.420024414	0.104795969	0.682537863	8.389995117	0.104588917	0.687111627	8.520009766	0.105636656	0.653819572		8.360026855	0.1063766	0.677456102	8.430043945	0.105762029	0.670980106	8.379985352	0.103617232	0.64891108
8.350026855	0.106512497	0.692419427	8.460002441	0.103805892	0.662915519	8.400014648	0.104388535	0.661465128		8.43003418	0.104929148	0.683452122	8.400004883	0.104724378	0.688050212	8.529958496	0.10577073	0.65474145		8.369975586	0.106514544	0.678377259	8.440053711	0.105894195	0.67190507	8.389995117	0.103748079	0.64982534
8.359975586	0.106649057	0.693367971	8.470012207	0.103937303	0.663846473	8.410024414	0.104521184	0.662379388		8.440043945	0.105065044	0.68438162	8.409953613	0.104859839	0.688988797	8.539968262	0.105900742	0.655632854		8.379985352	0.106651108	0.679309836	8.450002441	0.106028416	0.672841453	8.400004883	0.103885637	0.650728171
8.369985352	0.106782168	0.694324135	8.479960938	0.104068714	0.664743089	8.42003418	0.10465654	0.663301266		8.450053711	0.105199581	0.685318736	8.419963379	0.1049953	0.689938828	8.549978027	0.106030076	0.656516638		8.389995117	0.106782845	0.680234799	8.460012207	0.106165375	0.673770223	8.410014648	0.104017826	0.651627193
8.379995117	0.10691252	0.69526506	8.489970703	0.104194091	0.665635889	8.42998291	0.104787159	0.664219336		8.460002441	0.105330721	0.68627109	8.429973144	0.105129407	0.690869782	8.559987793	0.106165505	0.657419469		8.400004883	0.106913892	0.681159763	8.470021973	0.106298226	0.6747028	8.419963379	0.104148002	0.652533834
8.390004883	0.107046321	0.696198367	8.499980469	0.104319468	0.666543951	8.439992676	0.104915071	0.665118358		8.470012207	0.105459823	0.687204397	8.43998291	0.105261481	0.691827444	8.569997559	0.106300933	0.658333729		8.410014648	0.107048387	0.682084727	8.480031738	0.106426283	0.675635377	8.429973145	0.104279521	0.653432856
8.400014648	0.10718426	0.697139293	8.509990234	0.104452219	0.667455829	8.450002441	0.105045013	0.666028808		8.480021973	0.105589603	0.688133894	8.449992676	0.105392878	0.692781291	8.580007324	0.106436362	0.659251798		8.420024414	0.1071884	0.683005884	8.490041504	0.10655571	0.67657176	8.43998291	0.104413723	0.654328069
8.410024414	0.107322199	0.698091647	8.52	0.104587653	0.668379152	8.460012207	0.105175631	0.666950686		8.490031738	0.105722782	0.689090057	8.460002441	0.10552563	0.693731322	8.59001709	0.106565696	0.660162249		8.43003418	0.107326344	0.683934655	8.50005127	0.10668993	0.677508143	8.449992676	0.104546584	0.655227091
8.419973145	0.107458759	0.699040191	8.530009766	0.104719064	0.669294845	8.470021973	0.105306927	0.667857327		8.500041504	0.105858678	0.690038602	8.469951172	0.10565635	0.694673723	8.59996582	0.106698416	0.66106508		8.43998291	0.107460839	0.684855812	8.51	0.106824835	0.678440719	8.460002441	0.104676089	0.656129923
8.42998291	0.107590491	0.699977307	8.540019531	0.104849804	0.670210538	8.480031738	0.10544093	0.668767778		8.51005127	0.105994574	0.69096429	8.479960937	0.105786393	0.695631385	8.609975586	0.106835199	0.661983149		8.449992676	0.107594645	0.685769356	8.520009766	0.106963849	0.679377103	8.470012207	0.104802911	0.657036564
8.439992676	0.107727051	0.700941089	8.549968262	0.104982556	0.671130046	8.490041504	0.105576286	0.669682037		8.52	0.106131829	0.691909025	8.489970703	0.105918468	0.696558523	8.619985352	0.106970628	0.6628936		8.460002441	0.10772914	0.686698127	8.530019531	0.107097385	0.680317292	8.479960938	0.104930403	0.657935586
8.450002441	0.107867749	0.7019163	8.559978027	0.10511799	0.672053369	8.500041504	0.105713239	0.670607011		8.530009766	0.106267726	0.692861379	8.499980469	0.106053929	0.697516185	8.629995117	0.107098608	0.663796431		8.470012207	0.107867084	0.687630703	8.540029297	0.107232975	0.681268901	8.489970703	0.10506125	0.658830798
8.460012207	0.108004308	0.70289151	8.569987793	0.105249401	0.672953801	8.509990234	0.105845211	0.671502224		8.540019531	0.106400224	0.693817542	8.509990234	0.10618939	0.698470032	8.640004883	0.107223879	0.664706881		8.480021973	0.108005028	0.688551861	8.550039063	0.107368565	0.682197671	8.499980469	0.105196795	0.659748867
8.470021973	0.10813673	0.703836245	8.579997559	0.10537813	0.673865678	8.52	0.105979214	0.672397436		8.550029297	0.106533403	0.694781324	8.52	0.106323497	0.699408617	8.650014648	0.107353891	0.665636379		8.490031738	0.108138834	0.689453986	8.560048828	0.107504155	0.683141667	8.509990234	0.10533301	0.660674555
8.480031738	0.108267082	0.704796218	8.590007324	0.105504848	0.674785186	8.530009766	0.106113217	0.673296458		8.560039063	0.106666581	0.69572225	8.530009766	0.106456248	0.700366279	8.659963379	0.107489319	0.666554448		8.499980469	0.108267812	0.690386563	8.570058594	0.107639745	0.684081857	8.52	0.105467213	0.661596434
8.489980469	0.108403642	0.705744762	8.60001709	0.105632906	0.675697063	8.540019531	0.106245866	0.674210718		8.570048828	0.106795003	0.696666985	8.539958496	0.106590355	0.701312495	8.669973145	0.107624748	0.667457279		8.509990234	0.108404376	0.691303913	8.580007324	0.107770541	0.685014433	8.530009766	0.10559806	0.662518312
8.499990234	0.108541581	0.706685688	8.60996582	0.105765658	0.676612756	8.550029297	0.106373778	0.675124978		8.579997559	0.106923425	0.697607911	8.549968262	0.10672243	0.702266341	8.67998291	0.107757468	0.668371539		8.52	0.10854232	0.692228877	8.59001709	0.107898598	0.685954623	8.539958496	0.105729579	0.663440191
8.51	0.108676071	0.707626614	8.619975586	0.10589841	0.677517003	8.560039063	0.106500336	0.676016381		8.590007324	0.107056603	0.698545027	8.559978027	0.106855182	0.703224003	8.689992676	0.107889511	0.669289608		8.530009766	0.108678885	0.693153841	8.600026855	0.108031449	0.686891006	8.549968262	0.105862439	0.664373498
8.520009766	0.108812631	0.70856373	8.629985352	0.106031162	0.678447957	8.569987793	0.106634338	0.676915403		8.60001709	0.10719114	0.699478334	8.569987793	0.106983192	0.704170219	8.700002441	0.108023585	0.670215296		8.540019531	0.108812001	0.694090224	8.610036621	0.108168408	0.687823583	8.559978027	0.105993958	0.665291567
8.530019531	0.108946432	0.709531321	8.639995117	0.106165254	0.679378911	8.579997559	0.106771048	0.677829663		8.610026855	0.107324319	0.700438306	8.579997558	0.107109848	0.705097358	8.710012207	0.108159014	0.671129556		8.550029297	0.108947186	0.695026607	8.620046387	0.108306737	0.688759966	8.569987793	0.106120779	0.666202017
8.540029297	0.109081612	0.710491294	8.650004883	0.106295995	0.680302235	8.590007324	0.106907758	0.678766779		8.620036621	0.107455459	0.70139066	8.590007324	0.1072426	0.706043574	8.719960938	0.108293088	0.672036197		8.559978027	0.10908375	0.695959184	8.630056152	0.108442327	0.689684929	8.579997559	0.106246258	0.667116277
8.549978027	0.109219551	0.711439839	8.660014648	0.106430088	0.681210297	8.60001709	0.107041761	0.679661992		8.630046387	0.107589996	0.702339205	8.599956055	0.107380771	0.706993605	8.729970703	0.108425808	0.672942838		8.569987793	0.109221694	0.696891761	8.640004883	0.108575863	0.690606087	8.590007324	0.106377777	0.668034346
8.559987793	0.109355421	0.712369336	8.669963379	0.10656418	0.682125989	8.610026855	0.107172379	0.680561014		8.640056152	0.107727251	0.70328013	8.60996582	0.107516232	0.707928375	8.739980469	0.108551079	0.673868526		8.579997559	0.10935481	0.697839563	8.650014648	0.108711453	0.691538664	8.599956055	0.106511979	0.668940987
8.569997559	0.109484394	0.713314071	8.679973145	0.106695591	0.683053128	8.620036621	0.107306382	0.681460036		8.650004883	0.107861788	0.704205818	8.619975586	0.107647629	0.708874591	8.749990234	0.108679059	0.674794214		8.590007324	0.109485857	0.698806398	8.660024414	0.108848412	0.692459821	8.60996582	0.106644169	0.669847628
8.580007324	0.109615437	0.714251187	8.68998291	0.106820968	0.683976452	8.629985352	0.107437678	0.682362867		8.660014648	0.107993608	0.705150553	8.629985351	0.107780381	0.709820807	8.76	0.108813134	0.675708473		8.60001709	0.109616214	0.699746587	8.67003418	0.108982633	0.693388591	8.619975586	0.106774345	0.670754269
8.59001709	0.109748548	0.715207351	8.699992676	0.106945004	0.684911222	8.639995117	0.107570327	0.683273318		8.670024414	0.10812203	0.70608767	8.639995117	0.107915842	0.710778469	8.770009766	0.108948562	0.676630352		8.610026855	0.10974933	0.700686777	8.680043945	0.109112059	0.694328781	8.629985352	0.106905863	0.671672338
8.600026855	0.109886487	0.716159705	8.710002441	0.107075074	0.685819283	8.650004883	0.107696885	0.684160912		8.68003418	0.108250451	0.707024786	8.650004883	0.108047917	0.711713238	8.779958496	0.109085345	0.67755604		8.619975586	0.109887274	0.701626966	8.690053711	0.109240117	0.695272777	8.639995117	0.107036711	0.672590407
8.609975586	0.110021667	0.717112058	8.720012207	0.107209167	0.686746422	8.660014648	0.107824797	0.685067553		8.690043945	0.108384989	0.707954283	8.659953613	0.10817796	0.712655639	8.789968262	0.109220774	0.678496966		8.629985352	0.110023839	0.702555736	8.700002441	0.109372967	0.69620916	8.650004883	0.107168229	0.673478001
8.619985352	0.110155468	0.718064412	8.729960938	0.107343259	0.6876583	8.670024414	0.107958799	0.685970384		8.700053711	0.108520885	0.708891399	8.669963379	0.108307325	0.713598039	8.799978027	0.109354848	0.679422654		8.639995117	0.110159024	0.7034807	8.710012207	0.109508557	0.697149349	8.660014648	0.107302432	0.674377023
8.629995117	0.110291338	0.718997719	8.739970703	0.107476011	0.688581623	8.68003418	0.108096863	0.686865597		8.710002441	0.108656781	0.709828516	8.679973144	0.108435336	0.714555701	8.809987793	0.109490277	0.680321676		8.650004883	0.110292829	0.704417083	8.720021973	0.109648256	0.698097152	8.669963379	0.107430595	0.675298902
8.640004883	0.110427898	0.719946264	8.749980469	0.107605411	0.689497316	8.68998291	0.108229512	0.687745572		8.720012207	0.10878996	0.710765632	8.68998291	0.108569442	0.715509548	8.819997559	0.109623674	0.681247364		8.660014648	0.110427325	0.705353466	8.730031738	0.109783846	0.699037341	8.679973145	0.107558087	0.67622078
8.650014648	0.110563078	0.720890999	8.759990234	0.107739504	0.690432086	8.699992676	0.108360131	0.688656022		8.730021973	0.108922458	0.711702748	8.699992676	0.108704903	0.716455764	8.830007324	0.10975504	0.68218067		8.670024414	0.11056113	0.706293656	8.740041504	0.109914642	0.699985144	8.68998291	0.107690948	0.677142659
8.660024414	0.110698258	0.721847162	8.77	0.107872255	0.69136304	8.710002441	0.108494133	0.689577901		8.740031738	0.109058355	0.712632245	8.710002441	0.108840365	0.717424872	8.84001709	0.109881665	0.683083502		8.68003418	0.110697695	0.707237652	8.75005127	0.110050232	0.700921527	8.699992676	0.107826492	0.678056918
8.669973145	0.11082999	0.722807135	8.780009766	0.108002325	0.692278733	8.720012207	0.108630843	0.69049216		8.750041504	0.109191533	0.71358079	8.719951172	0.108975826	0.718401611	8.84996582	0.110011677	0.683997762		8.68998291	0.11083219	0.708158809	8.76	0.110185822	0.70185791	8.710002441	0.107960695	0.678967369
8.67998291	0.110961722	0.723755679	8.790019531	0.108130384	0.69319061	8.730021973	0.108764846	0.691402611		8.76005127	0.109323352	0.714514097	8.729960937	0.109111287	0.719363088	8.859975586	0.110145074	0.684927259		8.699992676	0.110963237	0.709087579	8.770009766	0.110320042	0.702790486	8.720012207	0.108091542	0.679885438
8.689992676	0.111095523	0.724704224	8.799968262	0.108258443	0.694106303	8.740031738	0.108896141	0.692313061		8.77	0.109455851	0.715451213	8.739970703	0.109246748	0.720316935	8.869985352	0.110279148	0.685860566		8.710002441	0.111096353	0.710042995	8.780019531	0.110453578	0.70372687	8.729960938	0.108223061	0.680795888
8.700002441	0.111234841	0.725668006	8.809978027	0.108391194	0.695048703	8.750041504	0.1090227	0.69323113		8.780009766	0.109586311	0.716399757	8.749980469	0.109382209	0.721274597	8.879995117	0.11040916	0.686778635		8.720012207	0.111234297	0.710986991	8.790029297	0.110581635	0.70465564	8.739970703	0.108357263	0.681706339
8.710012207	0.111371401	0.72661655	8.819987793	0.108525287	0.695972027	8.759990234	0.109150611	0.694168246		8.790019531	0.109720849	0.71735973	8.759990234	0.109514961	0.722224628	8.890004883	0.110541203	0.687685276		8.730021973	0.11137362	0.71192718	8.800039063	0.110711747	0.705599636	8.749980469	0.108488782	0.682635836
8.720021973	0.111504512	0.727584142	8.829997559	0.10865938	0.696891535	8.77	0.109284614	0.695097744		8.800029297	0.109856745	0.718319703	8.77	0.109640263	0.723178474	8.900014648	0.110676631	0.688595726		8.740031738	0.111508806	0.712852144	8.810048828	0.110848706	0.706543632	8.759990234	0.108618287	0.683565333
8.730031738	0.111639692	0.728532686	8.840007324	0.108790791	0.697807228	8.780009766	0.109421324	0.696027241		8.810039063	0.109989244	0.719260628	8.780009766	0.109769628	0.724128506	8.909963379	0.11081206	0.689529033		8.749980469	0.111640542	0.713788527	8.820058594	0.110987035	0.707491434	8.77	0.108745779	0.684471974
8.739980469	0.111774873	0.729469802	8.85001709	0.108922202	0.69872292	8.790019531	0.10955668	0.696956738		8.820048828	0.110121063	0.720201554	8.789958496	0.109899671	0.725078537	8.919973145	0.11094478	0.690454721		8.759990234	0.111777107	0.714717297	8.830058594	0.111122775	0.70844227	8.780009766	0.108875285	0.685374806
8.749990234	0.111911432	0.730403109	8.85996582	0.109054283	0.699642428	8.800029297	0.109690683	0.697878617		8.829997559	0.1102556	0.72113867	8.799968262	0.1100331	0.726032383	8.92998291	0.1110775	0.6913766		8.77	0.111913671	0.715649874	8.840007324	0.11125768	0.709374846	8.789958496	0.109009487	0.686281447
8.76	0.112047992	0.731340225	8.869975586	0.109187035	0.700558121	8.810039063	0.109826039	0.698796686		8.840007324	0.110391497	0.722087215	8.809978027	0.110165852	0.726993861	8.939992676	0.111204126	0.692309906		8.780009766	0.112047477	0.716571031	8.85001709	0.11139464	0.710330262	8.799968262	0.109146374	0.687191897
8.770009766	0.112176965	0.73228877	8.879985352	0.109319787	0.701477629	8.819987793	0.109961395	0.699714755		8.85001709	0.110527393	0.723020522	8.819987793	0.110297249	0.727936261	8.950002441	0.111332106	0.693224166		8.790019531	0.112176454	0.717511221	8.860026855	0.111533654	0.71129329	8.809978027	0.10927655	0.688102347
8.780019531	0.112307317	0.733260171	8.889995117	0.109448516	0.702389507	8.829997559	0.110095398	0.700644253		8.860026855	0.110655815	0.723961447	8.829997558	0.110431356	0.728893923	8.960012207	0.111467534	0.694161282		8.800029297	0.112305432	0.71845141	8.870036621	0.111668559	0.712244899	8.819987793	0.10940203	0.68899375
8.790029297	0.112439049	0.734208715	8.900004883	0.109575233	0.703309015	8.840007324	0.110224663	0.701569941		8.870036621	0.110782878	0.724902373	8.840007324	0.110566817	0.729855401	8.969960938	0.111602963	0.695075542		8.809978027	0.112438548	0.719376374	8.880046387	0.111796616	0.713185088	8.829997559	0.109536232	0.689888963
8.799978027	0.112576988	0.735145832	8.910014648	0.109707985	0.704217077	8.85001709	0.110352575	0.70248801		8.880046387	0.110912659	0.725850917	8.849956055	0.110703633	0.730816878	8.979970703	0.111738391	0.695997421		8.819987793	0.112579941	0.720297532	8.890056152	0.111925358	0.714129084	8.840007324	0.109671777	0.690799413
8.809987793	0.112714927	0.736098185	8.919963379	0.109843419	0.705148031	8.860026855	0.110481163	0.703390841		8.890056152	0.111047196	0.726780415	8.85996582	0.110834353	0.731782171	8.989980469	0.111871111	0.696919299		8.829997559	0.112719264	0.721230108	8.900004883	0.112056154	0.715057854	8.849956055	0.109804637	0.691690817
8.819997559	0.112852866	0.73704673	8.929973145	0.109976171	0.706071355	8.870036621	0.110611782	0.704301292		8.900004883	0.111181733	0.727713722	8.869975586	0.110961009	0.732747463	8.999990234	0.1120018	0.697860225		8.840007324	0.112855828	0.722177911	8.910014648	0.112191744	0.715979012	8.85996582	0.109931458	0.692605076
8.830007324	0.112988047	0.738002893	8.93998291	0.110102889	0.707002309	8.879985352	0.110745785	0.705211742		8.910014648	0.111314911	0.728647028	8.879985351	0.111091052	0.733712756	9.01	0.112137229	0.698789722		8.85001709	0.112988944	0.7231181	8.920024414	0.112327334	0.716900169	8.869975586	0.110058951	0.693515527
8.84001709	0.113124606	0.738959056	8.949992676	0.110236981	0.707914186	8.889995117	0.110879787	0.706126002		8.920024414	0.11144741	0.729595573	8.889995117	0.111225158	0.734678049	9.020009766	0.112272657	0.699707791		8.860026855	0.113125509	0.72405829	8.93003418	0.11246087	0.717840359	8.879985352	0.110185772	0.694437405
8.850026855	0.113261166	0.73991522	8.960002441	0.110371074	0.708822248	8.900004883	0.111012437	0.707036452		8.93003418	0.111581947	0.730547927	8.900004883	0.111360619	0.735631896	9.029958496	0.112405377	0.700625861		8.869975586	0.113264832	0.724983254	8.940043945	0.11259646	0.718776742	8.889995117	0.11031729	0.695347856
8.859975586	0.113399105	0.740875193	8.970012207	0.110505167	0.709737941	8.910014648	0.111144409	0.707954521		8.940043945	0.111716485	0.731492662	8.909953613	0.111492694	0.736574296	9.039968262	0.112533357	0.701555358		8.879985352	0.113400017	0.725923443	8.950053711	0.11273068	0.719697899	8.900004883	0.110451493	0.696265925
8.869985352	0.113533596	0.741831356	8.979960938	0.110631884	0.710680341	8.920024414	0.111281119	0.70887259		8.950053711	0.111848304	0.732441206	8.919963379	0.111625446	0.737520512	9.049978027	0.112662014	0.702492474		8.889995117	0.113531754	0.726863633	8.960002441	0.112867639	0.720626669	8.910014648	0.110583682	0.697195422
8.879995117	0.113661189	0.742776091	8.989970703	0.110757261	0.711630373	8.93003418	0.111416475	0.709794469		8.960002441	0.111980803	0.733404988	8.929973144	0.111759552	0.738470543	9.059987793	0.112798797	0.703395306		8.900004883	0.113660732	0.727788596	8.970012207	0.113004599	0.721551633	8.919963379	0.110716543	0.698136348
8.890004883	0.113793611	0.743732254	8.999980469	0.11088599	0.712553696	8.93998291	0.111546417	0.710720157		8.970012207	0.112112622	0.734361152	8.93998291	0.111895013	0.739420574	9.069997559	0.112934226	0.704317184		8.910014648	0.113794537	0.728721173	8.980021973	0.113135395	0.72248421	8.929973145	0.110846719	0.699069655
8.900014648	0.11393155	0.744699846	9.009990234	0.111014049	0.71347702	8.949992676	0.111675682	0.711645845		8.980021973	0.112241044	0.735313506	8.949992676	0.11202912	0.740374421	9.080007324	0.113066269	0.705246682		8.920024414	0.113933861	0.729672782	8.990031738	0.113265507	0.723409174	8.93998291	0.11097958	0.699999152
8.910024414	0.114070868	0.745644581	9.02	0.111148142	0.714392712	8.960002441	0.111803594	0.712556295		8.990031738	0.112372863	0.736273478	8.960002441	0.112161195	0.741335898	9.09001709	0.113197635	0.706164751		8.93003418	0.114074564	0.730605359	9.000041504	0.113397673	0.724330331	8.949992676	0.111113782	0.700936268
8.919973145	0.114207428	0.746581697	9.030009766	0.111282234	0.715316036	8.970012207	0.111937597	0.713474364		9.000041504	0.112510119	0.737225832	8.969951172	0.112292592	0.742305006	9.09996582	0.113330355	0.70707901		8.93998291	0.114208369	0.731537935	9.01005127	0.113537372	0.725262908	8.960002441	0.111243288	0.701846718
8.92998291	0.114340539	0.74753786	9.040019531	0.111413645	0.716243175	8.980021973	0.112071599	0.714388624		9.01005127	0.112646015	0.738178186	8.979960937	0.112421957	0.743255038	9.109975586	0.113465783	0.70799327		8.949992676	0.114343554	0.732466705	9.02	0.113672961	0.726206904	8.970012207	0.111367425	0.702772406
8.939992676	0.114477099	0.748497833	9.049968262	0.111543045	0.717185575	8.990031738	0.112206956	0.715314312		9.02	0.112775796	0.739111493	8.989970703	0.112554709	0.744205069	9.119985352	0.113601212	0.70890753		8.960002441	0.11447805	0.733403089	9.030009766	0.113805812	0.72713948	8.979960938	0.111497601	0.703675238
8.950002441	0.114613659	0.749457806	9.059978027	0.111675797	0.718127976	9.000041504	0.112339605	0.716232381		9.030009766	0.112908974	0.740063847	8.999980469	0.11269017	0.745174177	9.129995117	0.113730546	0.709852265		8.970012207	0.114613235	0.734343278	9.040019531	0.113937978	0.72807967	8.989970703	0.111630462	0.704593307
8.960012207	0.114748839	0.75041016	9.069987793	0.111809889	0.719070376	9.009990234	0.112470223	0.71715426		9.040019531	0.11304487	0.74102001	9.009990234	0.112822922	0.746128024	9.140004883	0.113857172	0.710770334		8.980021973	0.114749799	0.735272048	9.050029297	0.114074938	0.729019859	8.999980469	0.111766006	0.705511376
8.970021973	0.114879191	0.751366323	9.079997559	0.1119413	0.719997515	9.02	0.11260761	0.718083757		9.050029297	0.11317669	0.741972364	9.02	0.112953642	0.74708187	9.150014648	0.113987183	0.711688403		8.990031738	0.114880156	0.736197012	9.060039063	0.114213267	0.729960049	9.009990234	0.111900209	0.706421827
8.980031738	0.115010923	0.752318677	9.090007324	0.112068018	0.720913208	9.030009766	0.11274432	0.718998017		9.060039063	0.11330647	0.742920908	9.030009766	0.113087749	0.748028086	9.159963379	0.114119226	0.712617901		8.999980469	0.115009134	0.737129589	9.070048828	0.114348857	0.730892625	9.02	0.112028372	0.707320849
8.989980469	0.115144724	0.753278649	9.10001709	0.112194736	0.721836531	9.040019531	0.112873585	0.719908467		9.070048828	0.113434892	0.743869453	9.039958496	0.11322321	0.748970486	9.169973145	0.114254655	0.713539779		9.009990234	0.115144319	0.738065972	9.080058594	0.114481707	0.731829009	9.030009766	0.112158548	0.708242727
8.999990234	0.115279904	0.754242432	9.10996582	0.112326147	0.72276367	9.050029297	0.113003527	0.720822727		9.079997559	0.113565353	0.744814188	9.049968262	0.113358671	0.749924333	9.17998291	0.114387375	0.714454039		9.02	0.115283643	0.739009968	9.090007324	0.114609765	0.732761585	9.039958496	0.112290738	0.709153177
9.01	0.115417843	0.755210023	9.119975586	0.112460239	0.723683178	9.060039063	0.113132792	0.721740796		9.090007324	0.113697852	0.745755114	9.059978027	0.113486682	0.750874364	9.189992676	0.114518063	0.715383536		9.030009766	0.115421587	0.739961577	9.10001709	0.114742615	0.733701775	9.049968262	0.11242494	0.710067437
9.020009766	0.115555783	0.756181424	9.129985352	0.112594332	0.724598871	9.069987793	0.113266795	0.722651246		9.10001709	0.113833748	0.746703658	9.069987793	0.11361537	0.751816765	9.200002441	0.114652138	0.716309224		9.040019531	0.115555392	0.740905573	9.110026855	0.114879575	0.734638158	9.059978027	0.112553775	0.710985506
9.030019531	0.115687514	0.757137587	9.139995117	0.112724402	0.725506933	9.079997559	0.113402151	0.723561697		9.110026855	0.113969644	0.747659821	9.079997558	0.113744735	0.752766796	9.210012207	0.114787566	0.717234912		9.050029297	0.115688508	0.741853375	9.120036621	0.115017904	0.735559315	9.069987793	0.112680596	0.711911194
9.040029297	0.115822695	0.758089941	9.150004883	0.112853802	0.726434072	9.090007324	0.113534124	0.724472147		9.120036621	0.114101463	0.748631222	9.090007324	0.113878842	0.753720643	9.219960938	0.114918932	0.718172028		9.059978027	0.115825073	0.742797371	9.130046387	0.11515144	0.736488085	9.079997559	0.112806075	0.712840692
9.049978027	0.115962013	0.759034676	9.160014648	0.112986553	0.727349765	9.10001709	0.113665419	0.725401644		9.130046387	0.114236001	0.749579767	9.099956055	0.114014303	0.754659228	9.229970703	0.115048266	0.719090098		9.069987793	0.115964396	0.743745173	9.140056152	0.115281551	0.737420662	9.090007324	0.112937594	0.713770189
9.059987793	0.116095124	0.759998458	9.169963379	0.113119305	0.728261642	9.110026855	0.113798068	0.726319713		9.140056152	0.114373256	0.750520692	9.10996582	0.114145023	0.755601628	9.239980469	0.115178278	0.720027214		9.079997559	0.116099581	0.744689169	9.150004883	0.115415087	0.738357045	9.099956055	0.113073138	0.714688258
9.069997559	0.116227546	0.760954622	9.179973145	0.113248705	0.729173519	9.120036621	0.113933425	0.727233973		9.150004883	0.114509152	0.751461618	9.119975586	0.114277775	0.756547844	9.249990234	0.115307612	0.720945283		9.090007324	0.116231318	0.745648391	9.160014648	0.115553416	0.739285815	9.10996582	0.113207341	0.715606327
9.080007324	0.116359278	0.761910785	9.18998291	0.113376093	0.730104473	9.129985352	0.114067427	0.728144423		9.160014648	0.114638933	0.752406353	9.129985351	0.114411882	0.757509321	9.26	0.115441686	0.721870971		9.10001709	0.116362364	0.746607613	9.170024414	0.115690375	0.740206973	9.119975586	0.113340201	0.716535825
9.09001709	0.116494458	0.762866948	9.199992676	0.113502811	0.731031612	9.139995117	0.114198046	0.729062493		9.170024414	0.114767355	0.753358707	9.139995117	0.114545988	0.758474614	9.270009766	0.115579824	0.72279285		9.110026855	0.11649548	0.747551609	9.18003418	0.115819117	0.741131937	9.129985352	0.113474404	0.717461513
9.100026855	0.116631018	0.763823112	9.210002441	0.113634221	0.731958751	9.150004883	0.114325958	0.729980562		9.18003418	0.114896456	0.754307251	9.150004883	0.114676708	0.759417014	9.279958496	0.115712544	0.723726156		9.119975586	0.116632045	0.748491798	9.190043945	0.115947174	0.742091158	9.139995117	0.113607264	0.718379582
9.109975586	0.116770336	0.764794513	9.220012207	0.113770996	0.732889706	9.160014648	0.114452516	0.730894821		9.190043945	0.115028955	0.755248177	9.159953613	0.11480946	0.76036323	9.289968262	0.115841878	0.724648035		9.129985352	0.116771368	0.749443407	9.200053711	0.116077971	0.743042767	9.150004883	0.113738112	0.719297651
9.119985352	0.116906896	0.765777342	9.229960938	0.113902407	0.733824475	9.170024414	0.114586519	0.731809081		9.200053711	0.115168249	0.756189103	9.169963379	0.114937471	0.761309446	9.299978027	0.115975952	0.72559277		9.139995117	0.116910692	0.750402629	9.210002441	0.116213561	0.743982957	9.160014648	0.113868288	0.720208101
9.129995117	0.117041386	0.766744933	9.239970703	0.1140365	0.734766876	9.18003418	0.114723228	0.732746197		9.210002441	0.115304145	0.757133838	9.179973144	0.115064127	0.762263293	9.309987793	0.116110027	0.726541314		9.150004883	0.117045877	0.751358044	9.220012207	0.116349151	0.744926953	9.169963379	0.113995109	0.721114742
9.140004883	0.117179325	0.767712525	9.249980469	0.114168581	0.735682568	9.18998291	0.114857231	0.733671885		9.220012207	0.115436644	0.758063335	9.18998291	0.115198234	0.763217139	9.319997559	0.116242747	0.727470812		9.160014648	0.117181062	0.752298234	9.230021973	0.11648611	0.745874755	9.179973145	0.114123944	0.722021383
9.150014648	0.117317264	0.768687735	9.259990234	0.114301333	0.736602077	9.199992676	0.11498582	0.734582336		9.230021973	0.115569822	0.758992833	9.199992676	0.115335049	0.764170986	9.330007324	0.116370727	0.728411737		9.170024414	0.117317627	0.753246036	9.240031738	0.1166217	0.746814945	9.18998291	0.114256804	0.722920405
9.160024414	0.117453824	0.769659136	9.27	0.114432744	0.737521585	9.210002441	0.115119145	0.735508024		9.240031738	0.115705718	0.759937568	9.210002441	0.11547051	0.765140094	9.34001709	0.116497352	0.729352663		9.18003418	0.117453501	0.754186226	9.250041504	0.116755236	0.747758941	9.199992676	0.114392349	0.723830856
9.169973145	0.117586246	0.770634347	9.280009766	0.114562143	0.738448724	9.220012207	0.115254502	0.736418474		9.250041504	0.115840256	0.760874684	9.219951172	0.115600553	0.766105387	9.34996582	0.116628718	0.730297398		9.18998291	0.117585928	0.755114996	9.26005127	0.116888086	0.748710549	9.210002441	0.114526551	0.724745115
9.17998291	0.117713839	0.771601938	9.290019531	0.114690872	0.739360601	9.230021973	0.115387151	0.737332734		9.26005127	0.115973434	0.761819419	9.229960937	0.115733305	0.767066864	9.359975586	0.116762115	0.731242133		9.199992676	0.117714905	0.756043766	9.27	0.117022307	0.749669771	9.220012207	0.114656057	0.725640328
9.189992676	0.11784833	0.77256953	9.299968262	0.114818931	0.740280109	9.240031738	0.115517093	0.738250803		9.27	0.116100497	0.762748916	9.239970703	0.11586538	0.768024526	9.369985352	0.116899575	0.732186868		9.210002441	0.117848021	0.756972536	9.280009766	0.117153103	0.75062138	9.229960938	0.114787575	0.726546969
9.200002441	0.11798489	0.773529502	9.309978027	0.114950342	0.741203433	9.250041504	0.115647712	0.739176491		9.280009766	0.11622756	0.763689842	9.249980469	0.115998132	0.768986004	9.379995117	0.117032972	0.733127794		9.220012207	0.117984586	0.757905113	9.290019531	0.11728253	0.751538731	9.239970703	0.114921778	0.727461229
9.210012207	0.118121449	0.774489475	9.319987793	0.115085776	0.742134387	9.259990234	0.115776977	0.740105988		9.290019531	0.116360738	0.764634577	9.259990234	0.116128852	0.769947481	9.390004883	0.117165692	0.73406872		9.230021973	0.11812115	0.758833883	9.300029297	0.11741675	0.752475114	9.249980469	0.115054638	0.728379298
9.220021973	0.11825525	0.775441829	9.329997559	0.115218527	0.743072972	9.27	0.115908272	0.741050723		9.300029297	0.116499352	0.765583121	9.27	0.116258894	0.770916589	9.400014648	0.117299767	0.734982979		9.240031738	0.118256335	0.759758847	9.310039063	0.117555079	0.75341911	9.259990234	0.115181459	0.729312604
9.230031738	0.118388361	0.776401802	9.340007324	0.115349938	0.743981034	9.280009766	0.116044982	0.741976411		9.310039063	0.11663389	0.766527856	9.280009766	0.116386905	0.771885697	9.409963379	0.117435195	0.735916286		9.249980469	0.11839152	0.760687617	9.320048828	0.117690669	0.754359299	9.27	0.115306939	0.730238292
9.239980469	0.118523542	0.777369393	9.35001709	0.115480679	0.744915804	9.290019531	0.116178985	0.74289829		9.320048828	0.116766388	0.76748021	9.289958496	0.116519657	0.772847175	9.419973145	0.117567915	0.736849593		9.259990234	0.118526016	0.761620194	9.330058594	0.11782489	0.755284263	9.280009766	0.115435773	0.73116779
9.249990234	0.118661481	0.778329366	9.35996582	0.115616783	0.745839127	9.300029297	0.116310281	0.743816359		9.329997559	0.116899567	0.768432564	9.299968262	0.116656473	0.773823914	9.42998291	0.117698604	0.737771471		9.27	0.11866396	0.762548964	9.340007324	0.117957055	0.756201614	9.289958496	0.115569976	0.732089668
9.26	0.11879942	0.779293148	9.369975586	0.115748864	0.746762451	9.310039063	0.116442253	0.744726809		9.340007324	0.117034104	0.769377299	9.309978027	0.116790579	0.774789206	9.439992676	0.117828615	0.73869335		9.280009766	0.118800524	0.763489154	9.35001709	0.118092645	0.757118965	9.299968262	0.11570552	0.733019166
9.270009766	0.118931152	0.78026074	9.379985352	0.115877593	0.747681959	9.319987793	0.116576256	0.745652497		9.35001709	0.11717	0.770325844	9.319987793	0.11692604	0.775754499	9.450002441	0.117956595	0.739615229		9.290019531	0.118932261	0.764429343	9.360026855	0.118229605	0.758036316	9.309978027	0.11583838	0.733948663
9.280019531	0.119060125	0.78123595	9.389995117	0.116004311	0.748609098	9.329997559	0.116710258	0.746593423		9.360026855	0.11730114	0.771266769	9.329997558	0.117058792	0.776708346	9.460012207	0.11809067	0.740537107		9.300029297	0.119059859	0.765380952	9.370036621	0.118362456	0.75896128	9.319987793	0.115969228	0.734874351
9.290029297	0.119195305	0.782203542	9.400004883	0.116131029	0.749536236	9.340007324	0.11683817	0.74752673		9.370036621	0.117430241	0.77223817	9.340007324	0.117192222	0.777662192	9.469960938	0.118227453	0.741466605		9.309978027	0.119195044	0.766321142	9.380046387	0.118490513	0.759897663	9.329997559	0.116099404	0.735784801
9.299978027	0.119333244	0.783171133	9.410014648	0.11626244	0.750467191	9.35001709	0.116968112	0.748460036		9.380046387	0.117555945	0.773201953	9.349956055	0.117324974	0.778627485	9.479970703	0.118362881	0.742384674		9.319987793	0.119334368	0.767257525	9.390056152	0.11861994	0.760845465	9.340007324	0.116232265	0.736695252
9.309987793	0.119469804	0.784131106	9.419963379	0.116397873	0.751398145	9.360026855	0.117096024	0.749404772		9.390056152	0.117687085	0.774161925	9.35996582	0.11745908	0.779577516	9.489980469	0.118496956	0.743306552		9.329997559	0.119473691	0.768197714	9.400004883	0.118752106	0.761778042	9.349956055	0.116366467	0.737613321
9.319997559	0.119606363	0.785098697	9.429973145	0.116530625	0.752310022	9.370036621	0.117230026	0.750315222		9.400004883	0.11782434	0.775129517	9.369975586	0.1175898	0.780531363	9.499990234	0.118628998	0.74423605		9.340007324	0.119608876	0.76914171	9.410014648	0.118889065	0.762706812	9.35996582	0.116495973	0.738527581
9.330007324	0.119740854	0.786073908	9.43998291	0.116662036	0.753244792	9.379985352	0.117365383	0.7512371		9.410014648	0.117963634	0.776089489	9.379985351	0.117715102	0.78149284	9.51	0.118764427	0.745165547		9.35001709	0.119742682	0.770078093	9.420024414	0.119028079	0.76362797	9.369975586	0.116621452	0.739434222
9.34001709	0.119876034	0.78703769	9.449992676	0.116794788	0.7541643	9.389995117	0.117500739	0.752162788		9.420024414	0.11809953	0.777049462	9.389995117	0.117849208	0.782450502	9.520009766	0.118897147	0.746098854		9.360026855	0.119882005	0.771029702	9.43003418	0.119162984	0.764568159	9.379985352	0.116750286	0.7403561
9.350026855	0.120013973	0.788020519	9.460002441	0.116926869	0.755091439	9.400004883	0.117634742	0.753099905		9.43003418	0.118235427	0.778020863	9.400004883	0.117986024	0.783396718	9.529958496	0.119027159	0.747028351		9.369975586	0.120019949	0.771981311	9.440043945	0.119298574	0.765519768	9.389995117	0.116882476	0.741289407
9.359975586	0.120151912	0.78899573	9.470012207	0.117059621	0.756014763	9.410014648	0.11776536	0.754029402		9.440043945	0.118367925	0.778984645	9.409953613	0.118123517	0.78435438	9.539968262	0.119155139	0.747954039		9.379985352	0.120153065	0.772917694	9.450053711	0.119432794	0.766475183	9.400004883	0.117016678	0.742222714
9.369985352	0.120284334	0.789948083	9.479960938	0.117189691	0.756945717	9.420024414	0.117900717	0.75495509		9.450053711	0.118502463	0.779952237	9.419963379	0.118252882	0.785308227	9.549978027	0.119284473	0.748894965		9.389995117	0.120284112	0.773857884	9.460002441	0.119569754	0.767419179	9.410014648	0.117150881	0.743144592
9.379995117	0.120414686	0.790896628	9.489970703	0.117316409	0.757876671	9.43003418	0.118033366	0.755876968		9.460002441	0.118634282	0.78091221	9.429973144	0.118385634	0.786262073	9.559987793	0.119418547	0.749824462		9.400004883	0.120415848	0.774798073	9.470012207	0.119703974	0.768366982	9.419963379	0.117285083	0.744077899
9.390004883	0.120549177	0.791852791	9.499980469	0.117443126	0.75880381	9.43998291	0.118163985	0.756798847		9.470012207	0.118761345	0.781856945	9.43998291	0.118521095	0.787212104	9.569997559	0.119556684	0.75075396		9.410014648	0.120551033	0.775742069	9.480021973	0.11983614	0.769314784	9.429973145	0.117417944	0.745015015
9.400014648	0.120689185	0.792824192	9.509990234	0.117573196	0.759727134	9.449992676	0.118292573	0.757716916		9.480021973	0.118891126	0.782805489	9.449992676	0.118656557	0.788169766	9.580007324	0.119689404	0.751691076		9.420024414	0.120691736	0.776697484	9.490031738	0.119964197	0.770247361	9.43998291	0.117553488	0.74596356
9.410024414	0.120825055	0.793795593	9.52	0.11770863	0.760642826	9.460002441	0.118423192	0.758631176		9.490031738	0.119022945	0.783750224	9.460002441	0.118787277	0.789138875	9.59001709	0.119818739	0.752632001		9.43003418	0.120825542	0.777633867	9.500041504	0.120095678	0.771191357	9.449992676	0.117686349	0.746896867
9.419973145	0.120956097	0.794747947	9.530009766	0.117844064	0.761577596	9.470012207	0.118557194	0.759560673		9.500041504	0.119158841	0.784698769	9.469951172	0.118912578	0.790111798	9.60001709	0.119951871	0.753583701		9.43998291	0.120958658	0.778566444	9.51005127	0.120234008	0.772146772	9.460002441	0.117815183	0.747833983
9.42998291	0.121089208	0.795719348	9.540019531	0.117976816	0.762497104	9.480021973	0.118693904	0.760463505		9.51005127	0.11929202	0.785643504	9.479960937	0.119040589	0.79106946	9.60996582	0.120088654	0.754509389		9.449992676	0.121093843	0.779502827	9.52	0.120373706	0.773094574	9.470012207	0.117940662	0.748755861
9.439992676	0.121228527	0.796675511	9.549968262	0.118110908	0.763424243	9.490031738	0.118827907	0.761385383		9.52	0.119425877	0.786592048	9.489970703	0.119174696	0.792034753	9.619975586	0.120222729	0.755435077		9.460002441	0.121231787	0.780431597	9.530009766	0.120507927	0.77403857	9.479960938	0.118068826	0.749670121
9.450002441	0.121369914	0.797620246	9.559978027	0.118246342	0.764351382	9.500041504	0.118960556	0.762295834		9.530009766	0.119557697	0.787540593	9.499980469	0.119311511	0.793000046	9.629985352	0.120350709	0.756372193		9.470012207	0.12137111	0.781352755	9.540019531	0.120640093	0.774990179	9.489970703	0.118200344	0.750584381
9.460012207	0.121504405	0.79857641	9.569987793	0.118379094	0.765286152	9.509990234	0.119095912	0.763213903		9.540019531	0.119693593	0.788500565	9.509990234	0.119445618	0.793961523	9.639995117	0.120478689	0.7573055		9.480021973	0.121507675	0.782292944	9.550029297	0.120774313	0.775941788	9.499980469	0.118333205	0.751487212
9.470021973	0.121635447	0.799536382	9.579997559	0.118509164	0.766217106	9.52	0.119231269	0.764131972		9.550029297	0.11982813	0.789468157	9.52	0.119579724	0.794930631	9.650004883	0.120606669	0.758231188		9.490031738	0.121636653	0.783225521	9.560039063	0.120909903	0.776893397	9.509990234	0.11846271	0.752393853
9.480031738	0.121763041	0.800503974	9.590007324	0.118634541	0.767128983	9.530009766	0.119363241	0.765061469		9.560039063	0.119960629	0.79042432	9.530009766	0.119712476	0.795892109	9.660014648	0.120739389	0.759164494		9.499980469	0.12176563	0.784161904	9.570048828	0.121044123	0.777841199	9.52	0.118594228	0.753315732
9.490031738	0.121896604	0.801464839	9.60001709	0.118762599	0.768056122	9.540019531	0.119494537	0.765990967		9.570048828	0.120092448	0.791372865	9.539958496	0.119845228	0.796868847	9.669963379	0.120877526	0.76010542		9.509990234	0.121897367	0.7851059	9.580058594	0.12117492	0.778781389	9.530009766	0.118727089	0.754233801
9.499980469	0.122034544	0.802405765	9.60996582	0.118892669	0.768979446	9.550029297	0.119619741	0.766916655		9.579997559	0.120222229	0.792321409	9.549968262	0.119978657	0.797845586	9.679973145	0.121012954	0.761046346		9.52	0.122035311	0.78604609	9.590007324	0.121304346	0.77974061	9.539958496	0.118861291	0.755140442
9.509990234	0.122172483	0.803358119	9.619975586	0.11902341	0.769918031	9.560039063	0.119747653	0.767834724		9.590007324	0.120358126	0.793277572	9.559978027	0.120111409	0.798810879	9.68998291	0.121147029	0.761972034		9.530009766	0.122173255	0.786986279	9.60001709	0.121435827	0.780692219	9.549968262	0.118995494	0.75606613
9.52	0.122306973	0.804318092	9.629985352	0.119154821	0.770841354	9.569987793	0.119881655	0.768764221		9.60001709	0.120494022	0.794241355	9.569987793	0.120240775	0.799776172	9.699992676	0.121281103	0.762901531		9.540019531	0.12230844	0.787949307	9.610026855	0.121572787	0.781632409	9.559978027	0.119127012	0.756965152
9.530009766	0.122442153	0.805270446	9.639995117	0.119286232	0.771776124	9.579997559	0.120019719	0.769701337		9.610026855	0.1206272	0.795197518	9.579997558	0.120368108	0.80074528	9.710002441	0.121417886	0.763842457		9.550029297	0.122443625	0.788912335	9.620036621	0.121712486	0.782587824	9.569987793	0.119252492	0.75789084
9.540019531	0.122577334	0.806238037	9.650004883	0.119416972	0.772703263	9.590007324	0.120153722	0.770615597		9.620036621	0.120759019	0.796146062	9.590007324	0.120498828	0.801718204	9.720012207	0.12155196	0.764771954		9.559978027	0.122580189	0.789882976	9.630046387	0.121845336	0.783543239	9.579997559	0.119379313	0.758820337
9.550029297	0.122713204	0.807205629	9.660014648	0.119551065	0.773641848	9.60001709	0.120283664	0.771552713		9.630046387	0.120893557	0.797102226	9.599956055	0.120635644	0.802683496	9.729960938	0.121681295	0.76570907		9.569987793	0.122716064	0.790842198	9.640056152	0.121977502	0.784483429	9.590007324	0.119514857	0.759734597
9.559978027	0.122849763	0.808165601	9.669963379	0.119685158	0.774576617	9.610026855	0.120416989	0.77248602		9.640056152	0.121029453	0.798039342	9.60996582	0.120771105	0.803660235	9.739970703	0.121809952	0.766646186		9.579997559	0.122851249	0.791797613	9.650004883	0.122111723	0.785423618	9.599956055	0.119647718	0.760660285
9.569987793	0.122982185	0.809140812	9.679973145	0.119817909	0.775499941	9.620036621	0.120554376	0.773419327		9.650004883	0.121165349	0.798980267	9.619975586	0.120906566	0.804636974	9.749980469	0.121937932	0.767594731		9.590007324	0.122983676	0.792756835	9.660014648	0.122248682	0.786363808	9.60996582	0.11978192	0.761593592
9.579997559	0.123112537	0.810104594	9.68998291	0.119943286	0.776449972	9.629985352	0.120686348	0.774337396		9.660014648	0.121297848	0.799921193	9.629985351	0.121039318	0.805628975	9.759990234	0.12206862	0.768543275		9.60001709	0.123114033	0.793716057	9.670024414	0.122384272	0.78731161	9.619975586	0.119911426	0.762507851
9.590007324	0.123245649	0.811068376	9.699992676	0.120070674	0.777380926	9.639995117	0.12081629	0.775251656		9.670024414	0.12142627	0.800877356	9.639995117	0.121174779	0.806605714	9.77	0.122204049	0.769472773		9.610026855	0.123249218	0.794671472	9.68003418	0.122516438	0.788267026	9.629985352	0.120044286	0.76342973
9.60001709	0.123382208	0.812043586	9.710002441	0.120202756	0.778323327	9.650004883	0.120944202	0.776169725		9.68003418	0.12155673	0.801822091	9.650004883	0.121310241	0.807578637	9.780009766	0.122338123	0.77040227		9.619975586	0.123383713	0.795638307	9.690043945	0.122644495	0.789222441	9.639995117	0.120177147	0.764351609
9.610026855	0.123521527	0.813011178	9.720012207	0.120335507	0.779242835	9.660014648	0.121072114	0.77711446		9.690043945	0.121691268	0.802755398	9.659953613	0.121441638	0.808540114	9.789958496	0.122469489	0.771343196		9.629985352	0.123520278	0.796586109	9.700053711	0.122775976	0.790181663	9.650004883	0.120310007	0.765262059
9.619975586	0.123656707	0.813967341	9.729960938	0.120468259	0.780177605	9.670024414	0.121203409	0.778040148		9.700053711	0.121827164	0.803692514	9.669963379	0.121569649	0.809513038	9.799968262	0.122601532	0.772280312		9.639995117	0.123658222	0.797507266	9.710002441	0.122914306	0.791152304	9.660014648	0.120441526	0.766191556
9.629985352	0.123790508	0.814923505	9.739970703	0.12059967	0.781112374	9.68003418	0.121340119	0.778973455		9.710002441	0.121959663	0.80463725	9.679973144	0.12169495	0.810478331	9.809978027	0.122736961	0.773206		9.650004883	0.123793407	0.798443649	9.720012207	0.123052635	0.792115332	9.669963379	0.120569689	0.767109625
9.639995117	0.123923619	0.815879668	9.749980469	0.120732422	0.782054775	9.68998291	0.121476829	0.779925809		9.720012207	0.122091482	0.805578175	9.68998291	0.121827025	0.811443624	9.819987793	0.122871035	0.774146926		9.660014648	0.123929971	0.799368613	9.730021973	0.123188225	0.79307836	9.679973145	0.120699865	0.768031504
9.650004883	0.124060179	0.816835831	9.759990234	0.120867856	0.782981914	9.699992676	0.121612185	0.780859116		9.730021973	0.122226019	0.806519101	9.699992676	0.121962486	0.812420362	9.829997559	0.123003755	0.775072614		9.670024414	0.124064467	0.800320222	9.740031738	0.123322445	0.79406042	9.68998291	0.120832726	0.768953383
9.660014648	0.124195359	0.817799613	9.77	0.121000608	0.783905237	9.710002441	0.121746188	0.781803851		9.740031738	0.122361915	0.807460026	9.710002441	0.122096592	0.813389471	9.840007324	0.123133089	0.775986873		9.68003418	0.124195513	0.801264218	9.750041504	0.12345735	0.795015835	9.699992676	0.120964915	0.769879071
9.670024414	0.124327091	0.818763395	9.780009766	0.121131348	0.784851453	9.720012207	0.121880191	0.782748586		9.750041504	0.122495094	0.808397143	9.719951172	0.122230699	0.814362394	9.85001709	0.123261746	0.776901133		9.68998291	0.12432587	0.802196795	9.76005127	0.12359431	0.79598267	9.710002441	0.121096434	0.77079714
9.679973145	0.124456064	0.819734796	9.790019531	0.121258736	0.785770961	9.730021973	0.122015547	0.783689511		9.76005127	0.122624875	0.809349497	9.729960937	0.122363451	0.815327687	9.85996582	0.123397175	0.777815393		9.699992676	0.124457607	0.803148404	9.77	0.123731269	0.796949505	9.720012207	0.12122661	0.771711399
9.68998291	0.124588485	0.820725244	9.799968262	0.121385454	0.7866981	9.740031738	0.122146166	0.784630437		9.77	0.122754655	0.810290422	9.739970703	0.122497557	0.816289164	9.869975586	0.123533958	0.778741081		9.710002441	0.124591413	0.804103819	9.780009766	0.123861381	0.797897307	9.729960938	0.121357457	0.772637087
9.699992676	0.124726424	0.821700455	9.809978027	0.121519547	0.787625239	9.750041504	0.122272724	0.785567553		9.780009766	0.122883757	0.811242776	9.749980469	0.122633019	0.817246826	9.879985352	0.123669386	0.779666769		9.720012207	0.124729357	0.805047815	9.790019531	0.123989438	0.79883369	9.739970703	0.12149166	0.773566585
9.710002441	0.124864364	0.822683284	9.819987793	0.12165498	0.788560009	9.759990234	0.122401312	0.786493241		9.790019531	0.123014897	0.812214177	9.759990234	0.122763739	0.818215934	9.889995117	0.123797366	0.780596266		9.730021973	0.124867301	0.806007037	9.800029297	0.124118865	0.799781493	9.749980469	0.121625862	0.774477035
9.720012207	0.125002303	0.823673732	9.829997559	0.12178505	0.789502409	9.77	0.122533285	0.787422739		9.800029297	0.123150793	0.81317034	9.77	0.122893781	0.819158335	9.900004883	0.123932795	0.781518145		9.740031738	0.125001796	0.806966258	9.810039063	0.124255824	0.800714069	9.759990234	0.121754697	0.775406532
9.730021973	0.125138862	0.824648942	9.840007324	0.121913109	0.790433363	9.780009766	0.122667287	0.788363664		9.810039063	0.12328533	0.814111266	9.780009766	0.123021792	0.820108366	9.910014648	0.124069578	0.782455261		9.749980469	0.12513974	0.80792548	9.820048828	0.124391414	0.801654259	9.77	0.121881518	0.776324602
9.740031738	0.125276801	0.825620343	9.85001709	0.122047202	0.791368133	9.790019531	0.122798583	0.789296971		9.820048828	0.123418509	0.81505981	9.789958496	0.123155899	0.821062213	9.919963379	0.124202298	0.783380949		9.759990234	0.125277684	0.808877089	9.830058594	0.124525634	0.802605868	9.780009766	0.12200834	0.77724648
9.749980469	0.125412671	0.826591744	9.85996582	0.122181294	0.792302903	9.800029297	0.122932586	0.790237897		9.829997559	0.123551007	0.816012164	9.799968262	0.123292714	0.822019875	9.929973145	0.124332987	0.784302827		9.77	0.125415628	0.809809665	9.840007324	0.12465917	0.80355367	9.789958496	0.122139858	0.778175978
9.759990234	0.125547852	0.827566955	9.869975586	0.122315387	0.793233857	9.810039063	0.123065911	0.791159775		9.840007324	0.123685545	0.816972137	9.809978027	0.123428176	0.822977537	9.93998291	0.124462998	0.785232325		9.780009766	0.125549434	0.810757468	9.85001709	0.12479339	0.804528117	9.799968262	0.122275402	0.779105475
9.77	0.125680273	0.828538356	9.879985352	0.122443446	0.794153365	9.819987793	0.123201268	0.792081654		9.85001709	0.123820082	0.81793211	9.819987793	0.123558896	0.823935199	9.949992676	0.124595718	0.786158013		9.790019531	0.125679791	0.81171669	9.860026855	0.12493035	0.805494952	9.809978027	0.122406921	0.780023544
9.780009766	0.125810626	0.829502138	9.889995117	0.122570834	0.795088135	9.829997559	0.12333527	0.793022579		9.860026855	0.123949863	0.818880654	9.829997558	0.123691647	0.824892861	9.960002441	0.124729115	0.787083701		9.800029297	0.125810837	0.812653073	9.870036621	0.12506594	0.806454174	9.819987793	0.122537768	0.780956851
9.790019531	0.125942357	0.830450682	9.900004883	0.122697551	0.796022904	9.840007324	0.123466566	0.793955886		9.870036621	0.124080323	0.819844436	9.840007324	0.123825754	0.825854338	9.970012207	0.12486319	0.788017008		9.809978027	0.125945333	0.813570424	9.880046387	0.125198106	0.807424815	9.829997559	0.122670629	0.781890158
9.800029297	0.126078917	0.831410655	9.910014648	0.122826951	0.796950043	9.85001709	0.123595831	0.794885384		9.880046387	0.124211463	0.820808218	9.849956055	0.123961215	0.826819631	9.979960938	0.124994555	0.788946505		9.819987793	0.126083277	0.814483968	9.890056152	0.125326163	0.808387843	9.840007324	0.122802147	0.782819655
9.809978027	0.126219615	0.832370628	9.919963379	0.122961044	0.797877182	9.860026855	0.123722389	0.795826309		9.890056152	0.124344641	0.821764382	9.85996582	0.124095322	0.827784924	9.989970703	0.12512863	0.789876002		9.829997559	0.126224669	0.815424158	9.900004883	0.125460383	0.809339452	9.849956055	0.122932324	0.783752962
9.819987793	0.126356175	0.833315363	9.929973145	0.123093796	0.798808137	9.870036621	0.123859099	0.796759616		9.900004883	0.124480537	0.822716736	9.869975586	0.124223332	0.828746401	9.999980469	0.125262704	0.7908055		9.840007324	0.126359165	0.816364347	9.910014648	0.125597343	0.81030248	9.85996582	0.123061829	0.784682459
9.829997559	0.126491355	0.834282954	9.93998291	0.123225207	0.799727645	9.879985352	0.123997839	0.797677685		9.910014648	0.124613716	0.823684327	9.879985351	0.124352698	0.829707878	10.00999023	0.125396101	0.791723569		9.85001709	0.12649297	0.817296924	9.920024414	0.125732933	0.811257895	9.869975586	0.12318865	0.785615766
9.840007324	0.126626535	0.835254355	9.949992676	0.123356617	0.800647153	9.889995117	0.124131842	0.798603373		9.920024414	0.124748253	0.824648109	9.889995117	0.124486804	0.830669356	10.02	0.125530175	0.792656876		9.860026855	0.126629535	0.818225694	9.93003418	0.125868522	0.812209504	9.879985352	0.123318827	0.786541454
9.85001709	0.126764474	0.836218137	9.960002441	0.12349071	0.801578107	9.900004883	0.124261107	0.799525252		9.93003418	0.124880752	0.825600463	9.900004883	0.12462362	0.831627018	10.03000977	0.125660187	0.793593992		9.869975586	0.126767479	0.819173496	9.940043945	0.126002743	0.8131535	9.889995117	0.123451687	0.787470951
9.860026855	0.126900344	0.837185729	9.970012207	0.123622792	0.802520507	9.910014648	0.12439511	0.800454749		9.940043945	0.12501393	0.826552817	9.909953613	0.124756372	0.83258468	10.0399585	0.125788167	0.794538727		9.879985352	0.126901974	0.820113686	9.950053711	0.126137648	0.814086077	9.900004883	0.12358589	0.788389021
9.869975586	0.127031386	0.838149511	9.979960938	0.123751521	0.803466723	9.920024414	0.124530466	0.801388056		9.950053711	0.125147108	0.82751279	9.919963379	0.124886415	0.833530895	10.04996826	0.125916147	0.795483462		9.889995117	0.127030952	0.821053875	9.960002441	0.126274607	0.81502246	9.910014648	0.123716737	0.789337565
9.879985352	0.127160359	0.839117103	9.989970703	0.123878238	0.804405308	9.93003418	0.124665822	0.802302316		9.960002441	0.125276889	0.828484191	9.929973144	0.125019844	0.834477111	10.05997803	0.126047513	0.796428197		9.900004883	0.12715993	0.822001678	9.970012207	0.126410197	0.815958843	9.919963379	0.123846913	0.790278491
9.889995117	0.127292091	0.840077075	9.999980469	0.124006967	0.80535534	9.93998291	0.124796441	0.803228004		9.970012207	0.12540735	0.829440354	9.93998291	0.125153951	0.835423327	10.06998779	0.126184296	0.797353885		9.910014648	0.127293735	0.8229609	9.980021973	0.126541679	0.816883807	9.929973145	0.123978432	0.791211798
9.900004883	0.127428651	0.841033239	10.00999023	0.124137708	0.806293925	9.949992676	0.12492503	0.804157501		9.980021973	0.125535772	0.830392708	9.949992676	0.125289412	0.836369543	10.07999756	0.126316338	0.798283383		9.920024414	0.127433059	0.823923928	9.990031738	0.126671105	0.817827803	9.93998291	0.124111292	0.792148914
9.910014648	0.127569349	0.84200083	10.02	0.124273141	0.807243956	9.960002441	0.125055648	0.80507938		9.990031738	0.12566827	0.831345062	9.960002441	0.125419454	0.837327205	10.09000732	0.126447704	0.799220499		9.93003418	0.127572382	0.824856504	10.0000415	0.126803271	0.818767992	9.949992676	0.124243482	0.793093649
9.920024414	0.127705908	0.842976041	10.03000977	0.124405893	0.808186356	9.970012207	0.125191005	0.806001258		10.0000415	0.125806205	0.832297416	9.969951172	0.125547465	0.838296313	10.10001709	0.126583133	0.800149996		9.93998291	0.127707567	0.825808113	10.01005127	0.126940231	0.819723407	9.960002441	0.124372316	0.794038384
9.929973145	0.127841089	0.843939823	10.04001953	0.124534622	0.809144018	9.980021973	0.125325007	0.806930756		10.01005127	0.125942101	0.83324596	9.979960937	0.125675476	0.839269237	10.10996582	0.126715853	0.801094731		9.949992676	0.127842752	0.826752109	10.02	0.12707719	0.820667403	9.970012207	0.124499138	0.794983119
9.93998291	0.127976269	0.844895986	10.04996826	0.124665363	0.81009405	9.990031738	0.125457657	0.807845015		10.02	0.1260746	0.834202124	9.989970703	0.125806873	0.840226899	10.11997559	0.126845187	0.802035657		9.960002441	0.127979317	0.827718944	10.03000977	0.127210041	0.821603786	9.979960938	0.124627301	0.795935473
9.949992676	0.128114208	0.845863578	10.05997803	0.124798115	0.811040265	10.0000415	0.125589629	0.808766894		10.03000977	0.126207778	0.835162096	9.999980469	0.125943689	0.841192191	10.12998535	0.126977907	0.802980392		9.970012207	0.128117261	0.828670553	10.04001953	0.127342892	0.822547782	9.989970703	0.124760161	0.796880208
9.960002441	0.128250078	0.846831169	10.06998779	0.124932207	0.811982666	10.00999023	0.125722278	0.809688772		10.04001953	0.126343675	0.836122069	10.00999023	0.126077796	0.842149853	10.13999512	0.127107241	0.803925127		9.980021973	0.128250377	0.829622161	10.0500293	0.127481221	0.823487972	9.999980469	0.124895706	0.797821133
9.970012207	0.128379051	0.847794951	10.07999756	0.125060936	0.812932697	10.02	0.125856281	0.810603032		10.0500293	0.126476853	0.837066804	10.02	0.12620987	0.843111331	10.15000488	0.127238607	0.804866053		9.990031738	0.128382803	0.83057377	10.06003906	0.12761818	0.824424355	10.00999023	0.125027224	0.798743012
9.980021973	0.128510093	0.848762543	10.09000732	0.125186313	0.813890359	10.03000977	0.125990283	0.811532529		10.06003906	0.126609352	0.838019158	10.03000977	0.126339913	0.84408807	10.16001465	0.127372681	0.805799359		9.999980469	0.128511781	0.831525379	10.07004883	0.127751716	0.825372157	10.02	0.125160085	0.799661081
9.990031738	0.128643204	0.849745372	10.10001709	0.125313031	0.814836575	10.04001953	0.126119549	0.812458217		10.07004883	0.126739812	0.838967702	10.0399585	0.126475374	0.845072439	10.16996338	0.127509464	0.806740285		10.00999023	0.128646276	0.832469375	10.08005859	0.127883197	0.826327573	10.03000977	0.125291603	0.800571532
9.999980469	0.128779764	0.850728201	10.10996582	0.125444442	0.815794237	10.0500293	0.12624746	0.813387715		10.07999756	0.126868234	0.839931484	10.04996826	0.126609481	0.846049178	10.17997314	0.127643539	0.807681211		10.02	0.12878284	0.83342479	10.09000732	0.128011254	0.827279182	10.0399585	0.125424464	0.80149341
10.00999023	0.128916324	0.85171103	10.11997559	0.125578535	0.816748083	10.06003906	0.126377402	0.814313403		10.09000732	0.127002771	0.840887648	10.05997803	0.126738846	0.847014471	10.18998291	0.127772873	0.808618327		10.03000977	0.128922164	0.834395431	10.10001709	0.128142051	0.82823079	10.04996826	0.125556653	0.802422907
10.02	0.129054263	0.852686241	10.12998535	0.125713968	0.817694299	10.06998779	0.126510052	0.815250519		10.10001709	0.127140027	0.841847621	10.06998779	0.126870243	0.847983579	10.19999268	0.127904239	0.809551634		10.04001953	0.129058728	0.835354653	10.11002686	0.128277641	0.829167173	10.05997803	0.125688172	0.803352405
10.03000977	0.129193581	0.853676689	10.13999512	0.125844709	0.8186367	10.07999756	0.126645408	0.816180016		10.11002686	0.127275923	0.842811403	10.07999756	0.126999609	0.848956503	10.21000244	0.128037636	0.81048494		10.0500293	0.129193914	0.836329101	10.12003662	0.12841597	0.830114976	10.06998779	0.125813651	0.804285712
10.04001953	0.129330141	0.854667137	10.15000488	0.12597612	0.8195791	10.09000732	0.126778734	0.817101895		10.12003662	0.127407742	0.843775185	10.09000732	0.127132361	0.849921795	10.22001221	0.128173064	0.811418247		10.05997803	0.129331858	0.837295935	10.13004639	0.12855019	0.831062778	10.07999756	0.125942485	0.805215209
10.0500293	0.129466701	0.855665204	10.16001465	0.126110212	0.820517685	10.10001709	0.126910029	0.818027583		10.13004639	0.127540241	0.844731348	10.09995605	0.127267822	0.850894719	10.22996094	0.128301722	0.812351554		10.06998779	0.129471181	0.838247544	10.14005615	0.128683041	0.832022	10.09000732	0.126076688	0.806144706
10.05997803	0.12960326	0.856663271	10.16996338	0.126244305	0.821471532	10.11002686	0.127042678	0.818949462		10.14005615	0.127676137	0.84569513	10.10996582	0.127399896	0.851867643	10.2399707	0.128429702	0.81328867		10.07999756	0.129607745	0.839206766	10.15000488	0.128816576	0.832973609	10.09995605	0.126212232	0.807085632
10.06998779	0.129732233	0.8576461	10.17997314	0.126377057	0.822421563	10.12003662	0.127178035	0.819894197		10.15000488	0.127809315	0.846658912	10.11997559	0.127532648	0.852844381	10.24998047	0.128556327	0.814229596		10.09000732	0.129738103	0.840158375	10.16001465	0.128954905	0.833925218	10.10996582	0.126346435	0.808022748
10.07999756	0.129862586	0.858636548	10.18998291	0.126502434	0.823371594	10.12998535	0.127308653	0.820823694		10.16001465	0.127939096	0.847615076	10.12998535	0.1276654	0.853817305	10.25999023	0.128690402	0.81518195		10.10001709	0.12986708	0.84111379	10.17002441	0.129087756	0.834888246	10.11997559	0.126477282	0.808971293
10.09000732	0.129996387	0.859619377	10.19999268	0.12662781	0.824310179	10.13999512	0.127439949	0.82176081		10.17002441	0.128069557	0.84856743	10.13999512	0.127797475	0.854774967	10.27	0.128828539	0.816134304		10.11002686	0.129999506	0.842073012	10.18003418	0.129217183	0.835847468	10.12998535	0.126607459	0.809916028
10.10001709	0.130130877	0.860602206	10.21000244	0.126760562	0.825248764	10.15000488	0.127569214	0.822697926		10.18003418	0.128200697	0.849508355	10.15000488	0.127932936	0.855751706	10.28000977	0.128962613	0.817079039		10.11997559	0.130135381	0.843028427	10.19004395	0.12934661	0.836791464	10.13999512	0.126741661	0.810845525
10.11002686	0.130268816	0.861585035	10.22001221	0.126897337	0.826191165	10.16001465	0.12770051	0.823631233		10.19004395	0.128332516	0.850460709	10.15995361	0.128064333	0.856736076	10.2899585	0.129095333	0.818008536		10.12998535	0.130271946	0.843983842	10.20005371	0.12948083	0.837743072	10.15000488	0.126875863	0.811771213
10.11997559	0.130405376	0.862567865	10.22996094	0.12703143	0.827137381	10.17002441	0.127832482	0.824560731		10.20005371	0.128468412	0.851435919	10.16996338	0.128189635	0.857701368	10.29996826	0.129229408	0.818949462		10.13999512	0.130405751	0.844927838	10.21000244	0.12961779	0.838698488	10.16001465	0.127004027	0.812696901
10.12998535	0.130539177	0.863543075	10.2399707	0.1271615	0.82807215	10.18003418	0.127966485	0.825486419		10.21000244	0.128602949	0.85240732	10.17997314	0.128317646	0.858662846	10.30997803	0.129364836	0.819894197		10.15000488	0.130540936	0.84587564	10.22001221	0.129754749	0.839653903	10.16996338	0.127129506	0.81361497
10.13999512	0.130673667	0.864506857	10.24998047	0.127290899	0.829029812	10.18998291	0.128100488	0.826427344		10.22001221	0.128734089	0.853367293	10.18998291	0.128453107	0.859639585	10.31998779	0.129498233	0.820846551		10.16001465	0.130675432	0.846819636	10.23002197	0.1298876	0.840601705	10.17997314	0.127256999	0.814536849
10.15000488	0.130811606	0.86546683	10.25999023	0.127424992	0.829979843	10.19999268	0.12823449	0.827372079		10.23002197	0.128868627	0.854327266	10.19999268	0.128589923	0.860616324	10.32999756	0.129628245	0.821802714		10.17002441	0.130816824	0.847771245	10.24003174	0.130021135	0.841549508	10.18998291	0.127389859	0.815466346
10.16001465	0.130949546	0.866434421	10.27	0.127561096	0.830918429	10.21000244	0.128367139	0.828313005		10.24003174	0.129003164	0.855291048	10.21000244	0.128724029	0.861615955	10.34000732	0.129756225	0.822755068		10.18003418	0.13095132	0.848719048	10.2500415	0.130156725	0.842501117	10.19999268	0.127525403	0.816388225
10.17002441	0.131081967	0.867417251	10.28000977	0.127690496	0.831860829	10.22001221	0.128500465	0.829242502		10.2500415	0.12913906	0.856266258	10.21995117	0.128856781	0.862581248	10.35001709	0.129885559	0.823699803		10.18998291	0.131085125	0.84966685	10.26005127	0.130290946	0.843456532	10.21000244	0.127659606	0.817313913
10.17997314	0.13121094	0.868384842	10.29001953	0.127814531	0.832791783	10.23002197	0.128631761	0.830172		10.26005127	0.129270879	0.85723004	10.22996094	0.128986146	0.863554171	10.35996582	0.130020988	0.82463311		10.19999268	0.131214103	0.850641298	10.27	0.130425166	0.844396721	10.22001221	0.127789111	0.818220554
10.18998291	0.131342672	0.869341005	10.29996826	0.127941249	0.833737999	10.24003174	0.128761026	0.831109116		10.27	0.129399301	0.85821287	10.2399707	0.129121608	0.864538541	10.36997559	0.130158448	0.825574035		10.21000244	0.131347219	0.851596713	10.28000977	0.130554593	0.845336911	10.22996094	0.12792063	0.819146242
10.19999268	0.131480611	0.870312406	10.30997803	0.12807266	0.834668953	10.2500415	0.128889615	0.832038613		10.28000977	0.129527723	0.85918808	10.24998047	0.129260455	0.865500018	10.37998535	0.130293876	0.82651877		10.22001221	0.131485163	0.852559741	10.29001953	0.130684019	0.846292326	10.2399707	0.128054832	0.820083358
10.21000244	0.13161855	0.87126476	10.31998779	0.128209435	0.835599908	10.25999023	0.12901888	0.832964301		10.29001953	0.129662261	0.860159481	10.25999023	0.12939253	0.866461496	10.38999512	0.130424565	0.827474934		10.23002197	0.131621728	0.853518963	10.3000293	0.13081687	0.847255354	10.24998047	0.128186351	0.821009046
10.22001221	0.131757868	0.872220924	10.32999756	0.128342186	0.836530862	10.27	0.129151529	0.833889989		10.3000293	0.129798157	0.861119454	10.27	0.129519186	0.867438234	10.40000488	0.130555931	0.828427288		10.24003174	0.131759672	0.854470571	10.31003906	0.13095383	0.848206963	10.25999023	0.128315856	0.821942353
10.23002197	0.131891669	0.873196134	10.34000732	0.128470915	0.837480893	10.28000977	0.129289592	0.834819487		10.31003906	0.129934053	0.862090855	10.28000977	0.129649229	0.868422604	10.41001465	0.130691359	0.829372023		10.24998047	0.131894857	0.85542218	10.32004883	0.131088735	0.849154766	10.27	0.128442677	0.822890897
10.24003174	0.132028229	0.874178963	10.35001709	0.128602997	0.838415663	10.29001953	0.129422241	0.835764222		10.32004883	0.13006859	0.863066065	10.2899585	0.12978469	0.869395528	10.41996338	0.130825434	0.830297711		10.25999023	0.132032801	0.856385208	10.33005859	0.131222955	0.850113987	10.28000977	0.128571512	0.823831823
10.24998047	0.132166168	0.875154174	10.35996582	0.12873709	0.839338986	10.3000293	0.129556244	0.836697529		10.32999756	0.130203127	0.864029847	10.29996826	0.129920151	0.87036082	10.42997314	0.130953414	0.831227208		10.27	0.132169365	0.857348237	10.34000732	0.131359915	0.851077015	10.2899585	0.128701017	0.824776558
10.25999023	0.132304107	0.876129384	10.36997559	0.128869841	0.840277571	10.31003906	0.129688216	0.837642264		10.34000732	0.130336985	0.864978392	10.30997803	0.130054258	0.871303221	10.43998291	0.131082748	0.832156705		10.28000977	0.13230455	0.858322684	10.35001709	0.131496874	0.852028624	10.29996826	0.128833878	0.825736531
10.27	0.132435839	0.877089357	10.37998535	0.128998571	0.841208526	10.31998779	0.129823573	0.838567952		10.35001709	0.130471523	0.865934555	10.31998779	0.130186332	0.872272329	10.44999268	0.131210728	0.833093822		10.29001953	0.132436287	0.859293325	10.36002686	0.131631095	0.852980233	10.30997803	0.128971435	0.826685075
10.28000977	0.132566191	0.878053139	10.38999512	0.129125288	0.842150926	10.32999756	0.129956222	0.839497449		10.36002686	0.13060606	0.866909765	10.32999756	0.130317729	0.873245253	10.46000244	0.131343448	0.834034747		10.3000293	0.132570092	0.860222095	10.37003662	0.131765315	0.853928035	10.31998779	0.129105638	0.827656476
10.29001953	0.132701372	0.87902454	10.40000488	0.129252006	0.843085696	10.34000732	0.130088871	0.840426946		10.37003662	0.130733123	0.867865929	10.34000732	0.130451836	0.874210545	10.47001221	0.131481585	0.834979482		10.30997803	0.132703208	0.861177511	10.38004639	0.13189885	0.854879644	10.32999756	0.129237827	0.82860502
10.3000293	0.132837931	0.879992131	10.41001465	0.129383417	0.844050989	10.35001709	0.130218136	0.841348825		10.38004639	0.130860186	0.868825901	10.34995605	0.130587297	0.875183469	10.47996094	0.131614305	0.835931836		10.31998779	0.132839773	0.862129119	10.39005615	0.132026908	0.85583506	10.34000732	0.12937203	0.829545946
10.30997803	0.13297587	0.880967342	10.41996338	0.12951751	0.845016281	10.36002686	0.130346048	0.842285941		10.39005615	0.130992005	0.869778255	10.35996582	0.130718017	0.876156392	10.4899707	0.131747025	0.836868952		10.32999756	0.132976337	0.863073115	10.40000488	0.132159758	0.856779056	10.34995605	0.12950489	0.830494491
10.31998779	0.133111051	0.881950171	10.42997314	0.129652943	0.845966312	10.37003662	0.130480051	0.843226867		10.40000488	0.131127901	0.870730609	10.36997559	0.130844673	0.877121685	10.49998047	0.1318811	0.837809878		10.34000732	0.133112902	0.864036144	10.41001465	0.132296718	0.857723052	10.35996582	0.129635066	0.831439226
10.32999756	0.133242783	0.882933	10.43998291	0.129785695	0.846908713	10.37998535	0.13061676	0.844171602		10.41001465	0.131263798	0.871682963	10.37998535	0.130973361	0.878094609	10.50999023	0.132016528	0.838754613		10.35001709	0.133246018	0.864995365	10.42002441	0.132435047	0.858670854	10.36997559	0.129759204	0.832376342
10.34000732	0.133379342	0.883915829	10.44999268	0.129918447	0.84786256	10.38999512	0.13075347	0.845104909		10.42002441	0.131396976	0.872635317	10.38999512	0.131106791	0.879071348	10.52	0.132150602	0.839706967		10.36002686	0.133381203	0.865946974	10.43003418	0.132572007	0.859607237	10.37998535	0.129886025	0.833313458
10.35001709	0.133517281	0.88489104	10.46000244	0.13005254	0.848827852	10.40000488	0.130883412	0.846034406		10.43003418	0.131529475	0.873610527	10.40000488	0.131244284	0.880044271	10.53000977	0.132279937	0.840651702		10.36997559	0.133520526	0.866910002	10.44004395	0.132704857	0.86054362	10.38999512	0.130017544	0.834242955
10.36002686	0.133652462	0.88586625	10.47001221	0.130186632	0.849774068	10.41001465	0.131016061	0.846956285		10.44004395	0.131662653	0.874593356	10.40995361	0.131377713	0.88102101	10.5399585	0.132407917	0.841600247		10.37998535	0.133655712	0.867857805	10.45005371	0.132839762	0.861487616	10.40000488	0.130151746	0.835168643
10.36997559	0.133782814	0.886864317	10.47996094	0.130316032	0.850716469	10.42002441	0.131149387	0.847889591		10.45005371	0.131798549	0.875564757	10.41996338	0.13150911	0.881990118	10.54996826	0.132535897	0.8425526		10.38999512	0.133786069	0.868809413	10.46000244	0.132975352	0.862431612	10.41001465	0.130282593	0.83610576
10.37998535	0.133913166	0.887854765	10.4899707	0.13044342	0.851674131	10.43003418	0.13128339	0.848826708		10.46000244	0.131933086	0.87652473	10.42997314	0.131643217	0.882955411	10.55997803	0.132669971	0.843512573		10.40000488	0.133915046	0.869780054	10.47001221	0.133109573	0.863383221	10.41996338	0.13041277	0.837020019
10.38999512	0.134046967	0.888829975	10.49998047	0.130570138	0.852631793	10.43998291	0.131414686	0.849748586		10.47001221	0.132061508	0.877484703	10.43998291	0.131777323	0.883947411	10.56998779	0.132806754	0.844464927		10.41001465	0.134048852	0.87073547	10.48002197	0.133238999	0.86433483	10.42997314	0.13054563	0.837957136
10.40000488	0.134184906	0.889828042	10.50999023	0.130699537	0.853555116	10.44999268	0.131541244	0.850685702		10.48002197	0.13218993	0.878440866	10.44999268	0.13191143	0.884931781	10.57999756	0.132944214	0.8454249		10.42002441	0.134186796	0.871694691	10.49003174	0.133369111	0.865286439	10.43998291	0.130681175	0.838901871
10.41001465	0.134321466	0.89081849	10.52	0.130830948	0.854505147	10.46000244	0.131670509	0.851622819		10.49003174	0.132323109	0.879408458	10.46000244	0.132040795	0.88590852	10.59000732	0.133076257	0.846377254		10.43003418	0.13432474	0.872650107	10.5000415	0.133499907	0.866241854	10.44999268	0.130815377	0.839846606
10.42002441	0.134455957	0.891808938	10.53000977	0.130965041	0.855451363	10.47001221	0.131803158	0.852571363		10.5000415	0.132459005	0.88036843	10.46995117	0.132168806	0.886900521	10.60001709	0.133210331	0.847333417		10.43998291	0.134457856	0.873601716	10.51005127	0.133635497	0.867201076	10.46000244	0.130943541	0.840787531
10.42997314	0.134586309	0.892784149	10.54001953	0.131096452	0.85640521	10.48002197	0.131939868	0.85350467		10.51005127	0.132594901	0.881328403	10.47996094	0.132296817	0.887873444	10.60996582	0.13334576	0.848278152		10.44999268	0.134590282	0.874553324	10.52	0.133775196	0.868148878	10.47001221	0.131072375	0.84170941
10.43998291	0.134722869	0.893774597	10.54996826	0.131227192	0.857351426	10.49003174	0.132073871	0.854441786		10.52	0.132728079	0.882303614	10.4899707	0.132430923	0.888850183	10.61997559	0.133481188	0.849219078		10.46000244	0.134729605	0.87550874	10.53000977	0.133912155	0.869111906	10.47996094	0.131199196	0.842631288
10.44999268	0.134862187	0.894757426	10.55997803	0.131359944	0.858286195	10.5000415	0.132205166	0.855378902		10.53000977	0.132860578	0.883286443	10.49998047	0.132567739	0.889834553	10.62998535	0.133612554	0.850171432		10.47001221	0.13486617	0.876456542	10.54001953	0.134046376	0.870078741	10.4899707	0.131334741	0.843560786
10.46000244	0.134995988	0.895728827	10.56998779	0.131495378	0.859243857	10.50999023	0.132338492	0.856323637		10.54001953	0.132995115	0.884257844	10.50999023	0.132705232	0.890818922	10.63999512	0.133737826	0.851123785		10.48002197	0.134999286	0.877404345	10.5500293	0.134177172	0.871037962	10.49998047	0.131470285	0.844486474
10.47001221	0.135129789	0.896704037	10.57999756	0.131626789	0.860197704	10.52	0.132473848	0.857268372		10.5500293	0.133129653	0.885240673	10.52	0.132840693	0.891833815	10.65000488	0.13386716	0.852079949		10.49003174	0.135131022	0.87835976	10.56003906	0.134314132	0.871997184	10.50999023	0.131603146	0.84542359
10.48002197	0.135260141	0.897686866	10.59000732	0.131754847	0.861140104	10.53000977	0.132607851	0.858216917		10.56003906	0.13326419	0.886204455	10.53000977	0.132972768	0.892818185	10.66001465	0.133998526	0.853020874		10.49998047	0.135262069	0.879296143	10.57004883	0.134449722	0.872956406	10.52	0.13173198	0.846353087
10.49003174	0.135393253	0.89870779	10.60001709	0.131880894	0.862078689	10.54001953	0.132737793	0.859169271		10.57004883	0.133393971	0.887175856	10.54000977	0.13310733	0.893794924	10.66996338	0.134133954	0.8539618		10.50999023	0.135396565	0.880243945	10.58005859	0.134580518	0.873919434	10.53000977	0.131862828	0.847274966
10.49998047	0.135531192	0.899679191	10.60996582	0.132014987	0.863032536	10.5500293	0.132864351	0.860114006		10.57999756	0.133524431	0.888151066	10.5499585	0.133239404	0.894767847	10.67997314	0.134269383	0.854891297		10.52	0.135534509	0.881187941	10.59000732	0.13471063	0.874886269	10.5399585	0.131998372	0.848200654
10.50999023	0.135667751	0.900646782	10.61997559	0.132150421	0.863959675	10.56003906	0.13299497	0.86106255		10.59000732	0.133660327	0.889122467	10.55996826	0.133372156	0.895736955	10.68998291	0.134401426	0.855843651		10.53000977	0.135672453	0.882158582	10.60001709	0.134841426	0.875853103	10.54996826	0.132132575	0.849130151
10.52	0.13580569	0.901621993	10.62998535	0.132281161	0.86489826	10.56998779	0.133128973	0.861988238		10.60001709	0.133797583	0.890105297	10.56997803	0.133498812	0.896709879	10.69999268	0.134532791	0.856796005		10.54001953	0.135807638	0.883117804	10.61002686	0.134977016	0.876812325	10.55997803	0.132264093	0.85005203
10.53000977	0.135939491	0.902589584	10.63999512	0.132411231	0.865829214	10.57999756	0.133265682	0.862936783		10.61002686	0.133927363	0.891072888	10.57998779	0.133626823	0.897682803	10.71000244	0.134665512	0.857752168		10.5500293	0.135940064	0.884077026	10.62003662	0.135113975	0.877782966	10.56998779	0.13238823	0.850981527
10.54001953	0.136076051	0.903553366	10.65000488	0.132543983	0.866763984	10.59000732	0.133401039	0.863881518		10.62003662	0.134059183	0.892013814	10.58999756	0.133759575	0.898640464	10.72001221	0.134802294	0.858712141		10.55997803	0.136075939	0.885036247	10.63004639	0.135249565	0.8787498	10.57999756	0.132518407	0.851926262
10.5500293	0.136210542	0.904524767	10.66001465	0.132678076	0.867702569	10.60001709	0.133535041	0.864826253		10.63004639	0.134195079	0.892962358	10.60000732	0.133895036	0.899617203	10.72996094	0.134931629	0.859660686		10.56998779	0.136212503	0.885991663	10.64005615	0.135385155	0.879712829	10.59000732	0.132653951	0.852859569
10.55997803	0.136345722	0.905507597	10.66996338	0.132810828	0.868633523	10.61002686	0.133667691	0.865767178		10.64005615	0.134329616	0.893910903	10.60995605	0.134029143	0.900601573	10.7399707	0.135059609	0.86061304		10.57999756	0.136347688	0.886947078	10.65000488	0.135523484	0.880687276	10.59995605	0.132788154	0.853796685
10.56998779	0.136476074	0.906498045	10.67997314	0.132941568	0.869568293	10.62003662	0.133801693	0.866711914		10.65000488	0.134464154	0.894848019	10.61996582	0.134159863	0.90156305	10.74998047	0.13518962	0.861546346		10.59000732	0.136478045	0.887898687	10.66001465	0.13565702	0.881661723	10.60996582	0.132917659	0.854718564
10.57999756	0.136605047	0.907473255	10.68998291	0.133070297	0.870499247	10.62998535	0.133937049	0.867660458		10.66001465	0.134596652	0.895800373	10.62997559	0.134292615	0.902532159	10.75999023	0.135325049	0.862494891		10.60001709	0.136607023	0.888880747	10.67002441	0.13579124	0.882643784	10.61997559	0.133046494	0.855651871
10.59000732	0.136738848	0.908433228	10.69999268	0.133199697	0.871437832	10.63999512	0.134071052	0.868601384		10.67002441	0.134725754	0.896756536	10.63998535	0.134425367	0.903508898	10.77	0.135460477	0.863447245		10.61002686	0.136742208	0.88987042	10.68003418	0.135924091	0.883625844	10.62998535	0.133180696	0.856592796
10.60001709	0.136874029	0.909408438	10.71000244	0.133331108	0.872372602	10.65000488	0.134196257	0.869542309		10.68003418	0.134852817	0.897727937	10.64999512	0.134560828	0.904478006	10.78000977	0.13559252	0.864384361		10.61997559	0.136880152	0.890841061	10.69004395	0.136052148	0.884600292	10.63999512	0.133314898	0.857533722
10.61002686	0.137013347	0.910383648	10.72001221	0.133465201	0.873299741	10.66001465	0.134320784	0.870479426		10.69004395	0.134983957	0.898691719	10.66000488	0.134696289	0.905454745	10.7899585	0.13572524	0.865321477		10.62998535	0.137018096	0.891781251	10.70005371	0.136182944	0.885570933	10.65000488	0.133445746	0.858467029
10.61997559	0.137151286	0.911336002	10.72996094	0.133597952	0.874215433	10.67002441	0.134456141	0.871416542		10.70005371	0.135121212	0.899636454	10.66995361	0.134825654	0.906431484	10.79996826	0.135859315	0.866270022		10.63999512	0.137154661	0.892740473	10.71000244	0.136317165	0.886552993	10.66001465	0.13357458	0.859404145
10.62998535	0.137290605	0.91232645	10.7399707	0.133729363	0.875142572	10.68003418	0.134593527	0.872346039		10.71000244	0.135257108	0.900600236	10.67996338	0.134953665	0.907423484	10.80997803	0.135994743	0.867218566		10.65000488	0.137292605	0.893707307	10.72001221	0.136452755	0.887535053	10.67001465	0.133701748	0.860349118
10.63999512	0.137425785	0.91330928	10.74998047	0.133860104	0.876069711	10.68998291	0.134726853	0.873271727		10.72001221	0.135388927	0.901567828	10.68997314	0.135086417	0.908407854	10.81998779	0.136128818	0.868155682		10.66001465	0.13742779	0.89465511	10.73002197	0.136588345	0.888505694	10.67996338	0.133829911	0.861278616
10.65000488	0.137560275	0.914307346	10.75999023	0.133991515	0.877015927	10.69999268	0.134858149	0.874201224		10.73002197	0.135518708	0.902520182	10.69998291	0.135221878	0.909380777	10.82999756	0.136259506	0.869096608		10.67002441	0.137563665	0.895629557	10.74003174	0.13672188	0.889472529	10.68997314	0.133961429	0.862208113
10.66001465	0.137695456	0.915282557	10.77	0.134125607	0.877935435	10.71000244	0.134990798	0.87514215		10.74003174	0.135654604	0.903483964	10.70999268	0.135355985	0.910349885	10.84000732	0.136388163	0.870029915		10.68003418	0.13769885	0.896596392	10.7500415	0.13685747	0.890435557	10.69998291	0.134093619	0.863145229
10.67002441	0.137832015	0.91624253	10.78000977	0.134253666	0.878858759	10.72001221	0.13512277	0.876079266		10.7500415	0.135790501	0.904447746	10.72000244	0.135488737	0.911322809	10.85001709	0.136518852	0.87097084		10.68998291	0.137830586	0.897570839	10.76005127	0.13699443	0.891387166	10.70999268	0.134226479	0.864078536
10.67997314	0.137960988	0.917210121	10.79001953	0.134381054	0.879782082	10.73002197	0.135255419	0.876997335		10.76005127	0.13592232	0.905422956	10.72995117	0.135619457	0.912307179	10.85996582	0.136652926	0.871896528		10.69999268	0.137961633	0.898526254	10.77	0.13713002	0.892338775	10.72000244	0.134357998	0.86502708
10.68998291	0.13809272	0.918181522	10.79996826	0.134507772	0.880720667	10.74003174	0.135386715	0.877926833		10.77	0.136050742	0.906386739	10.73996094	0.135754918	0.913272471	10.86997559	0.136789709	0.872829835		10.71000244	0.138094749	0.899474057	10.78000977	0.137260816	0.893290384	10.73001221	0.134489516	0.865971816
10.69999268	0.13822928	0.919152923	10.80997803	0.134639183	0.881659252	10.7500415	0.135517334	0.87886014		10.78000977	0.136179164	0.907335283	10.7499707	0.135890379	0.914256841	10.87998535	0.136921075	0.873782189		10.72001221	0.138234072	0.900429472	10.79001953	0.137390927	0.894253412	10.73996094	0.134623719	0.866916551
10.71000244	0.138370667	0.920128133	10.81998779	0.134773275	0.882605468	10.75999023	0.135648629	0.879801065		10.79001953	0.136313701	0.908299065	10.75998047	0.136023131	0.915241211	10.88999512	0.137051763	0.874730734		10.73002197	0.138374085	0.901388694	10.8000293	0.137523093	0.895220246	10.7499707	0.134753224	0.867857476
10.72001221	0.138508607	0.921118581	10.82999756	0.134904016	0.88356313	10.77	0.135779248	0.88074961		10.8000293	0.136449597	0.909266657	10.76999023	0.136151142	0.916210319	10.90000488	0.137185838	0.87566404		10.74003174	0.13850996	0.902336496	10.81003906	0.137660053	0.896168049	10.75998047	0.1348834	0.868802211
10.73002197	0.138641718	0.922086173	10.84000732	0.135035427	0.884528423	10.78000977	0.135913251	0.881686726		10.81003906	0.136585494	0.910234248	10.78	0.136277798	0.917167981	10.91001465	0.137321266	0.876593538		10.74998047	0.138642386	0.903284298	10.82004883	0.137798382	0.897123464	10.76999023	0.135011564	0.869743137
10.74003174	0.138776898	0.923053765	10.85001709	0.135168179	0.885486085	10.79001953	0.136049961	0.882654318		10.82004883	0.136715954	0.911182793	10.79000977	0.136414613	0.918137089	10.91996338	0.137456695	0.877534463		10.75999023	0.13878033	0.90424352	10.83005859	0.137933972	0.898082686	10.78	0.135140398	0.870680253
10.74998047	0.138914837	0.924002309	10.85996582	0.13530093	0.886439931	10.8000293	0.136183963	0.883610481		10.82999756	0.136848453	0.912150384	10.7999585	0.136553461	0.919113828	10.92997314	0.137588061	0.87847158		10.77	0.138916895	0.90518371	10.84000732	0.138066823	0.89904952	10.79000977	0.135272588	0.871636416
10.75999023	0.139051397	0.924985138	10.86997559	0.135431671	0.88740904	10.81003906	0.136316613	0.884555216		10.84000732	0.136984349	0.913098929	10.80996826	0.136684181	0.920090567	10.93998291	0.137714686	0.879404886		10.78000977	0.13905139	0.906139125	10.85001709	0.138202413	0.900020161	10.7999585	0.13540679	0.872573533
10.77	0.139181749	0.925960349	10.87998535	0.1355604	0.888374332	10.81998779	0.136451969	0.88550376		10.85001709	0.137117527	0.91407033	10.81997803	0.136812192	0.921048229	10.94999268	0.137844021	0.880342003		10.79001953	0.139182437	0.907083121	10.86002686	0.138337318	0.901002222	10.80996826	0.135540993	0.873518268
10.78000977	0.139309343	0.92693175	10.88999512	0.135689799	0.88933581	10.82999756	0.136585971	0.886467543		10.86002686	0.137248667	0.915018874	10.82998779	0.136947653	0.922002075	10.96000244	0.137978095	0.881286738		10.8000293	0.139312794	0.908015698	10.87003662	0.138472908	0.901969056	10.81997803	0.135671169	0.874447765
10.79001953	0.139441075	0.927895532	10.90000488	0.135819869	0.89027821	10.84000732	0.136717944	0.887419896		10.87003662	0.13737641	0.915971228	10.83999756	0.137083114	0.922978814	10.97001221	0.138112169	0.882242901		10.80997803	0.13944591	0.908955887	10.88004639	0.138604389	0.902932084	10.82998779	0.135801345	0.875373453
10.8000293	0.139577634	0.928878361	10.91001465	0.13595128	0.891235872	10.85001709	0.136846532	0.888364631		10.88004639	0.137503473	0.91693882	10.85000732	0.137218575	0.923940292	10.97996094	0.138244889	0.883191445		10.81998779	0.139583854	0.90990369	10.89005615	0.138736555	0.903891306	10.83999756	0.135933535	0.87630295
10.80997803	0.139718332	0.92986119	10.91996338	0.136085373	0.892193534	10.86002686	0.136975798	0.889294129		10.89005615	0.137635971	0.917898792	10.85995605	0.137351327	0.924901769	10.9899707	0.138376932	0.884124752		10.82999756	0.139723867	0.910866718	10.90000488	0.138870775	0.904831496	10.85000732	0.136065053	0.877240067
10.81998779	0.139854892	0.9308364	10.92997314	0.136216114	0.89313975	10.87003662	0.1371098	0.890242673		10.90000488	0.137773906	0.918858765	10.86996582	0.137479338	0.925878508	10.99998047	0.138508298	0.885073297		10.84000732	0.139858363	0.911822133	10.91001465	0.139007735	0.905794524	10.85995605	0.136191875	0.878173373
10.82999756	0.139990072	0.931811611	10.93998291	0.136346184	0.894093597	10.87998535	0.13724651	0.891195027		10.91001465	0.137907764	0.919818738	10.87997559	0.137608026	0.926851432	11.00999023	0.138645081	0.886021841		10.85001709	0.139990789	0.912788968	10.92002441	0.139143325	0.906761358	10.86996582	0.136319367	0.879121918
10.84000732	0.140125252	0.932786821	10.94999268	0.136477594	0.895028366	10.88999512	0.137375775	0.892132143		10.92002441	0.138042301	0.920790139	10.88998535	0.137740101	0.927812909	11.02	0.138777801	0.886970386		10.86002686	0.140128733	0.913744383	10.93003418	0.139274121	0.907724386	10.87997559	0.136446188	0.880059034
10.85001709	0.140261122	0.933750603	10.96000244	0.136609676	0.895970767	10.90000488	0.137507071	0.893061641		10.93003418	0.138176838	0.92175773	10.89999512	0.137875562	0.928766756	11.03000977	0.138907135	0.88791893		10.86997559	0.140268056	0.914695992	10.94004395	0.139406972	0.908675995	10.88998535	0.136579049	0.880992341
10.86002686	0.140397682	0.934699148	10.97001221	0.136742428	0.896905536	10.91001465	0.137643781	0.893998757		10.94004395	0.138311376	0.922732941	10.91000488	0.138009668	0.929720602	11.0399585	0.13903647	0.888867475		10.87998535	0.140401172	0.915639988	10.95005371	0.139542562	0.90963141	10.89999512	0.136715935	0.881940885
10.86997559	0.140531483	0.935674358	10.97996094	0.136872498	0.897855568	10.92002441	0.137779137	0.894932064		10.95005371	0.138447272	0.923666247	10.91995361	0.13814242	0.930693526	11.04996826	0.139166481	0.889831257		10.88999512	0.140532219	0.916599209	10.96000244	0.139680891	0.910586826	10.91000488	0.136848796	0.88288943
10.87998535	0.140661835	0.936664806	10.9899707	0.136997874	0.898801783	10.93003418	0.13791314	0.895853942		10.96000244	0.13858045	0.924622411	10.92996338	0.138271786	0.931685526	11.05997803	0.13930191	0.89078742		10.90000488	0.140661197	0.91758127	10.97001221	0.139816481	0.911549854	10.92001465	0.136981656	0.883849403
10.88999512	0.140792188	0.937670492	10.99998047	0.137124592	0.899770892	10.93998291	0.138042405	0.89678344		10.97001221	0.138708872	0.925590002	10.93997314	0.138407247	0.932647004	11.06998779	0.139437338	0.891724536		10.91001465	0.140794313	0.918555717	10.98002197	0.139944538	0.912512882	10.92996338	0.137114517	0.884809375
10.90000488	0.140928747	0.938645702	11.00999023	0.137254662	0.900709477	10.94999268	0.138170993	0.897724365		10.98002197	0.138837294	0.926542356	10.94998291	0.138539999	0.933616112	11.07999756	0.139570058	0.892661652		10.92002441	0.140932257	0.919530165	10.99003174	0.140073965	0.91347591	10.93997314	0.137246706	0.885750301
10.91001465	0.141066687	0.93963615	11.02	0.137391437	0.901648062	10.96000244	0.138298905	0.8986691		10.99003174	0.138971831	0.927487091	10.95999268	0.138672751	0.934577589	11.09000732	0.139700747	0.893614006		10.93003418	0.14107158	0.920493193	11.0000415	0.140206131	0.914450358	10.94998291	0.137378225	0.886714083
10.92002441	0.141206005	0.940626598	11.03000977	0.13752687	0.902598093	10.97001221	0.138431554	0.89958336		11.0000415	0.139107728	0.928439445	10.97000244	0.138803471	0.935546697	11.10001709	0.139833467	0.894554932		10.93998291	0.141208144	0.92146764	11.01005127	0.140340351	0.915424805	10.95999268	0.137511085	0.887670246
10.92997314	0.141342565	0.941617046	11.04001953	0.137658281	0.903536678	10.98002197	0.138568264	0.900505239		11.01005127	0.139244983	0.929395608	10.97995117	0.138931482	0.936523436	11.10996582	0.13996551	0.895484429		10.94999268	0.141346088	0.922415443	11.02	0.140475941	0.916399253	10.97000244	0.137637906	0.888618791
10.93998291	0.141480504	0.942607494	11.04996826	0.137789022	0.904490525	10.99003174	0.138702267	0.901404261		11.02	0.13937952	0.930355581	10.98996094	0.139064233	0.937507806	11.11997559	0.14009823	0.896417736		10.96000244	0.141484032	0.923378471	11.03000977	0.140610161	0.917369894	10.98001221	0.137764728	0.889582573
10.94999268	0.141618443	0.943597943	11.05997803	0.137921774	0.90542911	11.0000415	0.138832885	0.902329949		11.03000977	0.139512698	0.931300316	10.9999707	0.139199695	0.938492176	11.12998535	0.140228241	0.897362471		10.97001221	0.141620597	0.924337692	11.04001953	0.140743697	0.918344341	10.98996094	0.13789893	0.890527308
10.96000244	0.141755003	0.944588391	11.06998779	0.138054525	0.90637151	11.00999023	0.138964181	0.903255637		11.04001953	0.139645197	0.932237432	11.00998047	0.139335156	0.939468914	11.13999512	0.140357576	0.898326253		10.98002197	0.141755782	0.925296914	11.0500293	0.140879287	0.919326401	10.9999707	0.138033133	0.891472043
10.97001221	0.141886734	0.945578839	11.07999756	0.138185936	0.907310095	11.02	0.139098184	0.904185134		11.0500293	0.139779734	0.933197405	11.01999023	0.139465198	0.940438023	11.15000488	0.140485556	0.899278607		10.99003174	0.141886139	0.926248523	11.06003906	0.141016246	0.920308462	11.00998047	0.138167335	0.892409159
10.98002197	0.142016397	0.946561668	11.09000732	0.138317347	0.908256311	11.03000977	0.13923151	0.905114632		11.06003906	0.139911554	0.934161187	11.03	0.139597273	0.941384238	11.16001465	0.14061963	0.900219533		10.99998047	0.142017876	0.927192519	11.07004883	0.141150466	0.921290522	11.01999023	0.138297512	0.893334847
10.99003174	0.142146749	0.947521641	11.10001709	0.138442724	0.909191081	11.04001953	0.139362805	0.906055557		11.07004883	0.140039976	0.935109732	11.04000977	0.139730025	0.942357162	11.16996338	0.140755058	0.901156649		11.00999023	0.142150302	0.928151741	11.08005859	0.141279893	0.922261163	11.03	0.13842903	0.894279582
10.99998047	0.14228124	0.948496851	11.10996582	0.138572123	0.910137296	11.0500293	0.139493424	0.906981245		11.07999756	0.140167039	0.936058276	11.0499585	0.139864132	0.94332627	11.17997314	0.140890487	0.902101384		11.02	0.142285487	0.929110962	11.09000732	0.14140932	0.92323561	11.04000977	0.13856189	0.895231936
11.00999023	0.142419179	0.949472061	11.11997559	0.138706216	0.911091143	11.06003906	0.139623366	0.907914552		11.09000732	0.140300217	0.937033487	11.05996826	0.139993497	0.944299194	11.18998291	0.141024561	0.9030385		11.03000977	0.142423431	0.930070184	11.10001709	0.14154354	0.924198639	11.0499585	0.13869408	0.896169052
11.02	0.142555739	0.95045489	11.12998535	0.13884165	0.912029728	11.06998779	0.139753985	0.908855478		11.10001709	0.140438831	0.938008697	11.06997803	0.140121508	0.945272117	11.19999268	0.14115999	0.903967998		11.04001953	0.142556547	0.931025599	11.11002686	0.14167913	0.925154054	11.05996826	0.138822914	0.897117597
11.03000977	0.14268954	0.95143772	11.13999512	0.138974402	0.912964498	11.07999756	0.139889341	0.909788784		11.11002686	0.140573368	0.93896486	11.07998779	0.14025155	0.946245041	11.21000244	0.141294064	0.904924161		11.0500293	0.142691732	0.932000047	11.12003662	0.141817459	0.926117082	11.06997803	0.138949736	0.898050904
11.04001953	0.142822651	0.952420549	11.15000488	0.139105813	0.913899267	11.09000732	0.140024697	0.910737329		11.12003662	0.140706547	0.939917214	11.08999756	0.14038227	0.94722941	11.22001221	0.141426107	0.905872706		11.05997803	0.142829676	0.932966881	11.13004639	0.14195031	0.927087723	11.07998779	0.139076557	0.898999448
11.0500293	0.142959211	0.953426235	11.16001465	0.139235212	0.914860745	11.10001709	0.140155993	0.911670636		11.13004639	0.140842443	0.940892424	11.10000732	0.140517732	0.948206149	11.22996094	0.141557473	0.90682125		11.06998779	0.142966241	0.933941329	11.14005615	0.142083846	0.928046945	11.08999756	0.139210759	0.899970849
11.05997803	0.14309715	0.95443192	11.16996338	0.139367964	0.915814591	11.11002686	0.140289996	0.912600133		11.14005615	0.140978339	0.941867635	11.10995605	0.140655225	0.949179073	11.2399707	0.141685453	0.907739319		11.07999756	0.143099356	0.93491197	11.15000488	0.142219436	0.92900236	11.10000732	0.139346304	0.900923203
11.06998779	0.143233709	0.955407131	11.17997314	0.139498034	0.916753176	11.12003662	0.140422645	0.913552487		11.15000488	0.141109479	0.942819989	11.11996582	0.140790686	0.950155812	11.24998047	0.141815464	0.908653579		11.09000732	0.143233162	0.935874998	11.16001465	0.142355025	0.929953969	11.10995605	0.139477822	0.901894604
11.07999756	0.143362682	0.956382341	11.18998291	0.139624752	0.917691762	11.12998535	0.140554617	0.914497222		11.16001465	0.141239939	0.943779961	11.12997559	0.140921406	0.951140181	11.25999023	0.141949539	0.909586886		11.10001709	0.143364899	0.936826607	11.17002441	0.142487876	0.930916997	11.11996582	0.139607999	0.902843149
11.09000732	0.143496483	0.957372789	11.19999268	0.139753481	0.918630347	11.13999512	0.140682529	0.915434338		11.17002441	0.14136972	0.944755172	11.13998535	0.141056867	0.952113105	11.27	0.142086322	0.910520192		11.11002686	0.143501463	0.937778216	11.18003418	0.142617303	0.931891444	11.12997559	0.139738846	0.903784074
11.10001709	0.143634422	0.958355618	11.21000244	0.13988288	0.919584193	11.15000488	0.140812471	0.916375264		11.18003418	0.141498142	0.94574562	11.14999512	0.141190973	0.953078398	11.28000977	0.142223104	0.911457309		11.11997559	0.143639407	0.938726018	11.19004395	0.142748099	0.93284686	11.13998535	0.139874391	0.904725
11.11002686	0.143770982	0.959327019	11.22001221	0.140018314	0.920530409	11.16001465	0.140939029	0.917308571		11.19004395	0.14163132	0.946709402	11.16000488	0.141322371	0.954047506	11.2899585	0.142355824	0.912390616		11.12998535	0.143777351	0.939681433	11.20005371	0.142878211	0.933821307	11.14999512	0.140007251	0.905658307
11.11997559	0.143906852	0.960309848	11.22996094	0.140151066	0.921472809	11.17002441	0.141073031	0.918257115		11.20005371	0.141767217	0.947673184	11.16995361	0.141450382	0.955012799	11.29996826	0.142487867	0.91333916		11.13999512	0.143911157	0.940640655	11.21000244	0.14301517	0.934803368	11.16000488	0.140137428	0.906595423
11.12998535	0.144042032	0.961300297	11.2399707	0.140283818	0.922411395	11.18003418	0.141208388	0.91920566		11.21000244	0.141905831	0.948656013	11.17996338	0.141579747	0.955970461	11.30997803	0.142620587	0.914283895		11.15000488	0.144042893	0.941584651	11.22001221	0.1431535	0.935762589	11.17001465	0.140261565	0.907543967
11.13999512	0.144178592	0.962290745	11.24998047	0.140416569	0.923365241	11.18998291	0.141343744	0.920146585		11.22001221	0.142039009	0.949631224	11.18997314	0.141712499	0.956931938	11.31998779	0.142754662	0.915224821		11.16001465	0.144180837	0.942547679	11.23002197	0.143289089	0.936725617	11.17996338	0.140389728	0.908481083
11.15000488	0.144316531	0.963262146	11.25999023	0.14054731	0.924315272	11.19999268	0.141477747	0.921087511		11.23002197	0.142173546	0.950614053	11.19998291	0.141849315	0.9578896	11.32999756	0.14288535	0.916154318		11.17002441	0.144318781	0.943506901	11.24003174	0.143423995	0.937692452	11.18997314	0.140522589	0.90941439
11.16001465	0.144453091	0.964237356	11.27	0.140680062	0.925257673	11.21000244	0.141613103	0.922024627		11.24003174	0.142308084	0.951596882	11.20999268	0.141984776	0.958866339	11.34000732	0.143011976	0.917087625		11.18003418	0.144456725	0.94445851	11.2500415	0.143560954	0.93865548	11.19998291	0.140656791	0.910347697
11.17002441	0.144586202	0.965220185	11.28000977	0.140808791	0.926215335	11.22001221	0.141747106	0.922946506		11.2500415	0.142440582	0.952594949	11.22000244	0.142117528	0.959827816	11.35001709	0.143140633	0.918036169		11.19003418	0.144589022	0.945429567	11.26005127	0.143696544	0.939610895	11.20999268	0.140792336	0.911288623
11.17997314	0.144717244	0.966203014	11.29001953	0.140934168	0.927180628	11.23002197	0.141882462	0.923879812		11.26005127	0.142573761	0.953577778	11.22995117	0.142249602	0.960785478	11.35996582	0.143274708	0.918977095		11.19998291	0.144719379	0.946396402	11.27	0.143829395	0.940562504	11.22000244	0.14092788	0.912244786
11.18998291	0.144850355	0.967178225	11.29996826	0.141062226	0.928142105	11.24003174	0.142013081	0.924813119		11.27	0.142702183	0.954552989	11.23996094	0.142385064	0.961750771	11.36997559	0.14341149	0.919925639		11.20999268	0.144853875	0.947367043	11.28000977	0.143961561	0.941510307	11.23001221	0.141060741	0.913204759
11.19999268	0.144988294	0.968161054	11.30997803	0.141196319	0.929073059	11.2500415	0.142138285	0.925734998		11.28000977	0.142831284	0.955516771	11.2499707	0.142520525	0.962735141	11.37998535	0.143545565	0.920874184		11.22000244	0.144993888	0.948330071	11.29001953	0.144089618	0.942480948	11.23996094	0.141192259	0.91417235
11.21000244	0.145127613	0.969159121	11.31998779	0.141330412	0.930038352	11.25999023	0.14226755	0.926664495		11.29001953	0.142962424	0.956491981	11.25998047	0.142651922	0.96371951	11.38999512	0.143677608	0.921830347		11.23001221	0.145128383	0.949293099	11.3000293	0.144221099	0.943432556	11.2499707	0.141325119	0.915128514
11.22001221	0.145261414	0.970134331	11.32999756	0.141464504	0.931015091	11.27	0.142401553	0.927586374		11.3000293	0.143095602	0.95747481	11.26999023	0.142777224	0.964692434	11.40000488	0.143808973	0.922797939		11.24002197	0.145262189	0.950248514	11.31003906	0.144359428	0.944384165	11.25998047	0.141454625	0.916092296
11.23002197	0.145394525	0.971090494	11.34000732	0.141598597	0.931999461	11.28000977	0.142540293	0.928500634		11.31003906	0.143228101	0.958450021	11.28	0.14290388	0.965665358	11.41001465	0.143945756	0.923746483		11.25003174	0.145397374	0.95120393	11.32004883	0.144499127	0.945358613	11.26999023	0.141582117	0.917056078
11.24003174	0.145529705	0.972073324	11.35001709	0.141731349	0.932957123	11.29001953	0.14267565	0.929452987		11.32004883	0.143362638	0.959425231	11.29000977	0.143037986	0.966619204	11.41996338	0.144079831	0.924698837		11.25998047	0.145531869	0.952151732	11.33005859	0.144634717	0.946329254	11.28	0.141710281	0.918000813
11.24998047	0.145669024	0.973048534	11.35996582	0.141865442	0.933903338	11.3000293	0.142806268	0.930397722		11.32999756	0.143497176	0.960392823	11.2999585	0.143176157	0.967580681	11.42997314	0.144210519	0.925647382		11.26999023	0.145669813	0.953103341	11.34000732	0.144768937	0.947303701	11.29000977	0.141840457	0.918949357
11.25999023	0.145804204	0.974019935	11.36997559	0.141998194	0.934857185	11.31003906	0.142938918	0.931319601		11.34000732	0.143633072	0.961364224	11.30996826	0.143310263	0.968530713	11.43998291	0.144339176	0.926614973		11.28	0.145803619	0.954062562	11.35001709	0.144903157	0.948262923	11.2999585	0.141974659	0.919901711
11.27	0.145934556	0.974968479	11.37998535	0.142127593	0.935807216	11.31998779	0.14307292	0.932233861		11.35001709	0.143770327	0.962331815	11.31997803	0.14344166	0.969507452	11.44999268	0.144468511	0.927578755		11.29000977	0.145932597	0.955002752	11.36002686	0.145036693	0.94923737	11.30996826	0.142106849	0.920857875
11.28000977	0.146063529	0.975951309	11.38999512	0.142254981	0.936745801	11.32999756	0.143208276	0.93315193		11.36002686	0.143902146	0.963291788	11.32998779	0.14357509	0.970499452	11.46000244	0.144599199	0.928550156		11.30001953	0.146064333	0.955958167	11.37003662	0.145173653	0.950208011	11.31997803	0.142237025	0.921810228
11.29001953	0.146195951	0.976956994	11.40000488	0.142380358	0.937688202	11.34000732	0.143338895	0.934081427		11.37003662	0.144031927	0.964266998	11.33999756	0.143709196	0.971476191	11.47001221	0.144733274	0.929525367		11.3100293	0.146199518	0.956925002	11.38004639	0.145303079	0.95117104	11.32998779	0.142368544	0.922751154
11.3000293	0.146332511	0.977939824	11.41001465	0.142509758	0.938645864	11.35001709	0.1434641	0.935026162		11.38004639	0.144161029	0.96523459	11.35000732	0.143843303	0.972422407	11.47996094	0.144870056	0.930492958		11.31997803	0.146337462	0.957884224	11.39005615	0.145431821	0.952141681	11.33999756	0.142500733	0.923684461
11.30997803	0.146468381	0.978915034	11.41996338	0.142642509	0.939588264	11.36002686	0.143590658	0.93595185		11.39005615	0.144293527	0.966194562	11.35995605	0.1439747	0.973383884	11.4899707	0.145005485	0.931452931		11.32998779	0.146474027	0.95882822	11.40000488	0.145562618	0.953108515	11.35000732	0.142633594	0.924629196
11.31998779	0.146603561	0.979897863	11.42997314	0.142776602	0.940523034	11.37003662	0.143723307	0.936877538		11.40000488	0.144429424	0.967150726	11.36996582	0.144104065	0.974360623	11.49998047	0.145140914	0.932405285		11.33999756	0.146607143	0.959791248	11.41001465	0.145699577	0.95407535	11.35995605	0.14276377	0.925566312
11.32999756	0.14674012	0.980888311	11.43998291	0.142906672	0.941446357	11.37998535	0.14386137	0.937822273		11.41001465	0.14456532	0.968114508	11.37997559	0.144232076	0.975344993	11.50999023	0.145274988	0.933365257		11.35000732	0.146743707	0.960754276	11.42002441	0.145836537	0.955030765	11.36996582	0.142891933	0.926499619
11.34000732	0.146879439	0.98187114	11.44999268	0.143040765	0.942392573	11.38999512	0.14399808	0.938736533		11.42002441	0.144697139	0.969089718	11.38998535	0.144363474	0.976321732	11.52	0.145407708	0.93432523		11.36001709	0.146881651	0.961736336	11.43003418	0.145972127	0.955967148	11.37997559	0.143019426	0.927440545
11.35001709	0.147014619	0.98285397	11.46000244	0.143173517	0.943350235	11.40000488	0.144132083	0.93966603		11.43003418	0.144831676	0.9700535	11.39999512	0.144498935	0.977313732	11.53000977	0.145539074	0.935285203		11.37002686	0.147014077	0.962706977	11.44004395	0.146106347	0.956911144	11.38998535	0.143151615	0.928373851
11.36002686	0.147146351	0.983867274	11.47001221	0.143305598	0.944296451	11.41001465	0.144263379	0.940606956		11.44004395	0.144968932	0.971013473	11.41000488	0.144634396	0.978336256	11.5399585	0.145665699	0.936245176		11.37997559	0.147147193	0.963673812	11.45005371	0.146239882	0.957862753	11.39999512	0.143285818	0.929314777
11.36997559	0.147278773	0.984895816	11.47996094	0.143434327	0.945246482	11.42002441	0.144398735	0.941563119		11.45005371	0.145103469	0.971984874	11.41995361	0.144771212	0.979312995	11.54996826	0.145795034	0.937220386		11.38998535	0.147282378	0.964655872	11.46000244	0.146375472	0.958806749	11.41000488	0.14342002	0.930248084
11.37998535	0.147410504	0.985893883	11.4899707	0.143561045	0.946204144	11.43003418	0.144532738	0.942504045		11.46000244	0.145234609	0.972956275	11.42996338	0.144906673	0.980289734	11.55997803	0.145926399	0.938180359		11.39999512	0.147414115	0.96563032	11.47001221	0.146509693	0.959754551	11.42001465	0.143550197	0.9311852
11.38999512	0.147544305	0.986876712	11.49998047	0.143689103	0.947169437	11.43998291	0.144662003	0.94344878		11.47001221	0.145363031	0.973912438	11.43997314	0.145040779	0.981266473	11.56998779	0.146059797	0.939128903		11.41000488	0.147547921	0.966581928	11.48002197	0.146643228	0.960721386	11.42996338	0.143681715	0.932122316
11.40000488	0.147682244	0.98786716	11.50999023	0.143825208	0.94813473	11.44999268	0.144788561	0.944382087		11.48002197	0.14549485	0.97488003	11.44998291	0.145174886	0.982258473	11.57999756	0.146193871	0.940085066		11.42001465	0.147685864	0.967552569	11.49003174	0.14677334	0.961680608	11.43997314	0.14381726	0.933059433
11.41001465	0.147820183	0.988865227	11.52	0.143960641	0.949080946	11.46000244	0.144916472	0.94534206		11.49003174	0.145629387	0.975851431	11.45999268	0.145305606	0.983250473	11.59000732	0.146326591	0.941045039		11.43002441	0.147823808	0.968527017	11.5000415	0.146902767	0.962651249	11.44998291	0.14395012	0.934004168
11.42002441	0.147954674	0.989840438	11.53000977	0.144090041	0.950027161	11.47001221	0.145050475	0.946309651		11.5000415	0.145765284	0.976826641	11.47000244	0.145432262	0.984227212	11.60001709	0.146460665	0.941993584		11.44003418	0.147958994	0.969482432	11.51005127	0.147038356	0.96361047	11.45999268	0.144079625	0.934941284
11.42997314	0.148087095	0.990838505	11.54001953	0.144222793	0.951000085	11.48002197	0.145185831	0.947269624		11.51005127	0.145898462	0.977790423	11.47995117	0.14556095	0.985211582	11.60996582	0.146596094	0.942945938		11.44998291	0.14809073	0.970449267	11.52	0.147178055	0.964577305	11.47000244	0.14420846	0.9358784
11.43998291	0.148223655	0.991828953	11.54996826	0.144355544	0.951957747	11.49003174	0.145321188	0.948218168		11.52	0.14603232	0.978746587	11.48996094	0.145688961	0.986211213	11.61997559	0.146728814	0.943898291		11.45999268	0.148227295	0.971393263	11.53000977	0.147316384	0.965551752	11.48001221	0.144335281	0.936823135
11.44999268	0.148359525	0.992834638	11.55997803	0.144486955	0.952900147	11.5000415	0.145456544	0.949174332		11.53000977	0.146165498	0.979706559	11.4999707	0.145825777	0.987203214	11.62998535	0.146860857	0.944862074		11.47000244	0.148363859	0.972341065	11.54001953	0.147450605	0.966522393	11.48996094	0.144468142	0.93776787
11.46000244	0.148494705	0.993809849	11.56998779	0.144619707	0.953853994	11.50999023	0.1455919	0.950130495		11.54001953	0.146300035	0.980666532	11.50998047	0.145959883	0.988172322	11.63999512	0.146990868	0.945829665		11.48001221	0.148495596	0.973315513	11.5500293	0.147586195	0.967489228	11.4999707	0.144603686	0.938701177
11.47001221	0.148623678	0.99478125	11.57999756	0.144751789	0.954823102	11.52	0.145725903	0.951082849		11.5500293	0.146435931	0.981630314	11.51999023	0.146092635	0.989164322	11.65000488	0.147117494	0.946766781		11.49002197	0.148627332	0.974286154	11.56003906	0.147723154	0.968463675	11.50998047	0.144736547	0.939634484
11.48002197	0.148754031	0.995764079	11.59000732	0.144879177	0.955776949	11.53000977	0.145859906	0.952042822		11.56003906	0.146565712	0.982594096	11.53	0.14622471	0.990156323	11.66001465	0.147252923	0.947707707		11.50003174	0.148757	0.975249182	11.57004883	0.147858744	0.969438123	11.51999023	0.144866052	0.940563981
11.49003174	0.148887832	0.996746908	11.60001709	0.145007235	0.956704088	11.54001953	0.145990524	0.953002794		11.57004883	0.146691416	0.983565497	11.54000977	0.146360171	0.991148323	11.66996338	0.147388351	0.948656251		11.50998047	0.148890115	0.976223629	11.58005859	0.147988171	0.970393538	11.53	0.144998912	0.94148586
11.49998047	0.149024391	0.997729737	11.60996582	0.145139987	0.957646488	11.5500293	0.146119113	0.953966576		11.57999756	0.146820518	0.98452547	11.5499585	0.146495632	0.992132693	11.67997314	0.14752378	0.949616224		11.51999023	0.149029439	0.977186657	11.59000732	0.148116228	0.971333728	11.54000977	0.145134457	0.942415357
11.50999023	0.149162331	0.998720185	11.61997559	0.145275421	0.95860415	11.56003906	0.146245671	0.954899883		11.59000732	0.146954375	0.985496871	11.55996826	0.146627029	0.993124693	11.68998291	0.147655823	0.950564769		11.53	0.149168762	0.978104008	11.60001709	0.148249079	0.972289143	11.5499585	0.145267317	0.943344854
11.52	0.14930027	0.999725871	11.62998535	0.145406832	0.959554181	11.56998779	0.14637629	0.955848428		11.60001709	0.14709231	0.986468272	11.56997803	0.146757749	0.994116694	11.69999268	0.147787188	0.951517123		11.54000977	0.149305327	0.978949037	11.61002686	0.148383984	0.973252171	11.55996826	0.145395481	0.944274352
11.53000977	0.14943545	1.000716319	11.63999512	0.14553489	0.960488951	11.57999756	0.146511646	0.956793163		11.61002686	0.147224809	0.987443482	11.57998779	0.146884405	0.995093433	11.71000244	0.147923971	0.952465667		11.55001953	0.149439132	0.979683679	11.62003662	0.148519574	0.97420378	11.56997803	0.145522973	0.945211468
11.54001953	0.14957132	1.001706767	11.65000488	0.145668983	0.961431351	11.59000732	0.146647002	0.957741707		11.62003662	0.147355269	0.988418693	11.58999756	0.147017157	0.996070172	11.72001221	0.1480594	0.953437068		11.5600293	0.149570869	0.980288902	11.63004639	0.148652424	0.975170614	11.57998779	0.145649794	0.946156203
11.5500293	0.14970788	1.002681978	11.66001465	0.145803076	0.962389013	11.60001709	0.146778298	0.958690252		11.63004639	0.147486409	0.989393903	11.60000732	0.147153973	0.997043095	11.72996094	0.14819212	0.954389422		11.56997803	0.149689501	0.980743771	11.64005615	0.148788014	0.976129836	11.58999756	0.145782655	0.947104748
11.55997803	0.149844439	1.003680044	11.66996338	0.145935828	0.963339045	11.61002686	0.146910947	0.959627368		11.64005615	0.147623664	0.990369113	11.60995605	0.14728808	0.998012203	11.7399707	0.1483201	0.955322729		11.62997559	0.149967286	0.979954887	11.65000488	0.148924974	0.977100477	11.60000732	0.145913502	0.948041864
11.56998779	0.14997824	1.004670492	11.67997314	0.146067239	0.964273814	11.62003662	0.147046303	0.960579722		11.65000488	0.147759561	0.991340514	11.61996582	0.147422186	0.998981312	11.74998047	0.148450111	0.956271273		11.63998535	0.149979183	0.979410567	11.66001465	0.149058509	0.978059699	11.60995605	0.146047705	0.948982789
11.57999756	0.150109972	1.005653322	11.68998291	0.146192615	0.965231476	11.62998535	0.147179629	0.961535885		11.66001465	0.14789138	0.992323344	11.62997559	0.147554938	0.99995042	11.75999023	0.14858554	0.957223627		11.63998535	0.149979183	0.979410567	11.67002441	0.14919273	0.978973243	11.61996582	0.146179223	0.949923715
11.59000732	0.150241704	1.006636151	11.69999268	0.146319333	0.966173877	11.63999512	0.147310925	0.962473001		11.67002441	0.148018443	0.993306173	11.63998535	0.147690399	1.000934789	11.77	0.148720969	0.95817979		11.64999512	0.149985132	0.978812957	11.68003418	0.14932695	0.979803046	11.62997559	0.146312084	0.950883688
11.60001709	0.150379643	1.007611361	11.71000244	0.146449403	0.967101016	11.65000488	0.14744222	0.963421546		11.68003418	0.148148224	0.994289002	11.64999512	0.147824506	1.00192679	11.78000977	0.148851657	0.959120716		11.66000488	0.149988106	0.97821154	11.69004395	0.149456377	0.980526269	11.63998535	0.146444944	0.951836042
11.61002686	0.150519651	1.008571334	11.72001221	0.146584837	0.968024339	11.66001465	0.147570132	0.964362471		11.69004395	0.148282761	0.995252784	11.66000488	0.14795658	1.002903529	11.7899585	0.148979637	0.960065451		11.67001465	0.149991081	0.977621543	11.70005371	0.149584434	0.981089621	11.64999512	0.146576463	0.952769349
11.61997559	0.150655521	1.009535116	11.72996094	0.146717588	0.968966739	11.67002441	0.147702781	0.965291969		11.70005371	0.148420016	0.996201329	11.66995361	0.148084591	1.003872637	11.79996826	0.149115066	0.960991139		11.68002441	0.149995521	0.977042964	11.71000244	0.149703589	0.981489297	11.66000488	0.146704626	0.953714084
11.62998535	0.150790701	1.010498898	11.7399707	0.146846988	0.969893878	11.68003418	0.147839491	0.966229085		11.71000244	0.148554554	0.997165111	11.67996338	0.148215989	1.004845561	11.80997803	0.149251849	0.961863495		11.69003418	0.149997019	0.976494838	11.77	0.149969205	0.980629994	11.67001465	0.146831447	0.954658819
11.63999512	0.150924502	1.011458871	11.74998047	0.146975717	0.970840094	11.68998291	0.147974847	0.967177629		11.72001221	0.148685014	0.998128893	11.68997314	0.148350095	1.005822299	11.81998779	0.149385923	0.962625378		11.69998291	0.149997019	0.975965743	11.78000977	0.149976566	0.980059029	11.67996338	0.146961624	0.955584507
11.65000488	0.151061062	1.012422653	11.75999023	0.14710981	0.971782495	11.69999268	0.148105466	0.968114746		11.73002197	0.148817513	0.999100294	11.69998291	0.148485556	1.006799038	11.82999756	0.149512549	0.963280598		11.70999268	0.149998495	0.9754671	11.78000977	0.149976566	0.980059029	11.68997314	0.147095826	0.956514004
11.66001465	0.151196932	1.013390245	11.77	0.147243903	0.972717264	11.71000244	0.148238115	0.969059481		11.74003174	0.14895205	1.000067885	11.70999268	0.148618308	1.007783408	11.84000732	0.149632403	0.963791059		11.72000244	0.149998506	0.974979876	11.79001953	0.149983928	0.979461419	11.69998291	0.147228687	0.957458739
11.67002441	0.151329353	1.014342598	11.78000977	0.147374643	0.97366348	11.72001221	0.148373471	0.970011835		11.7500415	0.149085228	1.001012621	11.72000244	0.148747674	1.008767778	11.85996582	0.149814555	0.964327235		11.73001221	0.149998506	0.974519298	11.8000293	0.149988336	0.978860002	11.70999268	0.147360876	0.958399665
11.67997314	0.151458326	1.015313999	11.79001953	0.147502031	0.974602065	11.73002197	0.148510181	0.970937523		11.76005127	0.149216368	1.001896405	11.72995117	0.148880425	1.009744517	11.90000488	0.149961664	0.963572078		11.74002197	0.149999983	0.974060622	11.81003906	0.149991289	0.978266198	11.72000244	0.147491052	0.959332971
11.68998291	0.151591438	1.01628921	11.79996826	0.147628749	0.975555912	11.74003174	0.148641477	0.971878448		11.77	0.14934547	1.002696382	11.73996094	0.149015887	1.010705994	11.91001465	0.14997326	0.963086377		11.75003174	0.149999983	0.973628592	11.82004883	0.149992766	0.977706652	11.73001221	0.147621229	0.960251041
11.69999268	0.151731446	1.017279658	11.80997803	0.147761501	0.976505943	11.7500415	0.148768035	0.972807946		11.78000977	0.149473891	1.003389696	11.7499707	0.149152702	1.011614056	11.91996338	0.149982063	0.962541631		11.75998047	0.149999983	0.973204174	11.83005859	0.149994243	0.977154719	11.73996094	0.147753418	0.961180538
11.71000244	0.151869385	1.018285344	11.81998779	0.147896934	0.977455974	11.75999023	0.148898654	0.973752681		11.79001953	0.149600954	1.003938252	11.75998047	0.149283422	1.012461072	11.92997314	0.149989342	0.961974028		11.76999023	0.149999983	0.972789273	11.84000732	0.149997174	0.976629431	11.7499707	0.147886279	0.962136701
11.72001221	0.152003875	1.019275792	11.82999756	0.148027675	0.978417452	11.77	0.14903401	0.974697416		11.81003906	0.149805478	1.004526806	11.76999023	0.149408724	1.013216518	11.92997314	0.149989342	0.961974028		11.78	0.150001459	0.972387694	11.85001709	0.150000128	0.976115562	11.75998047	0.148013771	0.963100483
11.73002197	0.152137676	1.020273858	11.84000732	0.148157745	0.97938656	11.78000977	0.149168013	0.975642151		11.85001709	0.149959211	1.003809208	11.78	0.14953538	1.013830796	11.93998291	0.149992262	0.961402615		11.80001953	0.15000147	0.971635923	11.86002686	0.150000138	0.975616919	11.76999023	0.14813925	0.964041409
11.74003174	0.152274236	1.021264306	11.85001709	0.148289156	0.980325145	11.79001953	0.149300662	0.976586886		11.86002686	0.149970932	1.003306365	11.79000977	0.149656618	1.01429055	11.94999268	0.149995161	0.96085406		11.81997803	0.15000147	0.970908894	11.87003662	0.150000138	0.975141115	11.78	0.148267414	0.964989954
11.74998047	0.152412175	1.022247136	11.85996582	0.148419896	0.981271361	11.8000293	0.149431281	0.97753543		11.87003662	0.149979723	1.002719715	11.80996826	0.149840168	1.014694981	11.96000244	0.149998081	0.96033217		11.83999756	0.15000147	0.970223735	11.88004639	0.150000138	0.974688149	11.79000977	0.148401616	0.965953736
11.75999023	0.152548735	1.023237584	11.86997559	0.148552648	0.982221392	11.81003906	0.14956393	0.978487784		11.87003662	0.149979723	1.002719715	11.83999756	0.149953955	1.014149619	11.96000244	0.149998081	0.96033217		11.86001709	0.15000147	0.969565222	11.89005615	0.150000138	0.974242796	11.7999585	0.148537161	0.966887043
11.77	0.152680466	1.024243269	11.87998535	0.148681377	0.983167608	11.81998779	0.14970064	0.979417282		11.88004639	0.149984118	1.002114018	11.85000732	0.149968517	1.013689865	11.97001221	0.149999542	0.959829327		11.87997559	0.15000147	0.968954289	11.90000488	0.150000138	0.973816475	11.80996826	0.148670021	0.967835587
11.78000977	0.152810819	1.025233717	11.88999512	0.148809436	0.984110008	11.82999756	0.149833289	0.980362017		11.89005615	0.149988513	1.001500702	11.85995605	0.149978761	1.01314808	11.97996094	0.149999552	0.959330293		11.89999512	0.15000147	0.968343356	11.91001465	0.150000138	0.973397767	11.81997803	0.148802882	0.968780322
11.79001953	0.152941171	1.026224166	11.90000488	0.148936153	0.985063855	11.84000732	0.1499612	0.981314371		11.90000488	0.149991423	1.000898814	11.86996582	0.149984603	1.012556695	11.9899707	0.150001002	0.958838879		11.92001465	0.15000147	0.967772391	11.92002441	0.150000138	0.972979059	11.82998779	0.148935742	0.969725057
11.8000293	0.153077731	1.027214614	11.91001465	0.149066223	0.986025332	11.85001709	0.150089112	0.982262915		11.90000488	0.149991423	1.000898814	11.87997559	0.149988984	1.011934787	11.99998047	0.150001002	0.958368416		11.94003418	0.15000147	0.967214748	11.94004395	0.150000138	0.972200643	11.83999756	0.14906659	0.970643126
11.80997803	0.153217049	1.028205062	11.91996338	0.149201657	0.986982994	11.86002686	0.150219054	0.983211459		11.91001465	0.149994353	1.000327402	11.87997559	0.149988984	1.011934787	12.00999023	0.150001002	0.957918905		11.95999268	0.15000147	0.966691363	11.96000244	0.150000138	0.971490743	11.85000732	0.149198108	0.971507864
11.81998779	0.153354989	1.02919551	11.92997314	0.149334409	0.987925395	11.87003662	0.150351026	0.984160004		11.92002441	0.149995818	0.999771227	11.88998535	0.149991905	1.01132051	12.02	0.150002451	0.957478917		11.98001221	0.15000147	0.966175591	11.98002197	0.150000138	0.970803681	11.85995605	0.149329626	0.972288794
11.82999756	0.153491548	1.030193577	11.93998291	0.149468502	0.98886398	11.87998535	0.150488413	0.985112358		11.93003418	0.149997272	0.999249337	11.89999512	0.149994805	1.010740571	12.03000977	0.150002462	0.957054168		12.00003174	0.15000147	0.965702642	12.0000415	0.150000138	0.970148975	11.86996582	0.149456448	0.972985917
11.84000732	0.153626728	1.031191643	11.94999268	0.149601253	0.989814011	11.88999512	0.150621739	0.986053283		11.94004395	0.149997283	0.998742685	11.91000488	0.149997726	1.010168263	12.0399585	0.150002462	0.956652274		12.01999023	0.15000147	0.965228741	12.02	0.150000138	0.969543751	11.87997559	0.149577901	0.973545901
11.85001709	0.153764668	1.032197329	11.96000244	0.149734005	0.990756411	11.90000488	0.150753034	0.987001828		11.95005371	0.149998738	0.998239842	11.91000488	0.149997726	1.010168263	12.04996826	0.150003911	0.956252286		12.04000977	0.15000147	0.964759597	12.04001953	0.150000138	0.968951851	11.89999512	0.149789941	0.974176359
11.86002686	0.153902607	1.033210634	11.97001221	0.149866087	0.991698812	11.91001465	0.150885684	0.987950372		11.96000244	0.149998748	0.997752237	11.91995361	0.149997726	1.009603586	12.06998779	0.150003922	0.955488498		12.0600293	0.15000147	0.964301874	12.06003906	0.150000138	0.96836566	11.93997314	0.149957526	0.973648993
11.86997559	0.154034338	1.0342087	11.97996094	0.149997498	0.992645028	11.92002441	0.15102104	0.988910345		11.97001221	0.149998748	0.997287488	11.92996338	0.150000626	1.009057986	12.09000732	0.150003922	0.954781851		12.07998779	0.15000147	0.96386794	12.08005859	0.149998672	0.967794694	11.94998291	0.149969101	0.973195673
11.87998535	0.154165381	1.035214386	11.9899707	0.150124215	0.993591243	11.93003418	0.151153012	0.98985889		11.98002197	0.149998748	0.996828454	11.93997314	0.150000647	1.008542908	12.10996582	0.150003922	0.954099966		12.10000732	0.15000147	0.963442571	12.10001709	0.149998662	0.967275116	11.95999268	0.149977741	0.972662355
11.88999512	0.154295733	1.036212453	11.99998047	0.150249592	0.994537459	11.93998291	0.151284308	0.990807434		11.99003174	0.149998748	0.996388466	11.94998291	0.150002097	1.008046908	12.12998535	0.150002472	0.953448556		12.12002686	0.150002957	0.963017202	12.12003662	0.149998662	0.966765054	11.95999268	0.149977741	0.972662355
11.90000488	0.154428844	1.037187663	12.00999023	0.150382344	0.995472229	11.94999268	0.151412219	0.991759788		12.0000415	0.150000203	0.995967526	11.95999268	0.150002097	1.007554723	12.15000488	0.150002462	0.952827621		12.14999512	0.150002957	0.962450043	12.14005615	0.149997185	0.96628354	11.97000244	0.149983528	0.972079514
11.91001465	0.154568852	1.038159064	12.02	0.150519789	0.996410814	11.96000244	0.151543515	0.992727379		12.01005127	0.150000203	0.995561823	11.97000244	0.150002097	1.007072077	12.16996338	0.150002462	0.952214305		12.18002441	0.15000147	0.961897158	12.16001465	0.149997185	0.965811542	11.98001221	0.149987848	0.971492864
11.92002441	0.154703343	1.039149512	12.03000977	0.150655223	0.997353214	11.97001221	0.151675487	0.993679733		12.02	0.150000203	0.995167549	11.97995117	0.150002097	1.006619954	12.18998291	0.150002462	0.951644797		12.20999268	0.15000147	0.961346177	12.18003418	0.149997185	0.965348108	11.98996094	0.149989305	0.970913833
11.92997314	0.154838523	1.040155198	12.04001953	0.150784622	0.99829943	11.98002197	0.151812874	0.994635897		12.03000977	0.150000203	0.994765655	11.98996094	0.150002097	1.006173553	12.21000244	0.150002462	0.951130526		12.24002197	0.15000147	0.960795195	12.20005371	0.149997185	0.964877062	11.9999707	0.149992178	0.970361468
11.93998291	0.154973704	1.041145646	12.04996826	0.150914692	0.999245646	11.99003174	0.1519462	0.995588251		12.04001953	0.150000203	0.994373285	11.9999707	0.150003547	1.005730969	12.22996094	0.150002462	0.950642921		12.26999023	0.15000147	0.960268004	12.22001221	0.149997185	0.964436467	12.00998047	0.149993635	0.969828149
11.94999268	0.155109573	1.042128475	12.05997803	0.151047444	1.000184231	12.0000415	0.152077495	0.996532986		12.06003906	0.150000203	0.99365902	12.00998047	0.150005007	1.005311276	12.24998047	0.150002462	0.950167697		12.30001953	0.15000147	0.95978078	12.24003174	0.149997185	0.96400063	12.01999023	0.149995082	0.96930245
11.96000244	0.155246133	1.043111305	12.06998779	0.151182878	1.00111137	12.00999023	0.152208791	0.997477721		12.07999756	0.150000203	0.992980944	12.03	0.150005018	1.004544383	12.27	0.150002462	0.949681996		12.32998779	0.15000147	0.959311637	12.26005127	0.149997185	0.963587632	12.03	0.149995082	0.968799607
11.97001221	0.155379934	1.044086515	12.07999756	0.151314288	1.002061401	12.02	0.152344147	0.998407218		12.10001709	0.150000203	0.992340962	12.0499585	0.150003568	1.003796568	12.2899585	0.150002462	0.948988682		12.36001709	0.15000147	0.958884364	12.29001953	0.149997185	0.963017618	12.04000977	0.149995082	0.968308193
11.98002197	0.155513045	1.045061725	12.09000732	0.151437654	1.002999986	12.03000977	0.152477473	0.999348144		12.12003662	0.150000203	0.991718123	12.06997803	0.150003557	1.003090721	12.29996826	0.149999563	0.948474411		12.38998535	0.15000147	0.958457092	12.32004883	0.149998662	0.962471395	12.0499585	0.149996518	0.967828206
11.99003174	0.155646846	1.046044555	12.10001709	0.15156169	1.003942387	12.04001953	0.152606062	1.000304307		12.14005615	0.150000203	0.991139092	12.08999756	0.150003557	1.002407767	12.30997803	0.149980687	0.947800145		12.42001465	0.149999993	0.958038384	12.35001709	0.149998662	0.961938494	12.05996826	0.149996529	0.967359648
11.99998047	0.155782026	1.04705024	12.10996582	0.151693101	1.004896233	12.0500293	0.152733973	1.001252851		12.16001465	0.149998748	0.990581012	12.10995605	0.150003557	1.001774413	12.31998779	0.149944291	0.946954455		12.44998291	0.149999983	0.957611112	12.38004639	0.149997185	0.961411302	12.06997803	0.149996529	0.966910137
12.00999023	0.155919966	1.048040688	12.11997559	0.151829875	1.005838634	12.06003906	0.152861885	1.002186158		12.18003418	0.149998748	0.990036266	12.12997559	0.150002107	1.001160136	12.32999756	0.149886057	0.945903056		12.48001221	0.149998506	0.957193356	12.41001465	0.149998651	0.960883159	12.07998779	0.149996529	0.96646634
12.02	0.156056525	1.049015899	12.12998535	0.151963968	1.006781034	12.06998779	0.152994534	1.003123274		12.20005371	0.149998748	0.989501043	12.14999512	0.150002097	1.00058592	12.34000732	0.149806154	0.944653568		12.50998047	0.149998506	0.956787019	12.44004395	0.149997185	0.960375	12.08999756	0.149996529	0.966049209
12.03000977	0.156191016	1.04998349	12.13999512	0.152095379	1.007734881	12.07999756	0.153132597	1.004048962		12.22001221	0.149998748	0.988996295	12.16995361	0.150002097	1.000072751	12.35001709	0.149701197	0.94320599		12.54000977	0.149998506	0.956387343	12.47001221	0.149997185	0.959897293	12.10000732	0.149996529	0.965637792
12.04001953	0.156327575	1.050951082	12.15000488	0.152228131	1.008673466	12.09000732	0.153267954	1.004997507		12.24003174	0.149998748	0.9885125	12.18997314	0.150002097	0.999586289	12.35996582	0.149584728	0.941522228		12.56997803	0.149998506	0.955990522	12.5000415	0.149997185	0.959417682	12.10995605	0.149996529	0.965241613
12.0500293	0.156462756	1.051926292	12.16001465	0.152360883	1.009619682	12.10001709	0.153401956	1.005938433		12.26005127	0.149997294	0.988027751	12.20999268	0.150002097	0.999081704	12.36997559	0.149465551	0.939663233		12.61001709	0.149998506	0.955486645	12.53000977	0.149997185	0.958967571	12.12997559	0.149996529	0.964487349
12.05997803	0.156600695	1.05291674	12.16996338	0.152493634	1.010569713	12.11002686	0.153534606	1.006875549		12.28000977	0.149997283	0.98756586	12.22995117	0.150002097	0.998568535	12.37998535	0.149341634	0.937651862		12.64999512	0.149998506	0.955065558	12.56003906	0.149997185	0.958577411	12.14999512	0.149996529	0.963771179
12.06998779	0.156735185	1.053891951	12.17997314	0.152623034	1.011500667	12.12003662	0.153668608	1.007812665		12.3000293	0.149997283	0.987121111	12.2499707	0.150000647	0.997973334	12.38999512	0.149210945	0.935503351		12.69003418	0.149998506	0.954633528	12.59000732	0.149997185	0.958175832	12.17001465	0.149996529	0.963091198
12.07999756	0.156866228	1.054863352	12.18998291	0.152749752	1.012450698	12.12998535	0.153801934	1.008753591		12.32004883	0.149998738	0.986683028	12.25998047	0.150000647	0.997566996	12.40000488	0.149078225	0.933278653		12.73001221	0.149997019	0.954203401	12.63004639	0.149997185	0.957666721	12.18997314	0.149996529	0.962453121
12.09000732	0.156997959	1.055830943	12.19999268	0.15287714	1.013389283	12.13999512	0.153935937	1.009664041		12.34000732	0.149998748	0.986219231	12.26999023	0.149996287	0.997032841	12.41001465	0.148944151	0.931008241		12.76999023	0.149997019	0.953810862	12.66001465	0.149998662	0.957252772	12.20999268	0.149995082	0.961828377
12.10001709	0.157137278	1.056806153	12.21000244	0.15300788	1.014339315	12.15000488	0.154062495	1.010589729		12.36002686	0.149998748	0.985584964	12.28	0.149978846	0.996334626	12.41996338	0.148811431	0.928737829		12.8100293	0.149998506	0.95339596	12.70005371	0.149998662	0.956785056	12.23001221	0.149995082	0.961234108
12.11002686	0.157275217	1.057788983	12.22001221	0.153141973	1.015293161	12.16001465	0.154191083	1.011515417		12.37003662	0.149995839	0.985097359	12.29000977	0.149945319	0.995430379	12.42997314	0.148677356	0.926467418		12.85000732	0.149998506	0.952966785	12.74003174	0.149998662	0.956296405	12.2499707	0.149993635	0.960672219
12.11997559	0.157409018	1.058764193	12.22996094	0.153276066	1.016247008	12.17002441	0.15432644	1.012448724		12.38004639	0.149978343	0.98443452	12.2999585	0.149887071	0.994339179	12.43998291	0.148545313	0.924227481		12.88998535	0.149998506	0.952573295	12.78000977	0.149997185	0.955837729	12.26999023	0.149995082	0.96014652
12.12998535	0.157542129	1.059739403	12.2399707	0.153408817	1.017200854	12.18003418	0.15446315	1.013382031		12.39005615	0.14994182	0.983585021	12.30996826	0.149805794	0.993034317	12.44999268	0.148412593	0.922002783		12.94003418	0.149998506	0.952111289	12.82004883	0.149997185	0.955378578	12.29000977	0.149995082	0.959639868
12.13999512	0.157680068	1.060714614	12.24998047	0.15354291	1.018166147	12.18998291	0.154595122	1.014303909		12.40000488	0.149885084	0.982526003	12.31997803	0.149702167	0.991515793	12.46000244	0.148281228	0.919839035		12.99002197	0.149998506	0.951648807	12.86002686	0.149995719	0.954963677	12.30996826	0.149995082	0.959137025
12.15000488	0.157818007	1.061689824	12.25999023	0.153674321	1.019135255	12.19999268	0.154726417	1.015225788		12.41001465	0.149801508	0.981253658	12.32998779	0.149584315	0.989775977	12.47001221	0.148149185	0.917690524		13.04000977	0.149998506	0.951224389	12.90000488	0.149995719	0.954518799	12.32998779	0.149995082	0.958664657
12.16001465	0.157953187	1.062653606	12.27	0.153807073	1.020111994	12.21000244	0.154861774	1.016170523		12.42002441	0.149694829	0.979775605	12.33999756	0.149460369	0.987822499	12.47996094	0.148019173	0.915587727		13.08999756	0.149998506	0.950809012	12.94004395	0.149997185	0.954101043	12.35000732	0.149995082	0.958212289
12.17002441	0.158084919	1.063644054	12.28000977	0.153938484	1.021088733	12.22001221	0.15499713	1.017107639		12.43003418	0.149579997	0.978076606	12.35000732	0.149337099	0.985685882	12.4899707	0.147885776	0.913530643		13.13998535	0.149998506	0.950384594	12.98002197	0.149997185	0.953696609	12.36996582	0.149995082	0.95778373
12.17997314	0.158214582	1.064634502	12.29001953	0.154065202	1.022061657	12.23002197	0.155131133	1.018044755		12.44004395	0.149457011	0.976187136	12.35995605	0.149211797	0.983381389	12.49998047	0.147750348	0.911519271		13.19998291	0.149998506	0.949914024	13.03000977	0.149997185	0.953237458	12.38998535	0.149995082	0.957356123
12.18998291	0.158346314	1.065640188	12.30001953	0.154192265	1.023025161	12.24003174	0.155260398	1.019008537		12.45005371	0.149328589	0.974084338	12.36996582	0.149081755	0.980985326	12.50999023	0.147614919	0.909523137		13.25003174	0.149998506	0.949507211	13.08005859	0.149998651	0.952764033	12.42001465	0.149995082	0.956775187
12.19999268	0.158482873	1.066623017	12.30996826	0.154321664	1.023986638	12.2500415	0.155386956	1.019953272		12.46000244	0.149204244	0.97185964	12.37997559	0.148949003	0.978558741	12.52	0.147482199	0.907572717		13.30001953	0.149998506	0.949113721	13.12003662	0.149998662	0.952373873	12.43997314	0.149995082	0.95637996
12.21000244	0.158620812	1.067605846	12.31997803	0.154453075	1.024955747	12.25999023	0.155515544	1.020909436		12.47001221	0.149079899	0.969528277	12.38998535	0.148812187	0.976132155	12.53000977	0.147354219	0.905637534		13.35000732	0.149998506	0.948719279	13.17002441	0.149998662	0.951912819	12.47000244	0.149995082	0.955807596
12.22001221	0.158757372	1.068596295	12.32998779	0.154585827	1.02592867	12.27	0.155647517	1.021854171		12.48002197	0.14894672	0.967181677	12.39999512	0.148676726	0.973690307	12.5399585	0.147221499	0.903755682		13.39999512	0.149998506	0.948301523	13.22001221	0.149998662	0.951486498	12.4999707	0.149995082	0.955268563
12.23002197	0.158889104	1.069571505	12.33999756	0.154717909	1.026901594	12.28000977	0.155784227	1.022795096		12.49003174	0.148810824	0.964804602	12.41000488	0.148546006	0.97124846	12.54996826	0.147087425	0.90188145		13.44998291	0.149998506	0.947888524	13.27	0.149995719	0.951068742	12.53	0.149995082	0.954741912
12.24003174	0.159024284	1.070554334	12.35000732	0.15485066	1.027851625	12.29001953	0.155919583	1.023743641		12.5000415	0.148673569	0.962412289	12.41995361	0.148414608	0.968852397	12.55997803	0.146954705	0.900037693		13.50998047	0.149997019	0.947448881	13.32004883	0.149995719	0.950641469	12.55996826	0.149995082	0.95423145
12.24998047	0.159163603	1.07156002	12.36001709	0.154983412	1.028801656	12.3000293	0.156050878	1.024699804		12.51005127	0.14854107	0.960065689	12.42996338	0.148282534	0.966471596	12.56998779	0.14682537	0.898201555		13.56997803	0.149997019	0.947058484	13.37003662	0.149997185	0.950231326	12.58999756	0.149995082	0.953737178
12.25999023	0.159298783	1.072558087	12.36996582	0.155116164	1.029751687	12.31003906	0.156184881	1.02563692		12.52	0.148407892	0.957734327	12.43997314	0.148147073	0.964121318	12.57999756	0.146698745	0.896395892		13.63998535	0.149998495	0.946616699	13.42002441	0.149997185	0.949835932	12.61996582	0.149995082	0.953257192
12.27	0.159430515	1.073540916	12.37997559	0.155247575	1.030697903	12.31998779	0.156320237	1.026581655		12.53000977	0.148274713	0.95543344	12.44998291	0.148014321	0.961832086	12.59000732	0.146566025	0.894597847		13.70999268	0.149998506	0.946179435	13.47001221	0.149997185	0.949444821	12.64999512	0.149995082	0.952788634
12.28000977	0.159560867	1.074531364	12.38998535	0.155375634	1.03165175	12.32999756	0.156452887	1.0275302		12.54001953	0.148140176	0.95314779	12.45999268	0.147884278	0.959573378	12.60001709	0.146429242	0.892799803		13.78	0.149998506	0.945769767	13.52	0.149997185	0.949028492	12.67996338	0.149995082	0.952339123
12.29001953	0.159694668	1.075506574	12.39999512	0.15550101	1.032613227	12.34000732	0.156583505	1.028467316		12.5500293	0.148007677	0.950923092	12.47000244	0.147752203	0.957360454	12.60996582	0.146292459	0.891039853		13.85000732	0.149998506	0.945333455	13.57004883	0.149998662	0.948626913	12.70999268	0.149995082	0.951916278
12.3000293	0.159831228	1.076489404	12.41000488	0.155633762	1.033574704	12.35001709	0.156711417	1.029408242		12.56003906	0.147875858	0.948728868	12.47995117	0.147618097	0.955162791	12.61997559	0.146159739	0.889257047		13.91000488	0.149998506	0.944935682	13.63004639	0.149997185	0.948222004	12.73996094	0.149995082	0.951473433
12.30997803	0.159969167	1.077472233	12.42001465	0.155767855	1.034524736	12.36002686	0.156837975	1.030356786		12.57004883	0.147747436	0.946580358	12.48996094	0.147482636	0.953026175	12.62998535	0.14602905	0.887504716		13.99002197	0.149997019	0.944515309	13.69004395	0.149997185	0.947794731	12.76999023	0.149995082	0.951063921
12.31998779	0.160103657	1.078455062	12.42996338	0.155901948	1.035482398	12.37003662	0.156971978	1.031301521		12.57999756	0.147615617	0.944462323	12.4999707	0.147348529	0.95090482	12.63999512	0.145897684	0.885744766		14.0600293	0.149997019	0.944120629	13.7500415	0.149997185	0.947382209	12.7999585	0.149995082	0.950639171
12.32999756	0.160238838	1.079453129	12.43997314	0.1560347	1.036424798	12.37998535	0.157108688	1.032253875		12.59000732	0.14748108	0.942390001	12.50998047	0.147217809	0.94882925	12.65000488	0.145766319	0.884000053		14.13998535	0.149998506	0.943684554	13.82004883	0.149997185	0.946948989	12.82998779	0.149995082	0.950227754
12.34000732	0.160374018	1.080443577	12.44998291	0.156164099	1.037390091	12.38999512	0.157246074	1.033217657		12.60001709	0.147347222	0.940348154	12.51999023	0.147087767	0.946753679	12.66001465	0.14563089	0.882270579		14.20999268	0.149998506	0.943281072	13.89004639	0.149997185	0.946501792	12.85995605	0.149995082	0.949815385
12.35001709	0.160510578	1.081418787	12.45999268	0.156298192	1.038347753	12.40000488	0.1573794	1.034166202		12.61002686	0.147209287	0.938321545	12.53	0.146955015	0.944723894	12.66996338	0.145500201	0.880556342		14.30001953	0.149998506	0.94286284	13.96005371	0.149997185	0.946087843	12.88998535	0.149995082	0.949415396
12.36002686	0.160645068	1.082393998	12.47000244	0.156434296	1.039290153	12.41001465	0.157513403	1.035122365		12.62003662	0.147079506	0.936355887	12.54000977	0.146824295	0.94270937	12.67997314	0.145372221	0.878849724		14.38998535	0.149998506	0.942448533	14.03	0.149998651	0.94565486	12.92996338	0.149995082	0.948933505
12.36997559	0.16077749	1.083369208	12.48001221	0.156565036	1.040244	12.42002441	0.157648759	1.036086147		12.63004639	0.146946328	0.934390228	12.5499585	0.146690188	0.940694846	12.68998291	0.145240856	0.877120249		14.47000244	0.149997019	0.942057184	14.09005859	0.149997185	0.945264701	12.97000244	0.149995082	0.948490184
12.37998535	0.160907842	1.084352037	12.48996094	0.156693765	1.041197846	12.43003418	0.157782762	1.037038501		12.64005615	0.146813829	0.932455045	12.55996826	0.146560823	0.938741368	12.69999268	0.145102719	0.875436487		14.5600293	0.149998506	0.941654178	14.17001465	0.149997185	0.94484409	13.00998047	0.149995082	0.948040197
12.38999512	0.161038195	1.085350104	12.4999707	0.156820483	1.042151693	12.43998291	0.157914057	1.037979427		12.65000488	0.146680651	0.9305351	12.56997803	0.14643078	0.936772629	12.71000244	0.14496729	0.873760344		14.64999512	0.149998506	0.941259736	14.25003174	0.149997185	0.944408015	13.0499585	0.149995082	0.947585924
12.40000488	0.161174754	1.086340552	12.50998047	0.156951894	1.043101724	12.44999268	0.158040615	1.03893559		12.66001465	0.14655087	0.928653249	12.57998779	0.146298705	0.934826781	12.72001221	0.144833216	0.87209182		14.74002197	0.149998506	0.940847452	14.32003906	0.149998662	0.943998347	13.08999756	0.149995082	0.947184031
12.41001465	0.161314073	1.087331	12.51999023	0.157085987	1.044059386	12.46000244	0.158169881	1.039887944		12.67002441	0.14642041	0.926794254	12.58999756	0.146161212	0.932896196	12.72996094	0.144697787	0.870430915		14.82998779	0.149998506	0.940444921	14.40005615	0.149997185	0.943592486	13.12997559	0.149995082	0.946765472
12.42002441	0.161452012	1.088313829	12.53	0.157216727	1.045017048	12.47001221	0.158301176	1.040847917		12.68003418	0.14628927	0.924942878	12.60000732	0.146025751	0.93095798	12.7399707	0.144568453	0.868777629		14.94003418	0.149997019	0.940027641	14.49002197	0.149997185	0.943170448	13.17001465	0.149995082	0.946366911
12.42997314	0.161588572	1.089296659	12.54000977	0.157346797	1.045986156	12.48002197	0.158435179	1.041796461		12.69004395	0.146153373	0.92310674	12.60995605	0.145893677	0.929050286	12.74998047	0.144437087	0.86713958		15.03	0.149998506	0.939615832	14.58004883	0.149998651	0.94276649	13.20999268	0.149995082	0.945965494
12.43998291	0.161723752	1.090279488	12.55001953	0.15748089	1.046924741	12.49003174	0.158568505	1.042741196		12.70005371	0.14601408	0.921285839	12.61996582	0.145764988	0.927165486	12.75999023	0.144303013	0.86550915		15.13998535	0.149998506	0.939212588	14.67001465	0.149997185	0.942335649	13.25998047	0.149996529	0.94549027
12.44999268	0.161860312	1.091254698	12.55996826	0.157613642	1.047886219	12.5000415	0.158702508	1.043678312		12.71000244	0.145881581	0.919480176	12.62997559	0.145632914	0.925273054	12.77	0.144172324	0.863886339		15.25003174	0.149998506	0.938808868	14.7600415	0.149997185	0.941927884	13.30996826	0.149995082	0.945070758
12.46000244	0.161996182	1.092245146	12.56997803	0.157744382	1.048859142	12.50999023	0.158835157	1.044626857		12.72001221	0.145749762	0.917682132	12.63998535	0.145496098	0.923418776	12.78000977	0.144042313	0.862263528		15.35000732	0.149998506	0.938417043	14.85000732	0.149997185	0.941505846	13.35995605	0.149995082	0.944642199
12.47001221	0.162129982	1.093235594	12.57998779	0.157874452	1.049832066	12.52	0.158969159	1.045567782		12.73002197	0.145616583	0.915891706	12.64999512	0.145364701	0.92157976	12.7899585	0.14391027	0.860663574		15.45999268	0.149998506	0.938016415	14.94003418	0.149998662	0.941065727	13.41000488	0.149995082	0.944184593
12.48002197	0.162258955	1.094233661	12.58999756	0.158002511	1.050793543	12.53000977	0.159103162	1.046520136		12.74003174	0.145480687	0.914131757	12.66000488	0.14523669	0.919740744	12.79996826	0.14377281	0.859063619		15.57998779	0.149997019	0.937602109	15.04000977	0.149997185	0.94064119	13.45999268	0.149995082	0.943768414
12.49003174	0.162390687	1.09521649	12.60000732	0.158127888	1.051751205	12.54001953	0.159233781	1.047483918		12.7500415	0.14534615	0.912387044	12.66995361	0.145106647	0.917901727	12.80997803	0.143636027	0.857448427		15.69003418	0.149998506	0.93720957	15.14004639	0.149997185	0.94023747	13.51999023	0.149995082	0.94331795
12.49998047	0.162528626	1.09619932	12.61001709	0.158257958	1.052705052	12.5500293	0.159363723	1.048432463		12.76005127	0.145216369	0.910642332	12.67996338	0.144971186	0.916070342	12.81998779	0.143500598	0.855848473		15.80001953	0.149998506	0.936812868	15.24002197	0.149997185	0.939844932	13.57998779	0.149995082	0.942861773
12.50999023	0.162670014	1.097197386	12.61996582	0.15839205	1.053662714	12.56003906	0.159492988	1.04936577		12.77	0.145086588	0.90889762	12.68997314	0.144833016	0.914254218	12.82999756	0.14336991	0.854263756		15.93002441	0.149998506	0.936384882	15.34005859	0.149997185	0.939441687	13.63998535	0.149995082	0.942425119
12.52	0.162804504	1.098187834	12.62997559	0.158526143	1.05460893	12.56998779	0.159626991	1.050310505		12.78000977	0.14495341	0.907191001	12.69998291	0.144697555	0.912483879	12.84000732	0.14323719	0.852686658		16.06997803	0.149998506	0.935968791	15.46005371	0.149997185	0.939026191	13.69998291	0.149995082	0.941964656
12.53000977	0.162939685	1.099178282	12.63998535	0.158656213	1.05555133	12.57999756	0.159763701	1.051266668		12.79001953	0.144817514	0.905484383	12.70999268	0.144564803	0.910690647	12.85001709	0.143103115	0.85110956		16.20998291	0.149997019	0.93556852	15.5600293	0.149997185	0.938624493	13.75998047	0.149995082	0.941540382
12.54001953	0.163076244	1.100176349	12.64999512	0.158785613	1.056520438	12.59000732	0.159897703	1.052215213		12.8000293	0.144681617	0.903793003	12.72000244	0.144435437	0.908920308	12.85996582	0.142972427	0.84954008		16.34999756	0.149998506	0.935165395	15.67001465	0.149998662	0.938203287	13.81997803	0.149995082	0.941139441
12.5500293	0.163212804	1.101159179	12.66000488	0.158919705	1.057485731	12.60001709	0.160028322	1.053175185		12.81003906	0.144545721	0.902109241	12.72995117	0.144302685	0.907172861	12.86997559	0.142845801	0.84797822		16.49001221	0.149998506	0.934766552	15.79000977	0.149997185	0.937783033	13.88998535	0.149995082	0.940706834
12.55997803	0.163347984	1.102157245	12.67001465	0.159053798	1.058439578	12.61002686	0.160160971	1.054127539		12.82004883	0.144417299	0.900440717	12.73996094	0.144168579	0.905417783	12.87998535	0.142714435	0.846423979		16.62001709	0.14999703	0.934369791	15.90005615	0.149997185	0.937393111	13.95999268	0.149996529	0.94025899
12.56998779	0.163479716	1.103155312	12.67996338	0.159183868	1.059389609	12.62003662	0.160297681	1.055079893		12.82999756	0.14428548	0.898779812	12.7499707	0.144036504	0.903677967	12.88999512	0.142580361	0.844884975		16.76998047	0.149998506	0.933968747	16.02005127	0.149997185	0.93698166	14.03	0.149995082	0.939836859
12.57999756	0.163608689	1.10414576	12.68997314	0.159311927	1.060351086	12.62998535	0.160431684	1.056032247		12.84000732	0.144150943	0.897118907	12.75998047	0.143907816	0.901945781	12.90000488	0.142442224	0.843338352		16.93001465	0.149998506	0.93355337	16.15005615	0.149997185	0.936566758	14.10000732	0.149995072	0.939371634
12.59000732	0.163739042	1.105151446	12.69998291	0.159439985	1.061304933	12.63999512	0.160562979	1.056984601		12.85001709	0.144019803	0.89546562	12.76999023	0.143778451	0.900221227	12.91001465	0.142305441	0.841806967		17.07997803	0.149998506	0.933158452	16.29000977	0.149998662	0.936153463	14.17001465	0.149993646	0.938939742
12.60001709	0.163876981	1.106141894	12.70999268	0.159570055	1.062254964	12.65000488	0.160692245	1.057925526		12.86002686	0.143889342	0.893827572	12.78	0.143641635	0.898504303	12.91996338	0.142172721	0.840275582		17.21999268	0.149998506	0.932749141	16.40005615	0.149997185	0.935748672	14.2499707	0.149995082	0.938534039
12.61002686	0.16401492	1.107132342	12.72000244	0.159704148	1.063204995	12.66001465	0.160820156	1.058866452		12.87003662	0.14376092	0.892189523	12.79000977	0.143503465	0.896810271	12.92997314	0.142040001	0.838751816		17.38002686	0.149998506	0.932346789	16.54000977	0.149997185	0.935325087	14.31997803	0.149995082	0.938126193
12.61997559	0.164151479	1.108130409	12.73001221	0.159838241	1.064155026	12.67002441	0.160954159	1.059807378		12.88004639	0.143627742	0.890551474	12.7999585	0.143368003	0.895108609	12.93998291	0.141909312	0.837243287		17.52999023	0.149998506	0.931937419	16.68002441	0.149997185	0.93491762	14.38998535	0.149996529	0.937722633
12.62998535	0.164288039	1.109128476	12.73996094	0.159969652	1.065105058	12.68003418	0.161089515	1.060740684		12.89005615	0.143490487	0.888905807	12.80996826	0.143236606	0.893414577	12.94999268	0.141776592	0.835742377		17.70003418	0.149997019	0.931544702	16.82003906	0.149997185	0.934520323	14.47000244	0.149995082	0.937317883
12.63999512	0.164424599	1.110126543	12.7499707	0.160100392	1.06606272	12.68998291	0.161223518	1.061673991		12.90000488	0.143354591	0.887260139	12.81997803	0.1431025	0.891728177	12.96000244	0.141642518	0.834241468		17.87001709	0.149998506	0.931146097	16.95004395	0.149997185	0.934108753	14.55996826	0.149995082	0.936904799
12.65000488	0.164559779	1.111132228	12.75998047	0.160230462	1.067001305	12.69999268	0.161352783	1.062607298		12.91001465	0.14322481	0.885622091	12.82998779	0.142968393	0.890034145	12.97001221	0.141514538	0.832748177		18.04	0.149998506	0.930735121	17.11001709	0.149997185	0.933703248	14.63998535	0.149995082	0.936494097
12.66001465	0.164695649	1.112130295	12.76999023	0.160364555	1.067947521	12.71000244	0.161485432	1.063544414		12.92002441	0.143091632	0.883976423	12.83999756	0.142837673	0.888363006	12.97996094	0.141387912	0.831262505		18.20998291	0.149998506	0.930339608	17.24002197	0.149998662	0.933283232	14.73001221	0.149995082	0.936081728
12.67002441	0.164828071	1.113120743	12.78	0.160492613	1.068897552	12.72001221	0.161620789	1.064489149		12.93003418	0.142957094	0.882338374	12.85000732	0.14270763	0.886699497	12.9899707	0.141255192	0.829776833		18.39998535	0.149998506	0.929948794	17.39004639	0.149997185	0.932891764	14.80996826	0.149995082	0.935676977
12.67997314	0.164958423	1.11411881	12.79000977	0.16061799	1.069847583	12.73002197	0.161756145	1.065433884		12.94004395	0.142824595	0.880715563	12.85995605	0.14257962	0.885035989	12.99998047	0.141119763	0.828291161		18.58998779	0.149998506	0.929529254	17.54000977	0.149997185	0.932501366	14.88998535	0.149995082	0.935285798
12.68998291	0.165090155	1.115101639	12.80001953	0.160745378	1.07080143	12.74003174	0.16188541	1.066363382		12.95005371	0.142690058	0.879092752	12.86996582	0.1424489	0.883387742	13.00999023	0.140984335	0.826820726		18.76998047	0.149998506	0.929137488	17.70004395	0.149997185	0.932106627	14.98996094	0.149995082	0.93485462
12.69999268	0.165228094	1.116092087	12.80996826	0.160876119	1.071755276	12.7500415	0.162015352	1.067311926		12.96000244	0.142561636	0.877462323	12.87997559	0.142313438	0.881747126	13.02	0.140851615	0.825342673		18.95003418	0.149998506	0.928742214	17.88003662	0.149997185	0.931697554	15.06997803	0.149995082	0.93446225
[truncated: 34,773 more rows]
