# Supplementary material for: Cyclic Compression Testing of Three Elastomer Types—A Thermoplastic Vulcanizate Elastomer, a Liquid Silicone Rubber and Two Ethylene-Propylene-Diene Rubbers
Source: Polymers (Basel). 2022 Mar 24;14(7):1316. doi: 10.3390/polym14071316 (PMC9002981; doi:10.3390/polym14071316)
Supplement: Supplementary file 1 [file polymers-14-01316-s001.zip › supplementary_S3_EPDM1.csv]

C1-U60EP-03	C1-U60EP-03	C1-U60EP-03	C1-U60EP-04	C1-U60EP-04	C1-U60EP-04	C1-U60EP-05	C1-U60EP-05	C1-U60EP-05	100	C2_U60EP_01	C2_U60EP_01	C2_U60EP_01	C2_U60EP_02	C2_U60EP_02	C2_U60EP_02	C2_U60EP_03	C2_U60EP_03	C2_U60EP_03		C3_U60EP_01	C3_U60EP_01	U60EP_01	C3_U60EP_02	C3_U60EP_02	U60EP_02	C5_U60EP_03	C5_U60EP_03	U60EP_03
Time	Strain	Stress	Time	Strain	Stress	Time	Strain	Stress		Time	Strain	Stress	Time	Strain	Stress	Time	Strain	Stress		Time	Strain	Stress	Time	Strain	Stress	Time	Strain	Stress
s		MPa	s		Mpa	s		Mpa		s		MPa	s		MPa	s		MPa		s		Mpa	s		Mpa	s		Mpa
0	0	0.018379094	0	0	0.018386552	0	0	0.016999431		0	0	0.019205272	0	0	0.019109399	0	0	0.018305302		0	0	0.01965507	0	0	0.020798568	0	0	0.01817179
0.08001709	1.3294E-06	0.018295472	0.08001709	1.31984E-06	0.01828848	0.08001709	0	0.016798879		0.08001709	0	0.019163297	0.079956055	-1.28614E-06	0.018994338	0.079956055	0	0.0181661		0.08001709	-1.27849E-06	0.019541622	0.079956055	1.49367E-11	0.020209202	0.08001709	0	0.018021675
0.109985352	1.33556E-06	0.018249436	0.109985352	1.31984E-06	0.018254934	0.109985352	0	0.016706811		0.109985352	0	0.019106171	0.109985352	-1.28614E-06	0.01892712	0.109985352	0	0.01813045		0.109985352	-5.89306E-09	0.019527445	0.109985352	1.49367E-11	0.020090034	0.109985352	0	0.017947154
0.130004883	1.33556E-06	0.018221373	0.130004883	1.52908E-11	0.018222153	0.130004883	0	0.016641031		0.130004883	0	0.019075068	0.130004883	-1.28614E-06	0.018891537	0.130004883	0	0.0180979		0.130004883	-1.27262E-06	0.019520586	0.130004883	1.49367E-11	0.020031649	0.130004883	0	0.017912393
0.140014648	1.33556E-06	0.018209193	0.140014648	0	0.018212247	0.140014648	0	0.016608438		0.140014648	0	0.01905738	0.139953613	-1.28614E-06	0.018867975	0.139953613	0	0.018078823		0.140014648	-1.27849E-06	0.019516783	0.140014648	1.49367E-11	0.019997361	0.140014648	0	0.017891322
0.140014648	1.33556E-06	0.018209193	0.140014648	0	0.018212247	0.140014648	0	0.016608438		0.140014648	0	0.01905738	0.139953613	-1.28614E-06	0.018867975	0.139953613	0	0.018078823		0.140014648	-1.27849E-06	0.019516783	0.140014648	1.49367E-11	0.019997361	0.140014648	0	0.017891322
0.559997559	5.99492E-05	0.018765587	0.529968262	1.97255E-05	0.01861479	0.450002441	0.000120288	0.017305756		0.489990234	1.95922E-05	0.019451454	0.440002441	6.16217E-05	0.019520228	0.479980469	6.19668E-05	0.018642181		0.549987793	5.73042E-05	0.02020849	0.369995117	-1.28926E-06	0.019584768	0.390014648	5.82955E-05	0.01856939
0.58001709	0.000207755	0.019613931	0.549987793	0.000122524	0.019444755	0.460012207	0.000203927	0.017695915		0.510009766	0.000122865	0.02025266	0.449951172	0.000122025	0.01998334	0.489990234	0.000126662	0.019044704		0.559997559	0.000118835	0.020649513	0.450012207	2.19044E-05	0.020247768	0.400024414	0.000117825	0.01899414
0.58996582	0.000312089	0.020152744	0.559997559	0.000208446	0.019978853	0.470021973	0.000307422	0.018143172		0.520019531	0.000206946	0.02076895	0.459960938	0.000203959	0.020526826	0.5	0.000214597	0.019513997		0.570007324	0.000200281	0.021176449	0.459960938	5.92241E-05	0.020669771	0.409973145	0.000199752	0.019512221
0.599975586	0.000429465	0.020779449	0.570007324	0.000310938	0.020597484	0.480031738	0.000418741	0.01865704		0.530029297	0.000308695	0.021388497	0.469970703	0.000305628	0.021154515	0.510009766	0.000320119	0.020051966		0.58001709	0.000301346	0.021787389	0.469970703	0.000120974	0.021183848	0.41998291	0.000295235	0.020114108
0.609985352	0.000549945	0.02147876	0.58001709	0.00042325	0.021339073	0.489980469	0.000531262	0.019224199		0.539978027	0.000422631	0.022088357	0.479980469	0.000417464	0.021870233	0.519958496	0.000433179	0.020662428		0.590026855	0.00041014	0.022482334	0.479980469	0.000206105	0.021786163	0.429992676	0.000402506	0.020799803
0.619995117	0.00067291	0.022220106	0.590026855	0.000539244	0.022142141	0.499990234	0.000645589	0.019829422		0.549987793	0.000539613	0.022857055	0.489990234	0.000534683	0.022662499	0.529968262	0.000556288	0.021330121		0.600036621	0.000524878	0.023253646	0.489990234	0.000309221	0.022476714	0.440002441	0.00051685	0.021546449
0.630004883	0.000794633	0.022972916	0.599975586	0.000661989	0.02299516	0.51	0.000761721	0.020446065		0.559997559	0.000657204	0.023671646	0.5	0.000651902	0.023516002	0.539978027	0.00068191	0.022055044		0.609985352	0.0006414	0.024074597	0.5	0.000418932	0.023263175	0.450012207	0.000633551	0.022357854
0.640014648	0.000921324	0.023721905	0.609985352	0.000787803	0.023878919	0.520009766	0.000886277	0.021077933		0.570007324	0.00077906	0.024509183	0.50994873	0.00076613	0.024380988	0.549987793	0.000810044	0.022787598		0.619995117	0.000761489	0.024922277	0.510009766	0.000534638	0.024134037	0.460021973	0.000751432	0.023188307
0.650024414	0.001052362	0.024467073	0.619995117	0.000913003	0.02476652	0.530019531	0.001012638	0.021728834		0.58001709	0.000903962	0.025365841	0.519958496	0.000882153	0.025261283	0.559997559	0.000933153	0.023523968		0.630004883	0.000881578	0.025769957	0.519958496	0.000647946	0.025058608	0.469970703	0.000870491	0.02401495
0.659973145	0.001181537	0.025227525	0.630004883	0.001035748	0.025654122	0.540029297	0.001137194	0.022379734		0.590026855	0.001028255	0.026214851	0.529968262	0.001004156	0.026114787	0.570007324	0.001057519	0.024271784		0.640014648	0.001000478	0.026625273	0.529968262	0.000761853	0.026010034	0.479980469	0.000993676	0.024837784
0.66998291	0.001305744	0.025980336	0.640014648	0.00115972	0.026545565	0.550039063	0.001259945	0.023019215		0.599975586	0.001150111	0.027079159	0.539978027	0.001131541	0.026979773	0.579956055	0.001184397	0.025000522		0.650024414	0.00112354	0.027465316	0.539978027	0.000881756	0.02696146	0.489990234	0.001116271	0.025660617
0.679992676	0.001429951	0.026748431	0.650024414	0.001286761	0.027456221	0.559987793	0.001388111	0.023662503		0.609985352	0.001271967	0.027939642	0.549987793	0.001258927	0.027837104	0.58996582	0.001316928	0.025740707		0.66003418	0.001248979	0.028312996	0.549987793	0.001007653	0.027905213	0.5	0.001239456	0.02649107
0.690002441	0.001558505	0.027516527	0.659973145	0.001418712	0.028366877	0.569997559	0.001516277	0.024324823		0.619995117	0.001397479	0.028811598	0.559997559	0.001383322	0.028682952	0.599975586	0.001451971	0.026484708		0.66998291	0.001373824	0.029160676	0.559997559	0.001132952	0.028848966	0.510009766	0.001360873	0.027310094
0.700012207	0.001692027	0.028280801	0.66998291	0.001547595	0.029281375	0.580007324	0.001640232	0.024990949		0.630004883	0.001527255	0.029668256	0.570007324	0.001508316	0.029536456	0.609985352	0.001583874	0.027232524		0.679992676	0.001498075	0.030015992	0.570007324	0.001256451	0.029769701	0.520019531	0.001478753	0.028125309
0.710021973	0.001822444	0.029048897	0.679992676	0.001674636	0.030184346	0.59001709	0.001762381	0.025672301		0.640014648	0.001658251	0.030536388	0.579956055	0.001635701	0.030393787	0.619995117	0.001713892	0.027984155		0.690002441	0.001622325	0.0308904	0.579956055	0.001380551	0.030698109	0.529968262	0.001603117	0.028929096
0.719970703	0.001952241	0.029816992	0.690002441	0.001805359	0.031095002	0.600026855	0.001885132	0.026353653		0.650024414	0.001788027	0.031408344	0.58996582	0.001763087	0.031251118	0.630004883	0.001844539	0.02873197		0.700012207	0.001748954	0.031753356	0.58996582	0.001508247	0.03162268	0.539978027	0.001729839	0.029740501
0.729980469	0.002083279	0.030600374	0.700012207	0.001934855	0.0320095	0.610036621	0.002013298	0.027035005		0.659973145	0.001915367	0.032284125	0.599975586	0.001886286	0.032096967	0.639953613	0.00197707	0.029483602		0.710021973	0.001876771	0.032627764	0.599975586	0.001637142	0.032539579	0.549987793	0.001854202	0.030525241
0.739990234	0.002214317	0.031391397	0.710021973	0.002063738	0.032923999	0.619985352	0.002142668	0.027720163		0.66998291	0.002045143	0.033159905	0.609985352	0.002008887	0.032946643	0.649963379	0.002108344	0.03025431		0.720031738	0.001998049	0.033498354	0.609985352	0.001760642	0.033456477	0.559997559	0.001975619	0.031325218
0.75	0.002343492	0.032193885	0.719970703	0.002190779	0.033838497	0.629995117	0.002269631	0.028393902		0.679992676	0.002176138	0.034028037	0.619995117	0.002129694	0.033800147	0.659973145	0.002237735	0.031025018		0.729980469	0.00211576	0.034380399	0.619995117	0.001881743	0.034369539	0.570007324	0.002099983	0.032121386
0.760009766	0.002472046	0.033000195	0.729980469	0.002314751	0.034737626	0.640004883	0.002393585	0.02907906		0.690002441	0.002302869	0.034907642	0.630004883	0.00225409	0.034649823	0.66998291	0.002364612	0.031791912		0.739990234	0.002237038	0.035258626	0.630004883	0.002005842	0.035259583	0.58001709	0.002224347	0.032917554
0.770019531	0.002598737	0.03382179	0.739990234	0.002441179	0.035644439	0.650014648	0.002519344	0.029802283		0.700012207	0.002424725	0.035794896	0.639953613	0.002381475	0.035510981	0.679992676	0.002497143	0.032585513		0.75	0.002362478	0.036136852	0.640014648	0.002134738	0.0361573	0.590026855	0.002345763	0.033709912
0.779968262	0.002728533	0.034647206	0.75	0.002570675	0.03656278	0.660024414	0.002647511	0.030525506		0.710021973	0.002549627	0.036689798	0.649963379	0.002513048	0.036379794	0.690002441	0.00263093	0.033371482		0.760009766	0.002490295	0.037011261	0.649963379	0.002263633	0.037035834	0.599975586	0.002467769	0.034517509
0.789978027	0.002860193	0.035468801	0.760009766	0.002701398	0.037477278	0.67003418	0.002775075	0.031252537		0.719970703	0.002679404	0.037588525	0.659973145	0.002640433	0.03724478	0.700012207	0.002764718	0.034165083		0.770019531	0.002613951	0.037881851	0.659973145	0.002388931	0.037922041	0.609985352	0.002588007	0.035309867
0.799987793	0.002992473	0.03630186	0.770019531	0.002829667	0.038387934	0.67998291	0.002895419	0.032006211		0.729980469	0.002811617	0.0384949	0.66998291	0.002767221	0.038105938	0.709960938	0.002895992	0.034973944		0.780029297	0.002737013	0.038763896	0.66998291	0.002512431	0.038800576	0.619995117	0.002707066	0.036102225
0.809997559	0.003123511	0.037146383	0.779968262	0.002957322	0.03928322	0.689992676	0.003017568	0.032763692		0.739990234	0.002941394	0.039389803	0.679992676	0.002894606	0.038967097	0.719970703	0.003027895	0.035790437		0.789978027	0.002863641	0.039638304	0.679992676	0.002638928	0.039671438	0.630004883	0.002833788	0.03692125
0.820007324	0.003253307	0.037998548	0.789978027	0.003088045	0.040174664	0.700002441	0.003142726	0.033540204		0.75	0.003068124	0.040280881	0.690002441	0.003021992	0.039828255	0.729980469	0.00315917	0.036618376		0.799987793	0.002991459	0.040527986	0.690002441	0.002770221	0.040553809	0.640014648	0.002961688	0.037744083
0.83001709	0.003382482	0.038854536	0.799987793	0.003219996	0.041062265	0.710012207	0.003272096	0.034328137		0.760009766	0.003196682	0.041171959	0.699951172	0.003142799	0.040689413	0.739990234	0.003291701	0.03745013		0.809997559	0.003113926	0.041410031	0.700012207	0.002897918	0.041428507	0.650024414	0.003086052	0.038574536
0.83996582	0.003514763	0.039725808	0.809997559	0.003348265	0.041961394	0.720021973	0.003400262	0.035127488		0.770019531	0.003326459	0.042082158	0.709960938	0.003264204	0.041542917	0.75	0.003419835	0.038278069		0.820007324	0.003235798	0.042292076	0.709960938	0.003020218	0.042295532	0.659973145	0.003210415	0.039374513
0.849975586	0.003643317	0.040600902	0.820007324	0.003472237	0.04285668	0.730031738	0.003527225	0.035942065		0.780029297	0.003453798	0.042988534	0.719970703	0.003387403	0.042392593	0.760009766	0.003546713	0.039121269		0.83001709	0.003357076	0.043174121	0.719970703	0.003140121	0.043162558	0.66998291	0.003335958	0.040189728
0.859985352	0.003768766	0.04148746	0.83001709	0.00359621	0.043748124	0.739980469	0.003652984	0.036760449		0.789978027	0.003575654	0.043887261	0.729980469	0.003513593	0.043249924	0.769958496	0.003674847	0.039972101		0.840026855	0.003481327	0.04404853	0.729980469	0.003266618	0.044033419	0.679992676	0.003462679	0.0410278
0.869995117	0.003894215	0.042370197	0.840026855	0.003725706	0.044654937	0.749990234	0.003780549	0.037575026		0.799987793	0.003698729	0.04479746	0.739990234	0.003640979	0.0440996	0.779968262	0.003810518	0.040822932		0.850036621	0.003609144	0.044938212	0.739990234	0.003396712	0.044892772	0.690002441	0.003585275	0.041858252
0.880004883	0.004026495	0.043256755	0.850026855	0.00385921	0.045541281	0.76	0.003907512	0.038412442		0.809997559	0.003827287	0.045696187	0.75	0.00376657	0.044941622	0.789978027	0.003943677	0.041677578		0.859985352	0.003736961	0.045820257	0.75	0.00352201	0.045744452	0.700012207	0.003704923	0.042673467
0.890014648	0.004160017	0.044170063	0.859975586	0.00398932	0.046428882	0.770009766	0.004035678	0.039261277		0.820007324	0.003958282	0.046587265	0.75994873	0.003891563	0.045791298	0.799987793	0.004076208	0.04252841		0.869995117	0.003860617	0.046713757	0.760009766	0.00364551	0.046584622	0.710021973	0.003825161	0.043481063
0.900024414	0.004292297	0.045079549	0.869985352	0.004116361	0.047312641	0.780019531	0.004157225	0.040094886		0.83001709	0.004089277	0.047478343	0.769958496	0.004017753	0.046640974	0.809997559	0.004209995	0.043375425		0.880004883	0.003984868	0.047591984	0.769958496	0.003772007	0.047440138	0.719970703	0.003949525	0.044315325
0.909973145	0.004424578	0.04597375	0.879995117	0.004244016	0.04821177	0.790029297	0.004280578	0.040936108		0.840026855	0.004217226	0.048380894	0.779968262	0.004145139	0.047494478	0.820007324	0.004343782	0.044233887		0.890014648	0.004108524	0.048466392	0.779968262	0.003900903	0.048295655	0.729980469	0.004077425	0.045138159
0.91998291	0.004554995	0.046867951	0.890004883	0.004374739	0.049091686	0.800039063	0.004408143	0.041769718		0.849975586	0.004345784	0.049283445	0.789978027	0.004269534	0.048351809	0.829956055	0.004476313	0.045096165		0.900024414	0.004235152	0.049344619	0.789978027	0.004028599	0.049131989	0.739990234	0.004202968	0.045968612
0.929992676	0.004684791	0.047769795	0.900014648	0.004503008	0.049986972	0.809987793	0.004540521	0.042614746		0.859985352	0.004473124	0.050185996	0.799987793	0.004392135	0.04920914	0.83996582	0.004608216	0.045954626		0.91003418	0.004357025	0.050230482	0.799987793	0.004150899	0.049979832	0.75	0.004325563	0.046787636
0.940002441	0.004817071	0.048663996	0.910024414	0.00462698	0.050863046	0.819997559	0.004668687	0.043463581		0.869995117	0.004599854	0.051080899	0.809997559	0.004515334	0.050070298	0.849975586	0.004736978	0.046816904		0.91998291	0.004477114	0.051120164	0.809997559	0.004270802	0.050827676	0.760009766	0.004449927	0.047625707
0.950012207	0.00494811	0.049562018	0.919973145	0.004750953	0.051746805	0.830007324	0.004792641	0.044304804		0.880004883	0.004724756	0.051994923	0.820007324	0.00464272	0.050927629	0.859985352	0.004863856	0.047682997		0.929992676	0.004598392	0.052002209	0.820007324	0.004394901	0.05166401	0.770019531	0.00457547	0.048471398
0.960021973	0.005073559	0.050456219	0.92998291	0.004879221	0.052653619	0.84001709	0.004919604	0.045146026		0.890014648	0.004849049	0.052912772	0.829956055	0.004770106	0.051800269	0.869995117	0.004998899	0.048541458		0.940002441	0.00472502	0.052884254	0.829956055	0.004523796	0.052492671	0.779968262	0.004698655	0.04930566
0.969970703	0.005202734	0.051346598	0.939992676	0.005011172	0.053522008	0.850026855	0.005047771	0.045998667		0.900024414	0.004976389	0.053815323	0.83996582	0.004897491	0.052676737	0.880004883	0.005133943	0.04939992		0.950012207	0.004854027	0.053758663	0.83996582	0.004650294	0.053309823	0.789978027	0.004818892	0.050143731
0.979980469	0.005333772	0.052256085	0.950002441	0.005143123	0.054401924	0.860036621	0.005172928	0.046858922		0.909973145	0.005107384	0.054714049	0.849975586	0.00502069	0.053549378	0.889953613	0.00526773	0.050262198		0.960021973	0.004980655	0.054625434	0.849975586	0.004776191	0.054138485	0.799987793	0.004937952	0.050977993
0.989990234	0.005468536	0.053146464	0.960012207	0.005272619	0.055258786	0.869985352	0.005295077	0.047711563		0.91998291	0.005237161	0.055608952	0.859985352	0.005148076	0.054410536	0.899963379	0.005399004	0.051116844		0.970031738	0.005106095	0.055492206	0.859985352	0.00490149	0.05496331	0.809997559	0.005061137	0.051816064
1	0.005599575	0.054033022	0.970021973	0.005401502	0.05613486	0.879995117	0.005419032	0.048568011		0.929992676	0.005366328	0.056507678	0.869995117	0.005275462	0.055283176	0.909973145	0.005532163	0.051982937		0.979980469	0.005232723	0.056362796	0.869995117	0.005026788	0.055784298	0.820007324	0.005187858	0.052654136
1.010009766	0.005730613	0.054915759	0.979970703	0.005532225	0.057003249	0.890004883	0.005544791	0.049424459		0.940002441	0.005497323	0.057402581	0.880004883	0.005404043	0.056151989	0.91998291	0.005664694	0.052856661		0.989990234	0.005359352	0.057241023	0.880004883	0.005154484	0.05661296	0.83001709	0.0053134	0.053484588
1.020019531	0.005862893	0.055813782	0.989980469	0.005662949	0.057875481	0.900014648	0.005675364	0.050292326		0.950012207	0.005628928	0.058308956	0.889953613	0.005526047	0.057028457	0.929992676	0.005795969	0.053722753		1	0.005483008	0.058107794	0.890014648	0.005279183	0.057449294	0.840026855	0.005437175	0.054311232
1.029968262	0.005995173	0.056704161	0.999990234	0.00578999	0.058740028	0.910024414	0.005802327	0.051160194		0.960021973	0.005758095	0.059215332	0.899963379	0.005648648	0.05789727	0.940002441	0.005924103	0.054585031		1.010009766	0.00560488	0.058970748	0.899963379	0.005400284	0.058258773	0.850026855	0.005561924	0.05513568
1.039978027	0.006123106	0.057606005	1.01	0.005912735	0.059612259	0.92003418	0.005926281	0.052024255		0.969970703	0.005881779	0.060129356	0.909973145	0.005776033	0.058762256	0.950012207	0.006050981	0.055443492		1.020019531	0.005726158	0.059829882	0.909973145	0.005523184	0.059075926	0.859975586	0.005686877	0.055958514
1.049987793	0.006246071	0.058496384	1.020009766	0.006037935	0.060476806	0.92998291	0.006054448	0.052895928		0.979980469	0.006004854	0.06101661	0.91998291	0.005902821	0.059631069	0.959960938	0.006182256	0.056294324		1.030029297	0.005851598	0.060681381	0.91998291	0.005650881	0.059896914	0.869985352	0.005812419	0.05676611
1.059997559	0.006374004	0.059398228	1.030019531	0.006171113	0.061333668	0.939992676	0.006182614	0.053782828		0.989990234	0.006129147	0.061896214	0.929992676	0.006029011	0.060496055	0.969970703	0.006318555	0.057152786		1.039978027	0.005979415	0.061548152	0.929992676	0.005780975	0.060721739	0.879995117	0.005934425	0.057573706
1.070007324	0.006506285	0.060307714	1.039968262	0.006304292	0.062198214	0.950002441	0.006309577	0.054654501		1	0.006256486	0.06277964	0.940002441	0.006154004	0.061341904	0.979980469	0.006454855	0.058015063		1.049987793	0.006106044	0.062403469	0.940002441	0.005906873	0.061554237	0.890004883	0.006051127	0.058385111
1.08001709	0.006639807	0.061198094	1.049978027	0.006433788	0.063047391	0.960012207	0.006432328	0.055541401		1.010009766	0.006387481	0.063666894	0.949951172	0.006280193	0.062199234	0.989990234	0.006586129	0.05887734		1.059997559	0.006230889	0.063258785	0.950012207	0.006030972	0.062379062	0.900014648	0.006171365	0.059200326
1.08996582	0.006770845	0.062088473	1.059987793	0.006562056	0.063915781	0.970021973	0.006552672	0.056424494		1.020019531	0.006514212	0.064546499	0.959960938	0.006405785	0.063064224	1	0.00671552	0.059739618		1.070007324	0.006357517	0.064114102	0.959960938	0.00615627	0.063196214	0.910024414	0.006298086	0.060015541
1.099975586	0.006903125	0.062990313	1.069997559	0.006694007	0.064780327	0.980031738	0.006676626	0.05730378		1.030029297	0.006643988	0.065422279	0.969970703	0.006531974	0.063925382	1.010009766	0.006849307	0.06060571		1.08001709	0.006485335	0.064969418	0.969970703	0.006283367	0.064024876	0.919973145	0.006425986	0.060842184
1.109985352	0.007035406	0.063884514	1.080007324	0.006824731	0.065644874	0.989980469	0.006805996	0.058194486		1.039978027	0.006774983	0.066294235	0.979980469	0.006653978	0.064790368	1.019958496	0.006981838	0.061464172		1.090026855	0.006609585	0.065828553	0.979980469	0.006407466	0.064845864	0.92998291	0.006551529	0.061661209
1.119995117	0.007167686	0.064774894	1.09001709	0.006951158	0.066517106	0.999990234	0.006937171	0.059085192		1.049987793	0.006903541	0.067158543	0.989990234	0.006774785	0.065651526	1.029968262	0.007111228	0.062318819		1.100036621	0.006728485	0.066687688	0.989990234	0.006528568	0.065670689	0.939992676	0.006677072	0.062484043
1.130004883	0.007293135	0.065680559	1.100026855	0.00707513	0.067370125	1.01	0.007063532	0.059979704		1.059997559	0.007030881	0.068038147	1	0.006899778	0.066524167	1.039978027	0.00723999	0.063181092		1.109985352	0.006848574	0.067554459	1	0.006649669	0.066495514	0.950002441	0.006802614	0.063314495
1.140014648	0.007419826	0.066574759	1.109975586	0.007202172	0.068226987	1.020009766	0.007191698	0.06088183		1.070007324	0.007153955	0.068906279	1.00994873	0.007027164	0.067389152	1.049987793	0.007368124	0.064051		1.119995117	0.006974014	0.068405957	1.010009766	0.006776166	0.067316503	0.960012207	0.006929335	0.064137329
1.150024414	0.007545896	0.06746896	1.119985352	0.007329826	0.069099218	1.030019531	0.007319864	0.061764923		1.08001709	0.007278249	0.069778235	1.019958496	0.007154549	0.068250311	1.059997559	0.007501912	0.064924724		1.130004883	0.00710302	0.069265092	1.019958496	0.006903863	0.068149001	0.970021973	0.007050752	0.064983019
1.159973145	0.007676313	0.068366983	1.129995117	0.007461777	0.069963765	1.040029297	0.007448031	0.062659435		1.090026855	0.007408025	0.070650192	1.029968262	0.007279543	0.069111469	1.070007324	0.007635699	0.065787001		1.140014648	0.007228459	0.07011659	1.029968262	0.007032758	0.068969989	0.979970703	0.007168632	0.065828709
1.16998291	0.007812941	0.069265005	1.140004883	0.007591273	0.070832154	1.050039063	0.00757379	0.06356156		1.099975586	0.00753902	0.071518323	1.039978027	0.007405134	0.069972627	1.079956055	0.007769486	0.066603494		1.150024414	0.007352115	0.07096427	1.039978027	0.007159255	0.069787141	0.989980469	0.00728946	0.06667059
1.179992676	0.007946463	0.070163027	1.150014648	0.007719542	0.071704386	1.059987793	0.007695338	0.064444653		1.109985352	0.007667578	0.072390279	1.049987793	0.00753252	0.07084144	1.08996582	0.007901389	0.06740091		1.16003418	0.007477555	0.071819587	1.049987793	0.007286951	0.070581275	0.999990234	0.007410877	0.067508662
1.190002441	0.00807688	0.071061049	1.160024414	0.007850265	0.07256509	1.069997559	0.007816885	0.06532394		1.119995117	0.007796136	0.073262236	1.059997559	0.007657513	0.071706426	1.099975586	0.00803706	0.068205956		1.16998291	0.007602994	0.072667266	1.059997559	0.007414048	0.071390755	1.01	0.007537598	0.068350542
1.200012207	0.008207918	0.071951429	1.169973145	0.007980989	0.073421952	1.080007324	0.007942644	0.066210839		1.130004883	0.007925304	0.074134192	1.070007324	0.007780712	0.072563757	1.109985352	0.008170219	0.069014818		1.179992676	0.007730812	0.073518764	1.070007324	0.007540545	0.072200234	1.020009766	0.007661962	0.069173376
1.210021973	0.008341441	0.07284563	1.17998291	0.008108644	0.074282656	1.09001709	0.008070209	0.067078706		1.140014648	0.00805508	0.075002324	1.079956055	0.007903314	0.073421088	1.119995117	0.00830275	0.069812234		1.190002441	0.007853279	0.074358807	1.079956055	0.007665843	0.073005877	1.030019531	0.007786325	0.070007638
1.219970703	0.008473721	0.073743652	1.189992676	0.008236912	0.075143361	1.100026855	0.008197172	0.067969412		1.150024414	0.00818242	0.075881928	1.08996582	0.008027709	0.074278419	1.130004883	0.008429628	0.070602019		1.200012207	0.007973962	0.075206487	1.08996582	0.007786945	0.073807684	1.039968262	0.007908921	0.070830472
1.229980469	0.008600412	0.07463021	1.200002441	0.008360885	0.07601175	1.110036621	0.008324135	0.068844892		1.159973145	0.008307932	0.076757709	1.099975586	0.008155095	0.07512044	1.139953613	0.008556506	0.071387989		1.210021973	0.008094051	0.076050348	1.099975586	0.007912243	0.074617163	1.049978027	0.008035642	0.071664734
1.239990234	0.008724619	0.075528232	1.210012207	0.008486085	0.076883981	1.119985352	0.008451098	0.069697534		1.16998291	0.008434053	0.077610543	1.109985352	0.008281284	0.075985426	1.149963379	0.00868778	0.072173958		1.220031738	0.00822068	0.076909483	1.109985352	0.008041138	0.07541897	1.059987793	0.008160006	0.072495187
1.25	0.008853173	0.076414791	1.220021973	0.008615581	0.077740843	1.129995117	0.00857806	0.07057682		1.179992676	0.008562611	0.078471026	1.119995117	0.008405679	0.076842757	1.159973145	0.008821567	0.072963743		1.229980469	0.008348497	0.077753345	1.119995117	0.008170034	0.076205431	1.069997559	0.008282012	0.073325639
1.260009766	0.008985453	0.077286063	1.229970703	0.008748759	0.078597705	1.140004883	0.008704422	0.071444688		1.190002441	0.008693606	0.079342982	1.130004883	0.008531869	0.077700088	1.16998291	0.008952842	0.073757344		1.239990234	0.008475126	0.078585751	1.130004883	0.008294732	0.077003401	1.080007324	0.008399892	0.074144663
1.270019531	0.009116491	0.078161157	1.239980469	0.008879483	0.079462252	1.150014648	0.008830181	0.072301136		1.200012207	0.008821555	0.08020729	1.139953613	0.008656862	0.078557419	1.179992676	0.009083489	0.074589098		1.25	0.008602943	0.079414339	1.140014648	0.00842123	0.077801371	1.09001709	0.008523667	0.074967497
1.279968262	0.009245667	0.079028609	1.249990234	0.009010206	0.080330641	1.160024414	0.008951728	0.073157584		1.210021973	0.008948894	0.0810563	1.149963379	0.008784248	0.079399441	1.190002441	0.009217276	0.075436114		1.260009766	0.00873195	0.080246745	1.149963379	0.008548926	0.078614687	1.100026855	0.008650388	0.075782712
1.289978027	0.009375463	0.079892239	1.26	0.009139702	0.08118366	1.17003418	0.009078691	0.074033064		1.219970703	0.009077452	0.08190531	1.159973145	0.008907447	0.080241462	1.200012207	0.009353575	0.076279314		1.270019531	0.008858578	0.081082969	1.159973145	0.008675423	0.079428003	1.109975586	0.008775931	0.076601736
1.299987793	0.00950588	0.080755868	1.270009766	0.009272881	0.082040522	1.17998291	0.009208061	0.074897125		1.229980469	0.00920601	0.082750495	1.16998291	0.00902945	0.081091138	1.209960938	0.009486106	0.077118699		1.280029297	0.008981045	0.081923012	1.16998291	0.008798923	0.080222137	1.119985352	0.008899116	0.077416951
1.309997559	0.009636918	0.081627141	1.280019531	0.009401149	0.082901226	1.189992676	0.009337431	0.075757379		1.239990234	0.009335178	0.083614803	1.179992676	0.009149061	0.081940814	1.219970703	0.00961424	0.077965715		1.289978027	0.009101134	0.082759237	1.179992676	0.008921223	0.081016271	1.129995117	0.009025837	0.078228357
1.320007324	0.009769198	0.082494592	1.289968262	0.009523894	0.083750403	1.200002441	0.009462588	0.076602408		1.25	0.00946008	0.084463813	1.190002441	0.009275251	0.082786663	1.229980469	0.009739862	0.078812731		1.299987793	0.009221223	0.083580188	1.190002441	0.009044124	0.081810405	1.140004883	0.009152558	0.079043572
1.33001709	0.009893405	0.083342937	1.299978027	0.009647867	0.08461495	1.210012207	0.00959256	0.077451243		1.260009766	0.009581936	0.085301349	1.199951172	0.009403833	0.083640167	1.239990234	0.009872393	0.079652116		1.309997559	0.009345474	0.084385866	1.200012207	0.009170021	0.082604538	1.150014648	0.009276922	0.079854977
1.33996582	0.010023201	0.084195103	1.309987793	0.009777363	0.085475654	1.220021973	0.009720125	0.078311497		1.270019531	0.009707448	0.086150359	1.209960938	0.009532414	0.08449367	1.25	0.010008692	0.080491501		1.320007324	0.009472102	0.085202998	1.209960938	0.009299516	0.083402509	1.160024414	0.009398339	0.080670192
1.349975586	0.010155482	0.085062554	1.319997559	0.009907473	0.086347886	1.230031738	0.009845884	0.079167945		1.280029297	0.009838443	0.086995545	1.219970703	0.009658604	0.08532421	1.260009766	0.010143736	0.08132707		1.33001709	0.009598731	0.086035404	1.219970703	0.009425414	0.084204315	1.169973145	0.009517398	0.081473979
1.359985352	0.010289004	0.085918541	1.330007324	0.010038196	0.087189378	1.239980469	0.009971643	0.08001678		1.290029297	0.009968606	0.08783542	1.229980469	0.009783597	0.086150922	1.269958496	0.01027501	0.082166455		1.340026855	0.009721198	0.086852537	1.229980469	0.009551911	0.084983104	1.17998291	0.009640583	0.082289194
1.369995117	0.010419421	0.08677835	1.34001709	0.010165237	0.088019343	1.249990234	0.010094394	0.080877035		1.299978027	0.010094118	0.088661483	1.239990234	0.009910983	0.086977634	1.279968262	0.010406285	0.083009656		1.350036621	0.009844259	0.087681125	1.239990234	0.009678408	0.085765728	1.189992676	0.009767304	0.08309679
1.380004883	0.010549217	0.087634337	1.350026855	0.010294733	0.088849308	1.26	0.010220154	0.081718257		1.309987793	0.010221457	0.08949902	1.25	0.01003777	0.087808173	1.289978027	0.010541328	0.083860487		1.359985352	0.009973266	0.088509713	1.25	0.009806104	0.086559862	1.200002441	0.009891667	0.083900577
1.390014648	0.010680256	0.088494145	1.359975586	0.010426684	0.089702327	1.270009766	0.010347718	0.082555672		1.319997559	0.010352453	0.090336557	1.25994873	0.010161568	0.088650195	1.299987793	0.010675116	0.084718949		1.369995117	0.010101083	0.089345937	1.260009766	0.009930803	0.08735016	1.210012207	0.010013084	0.084700554
1.400024414	0.010813778	0.089357775	1.369985352	0.010555566	0.090551504	1.280019531	0.010477088	0.083400701		1.330007324	0.010482229	0.091185567	1.269958496	0.010282375	0.089480734	1.309997559	0.010805762	0.085554518		1.380004883	0.010222361	0.090174525	1.269958496	0.010051905	0.088144293	1.220021973	0.010137448	0.085504341
1.409973145	0.010944816	0.090225227	1.379995117	0.010679539	0.091392996	1.290029297	0.010601644	0.084249536		1.34001709	0.010607741	0.092019279	1.279968262	0.010407368	0.090322755	1.320007324	0.010933896	0.086382457		1.390014648	0.01034245	0.090995476	1.279968262	0.010171807	0.088938427	1.229970703	0.01026299	0.086304318
1.41998291	0.011071507	0.091073571	1.390004883	0.010805353	0.092238331	1.300039063	0.010727403	0.085086952		1.350026855	0.010730815	0.092860641	1.289978027	0.010534754	0.091157122	1.329956055	0.011063915	0.087229473		1.400024414	0.01046789	0.091808791	1.289978027	0.010298304	0.089736397	1.239980469	0.010388533	0.087115723
1.429992676	0.011198198	0.091944844	1.400014648	0.010937304	0.09307598	1.309987793	0.010854968	0.085920561		1.359975586	0.010858155	0.093698178	1.299987793	0.010664532	0.091991489	1.33996582	0.011198958	0.088087935		1.41003418	0.010595707	0.092641197	1.299987793	0.010428399	0.090526695	1.249990234	0.01050995	0.087927129
1.440002441	0.011330478	0.092804652	1.410024414	0.011069255	0.093909788	1.319997559	0.010986143	0.086754171		1.369985352	0.010984885	0.09453189	1.309997559	0.010791917	0.092806719	1.349975586	0.011332745	0.088942581		1.41998291	0.010722336	0.093454511	1.309997559	0.010557294	0.091320829	1.26	0.010630188	0.088738534
1.450012207	0.011465243	0.093660639	1.419973145	0.011199978	0.094728225	1.330007324	0.011108894	0.087580167		1.379995117	0.011114662	0.095361778	1.320007324	0.010917509	0.093629603	1.359985352	0.011460879	0.089774336		1.429992676	0.010846586	0.09425637	1.320007324	0.01068499	0.092103453	1.270009766	0.010749836	0.089542321
1.460021973	0.011593797	0.094520448	1.42998291	0.011325178	0.095569717	1.34001709	0.011229238	0.088413777		1.390004883	0.011244438	0.096191666	1.329956055	0.011043698	0.094456315	1.369995117	0.01159341	0.090598459		1.440002441	0.010969053	0.095069685	1.329956055	0.010811487	0.092909096	1.280019531	0.010872432	0.090349917
1.469970703	0.01172173	0.095368792	1.439992676	0.011454674	0.096399682	1.350026855	0.011350785	0.089243579		1.400014648	0.011371778	0.097025379	1.33996582	0.011168692	0.095286855	1.380004883	0.011728453	0.091422583		1.450012207	0.011095681	0.095863907	1.33996582	0.010939184	0.093718576	1.289968262	0.010999153	0.091157513
1.479980469	0.011855252	0.096228601	1.450002441	0.011587852	0.097245017	1.360036621	0.011478951	0.090084802		1.410024414	0.011498508	0.097859091	1.349975586	0.011291891	0.096117394	1.389953613	0.011862241	0.092250521		1.460021973	0.011224688	0.096650493	1.349975586	0.01106688	0.09451271	1.299978027	0.011123517	0.091965109
1.489990234	0.011988775	0.097069303	1.460012207	0.011718576	0.098067297	1.369985352	0.011608321	0.090922217		1.419973145	0.011629503	0.098685155	1.359985352	0.011412698	0.096928797	1.399963379	0.011991631	0.09307083		1.470031738	0.011350127	0.097440897	1.359985352	0.011189181	0.095314516	1.309987793	0.011245523	0.092784134
1.5	0.012119813	0.097917647	1.470021973	0.011845003	0.098893419	1.379995117	0.011735284	0.091759633		1.42998291	0.011756843	0.099518867	1.369995117	0.011536495	0.097751681	1.409973145	0.012118509	0.093902584		1.479980469	0.011470216	0.098231301	1.369995117	0.011310282	0.096104814	1.319997559	0.011369297	0.093603158
1.510009766	0.012245262	0.098758349	1.479970703	0.011967748	0.099719542	1.390004883	0.011859238	0.09258563		1.439992676	0.011878699	0.100356404	1.380004883	0.011663881	0.098563084	1.41998291	0.012247271	0.094738153		1.489990234	0.011592089	0.099017887	1.380004883	0.011433182	0.096898948	1.330007324	0.011496019	0.094410754
1.520019531	0.012370711	0.0996258	1.489980469	0.012098472	0.100553349	1.400014648	0.011986201	0.093411626		1.450002441	0.012001773	0.101193941	1.389953613	0.011792463	0.099382141	1.429992676	0.012381058	0.095569908		1.5	0.011718123	0.099819746	1.390014648	0.011562078	0.097685409	1.34001709	0.011618025	0.095225969
1.529968262	0.012496781	0.100477966	1.499990234	0.012229195	0.101387156	1.410024414	0.012114367	0.094249042		1.460012207	0.012129113	0.102023829	1.399963379	0.011916858	0.100201198	1.440002441	0.012514845	0.0963864		1.510009766	0.01184594	0.100613968	1.400014648	0.011688567	0.098472859	1.350026855	0.011738263	0.096029756
1.539978027	0.012630303	0.101322489	1.51	0.012358691	0.102205594	1.42003418	0.012240127	0.095082651		1.470021973	0.012260108	0.10286519	1.409973145	0.012043047	0.10102791	1.450012207	0.012644236	0.097187631		1.520019531	0.011970191	0.101412009	1.409963379	0.011813265	0.09925932	1.359975586	0.011860269	0.096833542
1.549987793	0.012763825	0.102170833	1.520009766	0.01248696	0.103027874	1.42998291	0.012364081	0.095920067		1.479970703	0.012391103	0.103691254	1.41998291	0.012170433	0.101850795	1.459960938	0.01277551	0.09800794		1.530029297	0.012094441	0.102206232	1.419973145	0.011938563	0.100045781	1.369985352	0.011984043	0.097656376
1.559997559	0.012894243	0.103019178	1.530019531	0.012614615	0.103838626	1.439992676	0.012488035	0.096742257		1.489980469	0.012519661	0.104521142	1.429992676	0.012297819	0.102685162	1.469970703	0.012909297	0.098824432		1.539978027	0.012219286	0.103000454	1.42998291	0.012064461	0.100828406	1.379995117	0.012109586	0.098467782
1.570007324	0.013022797	0.103863701	1.539968262	0.012745338	0.104680119	1.450002441	0.012612591	0.097564447		1.499990234	0.01264761	0.10535103	1.440002441	0.012421018	0.103496564	1.479980469	0.0130412	0.099667633		1.549987793	0.012347698	0.103817587	1.439992676	0.012193956	0.101603357	1.390004883	0.012236307	0.099271568
1.58001709	0.013156319	0.10469676	1.549978027	0.012874834	0.105513926	1.460012207	0.012740758	0.09839425		1.51	0.012778605	0.106169445	1.449951172	0.012543619	0.104330931	1.489990234	0.013173731	0.100503202		1.559997559	0.012471354	0.104627083	1.450002441	0.012319854	0.102397491	1.400014648	0.012358313	0.100075355
1.58996582	0.013287357	0.105556568	1.559987793	0.013001262	0.106343891	1.470021973	0.012870127	0.099224053		1.520009766	0.012908382	0.107010806	1.459960938	0.012664426	0.105172952	1.5	0.013301865	0.101342587		1.570007324	0.012592632	0.10543276	1.460012207	0.012442754	0.103168607	1.410024414	0.012480909	0.100867713
1.599975586	0.01341529	0.106408734	1.569997559	0.013127075	0.107185383	1.480031738	0.012995285	0.100042437		1.530019531	0.013033284	0.10783687	1.469970703	0.012791812	0.106014974	1.510009766	0.013428743	0.102170526		1.58001709	0.012713316	0.106246075	1.469960938	0.012563855	0.103951231	1.419973145	0.012605273	0.101663881
1.609985352	0.013540739	0.107245614	1.580007324	0.013252275	0.108026875	1.489980469	0.013121045	0.100868433		1.540029297	0.013156359	0.108651461	1.479980469	0.012919197	0.106856995	1.519958496	0.013560018	0.103006096		1.590026855	0.012836972	0.107059389	1.479970703	0.012691552	0.104733856	1.42998291	0.012729636	0.102479096
1.619995117	0.013669293	0.108086316	1.59001709	0.013382999	0.108868367	1.499990234	0.013248007	0.101694429		1.549978027	0.013284917	0.109462227	1.489990234	0.013047779	0.107691362	1.529968262	0.013693805	0.10383785		1.600036621	0.0129636	0.107872703	1.489980469	0.012821646	0.105504972	1.439992676	0.012849874	0.103267645
1.630004883	0.013799711	0.108930839	1.600026855	0.013512495	0.109694489	1.51	0.013376174	0.102528039		1.559987793	0.013414084	0.110284466	1.5	0.013173371	0.108510419	1.539978027	0.013830104	0.10467342		1.609985352	0.01308904	0.108682199	1.499990234	0.012949342	0.106276087	1.450002441	0.012968933	0.104075241
1.640014648	0.013933854	0.109775362	1.609975586	0.013642605	0.110520612	1.520009766	0.013496518	0.103357842		1.569997559	0.013543861	0.111095232	1.50994873	0.013298364	0.109329477	1.549987793	0.013961379	0.105520435		1.619995117	0.013214479	0.109487877	1.51	0.01307524	0.10703953	1.460012207	0.01309094	0.104890456
1.650024414	0.014064271	0.110600778	1.619985352	0.013770873	0.111354419	1.530019531	0.013616862	0.104187645		1.580007324	0.013672419	0.111909823	1.519958496	0.013428142	0.110156189	1.559997559	0.014090769	0.106356005		1.630004883	0.013339324	0.110274462	1.520009766	0.013201737	0.107802972	1.470021973	0.013216482	0.105690434
1.659973145	0.014195309	0.111433837	1.629995117	0.013900369	0.112184384	1.540029297	0.013742019	0.105002222		1.59001709	0.013802195	0.112720589	1.529968262	0.013555528	0.110979073	1.570007324	0.0142233	0.10719539		1.640014648	0.013465953	0.111087777	1.529958496	0.013330632	0.108577924	1.479970703	0.013341435	0.10649422
1.66998291	0.014325106	0.112259254	1.640004883	0.014029865	0.113006664	1.550039063	0.013870186	0.105801573		1.600026855	0.013933191	0.113531355	1.539978027	0.013676335	0.111821095	1.579956055	0.014357087	0.108023329		1.650024414	0.013590203	0.111893454	1.539968262	0.013455931	0.10934904	1.489980469	0.013468746	0.107294197
1.679992676	0.014455523	0.113099955	1.650014648	0.014156293	0.113813574	1.559987793	0.014000759	0.106597118		1.609975586	0.014061749	0.114345946	1.549987793	0.013798936	0.112632497	1.58996582	0.014485221	0.108851268		1.66003418	0.013710292	0.112695313	1.549978027	0.013577032	0.11010481	1.499990234	0.013593699	0.108094175
1.690002441	0.014585319	0.113933014	1.660024414	0.01428272	0.114639697	1.569997559	0.014127722	0.107400276		1.619985352	0.014186042	0.115152888	1.559997559	0.013919743	0.113432418	1.599975586	0.014612099	0.109675391		1.66998291	0.01383157	0.113489536	1.559987793	0.013699333	0.110872089	1.51	0.013719242	0.108886533
1.700012207	0.014710768	0.114766073	1.669973145	0.014409761	0.115446607	1.580007324	0.014254685	0.108199627		1.629995117	0.014307898	0.115963654	1.570007324	0.014047128	0.114232338	1.609985352	0.014740862	0.110510961		1.679992676	0.01395701	0.114287577	1.569997559	0.013827029	0.111639368	1.520009766	0.013842427	0.109678892
1.710021973	0.014836217	0.11562206	1.67998291	0.014537416	0.11625736	1.59001709	0.014384054	0.108998979		1.640004883	0.014435237	0.116785894	1.579956055	0.01417571	0.115047568	1.619995117	0.014875905	0.111335084		1.690002441	0.014084827	0.115089436	1.580007324	0.013958922	0.112395138	1.530019531	0.01396679	0.11047125
1.719970703	0.014966013	0.116466583	1.689992676	0.014671208	0.117071955	1.600026855	0.014512221	0.109794524		1.650014648	0.014565014	0.117592835	1.58996582	0.014300105	0.11585897	1.630004883	0.015012204	0.112151577		1.700012207	0.014212645	0.115883658	1.589956055	0.01408482	0.113162417	1.539968262	0.014087028	0.111278846
1.729980469	0.015098293	0.117295821	1.700002441	0.014801932	0.11788655	1.610036621	0.014637378	0.110590069		1.660024414	0.014696009	0.118403602	1.599975586	0.014426295	0.1166742	1.639953613	0.015144735	0.112971885		1.710021973	0.014335706	0.116677881	1.59996582	0.01420772	0.113937369	1.549978027	0.014206087	0.112067395
1.739990234	0.015231815	0.118132701	1.710012207	0.014928359	0.118697302	1.619985352	0.014759527	0.111385614		1.669973145	0.014822739	0.119210544	1.609985352	0.014553681	0.117481775	1.649963379	0.015276638	0.113784562		1.720031738	0.014458173	0.117475922	1.609975586	0.014333617	0.114704648	1.559987793	0.01433163	0.112852135
1.75	0.015364096	0.118973403	1.720021973	0.0150554	0.119496528	1.629995117	0.014881075	0.112173546		1.67998291	0.01494886	0.12002131	1.619995117	0.014681066	0.118289351	1.659973145	0.015410425	0.114589609		1.729980469	0.014582423	0.118285418	1.619985352	0.014462513	0.115471927	1.569997559	0.01445953	0.113652112
1.760009766	0.015496376	0.119806462	1.729970703	0.015184283	0.120307281	1.640004883	0.015009241	0.112972897		1.689992676	0.015078637	0.120832076	1.630004883	0.014805462	0.119100753	1.66998291	0.015542956	0.115406102		1.739990234	0.014709052	0.11907964	1.629995117	0.01458901	0.116243042	1.580007324	0.014585073	0.114433042
1.770019531	0.015626793	0.120647164	1.739980469	0.015313779	0.121133403	1.650014648	0.015139814	0.113787475		1.700002441	0.015209632	0.121635194	1.639953613	0.014926867	0.119904501	1.679992676	0.015675487	0.11622641		1.75	0.014831519	0.119881499	1.640004883	0.01471191	0.117025667	1.59001709	0.014708258	0.115217782
1.779968262	0.015759074	0.121484044	1.749990234	0.015438979	0.121955683	1.660024414	0.015267981	0.11458302		1.710012207	0.015336362	0.122461257	1.649963379	0.01504887	0.120712076	1.690002441	0.015803621	0.117039087		1.760009766	0.014951608	0.120683358	1.650014648	0.014831813	0.117800619	1.600026855	0.0148338	0.115994903
1.789978027	0.015887628	0.122313282	1.76	0.015562951	0.122770278	1.67003418	0.015393138	0.115382371		1.720021973	0.015461265	0.123268199	1.659973145	0.015177452	0.121523478	1.700012207	0.015929243	0.117851764		1.770019531	0.015070508	0.121489036	1.659963379	0.014955312	0.118571734	1.609975586	0.014959343	0.116783452
1.799987793	0.016011834	0.123142519	1.770009766	0.015688765	0.123592558	1.67998291	0.015520101	0.116185529		1.729970703	0.015584339	0.124078965	1.66998291	0.015307229	0.122323399	1.709960938	0.016064286	0.118660626		1.780029297	0.015197136	0.122290895	1.669973145	0.015084207	0.119350522	1.619985352	0.015081938	0.117572001
1.809997559	0.01614101	0.123967935	1.780019531	0.015821943	0.124410996	1.689992676	0.015648268	0.116992493		1.739980469	0.015709851	0.124882083	1.679992676	0.015432223	0.123115665	1.719970703	0.016199329	0.11948475		1.789978027	0.015327332	0.123085118	1.67998291	0.015213103	0.120133147	1.629995117	0.015200997	0.11835674
1.820007324	0.016274532	0.124793352	1.789968262	0.015955121	0.125217906	1.700002441	0.015774027	0.117803264		1.749990234	0.015842065	0.125704322	1.690002441	0.015558412	0.123904103	1.729980469	0.016333117	0.120305058		1.799987793	0.01545396	0.123894614	1.689992676	0.015338401	0.120908099	1.640004883	0.015318878	0.119133861
1.83001709	0.016408054	0.125614954	1.799978027	0.016085845	0.126036351	1.710012207	0.015894371	0.118614035		1.76	0.01597306	0.126518913	1.699951172	0.015686994	0.124692541	1.739990234	0.016465647	0.12111392		1.809997559	0.015578211	0.124681199	1.700002441	0.015461901	0.121675378	1.650014648	0.015442063	0.119910982
1.83996582	0.01653785	0.12644037	1.809987793	0.016214114	0.126854788	1.720021973	0.016017122	0.119420999		1.770009766	0.016100399	0.127333503	1.709960938	0.015812586	0.125488634	1.75	0.016599435	0.121934228		1.820007324	0.01570365	0.125467785	1.710012207	0.015589597	0.122446494	1.660024414	0.015569963	0.120695721
1.849975586	0.016668889	0.127258144	1.819997559	0.016344837	0.127669384	1.730031738	0.016144085	0.12023177		1.780019531	0.016230176	0.12814427	1.719970703	0.015937579	0.126296209	1.760009766	0.016731965	0.122765982		1.83001709	0.015831468	0.126262007	1.719960938	0.015717293	0.123213773	1.669973145	0.015697863	0.121449986
1.859985352	0.016802411	0.128075917	1.830007324	0.016473719	0.128487821	1.739980469	0.016272251	0.12105396		1.790029297	0.01636239	0.128951212	1.729980469	0.016059582	0.127092302	1.769958496	0.016862612	0.123601552		1.840026855	0.015956313	0.127060048	1.729970703	0.015840793	0.123981052	1.67998291	0.015821048	0.122227106
1.869995117	0.016934691	0.128905155	1.84001709	0.016601988	0.129287047	1.749990234	0.016400417	0.12186473		1.799978027	0.016492166	0.129777275	1.739990234	0.016183379	0.127884568	1.779968262	0.01698949	0.124418044		1.850036621	0.016078185	0.127846634	1.739980469	0.015964892	0.124744494	1.689992676	0.015942465	0.123000418
1.880004883	0.017061382	0.129726749	1.850026855	0.016727188	0.130090114	1.76	0.016527982	0.122690727		1.809987793	0.016615241	0.130584217	1.75	0.016308971	0.128676834	1.789978027	0.017116368	0.125219283		1.859985352	0.016198274	0.128644675	1.749990234	0.016087193	0.12551561	1.700002441	0.016068007	0.12376992
1.890014648	0.017185589	0.130555987	1.859975586	0.016853002	0.130897025	1.770009766	0.016654945	0.123497691		1.819997559	0.016738315	0.13141793	1.75994873	0.016437553	0.129465272	1.799987793	0.017248899	0.126043406		1.869995117	0.016322525	0.129461807	1.76	0.01621369	0.126290569	1.710012207	0.01619355	0.12454704
1.900024414	0.017314143	0.131392867	1.869985352	0.016981884	0.131723147	1.780019531	0.016781908	0.124300849		1.830007324	0.016864436	0.132243993	1.769958496	0.016563742	0.130265192	1.809997559	0.017385198	0.126859899		1.880004883	0.016450342	0.130267485	1.770009766	0.016340187	0.127050175	1.720021973	0.016315556	0.12533178
1.909973145	0.017447666	0.132218284	1.879995117	0.017115062	0.132556954	1.790029297	0.016907667	0.125111612		1.84001709	0.016991167	0.133070057	1.779968262	0.016687539	0.131045976	1.820007324	0.017516473	0.127664946		1.890014648	0.01657816	0.131061707	1.779958496	0.016466085	0.127809782	1.729970703	0.016434615	0.126105091
1.91998291	0.017581188	0.133036057	1.890004883	0.017244558	0.133363865	1.800039063	0.017030418	0.12592619		1.850026855	0.017120943	0.133880823	1.789978027	0.016814925	0.131853551	1.829956055	0.017645863	0.128485254		1.900024414	0.016703005	0.131852111	1.789968262	0.016593781	0.128577061	1.739980469	0.016553674	0.126886022
1.929992676	0.017710363	0.13385383	1.900014648	0.017374054	0.13416309	1.809987793	0.017153169	0.126729347		1.859975586	0.017248283	0.134676292	1.799987793	0.016943507	0.132645817	1.83996582	0.017781535	0.129294116		1.91003418	0.016828444	0.132653971	1.799978027	0.016720278	0.129352013	1.749990234	0.016679217	0.127674571
1.940002441	0.017841401	0.134675425	1.910024414	0.01750355	0.134950788	1.819997559	0.01727592	0.127543925		1.869985352	0.017375013	0.13547941	1.809997559	0.017069098	0.133445737	1.849975586	0.017916578	0.130099162		1.91998291	0.016955073	0.133459648	1.809987793	0.016845576	0.13014231	1.76	0.016808296	0.128455501
1.950012207	0.01797244	0.13549702	1.919973145	0.017634274	0.135757698	1.830007324	0.017402882	0.128354695		1.879995117	0.017506617	0.136286351	1.820007324	0.017188709	0.134234175	1.859985352	0.018047225	0.13091947		1.929992676	0.017080512	0.134253871	1.819997559	0.016970275	0.130928771	1.770009766	0.016933838	0.129251669
1.960021973	0.018105962	0.136318615	1.92998291	0.017763156	0.136568451	1.84001709	0.017533456	0.129173079		1.890004883	0.017635785	0.137108591	1.829956055	0.017310114	0.135014959	1.869995117	0.018175359	0.131735963		1.940002441	0.01720179	0.135044275	1.830007324	0.017091377	0.131711396	1.780019531	0.01706056	0.130032599
1.969970703	0.018235137	0.137132567	1.939992676	0.017887742	0.137375361	1.850026855	0.017661622	0.129987656		1.900014648	0.017763124	0.137915533	1.83996582	0.01743451	0.135807225	1.880004883	0.018304121	0.132560086		1.950012207	0.017321879	0.135853771	1.839956055	0.017211279	0.132478675	1.789968262	0.017186102	0.13080591
1.979980469	0.018361207	0.137954162	1.950002441	0.018011715	0.138178429	1.860036621	0.017792195	0.130809846		1.910024414	0.017887417	0.138726299	1.849975586	0.017561895	0.13659949	1.889953613	0.018432255	0.133376579		1.960021973	0.017444941	0.136659448	1.84996582	0.017337776	0.13324979	1.799978027	0.017310466	0.13159065
1.989990234	0.018486656	0.138779578	1.960012207	0.018140597	0.138993024	1.869985352	0.017922167	0.13162823		1.919973145	0.018013538	0.139517943	1.859985352	0.017689281	0.137399411	1.899963379	0.018564786	0.13417781		1.970031738	0.017572758	0.137449852	1.859975586	0.017466672	0.134040088	1.809987793	0.017433061	0.132360152
2	0.018617073	0.139612637	1.970021973	0.018274389	0.139780722	1.879995117	0.018051536	0.132442807		1.92998291	0.018143315	0.140321061	1.869995117	0.01781547	0.138191676	1.909973145	0.018701085	0.134990487		1.979980469	0.017700576	0.13823262	1.869985352	0.017595567	0.134826549	1.819997559	0.017553889	0.133133463
2.010009766	0.018751216	0.140438053	1.979970703	0.018403272	0.140564578	1.890004883	0.018174287	0.13326119		1.939992676	0.018273092	0.14111653	1.880004883	0.017939866	0.138983942	1.91998291	0.018836129	0.135803165		1.989990234	0.017824232	0.139015387	1.879995117	0.017720865	0.135605337	1.830007324	0.017672948	0.133910584
2.020019531	0.018882876	0.141267291	1.989980469	0.01853154	0.141359961	1.900014648	0.018294631	0.134064348		1.950002441	0.018402868	0.141911998	1.889953613	0.018066055	0.139760898	1.929992676	0.018969916	0.136596765		2	0.017949671	0.139798154	1.890004883	0.017847362	0.136376453	1.84001709	0.017794365	0.134680086
2.029968262	0.019013914	0.142107993	1.999990234	0.018659809	0.142170714	1.910024414	0.018416178	0.134867506		1.960012207	0.01852838	0.142722765	1.899963379	0.018192245	0.140564646	1.940002441	0.019103703	0.137409442		2.010009766	0.0180763	0.140592377	1.900014648	0.017977457	0.137151404	1.850026855	0.017919907	0.135457207
2.039978027	0.019148678	0.142933409	2.01	0.01879176	0.142989151	1.92003418	0.018543141	0.135666858		1.970021973	0.018656938	0.143537355	1.909973145	0.01831664	0.141360739	1.950012207	0.01923435	0.138225935		2.020019531	0.01820055	0.141382781	1.909963379	0.018105153	0.137926356	1.859975586	0.018044271	0.136234327
2.049987793	0.019280959	0.143762646	2.020009766	0.018919415	0.143807589	1.92998291	0.018671308	0.136473822		1.979970703	0.018787933	0.144348121	1.91998291	0.018439241	0.14214535	1.959960938	0.01936688	0.139027166		2.030029297	0.018324206	0.142173185	1.919973145	0.018227453	0.138705145	1.869985352	0.018167456	0.13700002
2.059997559	0.019411997	0.144591884	2.030019531	0.019045228	0.144610657	1.939992676	0.018797669	0.137273173		1.989980469	0.01891771	0.14514359	1.929992676	0.018561244	0.142941443	1.969970703	0.019495643	0.139828397		2.039978027	0.018444295	0.142967407	1.92998291	0.018348555	0.13947626	1.879995117	0.018292409	0.137773331
2.070007324	0.019538688	0.145421121	2.039968262	0.019170428	0.14540604	1.950002441	0.018924632	0.138064912		1.999990234	0.019042003	0.145942883	1.940002441	0.018687434	0.143737536	1.979980469	0.019623777	0.140614367		2.049987793	0.018564978	0.143746356	1.939992676	0.018472654	0.140266558	1.890004883	0.01841972	0.13856188
2.08001709	0.019662895	0.146242716	2.049978027	0.019296856	0.14621295	1.960012207	0.019051595	0.138852844		2.01	0.019166296	0.146757474	1.949951172	0.018816016	0.144533629	1.989990234	0.019754423	0.141427044		2.059997559	0.018691012	0.144532942	1.950002441	0.018601549	0.141033837	1.900014648	0.018543494	0.13934662
2.08996582	0.019790207	0.147071954	2.059987793	0.019430648	0.147012175	1.970021973	0.019179761	0.139656002		2.020009766	0.019296073	0.147575889	1.959960938	0.018942205	0.14531824	2	0.019886954	0.142235906		2.070007324	0.018821802	0.145334801	1.960012207	0.018731644	0.141801116	1.910024414	0.018664321	0.140135169
2.099975586	0.019922487	0.147889727	2.069997559	0.019563826	0.147834455	1.980031738	0.019306724	0.14045916		2.030019531	0.019425849	0.148375182	1.969970703	0.019067797	0.146095196	2.010009766	0.020019485	0.143044768		2.08001709	0.018948431	0.146125205	1.969960938	0.018856342	0.142576068	1.919973145	0.018784559	0.140904671
2.109985352	0.020054146	0.148692215	2.080007324	0.019692708	0.148641366	1.989980469	0.019429475	0.141262318		2.040029297	0.019554407	0.149170651	1.979980469	0.01919279	0.146879807	2.019958496	0.02015076	0.143857445		2.090026855	0.019073276	0.146911791	1.979970703	0.01898284	0.143335674	1.92998291	0.018908923	0.141677982
2.119995117	0.020183942	0.149498525	2.09001709	0.019823432	0.149448276	1.999990234	0.019552225	0.142065475		2.049978027	0.019679919	0.149973768	1.989990234	0.019320176	0.1476759	2.029968262	0.020282663	0.144662492		2.100036621	0.019198715	0.147686921	1.989980469	0.019109337	0.144106789	1.939992676	0.019034466	0.142451293
2.130004883	0.020313739	0.150285727	2.100026855	0.019952928	0.150235974	2.01	0.019677985	0.142880053		2.059987793	0.019808477	0.150769237	2	0.019443375	0.148460511	2.039978027	0.02041645	0.145471354		2.109985352	0.019327722	0.148473507	1.999990234	0.019237033	0.144870232	1.950002441	0.019161187	0.143213177
2.140014648	0.020447261	0.151084394	2.109975586	0.020083651	0.151031357	2.020009766	0.019806151	0.143687017		2.069997559	0.019939472	0.151553233	2.00994873	0.019564182	0.149241294	2.049987793	0.020548981	0.146291662		2.119995117	0.019451972	0.149263911	2.01	0.019361732	0.145645184	1.960012207	0.019282604	0.14397125
2.150024414	0.020580783	0.15190981	2.119985352	0.02021192	0.151822897	2.030019531	0.019936724	0.144486368		2.080007324	0.020068029	0.152352526	2.019958496	0.019685586	0.150029733	2.059997559	0.020678371	0.147108155		2.130004883	0.019572061	0.150050497	2.020009766	0.019481634	0.146423972	1.970021973	0.019406967	0.144740752
2.159973145	0.020711822	0.152727583	2.129995117	0.020335892	0.152610596	2.040029297	0.020060679	0.145278107		2.09001709	0.020192322	0.153167116	2.029968262	0.019811177	0.150810516	2.070007324	0.020805877	0.147920832		2.140014648	0.01969215	0.150825627	2.029958496	0.019603335	0.147187415	1.979970703	0.01953251	0.145510254
2.16998291	0.020836028	0.153530071	2.140004883	0.020458638	0.153398294	2.050039063	0.020188845	0.146092684		2.100026855	0.020315397	0.15396641	2.039978027	0.019939759	0.151602782	2.079956055	0.02093778	0.148733509		2.150024414	0.019814023	0.151608395	2.039968262	0.019729233	0.14795853	1.989980469	0.019659231	0.146268328
2.179992676	0.020962719	0.154355488	2.150014648	0.020588134	0.154201361	2.059987793	0.020318215	0.146907261		2.109975586	0.020440299	0.15475423	2.049987793	0.020067145	0.152387393	2.08996582	0.021072823	0.14952711		2.16003418	0.01994184	0.152387343	2.049978027	0.019858128	0.148733482	1.999990234	0.019780648	0.14703402
2.190002441	0.021095	0.155146511	2.160024414	0.020718243	0.155000587	2.069997559	0.020445177	0.147702806		2.119985352	0.020571294	0.15554205	2.059997559	0.020193334	0.153164349	2.099975586	0.02120661	0.150339787		2.16998291	0.020068469	0.153143382	2.059987793	0.019984626	0.149489252	2.01	0.019899707	0.147788285
2.200012207	0.021228522	0.155941357	2.169973145	0.020847739	0.155772915	2.080007324	0.020570937	0.148502158		2.129995117	0.020701071	0.156341343	2.070007324	0.02032072	0.153952787	2.109985352	0.021337885	0.151141018		2.179992676	0.020192125	0.153910876	2.069997559	0.020111123	0.150252695	2.020009766	0.020021713	0.148557787
2.210021973	0.021360802	0.156743845	2.17998291	0.020977235	0.156556771	2.09001709	0.020693688	0.14929009		2.140004883	0.020827801	0.157136812	2.079956055	0.020449302	0.154756535	2.119995117	0.021470416	0.151930803		2.190002441	0.020317564	0.154693643	2.080007324	0.020238819	0.151031483	2.030019531	0.020150792	0.149323479
2.219970703	0.021488735	0.157561618	2.189992676	0.021106731	0.157344469	2.100026855	0.020816439	0.150085635		2.150014648	0.020956359	0.157928456	2.08996582	0.020575491	0.155533491	2.130004883	0.021605459	0.152739665		2.200012207	0.020443004	0.155480229	2.089956055	0.020366515	0.151806435	2.039968262	0.020276335	0.15009679
2.229980469	0.021622258	0.158379392	2.200002441	0.021238682	0.158132167	2.110036621	0.020945808	0.15086976		2.160024414	0.021086136	0.158743047	2.099975586	0.02069869	0.156314275	2.139953613	0.021739246	0.153548527		2.210021973	0.020569632	0.156247723	2.09996582	0.020491214	0.15257755	2.049978027	0.020398341	0.150870102
2.239990234	0.02175578	0.15918188	2.210012207	0.021368178	0.158919865	2.119985352	0.021076983	0.151661499		2.169973145	0.021214694	0.159553813	2.109985352	0.020818301	0.157098886	2.149963379	0.021868636	0.154334496		2.220031738	0.020693288	0.157022853	2.109975586	0.020615313	0.153340993	2.059987793	0.020520936	0.151616747
2.25	0.021886818	0.159972903	2.220021973	0.021492151	0.159722933	2.129995117	0.021200937	0.152453238		2.17998291	0.021338987	0.16035693	2.119995117	0.020943295	0.157891151	2.159973145	0.021995514	0.155128097		2.229980469	0.020813377	0.157790347	2.119985352	0.020735216	0.154104436	2.069997559	0.020646479	0.152371012
2.260009766	0.022012267	0.160763927	2.229970703	0.021617351	0.160526001	2.140004883	0.021324892	0.15324117		2.189992676	0.02146328	0.161140926	2.130004883	0.021071876	0.158683417	2.16998291	0.022126789	0.155929328		2.239990234	0.020937628	0.158565478	2.129995117	0.020861713	0.154879388	2.080007324	0.020772022	0.153129085
2.270019531	0.022140821	0.161574058	2.239980469	0.021745619	0.161332911	2.150014648	0.021451855	0.15401007		2.200002441	0.021589401	0.161936395	2.139953613	0.021200458	0.159460373	2.179992676	0.022263089	0.156742005		2.25	0.021065445	0.159340608	2.140004883	0.020993006	0.155650503	2.09001709	0.020893438	0.153890968
2.279968262	0.022272481	0.162365082	2.249990234	0.02187757	0.162124452	2.160024414	0.021581224	0.154790389		2.210012207	0.02171735	0.16275481	2.149963379	0.021326648	0.160237329	2.190002441	0.022395619	0.157547052		2.260009766	0.021193263	0.160104284	2.150014648	0.021119504	0.156429291	2.100026855	0.021014266	0.154641423
2.289978027	0.022403519	0.163175213	2.26	0.022009521	0.16291215	2.17003418	0.021706984	0.155585934		2.220021973	0.021850173	0.163565576	2.159973145	0.021451043	0.16102194	2.200012207	0.02252501	0.158344468		2.270019531	0.021318702	0.160887051	2.159963379	0.021244202	0.157211916	2.109975586	0.021133325	0.155399497
2.299987793	0.022533315	0.163989165	2.270009766	0.022137176	0.163711375	2.17998291	0.021827328	0.156362447		2.229970703	0.021978122	0.164368693	2.16998291	0.021579625	0.161798897	2.209960938	0.022657541	0.159130437		2.280029297	0.021444142	0.161673637	2.169973145	0.021374296	0.157986868	2.119985352	0.021258867	0.156157571
2.309997559	0.02266249	0.164787831	2.280019531	0.022266672	0.164510601	2.189992676	0.021951282	0.157157992		2.239980469	0.022104243	0.165167987	2.179992676	0.021705814	0.162575853	2.219970703	0.022791328	0.159927853		2.289978027	0.021570176	0.16244113	2.17998291	0.021501993	0.158765656	2.129995117	0.02138441	0.156915644
2.320007324	0.022796012	0.165586498	2.289968262	0.022398623	0.165305984	2.200002441	0.022078245	0.15794973		2.249990234	0.022230973	0.165963455	2.190002441	0.021826621	0.163368118	2.229980469	0.022925115	0.160713823		2.299987793	0.021696804	0.163212443	2.189992676	0.02162849	0.159540608	2.140004883	0.021507005	0.157666099
2.33001709	0.022928293	0.166388986	2.299978027	0.022529347	0.166109051	2.210012207	0.022206411	0.158745275		2.26	0.022360749	0.166743627	2.199951172	0.021946232	0.164148902	2.239990234	0.023055761	0.161503608		2.309997559	0.021821055	0.163987573	2.200002441	0.021750791	0.16031556	2.150014648	0.02163019	0.158412745
2.33996582	0.023058089	0.167195295	2.309987793	0.022654547	0.166908277	2.220021973	0.022333374	0.159525594		2.270009766	0.022488089	0.167539095	2.209960938	0.02207003	0.164929685	2.25	0.023184524	0.162304839		2.320007324	0.021941143	0.164751249	2.210012207	0.021872492	0.161090512	2.160024414	0.021755733	0.159174628
2.349975586	0.023183538	0.168005426	2.319997559	0.02278036	0.16768829	2.230031738	0.022458532	0.160305914		2.280019531	0.022611163	0.168338389	2.219970703	0.022199807	0.165718124	2.260009766	0.023311402	0.163109885		2.33001709	0.022062421	0.165522561	2.219960938	0.021995991	0.161876973	2.169973145	0.021881275	0.159951748
2.359985352	0.023308987	0.168823199	2.330007324	0.022908015	0.168475988	2.239980469	0.022585495	0.161093846		2.290029297	0.022734238	0.169133857	2.229980469	0.022328389	0.166502735	2.269958496	0.023442048	0.163911116		2.340026855	0.02218905	0.16630151	2.229970703	0.022122489	0.162663434	2.17998291	0.022002692	0.160728869
2.369995117	0.023440025	0.169625687	2.34001709	0.023038739	0.169271371	2.249990234	0.022716068	0.161897004		2.299978027	0.022861577	0.169929326	2.239990234	0.022451588	0.167287346	2.279968262	0.023577092	0.164693271		2.350036621	0.022318651	0.167072822	2.239980469	0.022250185	0.163438386	2.189992676	0.02212293	0.161498371
2.380004883	0.023572305	0.170443461	2.350026855	0.02317069	0.170059069	2.26	0.022840624	0.162707774		2.309987793	0.022993791	0.170709497	2.25	0.022577778	0.168068129	2.289978027	0.023710879	0.165483056		2.359985352	0.022443496	0.167847952	2.249990234	0.022374883	0.164205665	2.200002441	0.022242579	0.162275492
2.390014648	0.023702101	0.171242128	2.359975586	0.023298958	0.170842925	2.270009766	0.022962171	0.163499513		2.319997559	0.023124786	0.171497317	2.25994873	0.022705163	0.16885274	2.299987793	0.023842153	0.166284287		2.369995117	0.022566557	0.168592536	2.26	0.022501381	0.164961435	2.210012207	0.022367532	0.163044994
2.400024414	0.023832519	0.172036973	2.369985352	0.023426613	0.171603726	2.280019531	0.023084922	0.164306477		2.330007324	0.023254563	0.172281313	2.269958496	0.022832549	0.169633524	2.309997559	0.023973428	0.167074072		2.380004883	0.022691997	0.169348575	2.270009766	0.022629077	0.165728714	2.220021973	0.022494843	0.163822115
2.409973145	0.023963557	0.172839461	2.379995117	0.023557336	0.172387582	2.290029297	0.023211885	0.165098216		2.34001709	0.023381903	0.173072957	2.279968262	0.022955748	0.170414307	2.320007324	0.024105331	0.167871487		2.390014648	0.022819814	0.170123705	2.279958496	0.022756773	0.166499829	2.229970703	0.022619796	0.164595426
2.41998291	0.024095837	0.173634306	2.390004883	0.023689287	0.173186807	2.300039063	0.023341255	0.165882341		2.350026855	0.02351107	0.173868426	2.289978027	0.02307835	0.171195091	2.329956055	0.024237862	0.168676534		2.400024414	0.022944659	0.170902654	2.289968262	0.022881472	0.167278617	2.239980469	0.022742981	0.165361118
2.429992676	0.024225633	0.174444437	2.400014648	0.023816329	0.173978348	2.309987793	0.023469421	0.16667408		2.359975586	0.023639628	0.174671544	2.299987793	0.023200353	0.171983529	2.33996582	0.024365996	0.169489211		2.41003418	0.023064748	0.171677785	2.299978027	0.023003173	0.168049733	2.249990234	0.022866166	0.16613443
2.440002441	0.024353566	0.175243103	2.410024414	0.023939074	0.174766046	2.319997559	0.023594579	0.167462012		2.369985352	0.023766967	0.175474661	2.309997559	0.023323552	0.172775795	2.349975586	0.024494758	0.170278996		2.41998291	0.023183648	0.172456734	2.309987793	0.023125474	0.168809339	2.26	0.02298994	0.166907741
2.450012207	0.024480257	0.176049413	2.419973145	0.024063046	0.175561429	2.330007324	0.023720338	0.168253751		2.379995117	0.023890042	0.176262481	2.320007324	0.023450938	0.173556578	2.359985352	0.024626661	0.171064966		2.429992676	0.023307899	0.173235682	2.319997559	0.02325317	0.169568945	2.270009766	0.023113125	0.167662005
2.460021973	0.024610053	0.176844258	2.42998291	0.02419377	0.176345285	2.34001709	0.023846098	0.169041683		2.390004883	0.024015554	0.177054126	2.329956055	0.023581313	0.174341189	2.369995117	0.024761704	0.171850935		2.440002441	0.023434527	0.174003176	2.330007324	0.023380866	0.170340061	2.280019531	0.023232184	0.168423889
2.469970703	0.024742334	0.177635282	2.439992676	0.02432572	0.177125298	2.350026855	0.023972459	0.169829615		2.400014648	0.024146549	0.177849594	2.33996582	0.023709895	0.175129627	2.380004883	0.024897375	0.172652167		2.450012207	0.023561156	0.174782125	2.339956055	0.023508562	0.17110734	2.289968262	0.023351243	0.1691972
2.479980469	0.024875856	0.17843777	2.450002441	0.024453375	0.177909153	2.360036621	0.024097015	0.170606128		2.410024414	0.024278153	0.178652712	2.349975586	0.023838477	0.175918066	2.389953613	0.025026766	0.173445767		2.460021973	0.023686595	0.175545801	2.34996582	0.02363446	0.171882292	2.299978027	0.023470302	0.169962892
2.489990234	0.025003789	0.179232615	2.460012207	0.024582871	0.178696852	2.369985352	0.024217359	0.171382641		2.419973145	0.024406102	0.179444356	2.359985352	0.023964068	0.176706504	2.399963379	0.025156156	0.174224106		2.470031738	0.023810251	0.176320931	2.359975586	0.023762156	0.17266108	2.309987793	0.023597024	0.170724776
2.5	0.025134827	0.180019817	2.470021973	0.024713595	0.179503762	2.379995117	0.024341313	0.17216296		2.42998291	0.02453466	0.180228352	2.369995117	0.024091454	0.17749877	2.409973145	0.025288687	0.175013891		2.479980469	0.023938069	0.177107517	2.369985352	0.023889852	0.173436032	2.319997559	0.023725513	0.171486659
2.510009766	0.025264623	0.18080702	2.479970703	0.024843091	0.18029146	2.390004883	0.024469479	0.172950892		2.439992676	0.024663218	0.181012348	2.380004883	0.024214055	0.178279553	2.41998291	0.025421218	0.175807491		2.489990234	0.024062319	0.177875011	2.379995117	0.02401635	0.174207147	2.330007324	0.023852235	0.172240923
2.520019531	0.025395041	0.181613329	2.489980469	0.024970746	0.181071473	2.400014648	0.024598849	0.173731211		2.450002441	0.024792995	0.181800168	2.389953613	0.024334862	0.179064164	2.429992676	0.025549352	0.176604907		2.5	0.024184786	0.178634868	2.390004883	0.02413865	0.174974427	2.34001709	0.023973651	0.172998997
2.529968262	0.025523595	0.182408175	2.499990234	0.025096559	0.181851486	2.410024414	0.024727015	0.174507724		2.460012207	0.024918507	0.182584163	2.399963379	0.024456865	0.179844948	2.440002441	0.02567623	0.177394692		2.510009766	0.024306659	0.179390906	2.400014648	0.02426275	0.175741706	2.350026855	0.024099194	0.173753261
2.539978027	0.025650286	0.183214484	2.51	0.025220532	0.182639185	2.42003418	0.024855182	0.17528043		2.470021973	0.025040362	0.183356686	2.409973145	0.024583055	0.180629559	2.450012207	0.025804992	0.178199738		2.520019531	0.024429126	0.180150763	2.409963379	0.024387448	0.176512821	2.359975586	0.024224736	0.174499906
2.549987793	0.025775735	0.18401315	2.520009766	0.025348801	0.183415355	2.42998291	0.024984551	0.176056943		2.479970703	0.025164656	0.184144506	2.41998291	0.024709244	0.181395033	2.459960938	0.025940036	0.17900097		2.530029297	0.024554565	0.18091062	2.419973145	0.024516343	0.177299282	2.369985352	0.0243491	0.175269408
2.559997559	0.025906773	0.184811817	2.530019531	0.025480751	0.184206896	2.439992676	0.025111514	0.176833456		2.489980469	0.025294432	0.184928502	2.429992676	0.024834836	0.182168161	2.469970703	0.026075079	0.179802201		2.539978027	0.024682383	0.181678114	2.42998291	0.024642841	0.178062725	2.379995117	0.024469338	0.176023673
2.570007324	0.026041537	0.185618126	2.539968262	0.025611475	0.184986909	2.450002441	0.025235468	0.177606162		2.499990234	0.025425427	0.185716322	2.440002441	0.024961025	0.182929808	2.479980469	0.026208866	0.180603432		2.549987793	0.024807822	0.182430335	2.439992676	0.024768139	0.178818495	2.390004883	0.024588397	0.176777937
2.58001709	0.02617506	0.186412972	2.549978027	0.02573913	0.185766922	2.460012207	0.025358821	0.178378869		2.51	0.025553985	0.18648502	2.449951172	0.025088411	0.183691455	2.489990234	0.026340769	0.181400848		2.559997559	0.024931478	0.183190192	2.450002441	0.024894037	0.179578101	2.400014648	0.02471394	0.177536011
2.58996582	0.026306098	0.187207817	2.559987793	0.025869853	0.186546936	2.470021973	0.025482775	0.179155382		2.520009766	0.025682544	0.187257542	2.459960938	0.025215797	0.184468411	2.5	0.026474556	0.182202079		2.570007324	0.025056918	0.183942412	2.460012207	0.025023531	0.180341544	2.410024414	0.024843019	0.178297894
2.599975586	0.026437136	0.188006484	2.569997559	0.025998122	0.187338476	2.480031738	0.025609738	0.179928088		2.530019531	0.025813539	0.188037714	2.469970703	0.025338996	0.185260677	2.510009766	0.026607087	0.182999495		2.58001709	0.025183546	0.184690814	2.469960938	0.025150628	0.181104986	2.419973145	0.024968561	0.179055967
2.609985352	0.026570658	0.188808971	2.580007324	0.026125777	0.188118489	2.489980469	0.025739108	0.180696988		2.540029297	0.025943315	0.188817885	2.479980469	0.025461597	0.186033806	2.519958496	0.026739618	0.183800726		2.590026855	0.025306013	0.185462126	2.479970703	0.025273528	0.181868429	2.42998291	0.025091746	0.179814041
2.619995117	0.026701697	0.189611459	2.59001709	0.02625159	0.188906188	2.499990234	0.025867274	0.181473501		2.549978027	0.026068827	0.189601881	2.489990234	0.0255836	0.186791625	2.529968262	0.026867752	0.184601957		2.600036621	0.025424913	0.186225801	2.489980469	0.025393431	0.182639544	2.439992676	0.025214931	0.180572115
2.630004883	0.02682963	0.19042159	2.600026855	0.026375563	0.189709255	2.51	0.025995441	0.182238594		2.559987793	0.026191902	0.190389701	2.5	0.025713378	0.187564754	2.539978027	0.026995886	0.185391742		2.610036621	0.025545597	0.186996204	2.499990234	0.025515731	0.183391478	2.450002441	0.025339884	0.18132257
2.640014648	0.026953837	0.191224078	2.609975586	0.026500763	0.190496954	2.520009766	0.026123607	0.183007494		2.569997559	0.026316804	0.191169872	2.50994873	0.02584196	0.188337882	2.549987793	0.027129673	0.186189158		2.619985352	0.02567163	0.187759879	2.51	0.025644627	0.184151084	2.460012207	0.025464248	0.182092072
2.650024414	0.027083633	0.192022745	2.619985352	0.026631486	0.191303864	2.530019531	0.026249968	0.18379162		2.580007324	0.026443534	0.191953868	2.519958496	0.025966953	0.189114839	2.559997559	0.027264716	0.186978943		2.629995117	0.025799448	0.188527373	2.520009766	0.025772323	0.184891509	2.470021973	0.025585075	0.182842526
2.659973145	0.027218397	0.192813769	2.629995117	0.02676221	0.192083877	2.540029297	0.026374524	0.184571939		2.59001709	0.026573311	0.192745512	2.529968262	0.026091349	0.189887967	2.570007324	0.027398503	0.187764912		2.640004883	0.025926076	0.18928723	2.529958496	0.02589882	0.185647278	2.479970703	0.025702956	0.1836006
2.66998291	0.027350677	0.193612435	2.640004883	0.026892933	0.192867733	2.550039063	0.026494868	0.185344645		2.600026855	0.026705525	0.193529508	2.539978027	0.026218734	0.190664924	2.579956055	0.027529778	0.18853562		2.650014648	0.026052705	0.19003945	2.539968262	0.02602232	0.186403048	2.489980469	0.025825551	0.184362483
2.679992676	0.027481716	0.194414923	2.650014648	0.027023657	0.193651588	2.559987793	0.026617619	0.186109739		2.609975586	0.026835301	0.194317328	2.549987793	0.02634612	0.191449535	2.58996582	0.027662309	0.18932159		2.660024414	0.026178144	0.190799307	2.549978027	0.026150016	0.187154982	2.499990234	0.025953451	0.185120557
2.690002441	0.027612133	0.19521359	2.660024414	0.027152539	0.194435444	2.569997559	0.026743378	0.186882445		2.619985352	0.026963859	0.195108972	2.559997559	0.026472309	0.192226491	2.599975586	0.027796096	0.190111375		2.67003418	0.026305962	0.191555346	2.559987793	0.026277712	0.187922261	2.51	0.026078994	0.185878631
2.700012207	0.027744413	0.196019899	2.669973145	0.027282035	0.195211615	2.580007324	0.026875155	0.187651345		2.629995117	0.027094854	0.195900616	2.570007324	0.026594312	0.192991965	2.609985352	0.027926743	0.190908791		2.67998291	0.026431401	0.192315203	2.569997559	0.026400013	0.18868954	2.520009766	0.026204536	0.186632895
2.710021973	0.027876693	0.196826209	2.67998291	0.027411531	0.196014683	2.59001709	0.027000914	0.188416439		2.640004883	0.02722585	0.196696085	2.579956055	0.02671811	0.193776576	2.619995117	0.028053621	0.191698576		2.689992676	0.026552679	0.19307506	2.580007324	0.026522913	0.189456819	2.530019531	0.026327721	0.18737954
2.719970703	0.028002142	0.197624875	2.689992676	0.027537959	0.196810066	2.600026855	0.027124868	0.189185339		2.650014648	0.027350752	0.197476257	2.58996582	0.026843701	0.194568841	2.630004883	0.028182383	0.192473099		2.700002441	0.026672768	0.193838736	2.589956055	0.026646413	0.190224098	2.539968262	0.026453264	0.188149042
2.729980469	0.028125107	0.198423542	2.700002441	0.027661931	0.197586237	2.610036621	0.027254238	0.189954239		2.660024414	0.027472608	0.198260252	2.599975586	0.026972881	0.195364934	2.639953613	0.028314286	0.193262884		2.710012207	0.026798208	0.194598593	2.59996582	0.026774109	0.190995214	2.549978027	0.026577038	0.188922354
2.739990234	0.028253661	0.199210744	2.710012207	0.027792655	0.198370092	2.619985352	0.027383608	0.190723139		2.669973145	0.02759812	0.199051897	2.609985352	0.027098472	0.196134236	2.649963379	0.028449329	0.194048854		2.720021973	0.026926025	0.195366086	2.609975586	0.026903004	0.19175482	2.559987793	0.026697866	0.189684237
2.75	0.028387184	0.200017054	2.720021973	0.027926447	0.199146263	2.629995117	0.027510571	0.191492039		2.67998291	0.027725459	0.199847365	2.619995117	0.027223466	0.196911192	2.659973145	0.02858186	0.194834823		2.730031738	0.027052654	0.196129762	2.619985352	0.027029501	0.192522099	2.569997559	0.026815746	0.190438501
2.760009766	0.028520706	0.200819542	2.729970703	0.028055329	0.199930119	2.640004883	0.027632118	0.192264745		2.689992676	0.027853408	0.200619888	2.630004883	0.027350852	0.197676666	2.66998291	0.028711878	0.195624608		2.739980469	0.027176904	0.1968858	2.629995117	0.027155399	0.193285542	2.580007324	0.026938341	0.191204193
2.770019531	0.028649881	0.201606744	2.739980469	0.028184825	0.200725502	2.650014648	0.027754869	0.193037451		2.700002441	0.027981966	0.201407708	2.639953613	0.027478237	0.198453622	2.679992676	0.028843781	0.196410578		2.749990234	0.027302938	0.197653294	2.640004883	0.027280697	0.194056657	2.59001709	0.027063884	0.191977505
2.779968262	0.028780919	0.202401589	2.749990234	0.028315549	0.201509357	2.660024414	0.027878222	0.193817771		2.710012207	0.028110524	0.202176406	2.649963379	0.027602633	0.199222924	2.690002441	0.028980709	0.197188917		2.76	0.027429567	0.19841697	2.650014648	0.027405995	0.194827773	2.600026855	0.027190605	0.192747007
2.789978027	0.0289132	0.203207899	2.76	0.028446272	0.202300898	2.67003418	0.028007591	0.19459809		2.720021973	0.028240301	0.202952753	2.659973145	0.02772344	0.199992225	2.700012207	0.029111355	0.197978702		2.770009766	0.027553817	0.199188282	2.659963379	0.027529495	0.195591215	2.609975586	0.02731379	0.19350889
2.799987793	0.029046722	0.204006565	2.770009766	0.028573927	0.203096281	2.67998291	0.028136961	0.195389828		2.729970703	0.028370077	0.203732924	2.66998291	0.027844845	0.200765354	2.709960938	0.029241374	0.198768487		2.780019531	0.027673906	0.199944321	2.669973145	0.027651796	0.196343149	2.619985352	0.027439333	0.194270773
2.809997559	0.029173413	0.20480141	2.780019531	0.028698513	0.203876294	2.689992676	0.028265127	0.196173954		2.739980469	0.028495589	0.204513096	2.679992676	0.02796924	0.201530828	2.719970703	0.029368252	0.199569718		2.790029297	0.027793995	0.200711814	2.67998291	0.027774696	0.197110428	2.629995117	0.027566054	0.195051703
2.820007324	0.029298862	0.205603898	2.789968262	0.028823713	0.204656307	2.700002441	0.02839209	0.196954273		2.749990234	0.028619882	0.205300916	2.690002441	0.028096626	0.202292475	2.729980469	0.029496386	0.200370949		2.799978027	0.027917057	0.201460216	2.689992676	0.027899395	0.197870034	2.640004883	0.027691597	0.195817396
2.83001709	0.029427416	0.206391101	2.799978027	0.028948913	0.205432478	2.710012207	0.028519655	0.197734593		2.76	0.028746003	0.206084911	2.699951172	0.028224011	0.203042639	2.739990234	0.029630173	0.201168365		2.809987793	0.028044874	0.20222771	2.700002441	0.02802829	0.19864115	2.650014648	0.027814192	0.196583088
2.83996582	0.029557212	0.207189768	2.809987793	0.029082091	0.206224019	2.720021973	0.02865083	0.198526331		2.770009766	0.02887578	0.206868907	2.709960938	0.02834721	0.203811941	2.75	0.029766472	0.20196578		2.819997559	0.028171503	0.202999022	2.710012207	0.028157185	0.199412265	2.660024414	0.027933251	0.1973564
2.849975586	0.029687629	0.207980791	2.819997559	0.029214042	0.207007874	2.730031738	0.028774784	0.19930665		2.780019531	0.029005556	0.207649078	2.719970703	0.028474596	0.204573587	2.760009766	0.029901516	0.202755565		2.830007324	0.028296348	0.203747424	2.719960938	0.028283682	0.200168035	2.669973145	0.0280529	0.198125902
2.859985352	0.029822394	0.208775637	2.830007324	0.029343538	0.207795573	2.739980469	0.028896331	0.200094582		2.790029297	0.029135333	0.208440723	2.729980469	0.028601982	0.205342889	2.769958496	0.030034047	0.20354535		2.84001709	0.028421787	0.204499644	2.729970703	0.02841018	0.200927641	2.67998291	0.028176674	0.198872547
2.869995117	0.029956537	0.209574303	2.84001709	0.029473034	0.208571743	2.749990234	0.029017879	0.200878708		2.799978027	0.029262063	0.209220894	2.739990234	0.028726975	0.206119845	2.779968262	0.030167834	0.204350397		2.850026855	0.028548416	0.205251865	2.739980469	0.028537876	0.201698757	2.689992676	0.028303396	0.199623002
2.880004883	0.030090059	0.210361506	2.850026855	0.029603758	0.209355599	2.76	0.029146045	0.201655221		2.809987793	0.02939184	0.210020187	2.75	0.028848978	0.206896801	2.789978027	0.030302877	0.205159259		2.860036621	0.028675044	0.206000267	2.749990234	0.028664373	0.202458363	2.700002441	0.028426581	0.200388694
2.890014648	0.030221719	0.21115253	2.859975586	0.029731413	0.210139455	2.770009766	0.029273008	0.202439347		2.819997559	0.029522835	0.210815656	2.75994873	0.028973972	0.20766993	2.799987793	0.030435408	0.205964305		2.869985352	0.028797511	0.206756305	2.76	0.028787873	0.203225642	2.710012207	0.028549766	0.201154387
2.900024414	0.030351515	0.211951196	2.869985352	0.029858454	0.210915626	2.780019531	0.029398767	0.203208247		2.830007324	0.029652612	0.211614949	2.769958496	0.029097171	0.208439231	2.809997559	0.03056103	0.206757906		2.879995117	0.028918195	0.207504707	2.770009766	0.028908974	0.203992921	2.720021973	0.028672361	0.201920079
2.909973145	0.030478206	0.212746041	2.879995117	0.029982426	0.211699481	2.790029297	0.029522722	0.203977146		2.84001709	0.029774468	0.21239512	2.779968262	0.02922336	0.209204706	2.820007324	0.030685395	0.20754006		2.890004883	0.029039473	0.208260746	2.779958496	0.029035471	0.204756364	2.729970703	0.028799082	0.202678153
2.91998291	0.030604276	0.213533244	2.890004883	0.030107626	0.212487179	2.800039063	0.029650888	0.204746046		2.850026855	0.029898761	0.213167643	2.789978027	0.029351942	0.209974007	2.829956055	0.030817298	0.208337476		2.900014648	0.029164912	0.209039695	2.789968262	0.029164367	0.20551597	2.739980469	0.028924625	0.203436227
2.929992676	0.030730967	0.214328089	2.900014648	0.030237122	0.213274877	2.809987793	0.029780258	0.205522559		2.859975586	0.030028537	0.213951638	2.799987793	0.029478132	0.210750963	2.83996582	0.030952341	0.209138707		2.910024414	0.02929273	0.209795733	2.799978027	0.029292063	0.206264067	2.749990234	0.029046631	0.2041943
2.940002441	0.030862005	0.215122934	2.910024414	0.030369073	0.214062576	2.819997559	0.029907221	0.206306685		2.869985352	0.030160751	0.214735634	2.809997559	0.029602527	0.211527919	2.849975586	0.031084872	0.209932307		2.92003418	0.029420547	0.210536499	2.809987793	0.029419759	0.207012164	2.76	0.029164511	0.204940946
2.950012207	0.030993664	0.21591778	2.919973145	0.030501024	0.214846431	2.830007324	0.030029971	0.207079391		2.879995117	0.030289309	0.215511981	2.820007324	0.029729913	0.212301048	2.859985352	0.03121489	0.210733538		2.92998291	0.029547175	0.211292537	2.819997559	0.029546256	0.207767934	2.770009766	0.029288286	0.205687591
2.960021973	0.03112346	0.216704982	2.92998291	0.030632975	0.215634129	2.84001709	0.030151519	0.207836872		2.890004883	0.030413602	0.216280679	2.830007324	0.029856429	0.213084807	2.869995117	0.031348678	0.211530954		2.939992676	0.029674993	0.212052394	2.830007324	0.029672154	0.208523704	2.780019531	0.029415007	0.206441856
2.969970703	0.031254499	0.217499827	2.939992676	0.030763699	0.216429512	2.850026855	0.030279685	0.208601965		2.900014648	0.030540942	0.217049377	2.839956055	0.029978432	0.213854108	2.880004883	0.031481837	0.212324554		2.950002441	0.02980281	0.212827525	2.839956055	0.029798651	0.209271801	2.789968262	0.029543497	0.20719231
2.979980469	0.031386779	0.218290851	2.950002441	0.030894422	0.217228738	2.860036621	0.030409055	0.209367059		2.910024414	0.030671937	0.217814251	2.84996582	0.030099239	0.21462341	2.889953613	0.031614367	0.213118155		2.960012207	0.029926466	0.213598837	2.84996582	0.029920952	0.21003908	2.799978027	0.029666092	0.207942765
2.989990234	0.031519059	0.219081875	2.960012207	0.031022691	0.218016436	2.869985352	0.030537221	0.210132152		2.919973145	0.030802932	0.218575301	2.859975586	0.030220046	0.215385056	2.899963379	0.031744386	0.213900309		2.970021973	0.030045366	0.214370149	2.859975586	0.030043852	0.21079485	2.809987793	0.029789277	0.208681792
3	0.031646992	0.219872899	2.970021973	0.031146663	0.218792607	2.879995117	0.030661777	0.21089344		2.92998291	0.030926007	0.219343999	2.869985352	0.030343844	0.21616584	2.909973145	0.03187252	0.214693909		2.980031738	0.03016605	0.215133825	2.869985352	0.030166153	0.21155062	2.819997559	0.029915999	0.209432247
3.010009766	0.031775546	0.220660101	2.979970703	0.031271863	0.219564935	2.890004883	0.030788138	0.211662339		2.939992676	0.031047863	0.220112697	2.879995117	0.030473622	0.216938969	2.91998291	0.032003795	0.21548751		2.989980469	0.030288517	0.215889863	2.879995117	0.03029265	0.212298717	2.830007324	0.030040362	0.210178892
3.020019531	0.031903479	0.221466411	2.989980469	0.031398904	0.220352633	2.900014648	0.030916305	0.212435046		2.950002441	0.031172765	0.220892868	2.890004883	0.030603399	0.217689133	2.929992676	0.032136954	0.216273479		2.999990234	0.030415145	0.216642084	2.890004883	0.030422744	0.213050651	2.84001709	0.030162958	0.210925538
3.029968262	0.03203576	0.222245971	2.999990234	0.031529628	0.221136489	2.910024414	0.031044471	0.213203946		2.960012207	0.03130376	0.221661566	2.899953613	0.030730785	0.21845078	2.940002441	0.032271997	0.217055634		3.01	0.030541774	0.217405759	2.900014648	0.030548042	0.213814093	2.850026855	0.030283785	0.211672183
3.039978027	0.032169282	0.223029352	3.01	0.031657283	0.22191266	2.92003418	0.031171434	0.213950007		2.970021973	0.031435974	0.222434089	2.909963379	0.030856975	0.219200945	2.950012207	0.032404528	0.217830157		3.020009766	0.030667213	0.218161798	2.909963379	0.030672741	0.214569863	2.859975586	0.030406381	0.212426447
3.049987793	0.03230032	0.223820376	3.020009766	0.031784324	0.222681146	2.92998291	0.031294185	0.214711294		2.979970703	0.031563313	0.223202787	2.919973145	0.03098436	0.219962591	2.959960938	0.032535803	0.218608496		3.030019531	0.030792058	0.2189102	2.919973145	0.030800437	0.215321797	2.869985352	0.030533102	0.213180712
3.059997559	0.032428253	0.224611399	3.030019531	0.031916275	0.223449632	2.939992676	0.031419944	0.215491613		2.989980469	0.031691262	0.223967661	2.92998291	0.031109952	0.220720411	2.969970703	0.032670846	0.219386835		3.040029297	0.030918687	0.219677693	2.92998291	0.030929333	0.216069894	2.879995117	0.030659823	0.213923548
3.070007324	0.03255805	0.225406245	3.039968262	0.032049453	0.22423733	2.950002441	0.031549314	0.216256707		2.999990234	0.03181982	0.224744008	2.939992676	0.031233749	0.221482057	2.979980469	0.032805889	0.220172804		3.049978027	0.031044126	0.220433732	2.939992676	0.031053432	0.216825664	2.890004883	0.030780651	0.214658765
3.08001709	0.032691572	0.22620109	3.049978027	0.032178949	0.225009658	2.960012207	0.031674472	0.217025607		3.01	0.03194716	0.225516531	2.950002441	0.03135336	0.222236049	2.989990234	0.03293528	0.220954959		3.059987793	0.031166593	0.221189771	2.950002441	0.031175732	0.217577597	2.900014648	0.030903246	0.215390173
3.08996582	0.032825094	0.226999757	3.059987793	0.032304149	0.225778144	2.970021973	0.031799028	0.217798313		3.020009766	0.032072671	0.226296702	2.959951172	0.031478951	0.222990041	3	0.033062786	0.221744744		3.069997559	0.031288466	0.221941991	2.960012207	0.031299232	0.21834104	2.910024414	0.031028789	0.216133009
3.099975586	0.032953027	0.227794602	3.069997559	0.032428122	0.226550473	2.980031738	0.031927194	0.218555794		3.030019531	0.032198792	0.227080697	2.969960938	0.031606337	0.223740206	3.010009766	0.033192176	0.222534529		3.080007324	0.031412122	0.222682756	2.969960938	0.031423331	0.219108319	2.919973145	0.031156689	0.216879654
3.109985352	0.033080339	0.228589447	3.080007324	0.03255639	0.227334328	2.989980469	0.03205536	0.219313275		3.040029297	0.032324304	0.227864693	2.979970703	0.031734919	0.224486543	3.019958496	0.033325963	0.223316683		3.09001709	0.03153875	0.223419703	2.979970703	0.031551027	0.219864089	2.92998291	0.031278695	0.217618681
3.119995117	0.033210756	0.229361364	3.09001709	0.032689569	0.228122026	2.999990234	0.032183526	0.220082174		3.049978027	0.032452862	0.228637216	2.989980469	0.031862304	0.225244362	3.029968262	0.033461006	0.224106468		3.100026855	0.031665379	0.22417956	2.989980469	0.031679923	0.220635204	2.939992676	0.031396575	0.218365326
3.130004883	0.033344279	0.230160031	3.100026855	0.032820292	0.228890512	3.01	0.032306277	0.220851074		3.059987793	0.032583857	0.229405914	2.999990234	0.031988494	0.225986872	3.039978027	0.033592281	0.224880991		3.110036621	0.031789629	0.224939417	2.999990234	0.031807619	0.221398647	2.950002441	0.031514456	0.219119591
3.140014648	0.033474075	0.230954876	3.109975586	0.032946719	0.229666683	3.020009766	0.032426621	0.221631394		3.069997559	0.032710587	0.230182261	3.01	0.03211588	0.226748519	3.049987793	0.033724184	0.225666961		3.119985352	0.031913285	0.225695456	3.01	0.031933517	0.22215058	2.960012207	0.031639998	0.219870045
3.150024414	0.033602008	0.231734436	3.119985352	0.03307867	0.230435169	3.030019531	0.032550576	0.222415519		3.080007324	0.032839146	0.230954783	3.01994873	0.032242069	0.227513993	3.059997559	0.033856715	0.226464376		3.129995117	0.032041103	0.226451494	3.020009766	0.032062412	0.222902514	2.970021973	0.03176672	0.220609072
3.160024414	0.033734846	0.232519369	3.129995117	0.033209394	0.231215182	3.040029297	0.032678742	0.223176806		3.09001709	0.032966485	0.231727306	3.029958496	0.032364072	0.22827564	3.070007324	0.033991758	0.227265608		3.140004883	0.03216892	0.227199896	3.029958496	0.032190108	0.223665957	2.979970703	0.031890494	0.221359527
3.169973145	0.033866506	0.233295108	3.140004883	0.033340117	0.231987511	3.050039063	0.032806908	0.223945706		3.100026855	0.033094434	0.23249218	3.039968262	0.032484879	0.229025804	3.079956055	0.034121776	0.228055393		3.150014648	0.032293171	0.227952117	3.039968262	0.032313008	0.224429399	2.989980469	0.032013679	0.222106172
3.17998291	0.033997544	0.234074667	3.150014648	0.033468386	0.232755997	3.059987793	0.032931464	0.224703187		3.109975586	0.033219336	0.233272351	3.049978027	0.032608676	0.229783624	3.08996582	0.034245514	0.228852808		3.160024414	0.03241326	0.228708155	3.049978027	0.03243411	0.225204351	2.999990234	0.032136864	0.222845199
3.189992676	0.034126098	0.234846584	3.160024414	0.033592358	0.233528325	3.069997559	0.033056622	0.225464474		3.119985352	0.033343629	0.234048698	3.059987793	0.032736062	0.230552925	3.099975586	0.03437302	0.229646409		3.17003418	0.032536321	0.229460376	3.059987793	0.03255761	0.225960121	3.01	0.032260638	0.22361851
3.200002441	0.034250305	0.235622323	3.169973145	0.033720013	0.234308338	3.080007324	0.033185992	0.2262486		3.129995117	0.033467922	0.234809747	3.069997559	0.03286285	0.231310744	3.109985352	0.034504923	0.230432378		3.17998291	0.032664139	0.230235506	3.069997559	0.032684107	0.226719727	3.020009766	0.032386181	0.224380393
3.210012207	0.034376996	0.236398061	3.17998291	0.033853805	0.235065297	3.09001709	0.033312954	0.227025113		3.140004883	0.033595262	0.235578446	3.080007324	0.032989039	0.232083873	3.119995117	0.03464185	0.231225979		3.189992676	0.032791956	0.231003	3.080007324	0.032810604	0.227487006	3.030019531	0.032508187	0.225127039
3.220021973	0.034510518	0.237177621	3.189992676	0.033982688	0.235826098	3.100026855	0.033435705	0.227809238		3.150014648	0.033725039	0.236354792	3.089956055	0.033114033	0.232841693	3.130004883	0.034775009	0.232011948		3.200002441	0.032914423	0.231736128	3.089956055	0.032935303	0.22823894	3.039968262	0.032627246	0.225869875
3.229970703	0.03464404	0.237953359	3.200002441	0.034108501	0.236590742	3.110036621	0.033559058	0.228581945		3.160024414	0.033856034	0.237131139	3.09996582	0.033241418	0.233595684	3.139953613	0.034905028	0.232797918		3.210012207	0.033039862	0.232476893	3.09996582	0.0330618	0.22899471	3.049978027	0.032750431	0.226608901
3.239980469	0.034776321	0.238729098	3.210012207	0.034237384	0.237355385	3.119985352	0.033681809	0.229358457		3.169973145	0.03398581	0.237896013	3.109975586	0.033368804	0.234353504	3.149963379	0.035037559	0.233580072		3.220021973	0.033165302	0.233225295	3.109975586	0.033189496	0.229769662	3.059987793	0.032875384	0.227344119
3.249990234	0.034906117	0.239508657	3.220021973	0.034369335	0.238123871	3.129995117	0.033811178	0.230127357		3.17998291	0.034112541	0.238664711	3.119985352	0.033493199	0.235122805	3.159973145	0.035171346	0.234358411		3.230031738	0.033290147	0.233977516	3.119985352	0.033317192	0.23054845	3.069997559	0.033002105	0.228090764
3.26	0.035036534	0.240288217	3.229970703	0.034500058	0.23888083	3.140004883	0.033940548	0.230896257		3.189992676	0.034242317	0.239444883	3.129995117	0.0336158	0.235884452	3.16998291	0.035301992	0.235140565		3.239980469	0.033415586	0.234729736	3.129995117	0.033442491	0.231311893	3.080007324	0.03312529	0.2288336
3.270009766	0.03516633	0.241067777	3.239980469	0.034625872	0.239641631	3.150014648	0.034068714	0.231665157		3.200002441	0.034372094	0.240232703	3.140004883	0.033736607	0.236646099	3.179992676	0.035432011	0.235922719		3.249990234	0.033535675	0.235481956	3.140004883	0.033564791	0.23205999	3.09001709	0.033248475	0.229584055
3.280019531	0.035294263	0.241862622	3.249990234	0.034748617	0.240417802	3.160024414	0.034192669	0.232426444		3.210012207	0.034499433	0.241012874	3.149953613	0.033862199	0.237407745	3.190002441	0.035560145	0.236697243		3.26	0.033656359	0.236230358	3.150014648	0.033688291	0.23280425	3.100026855	0.03337225	0.2303307
3.289968262	0.035421575	0.242634539	3.26	0.034873817	0.241197815	3.17003418	0.034319632	0.233191538		3.220021973	0.034621289	0.241777748	3.159963379	0.033989585	0.238169392	3.200012207	0.035690791	0.237479397		3.270009766	0.033781204	0.236971123	3.159963379	0.033815987	0.233556184	3.109975586	0.033496613	0.231054489
3.299978027	0.035549508	0.24341792	3.270009766	0.03500454	0.241966301	3.17998291	0.034445391	0.233945212		3.229970703	0.034746801	0.24255027	3.169973145	0.034118166	0.238931039	3.209960938	0.035823322	0.238269182		3.280019531	0.033907832	0.23770807	3.169973145	0.033943683	0.234304281	3.119985352	0.033616851	0.231789707
3.309987793	0.035683031	0.244205123	3.280019531	0.035136491	0.242750157	3.189992676	0.034572354	0.234706499		3.239980469	0.034879624	0.243330442	3.17998291	0.034245552	0.23970034	3.219970703	0.035958366	0.239055152		3.290029297	0.034034461	0.23843738	3.17998291	0.03407138	0.235060051	3.129995117	0.033737679	0.232543971
3.319997559	0.035816553	0.244992325	3.289968262	0.03526476	0.243526327	3.200002441	0.034695105	0.235475399		3.249990234	0.035010619	0.244106789	3.189992676	0.034371741	0.240454332	3.229980469	0.036088384	0.239837306		3.299978027	0.034158711	0.239174327	3.189992676	0.034196678	0.235796639	3.140004883	0.033859095	0.233294426
3.330007324	0.035946349	0.245771885	3.299978027	0.035392415	0.244294813	3.210012207	0.034816652	0.236236686		3.26	0.035138568	0.244879311	3.200002441	0.034497931	0.241227461	3.239990234	0.036220915	0.240623275		3.309987793	0.034283556	0.239926547	3.200002441	0.034321376	0.236552409	3.150014648	0.033983459	0.234037262
3.34001709	0.036074282	0.246543802	3.309987793	0.035521911	0.245063299	3.220021973	0.034939403	0.23700178		3.270009766	0.035264689	0.245636536	3.209951172	0.034626513	0.241992935	3.25	0.036354074	0.241416876		3.319997559	0.034410185	0.240678767	3.210012207	0.034450272	0.237296669	3.160024414	0.034110181	0.234787717
3.34996582	0.03620532	0.247311898	3.319997559	0.035652634	0.245843313	3.230031738	0.035067569	0.23775926		3.280019531	0.035395684	0.246405234	3.219960938	0.034749712	0.242754582	3.260009766	0.036484092	0.242206661		3.330007324	0.034533246	0.241430988	3.219960938	0.034579167	0.23804093	3.169973145	0.034236902	0.235530553
3.359975586	0.036337601	0.248095279	3.330007324	0.03578213	0.246619483	3.239980469	0.035199948	0.238520547		3.290029297	0.035525461	0.247173933	3.229970703	0.034869323	0.243523883	3.269958496	0.036613483	0.243004077		3.34001709	0.034656902	0.242164116	3.229970703	0.034702067	0.238800536	3.17998291	0.034360087	0.236273389
3.369985352	0.036465534	0.248859553	3.34001709	0.03590733	0.247380285	3.249990234	0.035327512	0.239289447		3.299978027	0.035650972	0.247938806	3.239980469	0.03499312	0.24428553	3.279968262	0.036742245	0.243786231		3.350026855	0.034778775	0.242901063	3.239980469	0.034823169	0.239556306	3.189992676	0.034483861	0.237004796
3.379995117	0.036589741	0.249627649	3.350026855	0.03603253	0.248148771	3.26	0.035455679	0.240058347		3.309987793	0.035772828	0.24870368	3.249990234	0.035120506	0.245047177	3.289978027	0.036870379	0.244576016		3.360036621	0.034902431	0.243645646	3.249990234	0.034950865	0.240304403	3.200002441	0.034609404	0.237747633
3.390004883	0.03671519	0.25041103	3.359975586	0.036160799	0.248913414	3.270009766	0.035582641	0.240819634		3.319997559	0.035897121	0.249468554	3.26	0.035244901	0.245797341	3.299987793	0.037004166	0.245361985		3.369985352	0.035029059	0.244405504	3.26	0.03507976	0.241067846	3.210012207	0.034734946	0.238486659
3.400014648	0.036846228	0.251186768	3.369985352	0.03629275	0.249678058	3.280019531	0.035709604	0.241599954		3.330007324	0.036026898	0.250237252	3.26994873	0.035371091	0.24655516	3.309997559	0.037139209	0.246136509		3.379995117	0.035155688	0.245153905	3.270009766	0.035204459	0.241827452	3.220021973	0.034852827	0.239229495
3.410024414	0.036980992	0.251962506	3.379995117	0.036422246	0.250435016	3.290029297	0.035833559	0.24237266		3.34001709	0.036157893	0.251002126	3.279958496	0.035496084	0.247305325	3.320007324	0.037272997	0.246926294		3.390004883	0.035281127	0.245906126	3.279958496	0.035328558	0.242579386	3.229970703	0.034971886	0.239964712
3.419973145	0.037115136	0.252730602	3.390004883	0.036549901	0.251191975	3.300039063	0.035956911	0.243126334		3.350026855	0.036288888	0.251759351	3.289968262	0.035624666	0.248070799	3.329956055	0.037403643	0.247716079		3.400014648	0.035406567	0.246650709	3.289968262	0.035456254	0.243342829	3.239980469	0.035098607	0.240715167
3.42998291	0.037244311	0.25350634	3.400014648	0.036678169	0.251960461	3.309987793	0.036080865	0.243887621		3.359975586	0.036417447	0.252516576	3.299978027	0.035753248	0.248828618	3.33996582	0.03753743	0.248494418		3.410024414	0.035530223	0.247380019	3.299978027	0.035583951	0.244094762	3.249990234	0.035227097	0.241454194
3.439992676	0.037376591	0.2542859	3.410024414	0.03681012	0.252721262	3.319997559	0.036209032	0.244648908		3.369985352	0.036544786	0.253285274	3.309987793	0.035877643	0.249578783	3.349975586	0.037669961	0.249272756		3.42003418	0.035655662	0.248120784	3.309987793	0.035708649	0.244862041	3.26	0.035350871	0.24219703
3.450002441	0.037510113	0.255076924	3.419973145	0.036939616	0.253485906	3.330007324	0.036338401	0.245421615		3.379995117	0.036674563	0.254042499	3.319997559	0.035997254	0.250317466	3.359985352	0.037801236	0.250054911		3.42998291	0.03577694	0.248857731	3.319997559	0.035832748	0.245625484	3.270009766	0.035475235	0.242943675
3.460012207	0.03763991	0.255856484	3.42998291	0.037062361	0.254254391	3.34001709	0.036467771	0.246186708		3.390004883	0.036800074	0.254803549	3.330007324	0.036119855	0.251063803	3.369995117	0.03792937	0.250825619		3.439992676	0.035897029	0.249621407	3.330007324	0.035955049	0.246373581	3.280019531	0.035599598	0.243686511
3.470021973	0.037767843	0.256647508	3.439992676	0.037186334	0.255034405	3.350026855	0.036593531	0.246932769		3.400014648	0.036924977	0.255564598	3.339956055	0.036248437	0.251825449	3.380004883	0.03805876	0.251611588		3.450002441	0.036017713	0.250369794	3.339956055	0.03607735	0.247125514	3.289968262	0.035722783	0.244444585
3.479970703	0.037894534	0.257415603	3.450002441	0.037312761	0.255799048	3.360036621	0.036719892	0.247694057		3.410024414	0.03704927	0.256337121	3.34996582	0.036377018	0.252575614	3.389953613	0.038191291	0.252405189		3.460012207	0.036143747	0.251118196	3.34996582	0.036205046	0.247881284	3.299978027	0.035845379	0.24519504
3.489980469	0.038025572	0.258191342	3.460012207	0.037443485	0.256567534	3.369985352	0.036848058	0.248451537		3.419973145	0.037174781	0.25709817	3.359975586	0.03650261	0.253333433	3.399963379	0.038327591	0.253187343		3.470021973	0.036273348	0.251862779	3.359975586	0.036333941	0.248621709	3.309987793	0.035965617	0.245945495
3.499990234	0.038157852	0.25896708	3.470021973	0.037575435	0.257343705	3.379995117	0.036972614	0.249201405		3.42998291	0.037305777	0.257870693	3.369985352	0.036626407	0.254079771	3.409973145	0.038460122	0.253965682		3.480031738	0.036399976	0.252611181	3.369985352	0.036459239	0.249365969	3.319997559	0.036087623	0.246684521
3.51	0.038290132	0.259731354	3.479970703	0.037707386	0.258096821	3.390004883	0.037094161	0.249962692		3.439992676	0.037435553	0.258631742	3.379995117	0.036753793	0.25482228	3.41998291	0.038592652	0.254747836		3.489980469	0.03652601	0.253348128	3.379995117	0.036582739	0.250121739	3.330007324	0.03620904	0.247427357
3.520009766	0.038421171	0.260507093	3.489980469	0.03783811	0.258846095	3.400014648	0.037218116	0.250716366		3.450002441	0.037566548	0.259392792	3.390004883	0.036883571	0.255568618	3.429992676	0.03872644	0.255522359		3.499990234	0.03665145	0.254081256	3.390004883	0.036710435	0.250873673	3.34001709	0.036335761	0.248158765
3.530019531	0.038551588	0.26127901	3.499990234	0.037967606	0.259603054	3.410024414	0.037345079	0.25148146		3.460012207	0.037697544	0.260169139	3.399953613	0.037010956	0.256311127	3.440002441	0.038860227	0.256304514		3.51	0.036778078	0.25482584	3.400014648	0.036835733	0.251633279	3.350026855	0.036461304	0.248901601
3.539968262	0.038683868	0.262050927	3.51	0.038097102	0.260375382	3.42003418	0.037474448	0.25223894		3.470021973	0.037828539	0.260945486	3.409963379	0.037131763	0.25704981	3.450012207	0.038992129	0.257071406		3.520009766	0.036902328	0.255558968	3.409963379	0.036959233	0.25237754	3.359975586	0.036585667	0.249648247
3.549978027	0.038814906	0.262819022	3.520009766	0.038224757	0.261128498	3.42998291	0.037601411	0.252985002		3.479970703	0.037957097	0.261733306	3.419973145	0.037253766	0.257796147	3.459960938	0.039119635	0.257838299		3.530019531	0.037023606	0.256303552	3.419973145	0.037083332	0.253137146	3.369985352	0.03671121	0.250379669
3.559987793	0.03894346	0.263598582	3.530019531	0.038349957	0.261885457	3.439992676	0.037728374	0.253734869		3.489980469	0.038078953	0.262505828	3.42998291	0.03737876	0.258546312	3.469970703	0.039243373	0.258605192		3.540029297	0.037144884	0.257025225	3.42998291	0.037208031	0.253896752	3.379995117	0.036835574	0.251114887
3.569997559	0.039068909	0.264366678	3.539968262	0.03847577	0.262642416	3.450002441	0.037853532	0.254488544		3.499990234	0.038203246	0.263274526	3.439992676	0.037508538	0.259284994	3.479980469	0.039374647	0.2593759		3.549978027	0.037270324	0.257758353	3.439992676	0.037333329	0.254648686	3.390004883	0.03695699	0.251850104
3.580007324	0.0391956	0.265138595	3.549978027	0.038606494	0.263399374	3.460012207	0.037982901	0.255238411		3.51	0.038329367	0.264027927	3.450002441	0.037635923	0.260027504	3.489990234	0.039510947	0.260138977		3.559987793	0.03739933	0.258491482	3.450002441	0.037461025	0.255392946	3.400014648	0.037078997	0.25258913
3.59001709	0.039329123	0.26590669	3.559987793	0.038739672	0.264152491	3.470021973	0.038109864	0.255980666		3.520009766	0.038457925	0.264788976	3.459951172	0.037759721	0.260758532	3.5	0.039647247	0.2609135		3.569997559	0.037525959	0.259213155	3.460012207	0.037588722	0.256148716	3.410024414	0.037200413	0.253328157
3.59996582	0.039462645	0.266682429	3.569997559	0.038867941	0.264913292	3.480031738	0.038232615	0.256738147		3.530019531	0.038585874	0.265557675	3.469960938	0.037884116	0.261493387	3.510009766	0.039779777	0.261688024		3.580007324	0.037650209	0.259934828	3.469960938	0.037714619	0.256896813	3.419973145	0.037320651	0.254063374
3.609975586	0.039592441	0.267458167	3.580007324	0.038995596	0.265677935	3.489980469	0.038354764	0.257491821		3.540029297	0.038711995	0.266326373	3.479970703	0.038011502	0.262239724	3.519958496	0.039912308	0.262447286		3.59001709	0.037775649	0.260667957	3.479970703	0.037839917	0.257637238	3.42998291	0.037445015	0.254802401
3.619985352	0.039720374	0.268222441	3.59001709	0.039127547	0.266442579	3.499990234	0.038477515	0.258253108		3.549978027	0.038841771	0.267083598	3.489980469	0.038137691	0.262997543	3.529968262	0.040046095	0.263221809		3.600026855	0.037903466	0.261408722	3.489980469	0.037966415	0.258373826	3.439992676	0.037572915	0.255549046
3.629995117	0.039853897	0.268990537	3.600026855	0.03925827	0.267211065	3.51	0.038606885	0.25899917		3.559987793	0.038972767	0.267840823	3.499990234	0.038259694	0.263751535	3.539978027	0.040178626	0.264000148		3.610036621	0.038028311	0.26214185	3.499990234	0.038089914	0.25911425	3.450002441	0.037698458	0.256291882
3.640004883	0.039987419	0.269766275	3.609975586	0.039385311	0.267979551	3.520009766	0.038738662	0.259749037		3.569997559	0.039103762	0.268609521	3.51	0.038380501	0.264513182	3.549987793	0.04030676	0.264786118		3.619985352	0.0381484	0.262882615	3.51	0.038212814	0.259862347	3.460012207	0.037822821	0.257019481
3.650014648	0.040115973	0.270542014	3.619985352	0.039509284	0.268755722	3.530019531	0.038866828	0.260502712		3.580007324	0.039230492	0.269370571	3.51994873	0.038504299	0.265267174	3.559997559	0.040433638	0.265572087		3.629995117	0.0382673	0.263615744	3.520009766	0.038335115	0.260595099	3.470021973	0.037949543	0.257766126
3.660024414	0.040241422	0.271313931	3.629995117	0.039633256	0.269531892	3.540029297	0.038993791	0.261263999		3.59001709	0.039354176	0.270135444	3.529958496	0.03863288	0.266009684	3.570007324	0.040561772	0.266354241		3.640004883	0.038390362	0.264364146	3.529958496	0.038458615	0.261343196	3.479970703	0.038076264	0.258516581
3.669973145	0.040368113	0.272093491	3.640004883	0.039760911	0.270304221	3.550039063	0.039121957	0.262025286		3.600026855	0.039478469	0.270907967	3.539968262	0.038760266	0.266763676	3.579956055	0.040694303	0.267147842		3.650014648	0.038519368	0.265120184	3.539968262	0.038586311	0.262098966	3.489980469	0.038200628	0.259263226
3.67998291	0.040497909	0.272880693	3.650014648	0.039894703	0.271076549	3.559987793	0.039250123	0.262775153		3.609975586	0.039607027	0.271676665	3.549978027	0.038883465	0.267517668	3.58996582	0.040830603	0.267945258		3.660024414	0.038648375	0.265864768	3.549978027	0.038716405	0.262850899	3.499990234	0.038318508	0.260002253
3.689992676	0.040631431	0.273671717	3.660024414	0.040025427	0.271848878	3.569997559	0.039375281	0.263536441		3.619985352	0.039739241	0.272437715	3.559987793	0.039009655	0.268279314	3.599975586	0.040965646	0.268731227		3.67003418	0.038772625	0.266616988	3.559987793	0.038844102	0.26359516	3.51	0.038436389	0.26073747
3.700002441	0.040764954	0.274458919	3.669973145	0.040153082	0.272598151	3.580007324	0.039495625	0.264282502		3.629995117	0.039869017	0.273198764	3.569997559	0.03913704	0.269048616	3.609985352	0.041099433	0.269513381		3.67998291	0.038895092	0.267369209	3.569997559	0.038970599	0.26433942	3.520009766	0.038560752	0.261476497
3.710012207	0.040895992	0.275242301	3.67998291	0.040282578	0.27337048	3.59001709	0.039617172	0.265028563		3.640004883	0.039994529	0.273975111	3.580007324	0.039261433	0.269810263	3.619995117	0.041234477	0.270299351		3.689992676	0.039021721	0.26811761	3.580007324	0.039098295	0.26509519	3.530019531	0.038687476	0.26223457
3.720021973	0.041028272	0.276025682	3.689992676	0.040413301	0.274135123	3.600026855	0.039742932	0.265767012		3.650014648	0.040123087	0.274743809	3.589956055	0.039384035	0.270564255	3.630004883	0.04136952	0.271081505		3.700002441	0.039148349	0.268869831	3.589956055	0.039224792	0.265866306	3.539968262	0.03881125	0.262985025
3.729970703	0.041159932	0.276820527	3.700002441	0.040542797	0.274907452	3.610036621	0.039872302	0.266509267		3.660024414	0.040254082	0.275512507	3.59996582	0.039504842	0.271314419	3.639953613	0.041499538	0.271856029		3.710012207	0.039271411	0.269618233	3.59996582	0.039348292	0.266622076	3.549978027	0.038933256	0.263731671
3.739980469	0.041292212	0.277611551	3.710012207	0.04066677	0.275672095	3.619985352	0.040000468	0.267266747		3.669973145	0.040383859	0.276281205	3.609975586	0.039631031	0.272060756	3.649963379	0.041623904	0.272649629		3.720021973	0.039392689	0.270358998	3.609975586	0.039470592	0.267385518	3.559987793	0.039058799	0.264482126
3.749990234	0.041419524	0.278394932	3.720021973	0.04079197	0.276429054	3.629995117	0.040126227	0.268016615		3.67998291	0.040509371	0.277026957	3.619985352	0.039759613	0.272814748	3.659973145	0.041752038	0.273427968		3.730031738	0.039512778	0.271099763	3.619985352	0.039595891	0.268145125	3.569997559	0.039184341	0.26523258
3.76	0.041543731	0.27917067	3.729970703	0.040918397	0.27719754	3.640004883	0.040250182	0.268762676		3.689992676	0.040633054	0.277776534	3.629995117	0.039886998	0.273572568	3.66998291	0.041883313	0.274213937		3.739980469	0.039639406	0.271851983	3.629995117	0.039724786	0.268904731	3.580007324	0.039309884	0.265971607
3.770009766	0.041670422	0.279954051	3.739980469	0.041050348	0.277966026	3.650014648	0.040378348	0.269520157		3.700002441	0.040761003	0.278533759	3.640004883	0.04001259	0.274322732	3.679992676	0.042018356	0.274996092		3.749990234	0.039767224	0.272596567	3.640004883	0.039853681	0.269652828	3.59001709	0.039428943	0.266729681
3.780019531	0.041802702	0.280722147	3.749990234	0.041182913	0.278734512	3.660024414	0.040505311	0.270281444		3.710012207	0.040891998	0.279298633	3.649953613	0.040136387	0.275072897	3.690002441	0.042149003	0.2757668		3.76	0.039892663	0.273337332	3.650014648	0.039978979	0.270408598	3.600026855	0.039548002	0.267476326
3.789968262	0.041936224	0.28150935	3.76	0.041311795	0.27950684	3.67003418	0.040630468	0.271046537		3.720021973	0.041020556	0.280059682	3.659963379	0.040263773	0.275815407	3.700012207	0.042281533	0.276545138		3.770009766	0.040019292	0.274078097	3.659963379	0.040104877	0.271156695	3.609975586	0.039672366	0.268242019
3.799978027	0.042064157	0.282281267	3.770009766	0.041445587	0.280271484	3.67998291	0.040753821	0.271800212		3.729970703	0.041146677	0.280797785	3.669973145	0.040391159	0.276565571	3.710012207	0.042414207	0.277316115		3.780019531	0.04014592	0.274822681	3.669973145	0.040232573	0.271912465	3.619985352	0.039797909	0.269003902
3.809987793	0.042193954	0.283057005	3.780019531	0.041577538	0.281036127	3.689992676	0.040880182	0.272569112		3.739980469	0.041275845	0.281532064	3.67998291	0.040514358	0.277315736	3.719960937	0.042547366	0.2781059		3.790029297	0.040273738	0.275567264	3.67998291	0.040357872	0.272664398	3.629995117	0.03992463	0.269746738
3.819997559	0.042327476	0.283832743	3.789968262	0.04170642	0.281808456	3.700002441	0.041009552	0.273341818		3.749990234	0.04140684	0.282285465	3.689992676	0.040633969	0.278062073	3.729970703	0.042679897	0.2788995		3.799978027	0.040398582	0.276319484	3.689992676	0.040480172	0.273412496	3.640004883	0.040047225	0.270489574
3.830007324	0.042460998	0.284608482	3.799978027	0.041834689	0.282576942	3.710012207	0.041136515	0.274110718		3.76	0.041535398	0.283046514	3.700002441	0.040754776	0.278816065	3.739980469	0.042809915	0.279696916		3.809987793	0.040520455	0.277067886	3.700002441	0.040601274	0.274172102	3.650014648	0.040171589	0.271236219
3.84001709	0.042590794	0.285391863	3.809987793	0.041958661	0.283341585	3.720021973	0.041263478	0.274864392		3.770009766	0.041658472	0.283799915	3.709951172	0.040880965	0.279570057	3.749990234	0.042935537	0.280475255		3.819997559	0.040639355	0.277820107	3.710012207	0.040725373	0.27490869	3.660024414	0.040298311	0.271982865
3.84996582	0.042716243	0.286167601	3.819997559	0.042082634	0.284125441	3.730031738	0.04139044	0.275621873		3.780019531	0.041782156	0.284572438	3.719960938	0.041010743	0.280320222	3.76	0.043066183	0.281257409		3.830007324	0.040763011	0.278568509	3.719960938	0.040854268	0.275656787	3.669973145	0.040423853	0.272725701
3.859975586	0.042841692	0.28694334	3.830007324	0.042210902	0.284897769	3.739980469	0.041516802	0.276379353		3.790029297	0.041907668	0.285337311	3.729970703	0.041139325	0.281066559	3.770009766	0.043202483	0.282039563		3.84001709	0.040889639	0.279316911	3.729970703	0.040981964	0.276389538	3.67998291	0.040546449	0.273468537
3.869985352	0.042973973	0.287730542	3.84001709	0.042341626	0.285670098	3.749990234	0.041643764	0.277136834		3.799978027	0.042037445	0.286090712	3.739980469	0.041265514	0.281812896	3.779958496	0.043337526	0.282825533		3.850026855	0.041015079	0.280061494	3.739980469	0.041108462	0.277126126	3.689992676	0.040666097	0.274192326
3.879995117	0.043108737	0.288517745	3.850026855	0.042470508	0.286438584	3.76	0.041769524	0.277901928		3.809987793	0.042167221	0.286851762	3.749990234	0.041391704	0.282559233	3.789968262	0.043467545	0.283611502		3.860036621	0.041139329	0.280806078	3.749990234	0.04123316	0.277862714	3.700002441	0.040788693	0.274935162
3.890004883	0.043241017	0.289282019	3.859975586	0.042598777	0.287203227	3.770009766	0.041893478	0.278651795		3.819997559	0.042292733	0.287612811	3.76	0.041519089	0.283309398	3.799978027	0.043600075	0.284393657		3.869985352	0.041264174	0.281550661	3.76	0.041360857	0.278606975	3.710012207	0.040915414	0.27566276
3.900014648	0.043370813	0.290050114	3.869985352	0.042727045	0.287979398	3.780019531	0.042019238	0.279409276		3.830007324	0.042421291	0.288381509	3.76994873	0.041644681	0.284055735	3.809987793	0.043735119	0.285191072		3.879995117	0.041389614	0.282291426	3.770009766	0.041489752	0.279343563	3.720021973	0.041040957	0.276390359
3.910024414	0.043503094	0.290822031	3.879995117	0.042858996	0.288755569	3.790029297	0.042148607	0.280155337		3.84001709	0.042552286	0.289161681	3.779958496	0.041769674	0.284813554	3.819997559	0.043868906	0.285973227		3.890004883	0.041515053	0.28303601	3.779958496	0.041613851	0.280087823	3.729970703	0.041162963	0.277110338
3.919973145	0.043637858	0.291609234	3.890004883	0.04298972	0.289520212	3.800039063	0.042276774	0.280901399		3.850026855	0.042679626	0.289957149	3.789968262	0.041888089	0.285563719	3.830007324	0.043999552	0.28674775		3.900014648	0.041638709	0.283772957	3.789968262	0.041736152	0.280832084	3.739980469	0.041285558	0.277837936
3.92998291	0.043767033	0.292373508	3.900014648	0.04311492	0.290296383	3.809987793	0.042400728	0.28164746		3.859975586	0.042805137	0.290733496	3.799978027	0.042012485	0.286310056	3.839956055	0.044128315	0.287518458		3.910024414	0.041760582	0.284513722	3.799978027	0.041857253	0.281572508	3.749990234	0.041411101	0.278565535
3.939992676	0.04389124	0.293137782	3.910024414	0.043238892	0.291076396	3.819997559	0.042528894	0.282385908		3.869985352	0.04292943	0.291517492	3.809987793	0.04214286	0.287064048	3.84996582	0.044258961	0.288304428		3.92003418	0.041886021	0.285250669	3.809987793	0.041981352	0.282332115	3.76	0.041537822	0.279293133
3.950002441	0.044019794	0.293913521	3.919973145	0.043367161	0.291848725	3.830007324	0.042655857	0.283139583		3.879995117	0.043055551	0.292290014	3.819997559	0.042269648	0.287802731	3.859975586	0.044394005	0.289090397		3.92998291	0.042012055	0.28599907	3.819997559	0.042112646	0.283076375	3.770009766	0.041659828	0.28002835
3.960012207	0.044152075	0.294685438	3.92998291	0.043501567	0.292621053	3.84001709	0.042784023	0.28388945		3.890004883	0.043185328	0.293066361	3.830007324	0.042395837	0.288533758	3.869985352	0.044527792	0.289872551		3.939992676	0.042138684	0.286724562	3.830007324	0.04224274	0.283839818	3.780019531	0.041778887	0.280767377
3.970021973	0.044285597	0.295453533	3.939992676	0.043633518	0.293389539	3.850026855	0.042907978	0.284643125		3.900014648	0.043316323	0.293842708	3.839956055	0.042523223	0.289283923	3.879995117	0.04465781	0.290654706		3.950002441	0.042262934	0.287453872	3.839956055	0.042370436	0.284599424	3.789968262	0.041896768	0.281521641
3.979970703	0.04441353	0.296221629	3.950002441	0.043758718	0.294154183	3.860036621	0.043028322	0.285392992		3.910024414	0.043444881	0.294607582	3.84996582	0.042649413	0.290037915	3.890004883	0.044788457	0.291429229		3.960012207	0.042387185	0.288194637	3.84996582	0.042496933	0.285351358	3.799978027	0.04202231	0.282260668
3.989980469	0.044542084	0.296993546	3.960012207	0.043888214	0.294922669	3.869985352	0.043149869	0.28614286		3.919973145	0.043571611	0.29537628	3.859975586	0.042775602	0.290791907	3.899953613	0.044922244	0.292207568		3.970021973	0.042515002	0.288939221	3.859975586	0.042622831	0.286095619	3.809987793	0.042149032	0.283003504
3.999990234	0.044675606	0.297765463	3.970021973	0.044021392	0.295698839	3.879995117	0.043278035	0.286892728		3.92998291	0.043700169	0.296141154	3.869985352	0.042897605	0.291542071	3.909963379	0.045057287	0.292985907		3.980031738	0.04264282	0.289687623	3.869985352	0.042752326	0.286843716	3.819997559	0.042271627	0.283738721
4.01	0.044809129	0.298541202	3.979970703	0.044150888	0.296467325	3.890004883	0.04340921	0.287654015		3.939992676	0.043829946	0.296902204	3.879995117	0.043019608	0.292284581	3.919973145	0.045187306	0.293756615		3.989980469	0.042765287	0.290436025	3.879995117	0.042875826	0.287591813	3.830007324	0.042394812	0.284473938
4.020009766	0.044940167	0.299313119	3.989980469	0.044276088	0.297243496	3.900014648	0.043536775	0.288407689		3.950002441	0.043955458	0.297647955	3.890004883	0.04314221	0.293030918	3.92998291	0.045312927	0.294534954		3.999990234	0.042885376	0.29117679	3.890004883	0.042995728	0.288351419	3.84001709	0.042522712	0.285197727
4.030019531	0.045064374	0.300104142	3.999990234	0.044401902	0.297996613	3.910024414	0.043661331	0.28915375		3.960012207	0.044077314	0.298401356	3.899953613	0.043270791	0.293781083	3.939992676	0.045441061	0.295320923		4.01	0.043009626	0.291917555	3.900014648	0.043118029	0.289099516	3.850026855	0.042647076	0.285936754
4.039968262	0.045189823	0.300879881	4.01	0.044529557	0.298757414	3.92003418	0.043788294	0.289918844		3.970021973	0.044202216	0.299147108	3.909963379	0.043399373	0.294523593	3.950002441	0.045571708	0.296103077		4.020009766	0.043137444	0.292662138	3.909963379	0.043243327	0.289839941	3.859975586	0.042768493	0.286687209
4.049978027	0.045318998	0.301655619	4.020009766	0.044661507	0.299518215	3.92998291	0.04391646	0.290668712		3.979970703	0.044328946	0.299908158	3.919973145	0.043524965	0.295266103	3.960012207	0.045707379	0.296877601		4.030019531	0.043264072	0.293402904	3.919973145	0.043373421	0.290576528	3.869985352	0.042888141	0.287430045
4.059987793	0.045451278	0.302435179	4.030019531	0.044792231	0.300259804	3.939992676	0.044041618	0.291418579		3.989980469	0.044458723	0.300657734	3.92998291	0.043648762	0.296031577	3.969960937	0.045839282	0.297648309		4.040029297	0.043387728	0.294143669	3.92998291	0.04349752	0.291320789	3.879995117	0.043008379	0.288172881
4.069997559	0.045583558	0.303214739	4.039968262	0.0449205	0.301024447	3.950002441	0.044163165	0.292172254		3.999990234	0.044589718	0.301422608	3.939992676	0.043774951	0.296758777	3.979970703	0.045970557	0.298422832		4.049978027	0.043511979	0.294888252	3.939992676	0.043622219	0.292057377	3.890004883	0.043132743	0.288904289
4.080007324	0.045713355	0.30399812	4.049978027	0.045048154	0.301781406	3.960012207	0.044286518	0.292925928		4.01	0.044720713	0.302183657	3.950002441	0.043904729	0.29749746	3.989980469	0.046104344	0.299197356		4.059987793	0.043637418	0.295621381	3.950002441	0.043749915	0.292797801	3.900014648	0.043260643	0.289650934
4.09001709	0.04584253	0.304781501	4.059987793	0.045178878	0.302538365	3.970021973	0.044414082	0.293687215		4.020009766	0.044849271	0.302940882	3.959951172	0.044026732	0.298251452	3.999990234	0.046236875	0.299975695		4.069997559	0.043764047	0.296358328	3.960012207	0.043877612	0.293553571	3.910024414	0.043386186	0.29039377
4.09996582	0.045973568	0.305568703	4.069997559	0.045309601	0.303291481	3.980031738	0.044542249	0.294433276		4.030019531	0.044979048	0.303698107	3.969960938	0.044147539	0.298986307	4.01	0.046368778	0.300754033		4.080007324	0.043887703	0.297087638	3.969960938	0.044001111	0.294317014	3.919973145	0.043507602	0.291128987
4.109975586	0.046105848	0.306355906	4.080007324	0.04543787	0.304056124	3.989980469	0.044669211	0.295183144		4.040029297	0.045107606	0.304455332	3.979970703	0.044270141	0.299728817	4.020009766	0.046495655	0.301540003		4.09001709	0.044007792	0.297824584	3.979970703	0.044124011	0.295053602	3.92998291	0.043631966	0.291868014
4.119985352	0.046236886	0.307135466	4.09001709	0.045561842	0.304805398	3.999990234	0.044793767	0.295925399		4.049978027	0.045231899	0.305212557	3.989980469	0.044396928	0.300478981	4.029958496	0.046624418	0.302318342		4.100026855	0.044128475	0.298576805	3.989980469	0.044247511	0.295794026	3.939992676	0.04375633	0.29261085
4.129995117	0.046363577	0.307907383	4.100026855	0.045684588	0.305566199	4.01	0.044920129	0.296690492		4.059987793	0.045356192	0.305973607	3.999990234	0.044527304	0.301225318	4.039968262	0.046755064	0.303096681		4.110036621	0.044252131	0.29931757	3.999990234	0.044376406	0.296553632	3.950002441	0.043880104	0.293346067
4.140004883	0.046489026	0.308683121	4.109975586	0.045814084	0.306323158	4.020009766	0.045047091	0.297444167		4.069997559	0.045482313	0.306734656	4.01	0.044655886	0.301975483	4.049978027	0.046890108	0.303867389		4.119985352	0.044379948	0.300050698	4.01	0.044505302	0.297305566	3.960012207	0.043999753	0.294085094
4.150014648	0.046620065	0.309462681	4.119985352	0.045947262	0.307083959	4.030019531	0.045172851	0.298190228		4.080007324	0.04561209	0.307491881	4.01994873	0.044780281	0.302729475	4.059987793	0.047023895	0.304649543		4.129995117	0.044506577	0.30077619	4.020009766	0.044631799	0.298053663	3.970021973	0.044117633	0.294831739
4.160024414	0.046753587	0.310249883	4.129995117	0.046077985	0.30784476	4.040029297	0.045294398	0.298955322		4.09001709	0.045745522	0.308256755	4.029958496	0.044906471	0.303460503	4.069997559	0.047155169	0.305427882		4.140004883	0.044632016	0.301509318	4.029958496	0.044757097	0.298794087	3.979970703	0.044237871	0.295570766
4.169973145	0.046884625	0.311017979	4.140004883	0.046204413	0.308594034	4.050039063	0.045417149	0.299708996		4.100026855	0.04587408	0.309006332	4.039968262	0.045033856	0.304214495	4.080007324	0.04728456	0.306210036		4.150014648	0.044753294	0.30223481	4.039968262	0.044884793	0.299542184	3.989980469	0.044364592	0.296305983
4.17998291	0.047015042	0.311782253	4.150014648	0.046335136	0.30934715	4.059987793	0.0455399	0.30046267		4.109975586	0.04600081	0.309763557	4.049978027	0.045162438	0.304968487	4.089956055	0.047418347	0.306988375		4.160024414	0.044878734	0.302994667	4.049978027	0.04501189	0.300294118	3.999990234	0.044491314	0.297029772
4.189992676	0.047144838	0.312538885	4.160024414	0.046464632	0.310111794	4.069997559	0.045669871	0.301212538		4.119985352	0.046129369	0.310516957	4.059987793	0.045285637	0.305703342	4.09996582	0.047550878	0.307762898		4.17003418	0.045004173	0.30373925	4.059987793	0.045138387	0.301046051	4.01	0.044618035	0.297753561
4.200002441	0.047275877	0.31330698	4.169973145	0.046589832	0.310872595	4.080007324	0.045799241	0.301962405		4.129995117	0.046260364	0.311274182	4.069997559	0.045405248	0.306461161	4.109975586	0.047679012	0.308545053		4.17998291	0.045129018	0.304480016	4.069997559	0.045262486	0.301790312	4.020009766	0.044742399	0.298488778
4.210012207	0.04740381	0.314075076	4.17998291	0.046716873	0.311633396	4.09001709	0.045926806	0.30270466		4.140004883	0.046386485	0.312031408	4.080007324	0.045527849	0.307211326	4.119985352	0.04780589	0.309327207		4.189992676	0.045249702	0.305216962	4.080007324	0.045384787	0.302538409	4.030019531	0.044867941	0.299223995
4.220021973	0.047531122	0.314850814	4.189992676	0.046843301	0.312401882	4.100026855	0.046054972	0.303454528		4.150014648	0.046508341	0.312780984	4.089956055	0.045656431	0.307953835	4.129995117	0.047934652	0.310116992		4.200002441	0.045373358	0.305953909	4.089956055	0.045512483	0.30328267	4.039968262	0.044991716	0.299955403
4.229970703	0.047656571	0.315634195	4.200002441	0.046972797	0.313158841	4.110036621	0.046183138	0.304196783		4.160024414	0.046631415	0.313542033	4.09996582	0.045783817	0.308704	4.140004883	0.048069695	0.310895331		4.210012207	0.045501175	0.306694674	4.09996582	0.045641378	0.304030767	4.049978027	0.04511608	0.300698239
4.239980469	0.047785746	0.316409934	4.210012207	0.047104748	0.313911957	4.119985352	0.046308898	0.304946651		4.169973145	0.046759364	0.314303083	4.109975586	0.045907016	0.30944651	4.149953613	0.048204739	0.311666039		4.220021973	0.045627804	0.307439258	4.109975586	0.045766677	0.304778864	4.059987793	0.045235139	0.301418219
4.249990234	0.047921131	0.317181851	4.220021973	0.047234244	0.314668915	4.129995117	0.046434055	0.305692712		4.17998291	0.046892187	0.31504501	4.119985352	0.046032009	0.31018902	4.159963379	0.048337269	0.312440562		4.230031738	0.045750865	0.30818766	4.119985352	0.045890176	0.305519288	4.069997559	0.045357145	0.302153436
4.26	0.048052791	0.317953768	4.229970703	0.047361899	0.315429717	4.140004883	0.046556205	0.306431161		4.189992676	0.047023182	0.315794587	4.129995117	0.046159395	0.310939184	4.169973145	0.048469172	0.313222716		4.239980469	0.045874521	0.308920788	4.129995117	0.046017873	0.306255876	4.080007324	0.045482687	0.302892462
4.270009766	0.048186313	0.318725685	4.239980469	0.047491395	0.31617899	4.150014648	0.046678955	0.307169609		4.200002441	0.047148694	0.316547987	4.140004883	0.046284986	0.311693176	4.17998291	0.048604216	0.31400487		4.249990234	0.04600115	0.309661553	4.140004883	0.046146768	0.306996301	4.09001709	0.045609409	0.30362387
4.280019531	0.048316109	0.319497602	4.249990234	0.047619663	0.316939792	4.160024414	0.046807122	0.30791567		4.210012207	0.047276033	0.317305212	4.149953613	0.04640998	0.312439513	4.189992676	0.04873549	0.314798471		4.26	0.046126589	0.310383227	4.150014648	0.046273265	0.307740561	4.100026855	0.045734951	0.304351469
4.289968262	0.048447147	0.32027334	4.26	0.047748546	0.317692908	4.17003418	0.046937695	0.308665538		4.220021973	0.047407029	0.318066262	4.159963379	0.046530787	0.313185851	4.200002441	0.048866765	0.315592071		4.270009766	0.046249056	0.311116355	4.159963379	0.046394367	0.308480986	4.109975586	0.045858726	0.305071448
4.299978027	0.04858067	0.321049079	4.270009766	0.047875587	0.318461394	4.17998291	0.047067065	0.309415406		4.229970703	0.047533759	0.318827311	4.169973145	0.04665578	0.313928361	4.210012207	0.048996155	0.316366595		4.280019531	0.046369145	0.311860939	4.169973145	0.046515468	0.30922141	4.119985352	0.045983089	0.305783809
4.309987793	0.048708603	0.321836281	4.280019531	0.047999559	0.319222195	4.189992676	0.047192824	0.310161467		4.239980469	0.047658661	0.319588361	4.17998291	0.046784362	0.314682352	4.219960937	0.049124289	0.317148749		4.290029297	0.046489829	0.312601704	4.17998291	0.046637769	0.309965671	4.129995117	0.046107453	0.306522835
4.319997559	0.048834052	0.32261202	4.289968262	0.048123532	0.319979153	4.200002441	0.047319185	0.310896109		4.249990234	0.047781736	0.320353235	4.189992676	0.046911748	0.315424862	4.229970703	0.04925682	0.317923272		4.299978027	0.046617646	0.313342469	4.189992676	0.046766664	0.310717604	4.140004883	0.046231817	0.307250434
4.330007324	0.048963848	0.323383937	4.299978027	0.048255483	0.320739955	4.210012207	0.047447352	0.311645977		4.26	0.047908466	0.321129582	4.200002441	0.047039133	0.3161712	4.239980469	0.04939312	0.318709242		4.309987793	0.046745464	0.314067961	4.200002441	0.046895559	0.311438846	4.150014648	0.046352055	0.307962795
4.34001709	0.04909737	0.324159675	4.309987793	0.048388661	0.321512283	4.220021973	0.047573111	0.312399651		4.270009766	0.048041289	0.321902104	4.209951172	0.047163529	0.316913709	4.249990234	0.049526907	0.319491396		4.319997559	0.046872092	0.314801089	4.210012207	0.047020858	0.312167762	4.160024414	0.046471114	0.308690393
4.34996582	0.04922965	0.324939235	4.319997559	0.048519385	0.322280769	4.230031738	0.047694658	0.313157132		4.280019531	0.048172284	0.322689924	4.219960938	0.047289718	0.317660047	4.26	0.049658182	0.320262104		4.330007324	0.046998721	0.315538036	4.219960938	0.047146156	0.312919695	4.169973145	0.04659312	0.309398944
4.359975586	0.049360689	0.325703509	4.330007324	0.048648881	0.323049255	4.239980469	0.047816206	0.313903193		4.290029297	0.048300233	0.323462447	4.229970703	0.047417104	0.318410211	4.270009766	0.049791969	0.321044258		4.34001709	0.047122377	0.316278801	4.229970703	0.047273252	0.313660119	4.17998291	0.046719841	0.310130352
4.369985352	0.049491727	0.326483069	4.34001709	0.048778377	0.323825426	4.249990234	0.047941965	0.31466448		4.299978027	0.048428791	0.324231145	4.239980469	0.047543293	0.319156548	4.279958496	0.049923871	0.321818782		4.350026855	0.047247816	0.317023384	4.239980469	0.04739975	0.314408217	4.189992676	0.046845384	0.310869379
4.379995117	0.049623386	0.327251164	4.350026855	0.0489091	0.324590069	4.26	0.048071335	0.315406735		4.309987793	0.048559786	0.324996019	4.249990234	0.047665296	0.319883749	4.289968262	0.050056402	0.32258949		4.360036621	0.047375634	0.317756513	4.249990234	0.047523849	0.315148641	4.200002441	0.046970337	0.311593168
4.390004883	0.049754424	0.328038367	4.359975586	0.049038596	0.325354713	4.270009766	0.048199501	0.316145184		4.319997559	0.048689563	0.325753244	4.26	0.04779029	0.320633913	4.299978027	0.05018328	0.323367829		4.369985352	0.047498101	0.31849346	4.26	0.047646149	0.315889065	4.210012207	0.047093522	0.312313147
4.400014648	0.049882978	0.328821748	4.369985352	0.049161341	0.326111671	4.280019531	0.048327668	0.316891245		4.330007324	0.048813856	0.326514293	4.26994873	0.047915881	0.321376423	4.309987793	0.050310786	0.324153798		4.379995117	0.047618784	0.319230406	4.270009766	0.047769649	0.316633326	4.220021973	0.047219065	0.313055983
4.410024414	0.050007185	0.329586022	4.379995117	0.049286541	0.32686863	4.290029297	0.048455834	0.317629693		4.34001709	0.04893754	0.327286816	4.279958496	0.048043267	0.322118933	4.319997559	0.050441433	0.324935953		4.390004883	0.047743629	0.319967353	4.279958496	0.047896146	0.317385259	4.229970703	0.047344607	0.313787391
4.419973145	0.050132634	0.330354118	4.390004883	0.049417265	0.327629431	4.300039063	0.048584	0.318375755		4.350026855	0.049061833	0.328036392	4.289968262	0.048169456	0.322857616	4.330007324	0.050577732	0.325733368		4.400014648	0.047870257	0.320700482	4.289968262	0.048025042	0.318125684	4.239980469	0.047464845	0.314534036
4.42998291	0.050266157	0.331133678	4.400014648	0.049550443	0.328397917	4.309987793	0.048710361	0.31911801		4.359975586	0.049189172	0.328770671	4.299978027	0.04829445	0.323584816	4.339956055	0.050712776	0.326511707		4.410024414	0.047996886	0.32143361	4.299978027	0.04815034	0.318854599	4.249990234	0.047582725	0.315273063
4.439992676	0.050400921	0.331909416	4.410024414	0.049681167	0.329135664	4.319997559	0.048833714	0.319864071		4.369985352	0.04931834	0.329527896	4.309987793	0.048421836	0.324312016	4.34996582	0.050842794	0.327305307		4.42003418	0.048123514	0.322166738	4.309987793	0.048276837	0.319595023	4.26	0.047704732	0.31601209
4.450002441	0.050531959	0.332677512	4.419973145	0.049808821	0.329877253	4.330007324	0.048952253	0.320613939		4.379995117	0.049448116	0.330273648	4.319997559	0.048548623	0.325039217	4.359975586	0.050973441	0.328079831		4.42998291	0.048248954	0.322896048	4.319997559	0.048401536	0.320346957	4.270009766	0.047832632	0.316758735
4.460012207	0.050661134	0.33345325	4.42998291	0.04993709	0.330626527	4.34001709	0.049076809	0.321375226		4.390004883	0.049575456	0.331027049	4.330007324	0.048674813	0.325781726	4.369985352	0.051110368	0.328861985		4.439992676	0.048373799	0.323632995	4.330007324	0.048528033	0.32109889	4.280019531	0.047958174	0.317497762
4.470021973	0.050794657	0.334221346	4.439992676	0.050069041	0.3313758	4.350026855	0.049206178	0.322132706		4.400014648	0.049704014	0.331780449	4.339956055	0.04879562	0.326512754	4.379995117	0.051242271	0.329647955		4.450002441	0.048498049	0.32437376	4.339956055	0.048651533	0.321862333	4.289968262	0.048081949	0.31822536
4.479970703	0.050926937	0.335000905	4.450002441	0.050197309	0.332144286	4.360036621	0.049334345	0.322893993		4.410024414	0.04983379	0.332537674	4.34996582	0.048915231	0.327262919	4.390004883	0.051369777	0.33043774		4.460012207	0.048619327	0.325110707	4.34996582	0.048773234	0.322629612	4.299978027	0.048206312	0.318968196
4.489980469	0.051054249	0.335757537	4.460012207	0.050321282	0.332897403	4.369985352	0.049462511	0.323647668		4.419973145	0.049960521	0.333310197	4.359975586	0.049039028	0.328001601	4.399953613	0.051495399	0.33123134		4.470021973	0.048740011	0.325851472	4.359975586	0.048894335	0.323385382	4.309987793	0.048334212	0.31972627
4.499990234	0.05118094	0.336533275	4.470021973	0.050445254	0.333642834	4.379995117	0.049590677	0.324401342		4.42998291	0.050086642	0.334067422	4.369985352	0.04916761	0.328728802	4.409963379	0.051624789	0.33201731		4.480031738	0.048863667	0.326580782	4.369985352	0.049020233	0.324141152	4.319997559	0.048459755	0.320457678
4.51	0.051307631	0.337309014	4.479970703	0.050575978	0.334399793	4.390004883	0.049720047	0.325170242		4.439992676	0.050210935	0.334820823	4.379995117	0.049296191	0.329467484	4.419973145	0.051758576	0.332807095		4.489980469	0.048991484	0.327325366	4.379995117	0.049149728	0.324893085	4.330007324	0.04858294	0.321192895
4.520009766	0.051437427	0.338077109	4.489980469	0.050709156	0.335168279	4.400014648	0.049849417	0.325939142		4.450002441	0.050340711	0.335581872	4.390004883	0.049420587	0.330221476	4.42998291	0.051896132	0.333589249		4.499990234	0.049119302	0.328058494	4.390004883	0.049278623	0.325648855	4.34001709	0.048701999	0.32193954
4.530019531	0.051572192	0.338845205	4.499990234	0.050837425	0.335932922	4.410024414	0.049974575	0.326708042		4.460012207	0.050472925	0.336342922	4.399953613	0.04954558	0.330956331	4.439992676	0.052029919	0.334375219		4.51	0.049242363	0.328799259	4.400014648	0.049404521	0.326416134	4.350026855	0.048819879	0.322686186
4.539968262	0.051704472	0.339613301	4.51	0.050963852	0.336693723	4.42003418	0.050096724	0.327461716		4.470021973	0.050601483	0.337103971	4.409963379	0.049672966	0.331695014	4.450002441	0.052161194	0.335161188		4.520009766	0.049366019	0.329532388	4.409963379	0.049532217	0.327168068	4.359975586	0.048941296	0.323432831
4.549978027	0.051836752	0.340385218	4.520009766	0.051094576	0.337446839	4.42998291	0.050218271	0.328207777		4.479970703	0.050726995	0.337868845	4.419973145	0.049799155	0.332445178	4.460012207	0.052294981	0.335962419		4.530019531	0.04949562	0.330269335	4.419973145	0.049658714	0.327916165	4.369985352	0.049068607	0.324160429
4.559987793	0.051970274	0.341160956	4.530019531	0.051226527	0.338207641	4.439992676	0.050343429	0.328969064		4.489980469	0.050855553	0.338622246	4.42998291	0.049923551	0.333176206	4.469960937	0.05243128	0.336752204		4.540029297	0.049623438	0.331006281	4.42998291	0.049784012	0.328679607	4.379995117	0.049191202	0.324888028
4.569997559	0.052102555	0.34192523	4.539968262	0.051356023	0.338976127	4.450002441	0.050471595	0.329715126		4.499990234	0.050986548	0.339379471	4.439992676	0.050044358	0.333922543	4.479970703	0.052561927	0.33754962		4.549978027	0.049743527	0.331743228	4.439992676	0.049908711	0.329416195	4.390004883	0.049315566	0.325623245
4.580007324	0.052234835	0.34270479	4.549978027	0.051479995	0.3397254	4.460012207	0.050597354	0.330461187		4.51	0.051116325	0.340136696	4.450002441	0.050166959	0.334661226	4.489980469	0.052689433	0.338339405		4.559987793	0.049863616	0.332487812	4.450002441	0.050029813	0.330152783	4.400014648	0.049441109	0.326354653
4.59001709	0.052360284	0.343488171	4.559987793	0.051603968	0.340493886	4.470021973	0.050721309	0.331203442		4.520009766	0.051240618	0.340886272	4.459951172	0.050295541	0.335396081	4.499990234	0.052815055	0.339121559		4.569997559	0.049984894	0.333209485	4.460012207	0.050155111	0.33090088	4.410024414	0.049566651	0.32708987
4.59996582	0.052484491	0.344260088	4.569997559	0.051732236	0.341262372	4.480031738	0.050850678	0.331949503		4.530019531	0.051366739	0.341643497	4.469960938	0.050424122	0.336138591	4.51	0.052945701	0.339911344		4.580007324	0.050111522	0.333942613	4.469960938	0.050284006	0.331637468	4.419973145	0.049692194	0.327847944
4.609975586	0.052612424	0.345032005	4.580007324	0.05186296	0.342019331	4.489980469	0.050983057	0.332695565		4.540029297	0.051494688	0.342404547	4.479970703	0.050547322	0.336861964	4.520009766	0.053080745	0.340685868		4.59001709	0.050240529	0.334691015	4.479970703	0.050412901	0.332381729	4.42998291	0.049813611	0.32858697
4.619985352	0.052744704	0.345811565	4.59001709	0.051996138	0.342795502	4.499990234	0.051108215	0.333449239		4.549978027	0.051624464	0.343165596	4.489980469	0.050673511	0.337592991	4.529958496	0.053214532	0.341456576		4.600026855	0.050368346	0.335420325	4.489980469	0.050540598	0.33311448	4.439992676	0.049931491	0.32930314
4.629995117	0.052875742	0.34657966	4.600026855	0.052126862	0.343544776	4.51	0.051229762	0.334187687		4.559987793	0.051751804	0.343922821	4.499990234	0.050799701	0.338335501	4.539968262	0.05334455	0.342231099		4.610036621	0.050493786	0.336149635	4.499990234	0.050665896	0.333854905	4.450002441	0.050055855	0.330019311
4.640004883	0.053005539	0.347351577	4.609975586	0.052256358	0.344313262	4.520009766	0.051350106	0.334922329		4.569997559	0.051879143	0.344664749	4.51	0.050924096	0.339085666	4.549978027	0.053478337	0.342997992		4.619985352	0.050619225	0.336875127	4.51	0.050791793	0.334591493	4.460012207	0.050182576	0.330746909
4.650014648	0.053135956	0.348119673	4.619985352	0.05238524	0.34507022	4.530019531	0.051477069	0.335683616		4.580007324	0.052010138	0.345406676	4.51994873	0.051047893	0.339824348	4.559987793	0.053613381	0.343772515		4.629995117	0.050747043	0.337592982	4.520009766	0.050920689	0.335331917	4.470021973	0.050309297	0.331482126
4.660024414	0.053269478	0.348880126	4.629995117	0.052517191	0.345834864	4.540029297	0.051608845	0.336422065		4.59001709	0.052139915	0.346160077	4.529958496	0.0511687	0.340582168	4.569997559	0.053745283	0.344547039		4.640004883	0.050873671	0.33832611	4.529958496	0.051045987	0.336053159	4.479970703	0.050430714	0.332221153
4.669973145	0.053403	0.349655864	4.640004883	0.052647915	0.346599507	4.550039063	0.051738817	0.33716432		4.600026855	0.052267864	0.346921127	4.539968262	0.051289507	0.34132085	4.580007324	0.053872789	0.345329193		4.650014648	0.05099376	0.33905542	4.539968262	0.05116469	0.336801256	4.489980469	0.050553899	0.332941132
4.67998291	0.053531555	0.350431603	4.650014648	0.052769432	0.347371836	4.559987793	0.051862771	0.337910381		4.609975586	0.052393985	0.347670703	4.549978027	0.051414501	0.342071015	4.589956055	0.054000923	0.346096086		4.660024414	0.05111266	0.339780912	4.549978027	0.051285792	0.337541681	4.499990234	0.050681799	0.333676349
4.689992676	0.053655761	0.351199698	4.660024414	0.052892177	0.348136479	4.569997559	0.051988531	0.338664055		4.619985352	0.052515841	0.348427928	4.559987793	0.051544279	0.342813524	4.59996582	0.054134711	0.346862978		4.67003418	0.051233938	0.340517859	4.559987793	0.051412289	0.338274432	4.51	0.050807342	0.334407757
4.700002441	0.053783694	0.35195633	4.669973145	0.053021673	0.348901123	4.580007324	0.0521179	0.33940631		4.629995117	0.052640134	0.349185153	4.569997559	0.05167286	0.343559862	4.609975586	0.054269754	0.347629871		4.67998291	0.051361756	0.341247169	4.569997559	0.051541185	0.339022529	4.520009766	0.050929348	0.335131546
4.710012207	0.053914733	0.352720604	4.67998291	0.053153624	0.349673451	4.59001709	0.05224727	0.340148565		4.640004883	0.052771129	0.349927081	4.580007324	0.05179905	0.344310026	4.619985352	0.054403541	0.34840821		4.689992676	0.051488384	0.341957387	4.580007324	0.051668881	0.33976679	4.530019531	0.051048407	0.335870573
4.720021973	0.054049497	0.353500164	4.689992676	0.05328312	0.350422725	4.600026855	0.052373631	0.340883207		4.650014648	0.052902124	0.350680481	4.589956055	0.051925239	0.345052536	4.629995117	0.054534188	0.349182733		4.700002441	0.051612634	0.342686697	4.589956055	0.051796577	0.340507214	4.539968262	0.051172181	0.336601981
4.729970703	0.054181777	0.354272081	4.700002441	0.053409548	0.351187368	4.610036621	0.05249578	0.341629268		4.660024414	0.053028245	0.351422409	4.59996582	0.052053821	0.345810355	4.640004883	0.054665462	0.349953441		4.710012207	0.051735101	0.343416007	4.59996582	0.051923674	0.341247639	4.549978027	0.051297724	0.337337198
4.739980469	0.054310331	0.355055462	4.710012207	0.053539044	0.351944327	4.619985352	0.052619735	0.342371523		4.669973145	0.053156194	0.352171985	4.609975586	0.052178216	0.34656052	4.649953613	0.054799249	0.35073178		4.720021973	0.05186173	0.344168227	4.609975586	0.052050171	0.341988063	4.559987793	0.051423266	0.338064796
4.749990234	0.054440749	0.3558312	4.720021973	0.053670995	0.352708971	4.629995117	0.052747901	0.343102359		4.67998291	0.053285971	0.352940683	4.619985352	0.05230321	0.347314512	4.659963379	0.054934293	0.351498673		4.730031738	0.051988358	0.344924266	4.619985352	0.052175469	0.342713142	4.569997559	0.051546451	0.338800013
4.76	0.054574271	0.356606939	4.729970703	0.053799263	0.353465929	4.640004883	0.052876067	0.343840807		4.689992676	0.053412091	0.353701733	4.629995117	0.052422821	0.348049367	4.669973145	0.055064939	0.352280827		4.739980469	0.05211142	0.345657394	4.629995117	0.05229777	0.343468911	4.580007324	0.051669047	0.339504755
4.770009766	0.054705309	0.357378856	4.739980469	0.053924463	0.354215203	4.650014648	0.053000021	0.344579256		4.700002441	0.053536385	0.354451309	4.640004883	0.052547216	0.348799532	4.67998291	0.055193701	0.35305535		4.749990234	0.052232698	0.346390523	4.640004883	0.052417672	0.344213172	4.59001709	0.051792232	0.340239972
4.780019531	0.054832621	0.358146951	4.749990234	0.05405089	0.354972162	4.660024414	0.053128188	0.345306285		4.710012207	0.053663724	0.355216183	4.649953613	0.052675798	0.349542042	4.689992676	0.055324348	0.353837505		4.76	0.052356354	0.34712747	4.650014648	0.052541772	0.344957433	4.600026855	0.051918953	0.34097519
4.789968262	0.054960554	0.358926511	4.76	0.054180387	0.355725278	4.67003418	0.053256354	0.346040927		4.720021973	0.053789236	0.355977232	4.659963379	0.052806174	0.350299861	4.700002441	0.055458135	0.354615843		4.770009766	0.052485955	0.347872053	4.659963379	0.052670667	0.345724712	4.609975586	0.052043317	0.341714216
4.799978027	0.055091592	0.359706071	4.770009766	0.054312337	0.356478394	4.67998291	0.053382113	0.346786988		4.729970703	0.053917794	0.356734458	4.669973145	0.052931765	0.351038543	4.710012207	0.055591922	0.355397998		4.780019531	0.0526108	0.348597545	4.669973145	0.052799562	0.346476645	4.619985352	0.052162376	0.342453243
4.809987793	0.055225115	0.360485631	4.780019531	0.054444288	0.357231511	4.689992676	0.053506068	0.347536856		4.739980469	0.054050008	0.357503156	4.67998291	0.053056759	0.351769571	4.719960937	0.055721941	0.356180152		4.790029297	0.052733861	0.349319218	4.67998291	0.052927258	0.347209397	4.629995117	0.052280256	0.34318846
4.819997559	0.05535429	0.361261369	4.789968262	0.054572557	0.357965415	4.700002441	0.053628819	0.348275304		4.749990234	0.054178566	0.358271854	4.689992676	0.053184144	0.352496771	4.729970703	0.055852587	0.356958491		4.799978027	0.052859301	0.350052346	4.689992676	0.053057353	0.34796133	4.640004883	0.05240462	0.343923677
4.830007324	0.055482844	0.362018001	4.799978027	0.054700212	0.358730058	4.710012207	0.053752171	0.349009946		4.76	0.054305296	0.359032903	4.700002441	0.05331153	0.353239281	4.739980469	0.055986374	0.357740645		4.809987793	0.052989496	0.350800748	4.700002441	0.053186248	0.3487171	4.650014648	0.052531341	0.344662704
4.84001709	0.055616366	0.362778454	4.809987793	0.054832163	0.359490859	4.720021973	0.053880337	0.349756008		4.770009766	0.054432635	0.35978248	4.709951172	0.053434729	0.353981791	4.749990234	0.056121418	0.358515168		4.819997559	0.053114936	0.35154915	4.710012207	0.053313944	0.34947287	4.660024414	0.052655705	0.345397921
4.84996582	0.055749889	0.363546549	4.819997559	0.054964114	0.36025166	4.730031738	0.054009707	0.350486843		4.780019531	0.054561193	0.360532056	4.719960938	0.053553144	0.354724301	4.76	0.056252692	0.359297323		4.830007324	0.053237403	0.352297552	4.719960938	0.053433847	0.350224804	4.669973145	0.052778301	0.346129329
4.859975586	0.055882169	0.364322288	4.830007324	0.055091155	0.361004777	4.739980469	0.054134865	0.351232905		4.790029297	0.054687924	0.361300754	4.729970703	0.053675147	0.355462983	4.770009766	0.056378314	0.360068031		4.84001709	0.053358681	0.353045954	4.729970703	0.053553749	0.350961392	4.67998291	0.052902665	0.346868355
4.869985352	0.056006376	0.365090383	4.84001709	0.0552139	0.361761735	4.749990234	0.054258217	0.351982772		4.799978027	0.054810998	0.362073277	4.739980469	0.053804327	0.356194011	4.779958496	0.056505192	0.360846369		4.850026855	0.053482931	0.353779082	4.739980469	0.053677249	0.351713325	4.689992676	0.053027028	0.347607382
4.879995117	0.056130583	0.365850836	4.850026855	0.055342168	0.362514852	4.76	0.054386384	0.352736447		4.809987793	0.054932854	0.362834326	4.749990234	0.053932909	0.356936521	4.789968262	0.056638979	0.361636154		4.860036621	0.053610749	0.354519848	4.749990234	0.053804945	0.352469095	4.700002441	0.053148445	0.348331171
4.890004883	0.056257274	0.366599825	4.859975586	0.055474119	0.363279495	4.770009766	0.054513948	0.353482508		4.819997559	0.055061412	0.363587727	4.76	0.0540585	0.357679031	4.799978027	0.056772766	0.362406862		4.869985352	0.053737377	0.355264431	4.76	0.053932641	0.353209519	4.710012207	0.053268683	0.349081626
4.900014648	0.056390796	0.367364099	4.869985352	0.05560607	0.364040296	4.780019531	0.054639708	0.354228569		4.830007324	0.055193626	0.364356425	4.76994873	0.054185886	0.358421541	4.809987793	0.056902156	0.36317757		4.879995117	0.053859844	0.356009015	4.770009766	0.05405794	0.353946107	4.720021973	0.053390689	0.349813034
4.910024414	0.056523076	0.368116909	4.879995117	0.055732498	0.364797255	4.790029297	0.054763662	0.354974631		4.84001709	0.05532523	0.365117475	4.779958496	0.054312075	0.359171705	4.819997559	0.057034687	0.363959725		4.890004883	0.053982906	0.356753598	4.779958496	0.054182638	0.354690368	4.729970703	0.053515053	0.35055206
4.919973145	0.056654115	0.368865898	4.890004883	0.055859539	0.365554214	4.800039063	0.054885811	0.355724498		4.850026855	0.055453179	0.365859402	4.789968262	0.054439461	0.359914215	4.830007324	0.057168474	0.364730433		4.900014648	0.054108345	0.35747909	4.789968262	0.054311534	0.355426956	4.739980469	0.053642953	0.351294896
4.92998291	0.05678329	0.369626351	4.900014648	0.055989649	0.366295803	4.809987793	0.055010969	0.356478173		4.859975586	0.055580519	0.366608978	4.799978027	0.05456266	0.360652898	4.839956055	0.057301005	0.365512587		4.910024414	0.054237352	0.3582084	4.799978027	0.05443923	0.356182726	4.749990234	0.053768496	0.352033923
4.939992676	0.05691557	0.370379161	4.910024414	0.056123441	0.367045076	4.819997559	0.055141542	0.357231847		4.869985352	0.055710295	0.367370028	4.809987793	0.054685261	0.361399235	4.84996582	0.057431652	0.366306187		4.92003418	0.05436398	0.358918618	4.809987793	0.054566926	0.356938496	4.76	0.053891091	0.352761521
4.950002441	0.057046608	0.371135793	4.919973145	0.056249868	0.367802035	4.830007324	0.055268505	0.357981715		4.879995117	0.055840072	0.368123429	4.819997559	0.054806068	0.362149399	4.859975586	0.057559786	0.367088342		4.92998291	0.054484069	0.359632655	4.819997559	0.054688028	0.357698102	4.770009766	0.054013097	0.353500548
4.960012207	0.057175162	0.371900067	4.92998291	0.056372613	0.368555151	4.84001709	0.055394264	0.358720163		4.890004883	0.055966802	0.368873005	4.830007324	0.054929268	0.362899564	4.869985352	0.057689804	0.367870496		4.939992676	0.054602969	0.360346691	4.830007324	0.054809129	0.358450035	4.780019531	0.054135693	0.354231956
4.970021973	0.057301853	0.372671984	4.939992676	0.056495358	0.369319795	4.850026855	0.055519422	0.359458611		4.900014648	0.056089877	0.369622581	4.839956055	0.055056653	0.363665038	4.879995117	0.057822335	0.368648835		4.950002441	0.054725436	0.361072183	4.839956055	0.054936825	0.359194296	4.789968262	0.054261235	0.354970982
4.979970703	0.057429786	0.373436258	4.950002441	0.056623627	0.370092123	4.860036621	0.055647588	0.360200866		4.910024414	0.056214779	0.370368333	4.84996582	0.055186431	0.36441903	4.890004883	0.057956122	0.369415727		4.960012207	0.054853254	0.361805311	4.84996582	0.055068718	0.359938557	4.799978027	0.054382063	0.355721437
4.989980469	0.057562067	0.374208175	4.960012207	0.056756805	0.370856767	4.869985352	0.055774551	0.360943121		4.919973145	0.056345774	0.371121734	4.859975586	0.055315013	0.365157712	4.899953613	0.058089281	0.370201697		4.970021973	0.054981071	0.362515529	4.859975586	0.055196415	0.360675145	4.809987793	0.054499943	0.356437607
4.999990234	0.057696831	0.374976271	4.970021973	0.056888756	0.371613725	4.879995117	0.055896099	0.361677763		4.92998291	0.05647677	0.371859837	4.869985352	0.055442398	0.365900222	4.909963379	0.0582193	0.37097622		4.980031738	0.055105321	0.363233384	4.869985352	0.055317516	0.361407896	4.819997559	0.05462136	0.357172824
5.01	0.057826627	0.375748188	4.979970703	0.057015184	0.372362999	4.890004883	0.056017646	0.362408599		4.939992676	0.056605328	0.372590292	4.879995117	0.05557098	0.366650387	4.919973145	0.058350575	0.371727851		4.989980469	0.055229572	0.363955057	4.879995117	0.055445212	0.362148321	4.830007324	0.054748081	0.357900423
5.020009766	0.05795456	0.376512462	4.989980469	0.057142225	0.373127643	4.900014648	0.056142202	0.363147047		4.950002441	0.056734495	0.373347517	4.890004883	0.055698366	0.367404379	4.92998291	0.058483734	0.372510006		4.999990234	0.0553562	0.364699641	4.890004883	0.055575307	0.362896418	4.84001709	0.054875981	0.35863564
5.030019531	0.058084356	0.3772882	4.999990234	0.057272948	0.373892286	4.910024414	0.056270368	0.363893109		4.960012207	0.056864272	0.374097093	4.899953613	0.055819173	0.368158371	4.939992676	0.058616264	0.373276898		5.01	0.055481045	0.365425133	4.900014648	0.055701804	0.363636842	4.850026855	0.055001524	0.359359429
5.039968262	0.058216637	0.378083046	5.01	0.057403672	0.374660772	4.92003418	0.056400942	0.364642976		4.970021973	0.05699283	0.374850494	4.909963379	0.055938784	0.368904708	4.950002441	0.058744399	0.374047606		5.020009766	0.055604107	0.366158261	4.909963379	0.055824105	0.364365757	4.859975586	0.055125887	0.360094646
5.049978027	0.058347675	0.378862605	5.020009766	0.057531327	0.375433101	4.92998291	0.056529108	0.365389038		4.979970703	0.057118951	0.375592421	4.919973145	0.056061385	0.369651045	4.960012207	0.058871905	0.37482213		5.030019531	0.055724196	0.366883753	4.919973145	0.055946405	0.365086999	4.869985352	0.055250251	0.360826054
5.059987793	0.05847064	0.379638344	5.030019531	0.057654072	0.376193902	4.939992676	0.056656071	0.36611226		4.989980469	0.057242025	0.376334349	4.92998291	0.05618877	0.370397382	4.969960937	0.059001295	0.375596653		5.040029297	0.055846663	0.367620699	4.92998291	0.056074101	0.365823587	4.879995117	0.055374026	0.361561271
5.069997559	0.058596089	0.380414082	5.039968262	0.05778234	0.37695086	4.950002441	0.056783635	0.366858322		4.999990234	0.057366318	0.377068628	4.939992676	0.056316156	0.371136065	4.979970703	0.059135082	0.376367361		5.049978027	0.055973291	0.368365283	4.939992676	0.056202997	0.366548666	4.890004883	0.055498389	0.362281251
5.080007324	0.058727127	0.381193642	5.049978027	0.057913064	0.377696292	4.960012207	0.056913607	0.367600577		5.01	0.057494876	0.377822029	4.950002441	0.056440551	0.371859438	4.989980469	0.059271382	0.377141885		5.059987793	0.05609992	0.369094593	4.950002441	0.056328295	0.367285254	4.900014648	0.055619217	0.362985993
5.09001709	0.058860649	0.38196938	5.059987793	0.058045015	0.378434038	4.970021973	0.057037561	0.368342832		5.020009766	0.057625871	0.378567781	4.959951172	0.056565545	0.372594293	4.999990234	0.059406425	0.377920224		5.069997559	0.056225359	0.369823903	4.960012207	0.056450595	0.368029515	4.910024414	0.055739455	0.363705972
5.09996582	0.058991066	0.382745119	5.069997559	0.058172669	0.379171785	4.980031738	0.057159108	0.369092699		5.030019531	0.05775443	0.379321181	4.969960938	0.056694127	0.373336803	5.01	0.0595377	0.378690932		5.080007324	0.05634961	0.370545576	4.969960938	0.056578292	0.368769939	4.919973145	0.055864997	0.36443357
5.109975586	0.059124589	0.383543785	5.080007324	0.058302165	0.379917216	4.989980469	0.057281859	0.369846374		5.040029297	0.05788116	0.380074582	4.979970703	0.056823904	0.374086967	5.020009766	0.059668346	0.37946927		5.09001709	0.056475644	0.371274886	4.979970703	0.056707187	0.369510363	4.92998291	0.05599054	0.365168788
5.119985352	0.059255627	0.384334809	5.09001709	0.058431661	0.380670332	4.999990234	0.057410026	0.370584822		5.049978027	0.058010936	0.380824158	4.989980469	0.056945908	0.374833305	5.029958496	0.059802133	0.380243794		5.100026855	0.056601083	0.372004196	4.989980469	0.056833684	0.370250788	4.939992676	0.056116082	0.365888767
5.129995117	0.059386665	0.385122012	5.100026855	0.05855993	0.381423449	5.01	0.057538192	0.37132327		5.059987793	0.058140713	0.381581383	4.999990234	0.057066715	0.375564332	5.039968262	0.059937177	0.381029763		5.110036621	0.056724145	0.372737325	4.999990234	0.056954786	0.370975866	4.950002441	0.056238678	0.366612556
5.140004883	0.059518946	0.385886286	5.109975586	0.05868513	0.382176565	5.020009766	0.057667562	0.3720503		5.069997559	0.058268053	0.38233096	5.01	0.05718812	0.376303015	5.049978027	0.060065939	0.381808102		5.119985352	0.056841856	0.373466635	5.01	0.057075887	0.371716291	4.960012207	0.056365399	0.367328726
5.150014648	0.059648121	0.386669667	5.119985352	0.05881033	0.382921996	5.030019531	0.057792118	0.372781135		5.080007324	0.058391127	0.383088185	5.01994873	0.057317898	0.37703787	5.059987793	0.060191561	0.382582626		5.129995117	0.056963134	0.374203582	5.020009766	0.057199387	0.372460551	4.970021973	0.056490942	0.368063943
5.160024414	0.059774191	0.387441584	5.129995117	0.05893553	0.383678955	5.040029297	0.057920284	0.373531003		5.09001709	0.05851542	0.383853059	5.029958496	0.057447675	0.377772725	5.069997559	0.060323463	0.383387672		5.140004883	0.057090951	0.374944347	5.029958496	0.057327083	0.373200976	4.979970703	0.056612948	0.368795351
5.169973145	0.059902124	0.388221144	5.140004883	0.059066253	0.384428229	5.050039063	0.05804845	0.374269451		5.100026855	0.05864276	0.384637054	5.039968262	0.057575061	0.378499925	5.080007324	0.060459135	0.384185088		5.150014648	0.057218769	0.375681294	5.039968262	0.05745478	0.373933727	4.989980469	0.056732007	0.36951914
5.17998291	0.060036888	0.389008346	5.150014648	0.059198204	0.385192872	5.059987793	0.058173608	0.375019319		5.109975586	0.058772536	0.385405752	5.049978027	0.057697064	0.379238608	5.089956055	0.060591037	0.384955796		5.160024414	0.057345397	0.376410604	5.049978027	0.057578879	0.374658806	4.999990234	0.056852245	0.370269595
5.189992676	0.06017041	0.389795549	5.160024414	0.059328928	0.385969043	5.069997559	0.058295155	0.375757768		5.119985352	0.05890475	0.386185924	5.059987793	0.057825646	0.379981118	5.09996582	0.060723568	0.385726504		5.17003418	0.057469053	0.377139914	5.059987793	0.057704776	0.375380048	5.01	0.05697543	0.371012431
5.200002441	0.060300207	0.390571287	5.169973145	0.059458424	0.386737529	5.080007324	0.058416703	0.376496216		5.129995117	0.059034527	0.386943149	5.069997559	0.057955424	0.3807198	5.109975586	0.060857355	0.386516289		5.17998291	0.057594493	0.377880679	5.069997559	0.057834271	0.376124309	5.020009766	0.057100972	0.371732411
5.210012207	0.060431245	0.391316455	5.17998291	0.059590375	0.387502173	5.09001709	0.058543666	0.377242277		5.140004883	0.059162475	0.387715671	5.080007324	0.058080417	0.381454655	5.119985352	0.060989886	0.387306074		5.189992676	0.05772231	0.378629081	5.080007324	0.05795897	0.376872406	5.030019531	0.057227694	0.372444771
5.220021973	0.060564767	0.392076907	5.189992676	0.059719871	0.388262974	5.100026855	0.058673035	0.377992145		5.150014648	0.059292252	0.388480545	5.089956055	0.05820242	0.382166546	5.129995117	0.061120533	0.388092044		5.200002441	0.05784775	0.379358391	5.089956055	0.058084268	0.377620503	5.039968262	0.057352647	0.373164751
5.229970703	0.060697047	0.392856467	5.200002441	0.059847526	0.389023775	5.110036621	0.058799998	0.378730594		5.160024414	0.059423247	0.389249243	5.09996582	0.058326218	0.382901401	5.140004883	0.061247411	0.388870383		5.210012207	0.057967839	0.380087701	5.09996582	0.05820537	0.3783686	5.049978027	0.057477011	0.37388473
5.239980469	0.060823738	0.393655134	5.210012207	0.059972112	0.389776891	5.119985352	0.058925758	0.379465236		5.169973145	0.059549368	0.390017942	5.109975586	0.058452407	0.383628602	5.149953613	0.061376173	0.389648721		5.220021973	0.058089117	0.380832284	5.109975586	0.05832767	0.379105188	5.059987793	0.057600196	0.374619948
5.249990234	0.060946703	0.394430872	5.220021973	0.060097312	0.390537692	5.129995117	0.059053924	0.380211297		5.17998291	0.059671224	0.39078664	5.119985352	0.058580989	0.384374939	5.159963379	0.06150682	0.390438506		5.230031738	0.058214556	0.381576868	5.119985352	0.058456566	0.379845612	5.069997559	0.057725738	0.375343737
5.26	0.061073394	0.395214253	5.229970703	0.060228035	0.391298493	5.140004883	0.059181489	0.380953552		5.189992676	0.059794299	0.39154004	5.129995117	0.058704188	0.385121276	5.169973145	0.061641863	0.39121303		5.239980469	0.058342374	0.382321451	5.129995117	0.05858666	0.380586037	5.080007324	0.057847155	0.376067526
5.270009766	0.061206917	0.39598617	5.239980469	0.060359986	0.392066979	5.150014648	0.059308451	0.381688194		5.200002441	0.059922857	0.392289617	5.140004883	0.058829181	0.385871441	5.17998291	0.061773138	0.391979922		5.249990234	0.058470191	0.38305458	5.140004883	0.058711958	0.381330297	5.09001709	0.057965035	0.376814171
5.280019531	0.061341681	0.396754266	5.249990234	0.06049071	0.392820096	5.160024414	0.059433007	0.382445675		5.210012207	0.060053852	0.393050666	5.149953613	0.058956567	0.386610123	5.189992676	0.061906925	0.392765892		5.26	0.058595631	0.38378389	5.150014648	0.058837256	0.382070722	5.100026855	0.058087041	0.37753796
5.289968262	0.061472719	0.397522362	5.26	0.060620206	0.393573212	5.17003418	0.059554555	0.383210768		5.220021973	0.06018241	0.393800243	5.159963379	0.059085149	0.387333496	5.200002441	0.062041968	0.393551862		5.270009766	0.05872107	0.384528473	5.159963379	0.058961955	0.382818819	5.109975586	0.058212584	0.378265558
5.299978027	0.061602515	0.398286636	5.270009766	0.060750316	0.394334013	5.17998291	0.059678509	0.383956829		5.229970703	0.06030914	0.394549819	5.169973145	0.059209544	0.388068351	5.210012207	0.062174499	0.3943302		5.280019531	0.058847698	0.38526542	5.169973145	0.059089651	0.383574589	5.119985352	0.058340484	0.379004585
5.309987793	0.061734796	0.399066196	5.280019531	0.060881039	0.395110184	5.189992676	0.059806675	0.384706697		5.239980469	0.060437698	0.395314693	5.17998291	0.059330351	0.388814689	5.219960937	0.062303889	0.395108539		5.290029297	0.058971354	0.38599473	5.17998291	0.05921375	0.384315013	5.129995117	0.058467205	0.379728374
5.319997559	0.061866455	0.399861041	5.289968262	0.06100808	0.395874827	5.200002441	0.059937249	0.385456565		5.249990234	0.060568693	0.396071918	5.189992676	0.059452952	0.38956868	5.229970703	0.062433908	0.395894509		5.299978027	0.059093227	0.386739314	5.189992676	0.059336051	0.385066947	5.140004883	0.058589801	0.380475019
5.330007324	0.061995009	0.400636779	5.299978027	0.061132053	0.396639471	5.210012207	0.060064211	0.38619882		5.26	0.060696033	0.396832967	5.200002441	0.059576152	0.39031119	5.239980469	0.062562042	0.396684294		5.309987793	0.059213316	0.387483897	5.200002441	0.059458352	0.385803534	5.150014648	0.058716522	0.381229284
5.34001709	0.0621217	0.401397232	5.309987793	0.061256025	0.397407957	5.220021973	0.060191174	0.386952494		5.270009766	0.060819108	0.397586368	5.209951172	0.059704733	0.391057528	5.249990234	0.062691432	0.397466448		5.319997559	0.059334594	0.388213207	5.210012207	0.059582451	0.386566977	5.160024414	0.058845012	0.38196831
5.34996582	0.062247149	0.402172971	5.319997559	0.061385521	0.398164915	5.230031738	0.060320544	0.387690943		5.280019531	0.060943401	0.398335944	5.219960938	0.059830923	0.391780901	5.26	0.062825219	0.398244787		5.330007324	0.059462411	0.38893488	5.219960938	0.059711346	0.387315074	5.169973145	0.058967607	0.382703527
5.359975586	0.062378187	0.40295253	5.330007324	0.0615187	0.398918032	5.239980469	0.060449914	0.38844081		5.290029297	0.061074396	0.399089345	5.229970703	0.059954122	0.392519583	5.270009766	0.062961519	0.399038387		5.34001709	0.059591418	0.389668009	5.229970703	0.059839042	0.388051662	5.17998291	0.059085488	0.383431126
5.369985352	0.062510467	0.403724447	5.34001709	0.061649423	0.399667305	5.249990234	0.060575673	0.389190678		5.299978027	0.061205391	0.399861868	5.239980469	0.060079116	0.393254438	5.279958496	0.06309719	0.399831988		5.350026855	0.059716857	0.390404956	5.239980469	0.059966738	0.388799759	5.189992676	0.059203368	0.384147296
5.379995117	0.062641506	0.404504007	5.350026855	0.061778919	0.400420422	5.26	0.060696017	0.38992532		5.309987793	0.061333949	0.400622917	5.249990234	0.060207697	0.394000775	5.289968262	0.063229093	0.400610327		5.360036621	0.059841108	0.391141902	5.249990234	0.060093835	0.389532511	5.200002441	0.059326553	0.384871085
5.390004883	0.062775028	0.405283567	5.359975586	0.061907801	0.401158168	5.270009766	0.060817565	0.390663769		5.319997559	0.061462507	0.401364845	5.26	0.060332691	0.394766249	5.299978027	0.063360368	0.40138485		5.369985352	0.059967736	0.391875031	5.26	0.060221531	0.390269099	5.210012207	0.059454453	0.385602493
5.400014648	0.06290855	0.406074591	5.369985352	0.062037297	0.401911284	5.280019531	0.060942722	0.39140983		5.330007324	0.061592284	0.40212207	5.26994873	0.06045589	0.395512587	5.309987793	0.063495411	0.402167004		5.379995117	0.060092581	0.392611978	5.270009766	0.060348029	0.39100185	5.220021973	0.059577638	0.386330091
5.410024414	0.063040831	0.406850329	5.379995117	0.062166794	0.402652873	5.290029297	0.061072092	0.392155891		5.34001709	0.061720233	0.402867822	5.279958496	0.060577893	0.396258924	5.319997559	0.063629198	0.402933897		5.390004883	0.060215643	0.393364198	5.279958496	0.060473327	0.391730765	5.229970703	0.059700234	0.387065308
5.419973145	0.063171248	0.407614603	5.390004883	0.062293221	0.403409832	5.300039063	0.061197851	0.392901953		5.350026855	0.061848791	0.403628871	5.289968262	0.060704083	0.397001434	5.330007324	0.06375482	0.403716051		5.400014648	0.060335732	0.394097326	5.289968262	0.060594428	0.392452008	5.239980469	0.059823418	0.387789097
5.42998291	0.06329856	0.40838652	5.400014648	0.062419035	0.404159106	5.310039063	0.061323653	0.393658511		5.359975586	0.061974302	0.404386096	5.299978027	0.060831468	0.397743944	5.339956055	0.063880442	0.404490574		5.410024414	0.060458199	0.394826636	5.299978027	0.060717928	0.393196268	5.249990234	0.05995014	0.388520505
5.439992676	0.063424009	0.409169901	5.410024414	0.062544235	0.404912222	5.319987793	0.061451218	0.394400766		5.369985352	0.062099205	0.405135672	5.309987793	0.060958854	0.398482626	5.34996582	0.064009832	0.405280359		5.42003418	0.060584827	0.395563583	5.309987793	0.060845624	0.393917511	5.26	0.060075682	0.389255722
5.450002441	0.063551942	0.40994564	5.419973145	0.062673731	0.405669181	5.329997559	0.061579384	0.395162053		5.379995117	0.062228981	0.405896722	5.319997559	0.061083847	0.399221308	5.359975586	0.064144875	0.406058698		5.42998291	0.060711456	0.396296712	5.319997559	0.06097452	0.394650262	5.270009766	0.06019592	0.38998713
5.460012207	0.063681738	0.410721378	5.42998291	0.062805682	0.406429982	5.340007324	0.061706347	0.395915727		5.390004883	0.062358758	0.406657771	5.330007324	0.061208243	0.399952336	5.369985352	0.064278662	0.40681796		5.439992676	0.060838084	0.397018385	5.330007324	0.061099818	0.395383014	5.280019531	0.060316158	0.390710919
5.470021973	0.063814018	0.411500938	5.439992676	0.06293886	0.407179256	5.35001709	0.061830903	0.396661789		5.400014648	0.06248427	0.40739205	5.339956055	0.061334432	0.400694846	5.379995117	0.064411193	0.407588668		5.450002441	0.060964713	0.397751513	5.339956055	0.061227514	0.396108092	5.289968262	0.060440522	0.391449945
5.479970703	0.063945057	0.412265212	5.450002441	0.063069583	0.407932372	5.360026855	0.06195245	0.397404044		5.410024414	0.062611609	0.408137802	5.34996582	0.061460622	0.401429701	5.390004883	0.064542468	0.408378453		5.460012207	0.061091341	0.398484642	5.34996582	0.06135521	0.39684468	5.299978027	0.060564886	0.392177544
5.489980469	0.064074232	0.413029486	5.460012207	0.063199079	0.408685488	5.370036621	0.062078811	0.398157718		5.419973145	0.062742604	0.408895027	5.359975586	0.061583821	0.402164556	5.399953613	0.064676255	0.409168238		5.470021973	0.06121797	0.39921777	5.359975586	0.061482906	0.397585105	5.309987793	0.060690428	0.392908952
5.499990234	0.064206512	0.413793761	5.470021973	0.06333103	0.409427077	5.379985352	0.062208181	0.398919005		5.42998291	0.062873599	0.409659901	5.369985352	0.061704628	0.402903239	5.409963379	0.064809414	0.409961839		5.480031738	0.061343409	0.399958535	5.369985352	0.061605207	0.398333202	5.319997559	0.060814792	0.393628931
5.51	0.064338792	0.414577142	5.479970703	0.063457458	0.410187878	5.389995117	0.062336347	0.39966126		5.439992676	0.063002158	0.410409477	5.379995117	0.061825435	0.403641921	5.419973145	0.064938176	0.410766885		5.489980469	0.061463498	0.400680208	5.379995117	0.06172511	0.399085135	5.330007324	0.060938566	0.394348911
5.520009766	0.064468588	0.415360523	5.489980469	0.06358143	0.410944837	5.400004883	0.062462107	0.400395902		5.450002441	0.063125232	0.411166702	5.390004883	0.061951624	0.404380604	5.42998291	0.065065054	0.411545224		5.499990234	0.061583587	0.401409519	5.390004883	0.06184741	0.399829396	5.34001709	0.06106293	0.39506889
5.530019531	0.064595279	0.416143904	5.499990234	0.063705403	0.411697953	5.410014648	0.062586061	0.40113435		5.460012207	0.063245869	0.411931576	5.399953613	0.062080206	0.405134596	5.439992676	0.065195701	0.412331194		5.51	0.061707243	0.402146465	5.400014648	0.061975107	0.400565984	5.350026855	0.061188473	0.39578887
5.539968262	0.064723212	0.416919642	5.51	0.063833671	0.412451069	5.420024414	0.062715431	0.401876605		5.470021973	0.063371381	0.41269645	5.409963379	0.062209984	0.405857969	5.450002441	0.065331372	0.413109532		5.520009766	0.061833872	0.40288723	5.409963379	0.062104002	0.401310245	5.359975586	0.061311658	0.396516468
5.549978027	0.064855493	0.417683917	5.520009766	0.063964395	0.413211871	5.43003418	0.062845402	0.402615054		5.479970703	0.063502376	0.413446026	5.419973145	0.06233737	0.406585169	5.460012207	0.065464531	0.413887871		5.530019531	0.061959311	0.403624177	5.419973145	0.0622293	0.402046833	5.369985352	0.061431896	0.397255495
5.559987793	0.064989015	0.418448191	5.530019531	0.064092663	0.413961144	5.43998291	0.06297056	0.403357309		5.489980469	0.063632153	0.414203252	5.42998291	0.062464755	0.407304715	5.469960937	0.065597062	0.414673841		5.540029297	0.062082373	0.404353487	5.42998291	0.062355198	0.402787257	5.379995117	0.061553312	0.397990712
5.569997559	0.065121295	0.419212465	5.539968262	0.064221546	0.414702733	5.449992676	0.063092108	0.404099563		5.499990234	0.06376193	0.414960477	5.439992676	0.062590945	0.408035742	5.479970703	0.065728337	0.415467441		5.549978027	0.062207218	0.405078979	5.439992676	0.062484692	0.403523845	5.390004883	0.061680034	0.39871831
5.580007324	0.065249849	0.419969097	5.549978027	0.064352269	0.415444322	5.460002441	0.063217867	0.404841818		5.51	0.063886223	0.415713877	5.450002441	0.062714144	0.40878208	5.489980469	0.06586338	0.416241965		5.559987793	0.062336819	0.405808289	5.450002441	0.062611789	0.404268105	5.400014648	0.061806755	0.39943829
5.59001709	0.06538213	0.420737192	5.559987793	0.06448422	0.416201281	5.470012207	0.063347237	0.405568848		5.520009766	0.064014781	0.416482575	5.459951172	0.062837941	0.409516935	5.499990234	0.065998423	0.41703175		5.569997559	0.062462853	0.406552872	5.460012207	0.062737087	0.405000857	5.410024414	0.06192994	0.40015446
5.59996582	0.065516894	0.421516752	5.569997559	0.064613716	0.416973609	5.480021973	0.063476606	0.40630349		5.530019531	0.064144557	0.417228327	5.469960938	0.062959945	0.410244135	5.51	0.066127814	0.417806273		5.580007324	0.062584725	0.407289819	5.469960938	0.062858189	0.405725936	5.419973145	0.062054304	0.400874439
5.609975586	0.065646069	0.422273384	5.580007324	0.064737689	0.417742095	5.490031738	0.063602366	0.407038132		5.540029297	0.064273115	0.417989377	5.479970703	0.063086134	0.410986645	5.520009766	0.066254692	0.41856935		5.59001709	0.062704814	0.408022948	5.479970703	0.062976893	0.406458687	5.42998291	0.062179846	0.401602038
5.619985352	0.065773381	0.423030015	5.59001709	0.064862889	0.418506739	5.499980469	0.063727524	0.407768967		5.549978027	0.064398627	0.418731305	5.489980469	0.06321352	0.411729155	5.529958496	0.06638471	0.419351505		5.600026855	0.06282847	0.408759894	5.489980469	0.063102191	0.407214457	5.439992676	0.062303621	0.402333446
5.629995117	0.065901314	0.423790468	5.600026855	0.064992385	0.419271382	5.509990234	0.063854486	0.408511222		5.559987793	0.064520483	0.419492354	5.499990234	0.063342101	0.412460182	5.539968262	0.066519753	0.42014129		5.610036621	0.062955098	0.409496841	5.499990234	0.063232285	0.407958718	5.450002441	0.062425627	0.403041997
5.640004883	0.066032353	0.4245471	5.609975586	0.065125563	0.420039868	5.52	0.063982653	0.409253477		5.569997559	0.064649041	0.420253403	5.51	0.063466497	0.41320652	5.549978027	0.066654797	0.420927259		5.619985352	0.063082916	0.41022997	5.51	0.063362379	0.408695306	5.460012207	0.062544686	0.403754358
5.650014648	0.066163391	0.425311374	5.619985352	0.065255059	0.420781457	5.530009766	0.064106607	0.409995732		5.580007324	0.064781255	0.421010628	5.51994873	0.063592686	0.413945202	5.559987793	0.066782931	0.421705598		5.629995117	0.063208355	0.410944006	5.520009766	0.063490076	0.40943573	5.470021973	0.062663745	0.404466718
5.660024414	0.066295671	0.42607947	5.629995117	0.0653821	0.421538416	5.540019531	0.064231163	0.410741793		5.59001709	0.064908594	0.421767854	5.529958496	0.063721268	0.414691539	5.569997559	0.066915462	0.422468675		5.640004883	0.063333795	0.411661861	5.529958496	0.063617772	0.410187663	5.479970703	0.062788109	0.405182888
5.669973145	0.066424846	0.42683228	5.640004883	0.065510983	0.42230306	5.550029297	0.064351507	0.411484048		5.600026855	0.065037762	0.422521254	5.539968262	0.063848654	0.415434049	5.580007324	0.067051761	0.423231753		5.650014648	0.063460423	0.412383534	5.539968262	0.063746667	0.410943433	5.489980469	0.06291483	0.405902868
5.67998291	0.066557126	0.427600375	5.650014648	0.065646002	0.42307923	5.560039063	0.064476665	0.41221869		5.609975586	0.065163883	0.423263182	5.549978027	0.063971255	0.416176559	5.589956055	0.067186804	0.424010091		5.660024414	0.063588241	0.413112844	5.549978027	0.063873164	0.41170304	5.499990234	0.063040373	0.406638085
5.689992676	0.066689407	0.42836465	5.660024414	0.065776726	0.423855401	5.569987793	0.064606034	0.412957139		5.619985352	0.065292441	0.424005109	5.559987793	0.064089072	0.416919069	5.59996582	0.067315567	0.424773169		5.67003418	0.063711897	0.413834518	5.559987793	0.063996664	0.41245881	5.51	0.063163558	0.407361874
5.700002441	0.066820445	0.429113638	5.669973145	0.065901926	0.424600833	5.579997559	0.064732997	0.413695587		5.629995117	0.06542039	0.424766159	5.569997559	0.064212869	0.417669234	5.609975586	0.067442445	0.425555323		5.67998291	0.06383258	0.414548554	5.569997559	0.064117766	0.413199234	5.520009766	0.063287332	0.408089473
5.710012207	0.066945894	0.429885555	5.67998291	0.066025898	0.425346264	5.590007324	0.064857553	0.414449261		5.640004883	0.065545292	0.42551956	5.580007324	0.064340255	0.418415571	5.619985352	0.067569323	0.426341292		5.689992676	0.063956236	0.415270227	5.580007324	0.064238867	0.413947331	5.530019531	0.063411696	0.408813261
5.720021973	0.067071343	0.430653651	5.689992676	0.066155394	0.42609938	5.60001709	0.06498572	0.415191516		5.650014648	0.065668366	0.426276785	5.589956055	0.064468836	0.419154253	5.629995117	0.06770311	0.427123447		5.700002441	0.064082865	0.415988082	5.589956055	0.064365364	0.414687755	5.539968262	0.063536059	0.40953705
5.729970703	0.067201139	0.431425568	5.700002441	0.066286118	0.426860181	5.610026855	0.065113284	0.415926158		5.660024414	0.065795097	0.427018712	5.59996582	0.064593232	0.419896763	5.640004883	0.067836897	0.427882709		5.710012207	0.064209493	0.416705937	5.59996582	0.064493061	0.415443525	5.549978027	0.063656297	0.410272268
5.739980469	0.067333419	0.432205128	5.710012207	0.066415614	0.427620982	5.620036621	0.065239044	0.416672219		5.669973145	0.065924873	0.427772113	5.609975586	0.064720617	0.420631618	5.649953613	0.067969428	0.428649601		5.720021973	0.064332555	0.41742761	5.609975586	0.064619558	0.416187786	5.559987793	0.063778303	0.410996057
5.749990234	0.067463836	0.432969402	5.720021973	0.066542041	0.428381783	5.629985352	0.065361794	0.417414474		5.67998291	0.06605465	0.428533162	5.619985352	0.064848003	0.421374128	5.659963379	0.068100074	0.429416494		5.730031738	0.0644574	0.418145465	5.619985352	0.064744256	0.41692821	5.569997559	0.063900899	0.411735083
5.76	0.067593633	0.433726034	5.729970703	0.066672764	0.429131057	5.639995117	0.065485147	0.418149116		5.689992676	0.066184427	0.429271266	5.629995117	0.064972996	0.422116638	5.669973145	0.068233861	0.430194833		5.739980469	0.064584028	0.418870957	5.629995117	0.064871953	0.417664798	5.580007324	0.064024084	0.41247411
5.770009766	0.067724671	0.434494129	5.739980469	0.066804715	0.429891858	5.650004883	0.065611508	0.418891371		5.700002441	0.066312985	0.430024666	5.640004883	0.065097392	0.422851493	5.67998291	0.068366392	0.430988433		5.749990234	0.064710657	0.419607904	5.640004883	0.064999649	0.418405222	5.59001709	0.064150805	0.413209327
5.780019531	0.067855088	0.435269868	5.749990234	0.066936666	0.430633447	5.660014648	0.065740878	0.419641239		5.710012207	0.06644398	0.430774243	5.649953613	0.065221189	0.423586348	5.689992676	0.068497039	0.431770587		5.76	0.064834907	0.420325759	5.650014648	0.065124947	0.419164829	5.600026855	0.064275169	0.413936925
5.789968262	0.067986126	0.436053249	5.76	0.067060639	0.431378879	5.670024414	0.065869044	0.420379687		5.720021973	0.066574975	0.431535292	5.659963379	0.065341996	0.424328858	5.700002441	0.068627057	0.432548926		5.770009766	0.064954996	0.421055069	5.659963379	0.065248447	0.419905253	5.609975586	0.064397765	0.414668333
5.799978027	0.068112817	0.436832808	5.770009766	0.067183384	0.432120468	5.68003418	0.065994804	0.421118136		5.729970703	0.066700487	0.432307815	5.669973145	0.065466989	0.425071368	5.710012207	0.068755191	0.433334896		5.780019531	0.065073896	0.421788197	5.669973145	0.065371347	0.420649514	5.619985352	0.064520949	0.415399741
5.809987793	0.068241371	0.437597083	5.780019531	0.067308584	0.432862057	5.68998291	0.066118758	0.421845165		5.739980469	0.066822343	0.433061215	5.67998291	0.065595571	0.425821532	5.719960937	0.068887722	0.434105604		5.790029297	0.065199336	0.422532781	5.67998291	0.065497245	0.421389938	5.629995117	0.064646492	0.416131149
5.819997559	0.068371167	0.438349893	5.789968262	0.067439307	0.433615173	5.699992676	0.066245721	0.422576001		5.749990234	0.066948464	0.433814616	5.689992676	0.065724153	0.42656787	5.729970703	0.069021509	0.434880127		5.799978027	0.06532537	0.423273546	5.689992676	0.065627938	0.42212269	5.640004883	0.06476673	0.416862557
5.830007324	0.06850469	0.439114167	5.799978027	0.067571258	0.434379816	5.710002441	0.066373887	0.423325868		5.76	0.06707824	0.434571841	5.700002441	0.065852735	0.427302725	5.739980469	0.069155296	0.435662281		5.809987793	0.065451998	0.424014311	5.700002441	0.065755035	0.422859277	5.650014648	0.06488461	0.417590155
5.84001709	0.068638212	0.439886084	5.809987793	0.067701982	0.435109878	5.720012207	0.066496638	0.424079543		5.770009766	0.067210454	0.435325242	5.709951172	0.06598012	0.428056717	5.749990234	0.069285943	0.436432989		5.819997559	0.065577438	0.424751258	5.710012207	0.065879134	0.423611211	5.660024414	0.065003669	0.418329181
5.84996582	0.068766145	0.440642716	5.819997559	0.067829023	0.435859152	5.730021973	0.066616982	0.424814185		5.780019531	0.067340231	0.436070994	5.719960938	0.066105712	0.428818363	5.76	0.069415961	0.437211328		5.830007324	0.065701688	0.42549966	5.719960938	0.066005632	0.424359308	5.669973145	0.065129212	0.419049161
5.859975586	0.068894699	0.441410811	5.830007324	0.067956678	0.436619953	5.740031738	0.066741538	0.425560246		5.790029297	0.06746757	0.436828219	5.729970703	0.066233097	0.429564701	5.770009766	0.069547864	0.437982036		5.84001709	0.065828317	0.426236606	5.729970703	0.066133328	0.425115078	5.67998291	0.065255933	0.41977295
5.869985352	0.069025117	0.442178907	5.84001709	0.068088629	0.437369227	5.749980469	0.066870908	0.426298694		5.799978027	0.067595519	0.437573971	5.739980469	0.066353904	0.430314865	5.779958496	0.069679139	0.438745114		5.850026855	0.065953162	0.426965916	5.739980469	0.066260425	0.425867011	5.689992676	0.065382655	0.420496739
5.879995117	0.069156155	0.442943181	5.850026855	0.068216897	0.438137713	5.759990234	0.067001481	0.427037143		5.809987793	0.067725296	0.43833502	5.749990234	0.066475309	0.431053548	5.789968262	0.069807273	0.439527268		5.860036621	0.066076223	0.427699045	5.749990234	0.066384524	0.426595927	5.700002441	0.065507018	0.421216718
5.890004883	0.069287193	0.44371892	5.860026855	0.068341277	0.438891339	5.77	0.067128444	0.427775591		5.819997559	0.067852635	0.439092245	5.76	0.066599705	0.43179223	5.799978027	0.069936035	0.440305607		5.869985352	0.066196312	0.428420718	5.76	0.066506824	0.427344024	5.710012207	0.065632561	0.421936698
5.900014648	0.0694114	0.444494658	5.869975586	0.068466477	0.439648298	5.780009766	0.06725661	0.428510233		5.830007324	0.067973272	0.439826524	5.76994873	0.06672709	0.432557704	5.809987793	0.070064169	0.441083946		5.879995117	0.066318779	0.429165302	5.770009766	0.066633322	0.428095957	5.720021973	0.065756925	0.422668106
5.910024414	0.069536849	0.445270396	5.879985352	0.068595973	0.440409099	5.790019531	0.067382971	0.429248682		5.84001709	0.068096347	0.440579925	5.779958496	0.066852084	0.433288732	5.819997559	0.070197956	0.441869915		5.890004883	0.066446596	0.429886975	5.779958496	0.066762217	0.428836381	5.729970703	0.065880699	0.423403323
5.919973145	0.069667887	0.446038492	5.889995117	0.068727924	0.441162215	5.800029297	0.067508731	0.430017582		5.850026855	0.068227342	0.441329501	5.789968262	0.066976479	0.43401976	5.830007324	0.070333	0.442652069		5.900014648	0.066575008	0.430612467	5.789968262	0.066888714	0.429565297	5.739980469	0.065999758	0.424123303
5.92998291	0.069801409	0.446806588	5.900004883	0.068858648	0.441903804	5.810039063	0.067636897	0.430752224		5.859975586	0.068358337	0.442086726	5.799978027	0.067101473	0.434750787	5.839956055	0.070466787	0.443426593		5.910024414	0.066698664	0.431330322	5.799978027	0.067012214	0.430298048	5.749990234	0.066119407	0.424862329
5.939992676	0.069936174	0.447582326	5.910014648	0.06898753	0.442660763	5.819987793	0.067758444	0.431483059		5.869985352	0.068485677	0.442828654	5.809987793	0.067228858	0.435493297	5.84996582	0.070600574	0.444212562		5.92003418	0.066821726	0.43204054	5.809987793	0.06713991	0.431042309	5.76	0.066246128	0.425582309
5.950002441	0.07006597	0.448358064	5.920024414	0.069114571	0.443413879	5.829997559	0.067881195	0.432213895		5.879995117	0.068614844	0.44357823	5.819997559	0.06735744	0.436228152	5.859975586	0.070733105	0.444987086		5.92998291	0.066946571	0.432762213	5.819997559	0.067266407	0.431782733	5.770009766	0.066374028	0.426313716
5.960012207	0.070195145	0.449129981	5.929973145	0.069242226	0.444166995	5.840007324	0.068008158	0.432944731		5.890004883	0.068745839	0.444331631	5.830007324	0.067480639	0.436989799	5.869985352	0.070865008	0.445773055		5.939992676	0.067073199	0.433495341	5.830007324	0.067394103	0.432515485	5.780019531	0.066498392	0.427045124
5.970021973	0.070327425	0.44990572	5.93998291	0.069370495	0.444927797	5.85001709	0.068137528	0.433686986		5.900014648	0.068874397	0.445073559	5.839956055	0.06760324	0.437728481	5.879995117	0.070996282	0.446566656		5.950002441	0.067196261	0.434220833	5.839956055	0.067516404	0.433248236	5.789968262	0.066620988	0.427776532
5.979970703	0.070460948	0.450685279	5.949992676	0.069496922	0.445680913	5.860026855	0.068266897	0.434425434		5.910024414	0.069001737	0.445823135	5.84996582	0.06772644	0.438463337	5.890004883	0.071124416	0.447352625		5.960012207	0.067315161	0.434961598	5.84996582	0.067637506	0.433980988	5.799978027	0.06674653	0.428515559
5.989980469	0.070591986	0.451449554	5.960002441	0.069621508	0.446430187	5.870036621	0.06839386	0.43515627		5.919973145	0.06912603	0.446557414	5.859975586	0.067853825	0.439205846	5.899953613	0.071254435	0.44813478		5.970021973	0.06743525	0.435683271	5.859975586	0.067761605	0.434709903	5.809987793	0.066873251	0.429254585
5.999990234	0.070716193	0.452213828	5.970012207	0.069747936	0.447190988	5.879985352	0.068522027	0.435883299		5.92998291	0.069249105	0.447326112	5.869985352	0.067983603	0.439940702	5.909963379	0.071385081	0.448897857		5.980031738	0.067561878	0.436401126	5.869985352	0.067889301	0.435442654	5.819997559	0.066997615	0.429978374
6.01	0.070842884	0.452989566	5.980021973	0.069878659	0.447944104	5.889995117	0.068650193	0.436617941		5.939992676	0.069375226	0.448083337	5.879995117	0.068108596	0.440687039	5.919973145	0.071521381	0.449680011		5.989980469	0.067690885	0.43714571	5.879995117	0.068018196	0.436183079	5.830007324	0.067115495	0.430705973
6.020009766	0.070975164	0.453761483	5.989970703	0.07001061	0.448701063	5.900004883	0.068772944	0.437341163		5.950002441	0.069506221	0.448859684	5.890004883	0.068231796	0.441433376	5.92998291	0.071656424	0.45045835		5.999990234	0.067818702	0.437871201	5.890004883	0.068142895	0.436919666	5.84001709	0.067234555	0.431444999
6.030019531	0.071109928	0.454541043	5.999980469	0.070141334	0.449469549	5.910014648	0.068895695	0.438068193		5.960012207	0.069638434	0.449628382	5.899953613	0.068359181	0.442175886	5.939992676	0.071788955	0.451236689		6.01	0.067945331	0.438596693	5.900014648	0.068268193	0.437644745	5.850026855	0.067358918	0.432164979
6.039968262	0.071242209	0.455305317	6.009990234	0.070268988	0.450241877	5.920024414	0.069019047	0.438795222		5.970021973	0.069768211	0.450389432	5.909963379	0.068487763	0.442910741	5.950002441	0.07192023	0.452015028		6.020009766	0.06807077	0.439337458	5.909963379	0.06839469	0.438365988	5.860026855	0.067484585	0.432901238
6.049978027	0.071372005	0.456077234	6.02	0.070399712	0.451014205	5.93003418	0.069145408	0.439541283		5.979970703	0.069897988	0.451150481	5.919973145	0.068615149	0.443660905	5.960012207	0.072052761	0.452800997		6.030019531	0.068195615	0.440074405	5.919973145	0.068520588	0.439106412	5.869975586	0.067609538	0.433617408
6.059987793	0.071504285	0.456852973	6.030009766	0.070530435	0.451767322	5.93998291	0.069276583	0.440287344		5.989980469	0.070028983	0.451907706	5.92998291	0.068735956	0.444399588	5.969960937	0.07218592	0.453583151		6.040029297	0.068319866	0.440811352	5.92998291	0.068644687	0.439850673	5.879985352	0.067735081	0.434325959
6.069997559	0.071634702	0.457632533	6.040019531	0.070658704	0.452531965	5.949992676	0.069401741	0.441002954		5.999990234	0.07015876	0.452684053	5.939992676	0.068858557	0.445142098	5.979970703	0.072314682	0.454357675		6.049978027	0.068441144	0.441548299	5.939992676	0.068766988	0.440579588	5.889995117	0.067859445	0.43503451
6.080007324	0.071763256	0.458408271	6.049968262	0.070785131	0.453296609	5.960002441	0.069526297	0.44173379		6.01	0.070281834	0.453448927	5.950002441	0.068985345	0.445884608	5.989980469	0.072440304	0.455128383		6.059987793	0.068563016	0.442277609	5.950002441	0.068891087	0.441320012	5.900004883	0.067984987	0.435762109
6.09001709	0.071887463	0.459172545	6.059978027	0.070910945	0.454080464	5.970012207	0.069654463	0.442464625		6.020009766	0.07040369	0.454217625	5.959951172	0.06911572	0.44662329	5.999990234	0.072572835	0.455910537		6.069997559	0.068686672	0.443014555	5.960012207	0.069018184	0.442064273	5.910014648	0.068108172	0.436493516
6.09996582	0.072014154	0.459936819	6.069987793	0.071039827	0.454852793	5.980021973	0.069783833	0.443214493		6.030019531	0.070529202	0.45497485	5.969960938	0.069240116	0.44735049	6.01	0.072707878	0.456692691		6.080007324	0.068815679	0.443743865	5.969960938	0.069148878	0.442800861	5.920024414	0.068229589	0.437224924
6.109975586	0.072146435	0.460708736	6.079997559	0.071170551	0.455613594	5.990031738	0.069910194	0.443945329		6.040029297	0.070656541	0.455747373	5.979970703	0.069363913	0.448081518	6.020009766	0.072839781	0.457463399		6.09001709	0.068943496	0.444480812	5.979970703	0.069273576	0.443533612	5.929973145	0.068347469	0.437960141
6.119985352	0.072281199	0.461488296	6.090007324	0.071300047	0.456374395	5.999980469	0.070033547	0.444699003		6.049978027	0.070787536	0.456493125	5.989980469	0.069489505	0.448824028	6.029958496	0.072972312	0.458222661		6.100026855	0.069067747	0.445225396	5.989980469	0.069398874	0.444266364	5.93998291	0.068467707	0.43868774
6.129995117	0.072410995	0.462241106	6.10001709	0.07143077	0.457108299	6.009990234	0.070153891	0.445467903		6.059987793	0.070914876	0.457238877	5.999990234	0.069618684	0.449570365	6.039968262	0.073106099	0.459001		6.110036621	0.069193186	0.445954706	5.999990234	0.069525372	0.445002952	5.949992676	0.068592071	0.439426766
6.140004883	0.072540791	0.463020666	6.110026855	0.071562721	0.457849888	6.02	0.070279048	0.446225384		6.069997559	0.071044653	0.457992277	6.01	0.069745472	0.45032053	6.049978027	0.073239886	0.459783154		6.119985352	0.069319815	0.446680197	6.01	0.069651269	0.445743376	5.960002441	0.068719971	0.440161984
6.150014648	0.072671208	0.463788762	6.119975586	0.071693445	0.458599162	6.030009766	0.070407215	0.446971445		6.080007324	0.07117382	0.458749502	6.01994873	0.069866877	0.45104773	6.059987793	0.073372417	0.460569124		6.129995117	0.069445254	0.447409508	6.020009766	0.069774169	0.446495309	5.970012207	0.068845514	0.44090482
6.160024414	0.072805973	0.464568322	6.129985352	0.071819872	0.459363805	6.040019531	0.070537788	0.447717506		6.09001709	0.071302378	0.459514376	6.029958496	0.069986488	0.451786413	6.069997559	0.073500551	0.461351278		6.140004883	0.069566532	0.448134999	6.029958496	0.069895271	0.447247243	5.980021973	0.068973414	0.441651465
6.169973145	0.072935769	0.465336417	6.139995117	0.071942617	0.460120764	6.050029297	0.070665954	0.448486406		6.100026855	0.071428499	0.460267777	6.039968262	0.070110883	0.452521268	6.080007324	0.073627429	0.462148694		6.150014648	0.069685432	0.448871946	6.039968262	0.070017572	0.447991504	5.989970703	0.069098956	0.442386682
6.17998291	0.073061218	0.466108334	6.150004883	0.07206659	0.46087388	6.060039063	0.070791714	0.449247693		6.109975586	0.071552792	0.461028826	6.049978027	0.070239465	0.45325995	6.089956055	0.073754307	0.46294611		6.160024414	0.069807899	0.449608893	6.049978027	0.07014287	0.448724255	5.999980469	0.069224499	0.44311809
6.189992676	0.073186667	0.466884073	6.160014648	0.072196086	0.461607784	6.069987793	0.070918676	0.450001367		6.119985352	0.071677085	0.461789876	6.059987793	0.070366851	0.453983323	6.09996582	0.073888094	0.463743525		6.17003418	0.069935716	0.45034584	6.059987793	0.070271765	0.449476189	6.009990234	0.069346505	0.443868545
6.200002441	0.073317705	0.46765599	6.170024414	0.072329264	0.462364743	6.079997559	0.071048046	0.450755042		6.129995117	0.071806862	0.462543277	6.069997559	0.070491844	0.454718178	6.109975586	0.074024393	0.464540941		6.17998291	0.070065317	0.45107515	6.069997559	0.07040066	0.450220449	6.02	0.069465564	0.444607571
6.210012207	0.07345247	0.468439371	6.179973145	0.072461215	0.463125544	6.090007324	0.071175009	0.451516329		6.140004883	0.071936638	0.463300502	6.080007324	0.070617435	0.455453033	6.119985352	0.07415818	0.465334542		6.189992676	0.070188973	0.451773913	6.080007324	0.070527158	0.45096471	6.030009766	0.069585802	0.44533136
6.220021973	0.073587855	0.469207466	6.18998291	0.072590711	0.463870976	6.10001709	0.071296556	0.452258584		6.150014648	0.072067634	0.464050078	6.089956055	0.070744821	0.456187889	6.129995117	0.074291967	0.466135773		6.200002441	0.070313224	0.452487949	6.089956055	0.070654254	0.45172048	6.040019531	0.069707808	0.446066578
6.229970703	0.073715788	0.469975562	6.199992676	0.07271898	0.464631777	6.110026855	0.071418104	0.452997032		6.160024414	0.072196192	0.464799654	6.09996582	0.070868618	0.456930398	6.140004883	0.074428267	0.466925558		6.210012207	0.070438069	0.453221077	6.09996582	0.070783749	0.452460904	6.049968262	0.069832761	0.446794176
6.239980469	0.073845584	0.470739836	6.210002441	0.072848476	0.465404105	6.120036621	0.071542058	0.453743093		6.169973145	0.07232475	0.465549231	6.109975586	0.070991818	0.457669081	6.149953613	0.074562054	0.467719158		6.220021973	0.070564697	0.453946569	6.109975586	0.070908448	0.453201328	6.059978027	0.069958304	0.447525584
6.249990234	0.073979107	0.471515575	6.220012207	0.072977358	0.466172591	6.129985352	0.071670224	0.454481542		6.17998291	0.072455745	0.466298807	6.119985352	0.071114419	0.458403936	6.159963379	0.074692073	0.468505128		6.230031738	0.070687759	0.454679698	6.119985352	0.071030748	0.453918734	6.069987793	0.070081489	0.448253182
6.26	0.074112629	0.472279849	6.230021973	0.073105627	0.466933392	6.139995117	0.071799594	0.45523141		6.189992676	0.072582475	0.467056032	6.129995117	0.071238814	0.459138791	6.169973145	0.07481895	0.469283466		6.239980469	0.070809037	0.455416644	6.129995117	0.071153649	0.454651486	6.079997559	0.070205853	0.448969352
6.270009766	0.074240562	0.47306323	6.239970703	0.073228372	0.467694193	6.150004883	0.071926557	0.455973665		6.200002441	0.072708596	0.467809433	6.140004883	0.0713662	0.459888956	6.17998291	0.074944572	0.47005799		6.249990234	0.070929126	0.456157409	6.140004883	0.071279546	0.455395747	6.090007324	0.070331395	0.449704569
6.280019531	0.074363527	0.47384279	6.249980469	0.073353572	0.468466522	6.160014648	0.072052316	0.456708307		6.210012207	0.072834108	0.468559009	6.149953613	0.071495978	0.460631466	6.189992676	0.075075219	0.470824883		6.26	0.071054565	0.456898175	6.150014648	0.071406043	0.45614768	6.10001709	0.070455169	0.450428358
6.289968262	0.074488976	0.474610885	6.259990234	0.073484295	0.469250377	6.170024414	0.072178678	0.457465787		6.220021973	0.072961447	0.46931241	6.159963379	0.071620971	0.461377803	6.200002441	0.075209006	0.471595591		6.270009766	0.071182383	0.457631303	6.159963379	0.071536138	0.456880432	6.110026855	0.070578354	0.451144529
6.299978027	0.074622498	0.475386624	6.27	0.073616246	0.470018863	6.18003418	0.072304437	0.458211849		6.229970703	0.073091224	0.470058162	6.169973145	0.07174417	0.462112658	6.210012207	0.075341537	0.472366299		6.280019531	0.0713102	0.458360613	6.169973145	0.071661436	0.457609347	6.119975586	0.070697414	0.451872127
6.309987793	0.074757262	0.476150898	6.280009766	0.073748197	0.470775822	6.18998291	0.072430196	0.458942684		6.239980469	0.073217954	0.470796265	6.17998291	0.071869164	0.462836031	6.219960937	0.075474068	0.473137007		6.290029297	0.071438018	0.459112833	6.17998291	0.071787933	0.458334425	6.129985352	0.070821777	0.452607344
6.319997559	0.074888301	0.476922815	6.290019531	0.073878921	0.471544308	6.199992676	0.072552947	0.459681133		6.249990234	0.073345294	0.471545841	6.189992676	0.071996549	0.463590023	6.229970703	0.075606598	0.47391153		6.299978027	0.071565835	0.45984978	6.189992676	0.071915629	0.45907485	6.139995117	0.070948499	0.453331133
6.330007324	0.075016855	0.477702375	6.299968262	0.074009644	0.472312794	6.210002441	0.072678105	0.460427194		6.26	0.073476289	0.472295418	6.200002441	0.072120945	0.46433636	6.239980469	0.075742898	0.474701315		6.309987793	0.071691275	0.460602	6.200002441	0.072043326	0.459815274	6.150004883	0.07107522	0.454054922
6.34001709	0.07514603	0.478481934	6.309978027	0.074140367	0.473085122	6.220012207	0.072808076	0.461180868		6.270009766	0.073606065	0.473052643	6.209951172	0.07224235	0.465075043	6.249990234	0.075875429	0.475472023		6.319997559	0.071815525	0.461354221	6.210012207	0.072165626	0.460563371	6.160014648	0.071198405	0.454771092
6.34996582	0.07527831	0.479261494	6.319987793	0.074266795	0.473857451	6.230021973	0.072935641	0.461930736		6.280019531	0.073734623	0.473806043	6.219960938	0.072363157	0.465813725	6.26	0.076004819	0.476257993		6.330007324	0.071936803	0.462091167	6.219960938	0.072286728	0.461296123	6.170024414	0.071319822	0.455491072
6.359975586	0.075409348	0.480052518	6.329997559	0.074391381	0.474622094	6.240031738	0.073062604	0.462665378		6.290029297	0.073858917	0.474547971	6.229970703	0.072489346	0.466544753	6.270009766	0.076131697	0.477040147		6.34001709	0.072056892	0.462812841	6.229970703	0.072410827	0.462032711	6.179973145	0.071446543	0.456214861
6.369985352	0.075534797	0.480828256	6.340007324	0.074515354	0.475386738	6.249980469	0.07319077	0.46340002		6.300029297	0.073980996	0.475306272	6.239980469	0.072617928	0.467287263	6.279958496	0.076261716	0.477826117		6.350026855	0.072181143	0.463530696	6.239980469	0.072537924	0.462784644	6.18998291	0.071574443	0.45693484
6.379995117	0.07566273	0.481607816	6.35001709	0.074643008	0.476136012	6.259990234	0.073318936	0.464138468		6.309978027	0.074107726	0.476063497	6.249990234	0.072744716	0.4680336	6.289968262	0.076398015	0.478623532		6.360036621	0.072307771	0.464256187	6.249990234	0.072668618	0.463528905	6.199992676	0.071696449	0.457658629
6.390004883	0.075793769	0.48239884	6.360026855	0.074774959	0.476896813	6.27	0.073445899	0.46487311		6.319987793	0.074237503	0.476816897	6.26	0.072870905	0.468787592	6.299978027	0.076531802	0.479405687		6.369985352	0.072432616	0.464989316	6.26	0.072793316	0.464253984	6.210002441	0.071816687	0.45837099
6.400014648	0.075927291	0.483182221	6.369975586	0.074903228	0.477638402	6.280009766	0.073569854	0.465611559		6.329997559	0.07436728	0.477562649	6.26994873	0.072997095	0.469526274	6.309987793	0.076662449	0.480195472		6.379995117	0.072556867	0.465718626	6.270009766	0.072917415	0.464990571	6.220012207	0.071939872	0.459102398
6.410024414	0.076060813	0.483954138	6.379985352	0.075031497	0.478399203	6.290019531	0.073692604	0.46635762		6.340007324	0.074492791	0.478304577	6.279958496	0.073123284	0.470272611	6.319997559	0.076793723	0.48097381		6.390004883	0.072679334	0.466444117	6.279958496	0.073045112	0.465734832	6.230021973	0.072063647	0.459829996
6.419973145	0.076191852	0.484733698	6.389995117	0.075161606	0.479156161	6.300029297	0.07381716	0.467096069		6.35001709	0.074621349	0.479065627	6.289968262	0.073251866	0.470995984	6.330007324	0.076928767	0.481748334		6.400014648	0.072807151	0.467177246	6.289968262	0.073174007	0.466479093	6.239970703	0.07218801	0.460569023
6.42998291	0.076324132	0.485513258	6.400004883	0.075295398	0.47991312	6.310039063	0.073947734	0.467819291		6.360026855	0.074751126	0.479838149	6.299978027	0.073375065	0.471727012	6.339956055	0.077062554	0.482534303		6.410024414	0.072934969	0.467898919	6.299978027	0.073298706	0.46722719	6.249980469	0.072311195	0.461281383
6.439992676	0.07645517	0.486288996	6.410014648	0.075423053	0.480658551	6.319987793	0.074074697	0.468553933		6.369975586	0.074880903	0.480606847	6.309987793	0.073495872	0.47245804	6.34996582	0.077193829	0.483320273		6.42003418	0.073056841	0.468635866	6.309987793	0.073419807	0.467975287	6.259990234	0.072436738	0.462012791
6.450002441	0.076584345	0.487064734	6.420024414	0.075550094	0.481427037	6.329997559	0.074197447	0.469296188		6.379985352	0.075006414	0.481383194	6.319997559	0.073620866	0.473204377	6.359975586	0.077321963	0.484098612		6.42998291	0.07317693	0.469368994	6.319997559	0.073542707	0.468727221	6.27	0.07256228	0.462740389
6.460012207	0.076711657	0.48783283	6.429973145	0.075675294	0.482187839	6.340007324	0.074326817	0.470038443		6.389995117	0.075130098	0.482151892	6.330007324	0.073748251	0.473950714	6.369985352	0.077452609	0.484880766		6.439992676	0.07330237	0.470109759	6.330007324	0.073668605	0.469471481	6.280009766	0.072687233	0.463471797
6.470021973	0.07683959	0.488600926	6.43998291	0.07580479	0.48294864	6.35001709	0.07445739	0.470773085		6.400004883	0.075254391	0.482916766	6.339956055	0.073876833	0.474674087	6.379995117	0.077587653	0.48566292		6.450002441	0.073430187	0.470854343	6.339956055	0.073795102	0.470215742	6.290019531	0.07280924	0.464207014
6.479970703	0.076970628	0.4893652	6.449992676	0.075936741	0.483705598	6.360026855	0.074584353	0.47151534		6.410014648	0.075384168	0.483662518	6.34996582	0.074003023	0.47539746	6.390004883	0.077720183	0.48644889		6.460012207	0.073556815	0.471595108	6.34996582	0.073923998	0.470960003	6.299968262	0.07292712	0.464938422
6.489980469	0.077104151	0.49014476	6.460002441	0.076068692	0.48445103	6.370036621	0.074707706	0.472265208		6.420024414	0.0755176	0.484419743	6.359975586	0.074130408	0.476124661	6.399953613	0.077850202	0.487227229		6.470021973	0.073680471	0.472328237	6.359975586	0.074052893	0.471723445	6.309978027	0.073047358	0.465662211
6.499990234	0.077235189	0.49092432	6.470012207	0.076196347	0.485219516	6.379985352	0.07482805	0.473007463		6.429973145	0.075646158	0.485188441	6.369985352	0.074257794	0.476855688	6.409963379	0.077980848	0.488001752		6.480031738	0.073804722	0.473065183	6.369985352	0.07417939	0.472471542	6.319987793	0.073171722	0.466378381
6.51	0.077363122	0.491696237	6.480021973	0.076325843	0.485972632	6.389995117	0.0749508	0.473749718		6.43998291	0.07577167	0.485945666	6.379995117	0.074380993	0.477590544	6.419973145	0.078117776	0.488787722		6.489980469	0.073932539	0.47380213	6.379995117	0.074307086	0.473227312	6.329997559	0.073298443	0.467098361
6.520009766	0.077496644	0.492460511	6.489970703	0.076456567	0.486733433	6.400004883	0.075077763	0.474488166		6.449992676	0.075897791	0.486687594	6.390004883	0.074502996	0.478321571	6.42998291	0.078250935	0.489577507		6.499990234	0.074060357	0.474535258	6.390004883	0.074435982	0.473975409	6.340007324	0.073422807	0.467803103
6.530019531	0.077627683	0.493228606	6.499980469	0.07658729	0.487490392	6.410014648	0.075207133	0.475238034		6.460002441	0.076027567	0.487440995	6.399953613	0.074625597	0.479052599	6.439992676	0.078378441	0.490371107		6.51	0.074184607	0.475264569	6.400014648	0.074558282	0.474715834	6.35001709	0.073544223	0.468530701
6.539968262	0.077758721	0.493996702	6.509990234	0.076715559	0.488239665	6.420024414	0.075335299	0.475976482		6.470012207	0.076154298	0.48819822	6.409963379	0.074749993	0.479802764	6.450002441	0.078507831	0.491157077		6.520009766	0.074304696	0.475993879	6.410014648	0.074678677	0.475455988	6.360026855	0.073669766	0.469258299
6.549978027	0.077886654	0.494764798	6.52	0.076840759	0.48897357	6.43003418	0.075459254	0.476730157		6.480021973	0.076276154	0.488955445	6.419973145	0.074877378	0.480541446	6.460012207	0.078635966	0.491946862		6.530019531	0.074427163	0.476738462	6.419963379	0.074800977	0.476192576	6.369975586	0.07379413	0.469985898
6.559987793	0.078009619	0.495540536	6.530009766	0.076967186	0.489726686	6.43998291	0.075585013	0.477483831		6.489970703	0.076399228	0.489724143	6.42998291	0.075004764	0.481276301	6.469960937	0.07876724	0.492740462		6.540029297	0.074553792	0.477483046	6.429973145	0.074928673	0.476921491	6.379985352	0.073916725	0.470709687
6.569997559	0.078137552	0.496316274	6.540019531	0.077096682	0.490472117	6.449992676	0.075711374	0.478245118		6.499980469	0.076526568	0.490477544	6.439992676	0.075127963	0.482030293	6.479970703	0.078899771	0.493530247		6.549978027	0.07468042	0.478212356	6.43998291	0.07505637	0.47764657	6.389995117	0.074037553	0.471441095
6.580007324	0.078271074	0.497088191	6.549968262	0.077228633	0.491232918	6.460002441	0.075839541	0.478994986		6.509990234	0.076657563	0.491250066	6.450002441	0.075255349	0.482761321	6.489980469	0.079030418	0.49430477		6.559987793	0.07480586	0.478941666	6.449992676	0.075181068	0.478394667	6.400004883	0.074158969	0.472157265
6.59001709	0.078403354	0.497841002	6.559978027	0.077356902	0.491986035	6.470012207	0.0759653	0.47973724		6.52	0.076788558	0.492022589	6.459951172	0.075382734	0.483500003	6.499990234	0.079162949	0.495086925		6.569997559	0.074929516	0.479667157	6.460002441	0.075306366	0.479138928	6.410014648	0.074282154	0.472892482
6.59996582	0.078533151	0.498605276	6.569987793	0.077486398	0.492731466	6.480021973	0.076086847	0.480479495		6.530009766	0.076918335	0.492787463	6.469960938	0.07551012	0.484246341	6.51	0.079296736	0.49587671		6.580007324	0.075056144	0.480396467	6.470012207	0.075432864	0.479879352	6.420024414	0.074407697	0.473631508
6.609975586	0.078664189	0.499377193	6.579997559	0.077614053	0.493484582	6.490031738	0.076210802	0.481229363		6.540019531	0.077046893	0.493552337	6.479970703	0.075633917	0.48500416	6.520009766	0.079430523	0.496658864		6.59001709	0.075182773	0.481137232	6.479960938	0.075558761	0.48061594	6.429973145	0.074533239	0.474359107
6.619985352	0.078794606	0.500141467	6.590007324	0.077743549	0.494233856	6.499980469	0.076338968	0.481994457		6.550029297	0.077177888	0.494328683	6.489980469	0.075755921	0.485758152	6.529958496	0.079559913	0.497460095		6.600026855	0.075307023	0.481874179	6.489970703	0.075685259	0.481348692	6.43998291	0.074655835	0.475109562
6.629995117	0.078925644	0.500924878	6.60001709	0.077869976	0.494979287	6.509990234	0.076467134	0.482732905		6.559978027	0.0773034	0.495093557	6.499990234	0.075877924	0.486508316	6.539968262	0.079689932	0.498234618		6.610036621	0.075427112	0.482611126	6.499980469	0.075807559	0.482096789	6.449992676	0.074777841	0.475848588
6.640004883	0.079056682	0.501689152	6.610026855	0.077997017	0.495732404	6.52	0.076594097	0.483471354		6.569987793	0.077429521	0.495854607	6.51	0.076002917	0.487243172	6.549978027	0.079819322	0.499020588		6.619985352	0.07554839	0.483328981	6.509990234	0.075931658	0.482841049	6.460002441	0.074903384	0.476579996
6.650014648	0.079182131	0.502453427	6.619975586	0.078123445	0.496497047	6.530009766	0.076719857	0.484194576		6.579997559	0.077553814	0.496615656	6.51994873	0.076130303	0.487985681	6.559987793	0.07994934	0.499795112		6.629995117	0.075672641	0.484043017	6.52	0.076059355	0.483592983	6.470012207	0.075028337	0.477303785
6.660024414	0.079310685	0.503232986	6.629985352	0.078250486	0.497265533	6.540019531	0.076846218	0.484917799		6.590007324	0.077681153	0.497361408	6.529958496	0.076260081	0.488747328	6.569997559	0.080084384	0.50057345		6.640004883	0.075800458	0.484779964	6.530009766	0.076187051	0.48434108	6.480021973	0.075149164	0.478035193
6.669973145	0.079442345	0.504001082	6.639995117	0.078381209	0.498037862	6.550029297	0.076973181	0.48566386		6.60001709	0.077812148	0.498126282	6.539968262	0.076387466	0.489486011	6.580007324	0.080219427	0.501340343		6.650014648	0.075925898	0.485505456	6.539958496	0.076314747	0.485081504	6.489970703	0.075268223	0.478751363
6.67998291	0.079574625	0.504772999	6.650004883	0.078511933	0.49877945	6.560039063	0.077095931	0.486402309		6.610026855	0.077940097	0.498883507	6.549978027	0.076511862	0.490232348	6.589956055	0.080350074	0.502122497		6.660024414	0.076049554	0.486234766	6.549968262	0.076439446	0.48579891	6.499980469	0.075388461	0.479482771
6.689992676	0.079705663	0.505537273	6.660014648	0.078639587	0.499532567	6.569987793	0.077218081	0.487144564		6.619975586	0.078069874	0.499629259	6.559987793	0.076640443	0.490982512	6.59996582	0.080481348	0.502893205		6.67003418	0.076176182	0.486967894	6.559978027	0.076568341	0.486535498	6.509990234	0.075515182	0.48020656
6.700002441	0.079835459	0.506301548	6.670024414	0.078770311	0.500289525	6.579997559	0.077342035	0.487894431		6.629985352	0.07819965	0.500371187	6.569997559	0.076769623	0.491732677	6.609975586	0.080613879	0.503667729		6.67998291	0.076301622	0.487704841	6.569987793	0.076696037	0.487272086	6.52	0.075641904	0.48091892
6.710012207	0.079966498	0.507062	6.679973145	0.078899807	0.501046484	6.590007324	0.077471405	0.488640493		6.639995117	0.078329427	0.501120763	6.580007324	0.076891626	0.492475187	6.619985352	0.080744526	0.504453698		6.689992676	0.076425278	0.488426514	6.579997559	0.076821336	0.48801251	6.530009766	0.075767446	0.481635091
6.720021973	0.080098157	0.50784156	6.68998291	0.079026234	0.50181497	6.60001709	0.077599571	0.489371328		6.650004883	0.078457985	0.501870339	6.589956055	0.077011237	0.493210042	6.629995117	0.080874544	0.505228222		6.700002441	0.07654715	0.489152006	6.590007324	0.076943636	0.488760607	6.540019531	0.07589181	0.482332214
6.729970703	0.080226711	0.508609656	6.699992676	0.079152048	0.502579614	6.610026855	0.077726534	0.49011739		6.660014648	0.078583497	0.502627564	6.59996582	0.077132044	0.493944897	6.640004883	0.081000166	0.506014191		6.710012207	0.076667239	0.489877498	6.599956055	0.077065937	0.489497195	6.549968262	0.076017353	0.483056003
6.739980469	0.080350918	0.509381573	6.710002441	0.079277248	0.50333273	6.620036621	0.077852895	0.490844419		6.670024414	0.078705353	0.503384789	6.609975586	0.07725943	0.494695062	6.649953613	0.0811283	0.506800161		6.720021973	0.076793868	0.490606808	6.60996582	0.077194832	0.49023762	6.559978027	0.076141716	0.483775982
6.749990234	0.080477609	0.510164954	6.720012207	0.079407972	0.504078161	6.629985352	0.07798407	0.491582867		6.679973145	0.078830255	0.504126717	6.619985352	0.077389208	0.495449054	6.659963379	0.081263343	0.507586131		6.730031738	0.076920496	0.491343755	6.619975586	0.077323727	0.490970371	6.569987793	0.076264312	0.484515009
6.76	0.080607405	0.510940692	6.730021973	0.079539922	0.504823593	6.639995117	0.078110431	0.492344154		6.68998291	0.078960032	0.504895415	6.629995117	0.077514201	0.496176254	6.669973145	0.081398387	0.508360654		6.739980469	0.077047125	0.492076883	6.629985352	0.077447826	0.491706959	6.579997559	0.076383371	0.485238798
6.770009766	0.080742169	0.511731716	6.739970703	0.079670646	0.505569024	6.650004883	0.07823619	0.493090216		6.699992676	0.079092246	0.50565264	6.640004883	0.0776374	0.496911109	6.67998291	0.08153343	0.509165701		6.749990234	0.07717197	0.49281383	6.639995117	0.077571326	0.492435874	6.590007324	0.076505377	0.485974015
6.780019531	0.080875692	0.51252274	6.749980469	0.079798301	0.506333667	6.660014648	0.078357738	0.493836277		6.710002441	0.079222022	0.506406041	6.649953613	0.077764786	0.497649791	6.689992676	0.081665961	0.509944039		6.76	0.07729622	0.493531685	6.650004883	0.077700221	0.493176299	6.60001709	0.076632099	0.486709232
6.789968262	0.081003625	0.513321407	6.759990234	0.079926569	0.507079099	6.670024414	0.078479285	0.494578532		6.720012207	0.079348752	0.507170915	6.659963379	0.077893368	0.498403783	6.700002441	0.081799748	0.510741455		6.770009766	0.07742047	0.494249539	6.660014648	0.077830915	0.493912886	6.610026855	0.076759999	0.487448259
6.799978027	0.081135905	0.514104788	6.77	0.080056065	0.50782453	6.68003418	0.078607451	0.495320787		6.730021973	0.079478529	0.50792814	6.669973145	0.078017165	0.499134811	6.710012207	0.081930394	0.511542686		6.780019531	0.077544126	0.494975031	6.669963379	0.077958012	0.49466482	6.619975586	0.076884362	0.488175857
6.809987793	0.081268185	0.51489199	6.780009766	0.080182493	0.508589174	6.68998291	0.078738025	0.496070655		6.739970703	0.079608306	0.508696838	6.67998291	0.078139168	0.499869666	6.719960937	0.082062925	0.512336287		6.790029297	0.077667188	0.495723433	6.679973145	0.078077914	0.495412917	6.629985352	0.077005779	0.488892027
6.819997559	0.08140047	0.515667729	6.790019531	0.080309534	0.509346132	6.699992676	0.078864987	0.496812909		6.749980469	0.079734427	0.509454063	6.689992676	0.078261171	0.500612176	6.729970703	0.082191688	0.513129887		6.799978027	0.077787277	0.496464198	6.68998291	0.078197817	0.496149505	6.639995117	0.077131322	0.489623435
6.830007324	0.081529025	0.51645111	6.799968262	0.080433506	0.510106934	6.710002441	0.078991955	0.497543745		6.759990234	0.07985872	0.510203639	6.700002441	0.078389753	0.501354686	6.739980469	0.082319822	0.513919672		6.809987793	0.077908555	0.49718969	6.699992676	0.078320717	0.496886093	6.650004883	0.077258048	0.490358652
6.84001709	0.081655716	0.517234491	6.809978027	0.080558711	0.510863892	6.720012207	0.079120121	0.498293613		6.77	0.079981794	0.510976162	6.709951172	0.078518335	0.502078029	6.749990234	0.082453604	0.514705642		6.819997559	0.078035183	0.497945729	6.710002441	0.078448413	0.497630354	6.660014648	0.077382411	0.491093869
6.84996582	0.081785512	0.518010229	6.819987793	0.080690662	0.511613166	6.730021973	0.079247084	0.499039674		6.780009766	0.080107306	0.511752509	6.719960938	0.07864572	0.50278992	6.76	0.082587391	0.515506873		6.830007324	0.07816419	0.498678857	6.720012207	0.078577309	0.498374614	6.670024414	0.077500292	0.491825277
6.859975586	0.081915929	0.518778325	6.829997559	0.080823841	0.512373967	6.740031738	0.079371038	0.499766703		6.790019531	0.080238301	0.512517383	6.729970703	0.078770714	0.503524775	6.770009766	0.082721178	0.516296658		6.84001709	0.078290818	0.499408167	6.729960938	0.078705005	0.499130384	6.679973145	0.077618172	0.492564304
6.869985352	0.082050693	0.519550242	6.840007324	0.080954564	0.513138611	6.749980469	0.079494993	0.500497539		6.800029297	0.080369906	0.51329373	6.739980469	0.078896305	0.504271112	6.779958496	0.082851825	0.51705592		6.850026855	0.07841388	0.500126022	6.739970703	0.078828505	0.499882318	6.68998291	0.077741357	0.49330333
6.879995117	0.082182974	0.520314516	6.85001709	0.081082833	0.513899412	6.759990234	0.079618345	0.5012436		6.809978027	0.080497854	0.514066252	6.749990234	0.079023691	0.505005967	6.789968262	0.082984356	0.517841889		6.860036621	0.078539914	0.500870605	6.749980469	0.078955002	0.500626578	6.699992676	0.077868078	0.494030929
6.890004883	0.08231277	0.521090255	6.860026855	0.081212329	0.51467174	6.77	0.079745308	0.501982049		6.819987793	0.080628849	0.514846423	6.76	0.079151076	0.505740822	6.799978027	0.083119399	0.518627859		6.869985352	0.078667731	0.501611371	6.759990234	0.079081499	0.501370839	6.710002441	0.077993621	0.494758527
6.900014648	0.08244505	0.521869814	6.869975586	0.08134428	0.515444069	6.780009766	0.079872873	0.502712884		6.829997559	0.080758626	0.51562277	6.76994873	0.079273678	0.50647185	6.809987793	0.08325193	0.519417644		6.879995117	0.078793171	0.502344499	6.77	0.079204999	0.5021151	6.720012207	0.078116216	0.495489935
6.910024414	0.08257733	0.522657017	6.879985352	0.081474389	0.51620487	6.790019531	0.079999836	0.503447526		6.840007324	0.080888403	0.516402942	6.779958496	0.079395681	0.507206705	6.819997559	0.083378808	0.520203613		6.890004883	0.078915043	0.503073809	6.780009766	0.079327299	0.50285936	6.730021973	0.07824058	0.496232771
6.919973145	0.082704021	0.523444219	6.889995117	0.081597134	0.516965671	6.800029297	0.080128002	0.504185975		6.85001709	0.081014524	0.517183113	6.789968262	0.07952187	0.50794156	6.830007324	0.083504429	0.520978137		6.900014648	0.079036321	0.503795482	6.789958496	0.079451398	0.503607458	6.739970703	0.078366123	0.49695275
6.92998291	0.08282947	0.524212315	6.900004883	0.081721721	0.517737999	6.810039063	0.080256168	0.504924423		6.860026855	0.081137598	0.517955636	6.799978027	0.079649256	0.508680243	6.839956055	0.08363696	0.521767922		6.910024414	0.079161761	0.504532429	6.799968262	0.079579095	0.504363227	6.749980469	0.078488718	0.49767273
6.939992676	0.082954919	0.524991875	6.910014648	0.081852444	0.518506485	6.819987793	0.080381928	0.505662872		6.869975586	0.081261891	0.518731982	6.809987793	0.079774847	0.509422753	6.84996582	0.08377326	0.522561522		6.92003418	0.079290767	0.505242647	6.809978027	0.079706791	0.505115161	6.759990234	0.078611903	0.498400328
6.950002441	0.083087199	0.525775256	6.920024414	0.081985622	0.519286498	6.829997559	0.080508289	0.50640132		6.879985352	0.081389231	0.519504505	6.819997559	0.079899841	0.510157608	6.859975586	0.083905791	0.523339861		6.92998291	0.079417396	0.505968139	6.819987793	0.07983149	0.505855585	6.77	0.078732141	0.499131736
6.960012207	0.083222585	0.526558637	6.929973145	0.082116346	0.520051142	6.840007324	0.080632845	0.507143575		6.889995117	0.081519007	0.520265554	6.830007324	0.080027226	0.51089629	6.869985352	0.084037693	0.524129646		6.939992676	0.079541052	0.506682175	6.829997559	0.079957987	0.506580664	6.780009766	0.078852969	0.499863114
6.970021973	0.083353002	0.527322911	6.93998291	0.082244001	0.520796573	6.85001709	0.080754392	0.507901056		6.900004883	0.081645738	0.52102278	6.839956055	0.080154612	0.511627318	6.879995117	0.084168968	0.524923246		6.950002441	0.079665302	0.507388575	6.840007324	0.080085683	0.507324925	6.790019531	0.078976743	0.500586903
6.979970703	0.083482798	0.528091007	6.949992676	0.082373497	0.521557374	6.860026855	0.08087594	0.508650923		6.910014648	0.081774296	0.52177618	6.84996582	0.080281998	0.512385137	6.890004883	0.084305268	0.525705401		6.960012207	0.07979312	0.508117885	6.849956055	0.080210382	0.508065349	6.799968262	0.079105232	0.501318311
6.989980469	0.083615079	0.528859103	6.960002441	0.08250422	0.522314333	6.870036621	0.081005309	0.509419823		6.920024414	0.081905291	0.52253723	6.859975586	0.080401609	0.513127647	6.899953613	0.084437799	0.526479924		6.970021973	0.07991737	0.508862469	6.85996582	0.08033568	0.50880961	6.809978027	0.079230775	0.502045909
6.999990234	0.083746117	0.529623377	6.970012207	0.082632489	0.523082819	6.879985352	0.081135883	0.510184917		6.929973145	0.082036286	0.523305928	6.869985352	0.080519425	0.513885467	6.909963379	0.084565933	0.527250632		6.980031738	0.080038648	0.509603234	6.869975586	0.080456782	0.50955387	6.819987793	0.079355728	0.502784936
7.01	0.083875292	0.530391472	6.980021973	0.082756461	0.523851305	6.889995117	0.081264049	0.510938591		6.93998291	0.082160579	0.524059329	6.879995117	0.080643223	0.514639458	6.919973145	0.084691554	0.528028971		6.989980469	0.080158737	0.510336362	6.879985352	0.080577883	0.51030964	6.829997559	0.079482449	0.503516344
7.020009766	0.084001983	0.531167211	6.989970703	0.082880434	0.524627476	6.900004883	0.081393419	0.511680846		6.949992676	0.082285482	0.524816554	6.890004883	0.080771804	0.515385796	6.92998291	0.084819688	0.528811125		6.999990234	0.080281204	0.511080946	6.889995117	0.08070438	0.511069247	6.840007324	0.079607992	0.50425537
7.030019531	0.08412619	0.531946771	6.999980469	0.083006861	0.525392119	6.910014648	0.081522788	0.512453552		6.960002441	0.082412212	0.525577603	6.899953613	0.080901582	0.516128306	6.939992676	0.084953476	0.529593279		7.01	0.080410805	0.511829348	6.900004883	0.080832077	0.511813507	6.85001709	0.079731177	0.504982969
7.039968262	0.084255986	0.53272633	7.009990234	0.08314004	0.526156763	6.920024414	0.081650955	0.513214839		6.970012207	0.082543207	0.526338653	6.909963379	0.081026576	0.51687847	6.950002441	0.085091659	0.530379249		7.020009766	0.080537434	0.512566294	6.910014648	0.080960972	0.512565441	6.860026855	0.079850236	0.505710567
7.049978027	0.084389508	0.533502069	7.02	0.083272604	0.526909879	6.93003418	0.081775511	0.513976126		6.980021973	0.082674202	0.527095878	6.919973145	0.081149775	0.517628635	6.960012207	0.085226703	0.531153772		7.030019531	0.08066109	0.513299423	6.919963379	0.081088668	0.513309701	6.869975586	0.079969295	0.506441975
7.059987793	0.084523031	0.534277807	7.030009766	0.083399032	0.527674523	6.93998291	0.081897058	0.514729801		6.989970703	0.082801542	0.527853103	6.92998291	0.081275964	0.518378799	6.969960937	0.085359234	0.531935927		7.040029297	0.08078534	0.514032551	6.929973145	0.081215165	0.514076981	6.879985352	0.08009248	0.507184811
7.069997559	0.084656553	0.535057367	7.040019531	0.083528528	0.528431481	6.949992676	0.082017402	0.515475862		6.999980469	0.082927053	0.528606503	6.939992676	0.081404546	0.519140446	6.979970703	0.085492393	0.532729527		7.049978027	0.080911968	0.514800045	6.93998291	0.081342862	0.514821241	6.889995117	0.080219202	0.507931456
7.080007324	0.084790075	0.535836927	7.049968262	0.083660479	0.52918844	6.960002441	0.082144365	0.516229536		7.009990234	0.08305683	0.529367553	6.950002441	0.08152954	0.519875301	6.989980469	0.085627436	0.533515497		7.059987793	0.081039786	0.515533173	6.949992676	0.08146756	0.515580848	6.900004883	0.080340618	0.508670483
7.09001709	0.084922356	0.536616486	7.059978027	0.083788134	0.529960768	6.970012207	0.082270726	0.516971791		7.02	0.083187825	0.530120954	6.959951172	0.081650347	0.520617811	6.999990234	0.085758711	0.534316728		7.069997559	0.081161064	0.51627012	6.960002441	0.081591659	0.516332781	6.910014648	0.080463803	0.509409509
7.09996582	0.085052152	0.53740751	7.069987793	0.083913947	0.530729254	6.980021973	0.082397689	0.517702627		7.030009766	0.083317602	0.53087053	6.969960938	0.08177235	0.521360321	7.01	0.085885589	0.535106513		7.080007324	0.081281153	0.517010885	6.970012207	0.08171396	0.517069369	6.920024414	0.080588167	0.510148536
7.109975586	0.085178843	0.538194713	7.079997559	0.084039147	0.531482371	6.990031738	0.082525855	0.518448688		7.040019531	0.083442504	0.531623931	6.979970703	0.081899735	0.522099003	7.020009766	0.086012466	0.535903928		7.09001709	0.081402431	0.517744014	6.979960938	0.081839258	0.517809793	6.929973145	0.080716067	0.510887563
7.119985352	0.085304292	0.538978094	7.090007324	0.084165575	0.532239329	6.999980469	0.082652818	0.519202362		7.050029297	0.083566797	0.532373507	6.989980469	0.082028317	0.52284534	7.029958496	0.086143741	0.536697529		7.100026855	0.081529059	0.518484779	6.989970703	0.081966355	0.518550218	6.93998291	0.080839252	0.511653255
7.129995117	0.085432846	0.539765296	7.10001709	0.084296298	0.532996288	7.009990234	0.082780984	0.519948424		7.059978027	0.083695355	0.533123083	6.999990234	0.082154507	0.52358785	7.039968262	0.086277528	0.537483498		7.110036621	0.081656877	0.519229363	6.999980469	0.082094051	0.519282969	6.949992676	0.08095949	0.512388472
7.140004883	0.085563263	0.540548677	7.110026855	0.084431318	0.533757089	7.02	0.082909151	0.520702098		7.069987793	0.083826351	0.533868835	7.01	0.082278902	0.52433036	7.049978027	0.086408803	0.538265653		7.119985352	0.081784694	0.519981583	7.009990234	0.082221747	0.520031066	6.960002441	0.081078549	0.513127499
7.150014648	0.085695543	0.541332059	7.119975586	0.0845602	0.534529417	7.030009766	0.083030698	0.521455772		7.079997559	0.083953081	0.534606938	7.01994873	0.082403895	0.525069043	7.059987793	0.086539449	0.539055438		7.129995117	0.081910134	0.520733803	7.02	0.082349444	0.520767654	6.970012207	0.08120527	0.513858907
7.160024414	0.085825339	0.542123082	7.129985352	0.084689696	0.535286376	7.040019531	0.083152245	0.522213253		7.090007324	0.08408042	0.535364164	7.029958496	0.082530085	0.525807725	7.069997559	0.08667198	0.539837592		7.140004883	0.082036762	0.521478387	7.030009766	0.08247714	0.521500406	6.980021973	0.081333171	0.514597933
7.169973145	0.085956378	0.542910285	7.139995117	0.08482042	0.536047177	7.050029297	0.083279208	0.522955507		7.10001709	0.084208978	0.536117564	7.039968262	0.08265448	0.52654258	7.080007324	0.086807024	0.540615931		7.150014648	0.082163391	0.522215333	7.039958496	0.082602438	0.522252339	6.989970703	0.081457534	0.515329341
7.17998291	0.086088658	0.543697487	7.150004883	0.084951143	0.536811821	7.060039063	0.083405569	0.523693956		7.110026855	0.084339974	0.536870965	7.049978027	0.082775885	0.52728509	7.089956055	0.086940811	0.541409531		7.160024414	0.08228883	0.522967554	7.049968262	0.082727137	0.523004273	6.999980469	0.081578951	0.516072177
7.189992676	0.086220317	0.54448469	7.160014648	0.085080639	0.537580307	7.069987793	0.083534939	0.524455243		7.119975586	0.084467922	0.537632014	7.059987793	0.082897888	0.5280276	7.09996582	0.087070201	0.54218787		7.17003418	0.08240773	0.523712137	7.059978027	0.082847039	0.523744697	7.009990234	0.081702136	0.516807394
7.200002441	0.086350113	0.545275714	7.170024414	0.085203384	0.538337265	7.079997559	0.083663106	0.525208917		7.129985352	0.084591606	0.538393064	7.069997559	0.083024078	0.52877011	7.109975586	0.087195823	0.542970024		7.17998291	0.082527819	0.524449084	7.069987793	0.082969939	0.524492794	7.02	0.081827679	0.517538802
7.210012207	0.086475562	0.546051452	7.179973145	0.085326129	0.539101909	7.090007324	0.083788865	0.525954979		7.139995117	0.084714681	0.539157938	7.080007324	0.083150865	0.52951262	7.119985352	0.087328354	0.543752178		7.189992676	0.08265207	0.525186031	7.079997559	0.083095837	0.5252524	7.030009766	0.0819544	0.518277829
7.220021973	0.086602874	0.546838655	7.18998291	0.085455625	0.539858868	7.10001709	0.083918235	0.526693427		7.150004883	0.084841411	0.539918987	7.089956055	0.083277055	0.530255129	7.129995117	0.087462141	0.544534333		7.200002441	0.082779887	0.525915341	7.090007324	0.083226531	0.526004334	7.040019531	0.082078764	0.519005427
7.229970703	0.086736397	0.547614393	7.199992676	0.085588804	0.540619669	7.110026855	0.084046401	0.527431875		7.160014648	0.084971188	0.540683861	7.09996582	0.083404441	0.531001467	7.140004883	0.087597184	0.545320302		7.210012207	0.082904732	0.526637014	7.099956055	0.083353628	0.526756267	7.049968262	0.082197823	0.519740644
7.239980469	0.086869919	0.548390131	7.210002441	0.085715231	0.54138047	7.120036621	0.084170355	0.52817413		7.170024414	0.085099746	0.541437262	7.109975586	0.083533022	0.531740149	7.149953613	0.087728459	0.546102456		7.220021973	0.083030172	0.527358687	7.10996582	0.083478926	0.527492855	7.059978027	0.08231924	0.520475862
7.249990234	0.087000336	0.549158227	7.220012207	0.085844727	0.542133586	7.129985352	0.084292504	0.528908772		7.179973145	0.085225257	0.542213609	7.119985352	0.083659212	0.532497968	7.159963379	0.087859105	0.546888426		7.230031738	0.083154422	0.528080361	7.119975586	0.083605423	0.528244789	7.069987793	0.082445961	0.521207269
7.26	0.087130132	0.549926323	7.230021973	0.085974223	0.542886702	7.139995117	0.084417662	0.529643414		7.18998291	0.085353815	0.542970834	7.129995117	0.083784205	0.533244306	7.169973145	0.087994149	0.547682026		7.239980469	0.083281051	0.528821126	7.129985352	0.083733119	0.529000559	7.079997559	0.082572682	0.521934868
7.270009766	0.087263655	0.550702061	7.239970703	0.086104947	0.543659031	7.150004883	0.084548235	0.530393282		7.199992676	0.085483592	0.543743356	7.140004883	0.083908601	0.533971506	7.17998291	0.088127936	0.548467996		7.249990234	0.083407679	0.529550436	7.139995117	0.083857818	0.529744819	7.090007324	0.082694688	0.522670085
7.280019531	0.087395935	0.551485442	7.249980469	0.086235056	0.544431359	7.160014648	0.084675198	0.531127924		7.210002441	0.085613369	0.544515879	7.149953613	0.084030604	0.534717843	7.189992676	0.08825921	0.549246335		7.26	0.083528957	0.530275927	7.150004883	0.083981917	0.530485244	7.10001709	0.082817873	0.523382446
7.289968262	0.087526973	0.552261181	7.259990234	0.08636087	0.54519216	7.170024414	0.084797949	0.531843534		7.220012207	0.08573888	0.545276928	7.159963379	0.084155597	0.535456526	7.200002441	0.088387345	0.550039935		7.270009766	0.083650235	0.530993782	7.160014648	0.084104218	0.531233341	7.110026855	0.082942826	0.524098616
7.299978027	0.087653664	0.553025455	7.27	0.086484842	0.545956804	7.18003418	0.084924912	0.53257437		7.230021973	0.085865001	0.546041802	7.169973145	0.084284179	0.53620669	7.210012207	0.088518619	0.55082972		7.280019531	0.083775675	0.531726911	7.169963379	0.084229516	0.531977601	7.119975586	0.08306719	0.524822405
7.309987793	0.087781597	0.553797372	7.280009766	0.086615566	0.546721447	7.18998291	0.085055485	0.533305205		7.239970703	0.085989294	0.546799027	7.17998291	0.084411565	0.53696451	7.219960937	0.088650522	0.55161569		7.290029297	0.083902303	0.532463858	7.179973145	0.084355414	0.532706517	7.129985352	0.083190375	0.525538575
7.319997559	0.087912635	0.554569289	7.290019531	0.086746289	0.547482248	7.199992676	0.085183651	0.53404746		7.249980469	0.086116634	0.547567725	7.189992676	0.084536558	0.537699365	7.229970703	0.088783053	0.552401659		7.299978027	0.084030121	0.533200804	7.18998291	0.08448311	0.533450777	7.139995117	0.083310613	0.526269983
7.330007324	0.088044916	0.555356491	7.299968262	0.086877013	0.548239207	7.210002441	0.085308207	0.534797328		7.259990234	0.086248848	0.548328775	7.200002441	0.084662149	0.538430392	7.239980469	0.088914328	0.553176183		7.309987793	0.08415556	0.533937751	7.199992676	0.084612005	0.534187365	7.150004883	0.083429672	0.526997581
7.34001709	0.088175954	0.556116944	7.309978027	0.08700344	0.549003851	7.220012207	0.085429755	0.535535776		7.27	0.086379843	0.549089824	7.209951172	0.084792525	0.539172902	7.249990234	0.089049371	0.553950706		7.319997559	0.084279216	0.534667061	7.210002441	0.084740901	0.53491628	7.160014648	0.083555215	0.527732798
7.34996582	0.088303887	0.556881218	7.319987793	0.087135391	0.549772337	7.230021973	0.085552506	0.536278031		7.280009766	0.086504136	0.549835576	7.219960938	0.084918117	0.539900103	7.26	0.089183158	0.55472523		7.330007324	0.084407034	0.535407826	7.220012207	0.084869796	0.535660541	7.170024414	0.083679579	0.528456587
7.359975586	0.088437409	0.557660778	7.329997559	0.087267342	0.550556192	7.240031738	0.085679468	0.537024093		7.290019531	0.086630257	0.550585152	7.229970703	0.085040718	0.540638785	7.270009766	0.089315061	0.555495938		7.34001709	0.084533662	0.536137136	7.229960938	0.084996293	0.536404802	7.179973145	0.083805121	0.529172757
7.369985352	0.08856969	0.558432695	7.340007324	0.087398066	0.551320836	7.249980469	0.085807635	0.537754928		7.300029297	0.086758815	0.551334729	7.239980469	0.085160329	0.541392777	7.279958496	0.089445079	0.556285723		7.350026855	0.084656723	0.536874083	7.239970703	0.085119193	0.53714139	7.18998291	0.083930664	0.529900356
7.379995117	0.088699486	0.559200791	7.35001709	0.087522038	0.552073952	7.259990234	0.085935801	0.538493377		7.309978027	0.086886764	0.552091954	7.249990234	0.085283528	0.542123805	7.289968262	0.089570701	0.557083138		7.360036621	0.084775623	0.537607212	7.249980469	0.085239096	0.537874141	7.199992676	0.084056206	0.530631763
7.390004883	0.088824935	0.559976529	7.360026855	0.087647852	0.552850123	7.27	0.086059755	0.539247051		7.319987793	0.087011666	0.552853003	7.26	0.085410914	0.542881624	7.299978027	0.089700091	0.557861477		7.369985352	0.08489809	0.538336522	7.259990234	0.085362595	0.538614565	7.210002441	0.084178802	0.531374599
7.400014648	0.088950384	0.560748446	7.369975586	0.087775507	0.553610924	7.280009766	0.086185515	0.540008338		7.329997559	0.087134741	0.55360258	7.26994873	0.085539496	0.543620307	7.309987793	0.089833878	0.558636001		7.379995117	0.085025908	0.539065832	7.27	0.085489093	0.53935499	7.220012207	0.084299629	0.532102198
7.410024414	0.08908018	0.561543291	7.379985352	0.087908685	0.554375567	7.290019531	0.086313681	0.540765819		7.340007324	0.087262689	0.554363629	7.279958496	0.085665685	0.544351334	7.319997559	0.089966409	0.55942197		7.390004883	0.085153725	0.539810415	7.280009766	0.085617988	0.540095414	7.230021973	0.084421046	0.532833606
7.419973145	0.08921246	0.56231903	7.389995117	0.088039409	0.555147896	7.300029297	0.086438839	0.541527106		7.35001709	0.087392466	0.555120854	7.289968262	0.085791875	0.54508619	7.330007324	0.09009894	0.560192678		7.400014648	0.085277976	0.540535907	7.289958496	0.085741487	0.540828166	7.239970703	0.084542462	0.533557395
7.42998291	0.089342877	0.563087125	7.400004883	0.08816645	0.555916382	7.310039063	0.086562191	0.542265554		7.360026855	0.087523461	0.555885728	7.299978027	0.085917466	0.545821045	7.339956055	0.090231471	0.560971017		7.410024414	0.085401632	0.541253762	7.299968262	0.085866786	0.541572426	7.249980469	0.084665647	0.534284993
7.439992676	0.089471431	0.563870507	7.410014648	0.088294105	0.556677183	7.319987793	0.086686146	0.543023035		7.369975586	0.087653238	0.556642953	7.309987793	0.086046048	0.546563554	7.34996582	0.090363374	0.561756987		7.42003418	0.08552826	0.541990708	7.309978027	0.085995681	0.542332033	7.259990234	0.084792369	0.535004972
7.450002441	0.089604954	0.564657709	7.420024414	0.088424828	0.557430299	7.329997559	0.0868101	0.543776709		7.379985352	0.087781796	0.557400178	7.319997559	0.086169845	0.547306064	7.359975586	0.090495905	0.562539141		7.42998291	0.085656078	0.542727655	7.319987793	0.086123377	0.543083966	7.27	0.08491909	0.535732571
7.460012207	0.089737234	0.565429626	7.429973145	0.088556779	0.558183415	7.340007324	0.086940071	0.544537996		7.389995117	0.087910354	0.558168876	7.330007324	0.086290652	0.548052402	7.369985352	0.090627179	0.563325111		7.439992676	0.085779139	0.543476057	7.329997559	0.086248076	0.54382439	7.280009766	0.085042275	0.536444931
7.470021973	0.089866409	0.566213007	7.43998291	0.088685048	0.558932689	7.35001709	0.087069441	0.545299283		7.400004883	0.08804013	0.558929926	7.339956055	0.086412655	0.548794911	7.379995117	0.090755313	0.564107265		7.450002441	0.085899228	0.544209186	7.340007324	0.086367978	0.544572487	7.290019531	0.085162513	0.537153483
7.479970703	0.089993721	0.56700021	7.449992676	0.088807793	0.559701175	7.360026855	0.087194599	0.546045344		7.410014648	0.088166861	0.559679502	7.34996582	0.086537649	0.549545076	7.390004883	0.090883448	0.564885604		7.460012207	0.086020506	0.544953769	7.349956055	0.086492078	0.545328257	7.299968262	0.085285698	0.537884891
7.489980469	0.090121654	0.567795055	7.460002441	0.088931765	0.560446607	7.370036621	0.087321562	0.54677618		7.420024414	0.088288717	0.560436727	7.359975586	0.08666623	0.550283758	7.399953613	0.091017235	0.565663942		7.470021973	0.086144757	0.545694534	7.35996582	0.086620973	0.546076354	7.309978027	0.085409472	0.538620108
7.499990234	0.090250208	0.568582257	7.470012207	0.089062489	0.561203565	7.379985352	0.087447321	0.547522241		7.429973145	0.088416056	0.561205425	7.369985352	0.086794812	0.551026268	7.409963379	0.091151022	0.566449912		7.480031738	0.086270196	0.546431481	7.369975586	0.086751067	0.546832124	7.319987793	0.0855303	0.539362944
7.51	0.090382489	0.569354174	7.480021973	0.08919444	0.561952839	7.389995117	0.087571275	0.548272109		7.43998291	0.088545833	0.561981772	7.379995117	0.086923394	0.551768778	7.419973145	0.091284809	0.567232066		7.489980469	0.086395041	0.547160791	7.379985352	0.086876365	0.547584058	7.329997559	0.085650538	0.540090542
7.520009766	0.090516011	0.570137556	7.489970703	0.089323936	0.56269827	7.400004883	0.08769523	0.54901817		7.449992676	0.088676828	0.562738997	7.390004883	0.087049583	0.552526597	7.42998291	0.091414199	0.568021851		7.499990234	0.086520481	0.547901556	7.389995117	0.086999865	0.548316809	7.340007324	0.085770775	0.540806712
7.530019531	0.090646428	0.570917115	7.499980469	0.089452818	0.563447544	7.410014648	0.087817379	0.549779457		7.460002441	0.088806605	0.563496222	7.399953613	0.087176969	0.553280589	7.439992676	0.091544218	0.568815452		7.51	0.08664592	0.548653777	7.400004883	0.08712876	0.549064906	7.35001709	0.085897497	0.541545739
7.539968262	0.090774982	0.571692854	7.509990234	0.089582314	0.564200661	7.420024414	0.087941333	0.550525519		7.470012207	0.088935163	0.564249623	7.409963379	0.087304355	0.554038409	7.450002441	0.091678005	0.569597606		7.520009766	0.086772549	0.549390723	7.410014648	0.087257656	0.549813004	7.360026855	0.086025986	0.542273337
7.549978027	0.090904157	0.572457128	7.52	0.08971181	0.564961462	7.43003418	0.088068296	0.551286806		7.480021973	0.089063111	0.565003024	7.419973145	0.087427554	0.554800055	7.460012207	0.091810536	0.570391206		7.530019531	0.086896205	0.550123852	7.419963379	0.087384153	0.550561101	7.369975586	0.08615094	0.542997126
7.559987793	0.091036438	0.57324433	7.530009766	0.089840079	0.56571842	7.43998291	0.088198869	0.552032867		7.489970703	0.08919167	0.565764073	7.42998291	0.087547165	0.555554047	7.469960937	0.091939926	0.571188622		7.540029297	0.087019266	0.550860798	7.429973145	0.087505254	0.551297689	7.379985352	0.086274124	0.543736153
7.569997559	0.091166234	0.574031533	7.540019531	0.089966506	0.566486906	7.449992676	0.088327035	0.552782735		7.499980469	0.089315963	0.566544245	7.439992676	0.087669168	0.556311867	7.479970703	0.092064291	0.571993669		7.549978027	0.087140544	0.5516092	7.43998291	0.087629354	0.552049622	7.389995117	0.086399667	0.544459942
7.580007324	0.091290441	0.574811093	7.549968262	0.090091706	0.567247707	7.460002441	0.088453998	0.553532603		7.509990234	0.089439646	0.567309118	7.450002441	0.087796554	0.557065859	7.489980469	0.092192426	0.57280253		7.559987793	0.087263606	0.55233851	7.449992676	0.08775705	0.552801556	7.400004883	0.086524031	0.545183731
7.59001709	0.09141589	0.575586831	7.559978027	0.090218747	0.568016193	7.470012207	0.088582165	0.554290083		7.52	0.089565158	0.568062519	7.459951172	0.087922743	0.557816023	7.499990234	0.092326213	0.573607577		7.569997559	0.087391423	0.553086912	7.460002441	0.087885945	0.553557325	7.410014648	0.086647805	0.545911329
7.59996582	0.091546928	0.576374034	7.569987793	0.090349471	0.568784679	7.480021973	0.088709729	0.555036145		7.530009766	0.089694935	0.568823569	7.469960938	0.088047736	0.558566188	7.51	0.092463768	0.574401177		7.580007324	0.087518052	0.553812404	7.470012207	0.088009445	0.55429775	7.420024414	0.086767454	0.546631309
7.609975586	0.091681692	0.577176522	7.579997559	0.090480194	0.56954548	7.490031738	0.088835489	0.555789819		7.540019531	0.08982593	0.569580794	7.479970703	0.088173328	0.559312525	7.520009766	0.092597556	0.575194778		7.59001709	0.087642897	0.554560806	7.479960938	0.088131745	0.555030501	7.429973145	0.08688887	0.547351288
7.619985352	0.091815215	0.577967545	7.590007324	0.090609076	0.570306282	7.499980469	0.088957036	0.5565473		7.550029297	0.089954488	0.570338019	7.489980469	0.088300714	0.56004738	7.529958496	0.092730086	0.575984563		7.600026855	0.087765958	0.555290116	7.489970703	0.088260641	0.555782435	7.43998291	0.087013234	0.548090315
7.629995117	0.091946253	0.578747105	7.60001709	0.0907398	0.571059398	7.509990234	0.089080388	0.557289554		7.559978027	0.09008	0.571099068	7.499990234	0.088428099	0.560797545	7.539968262	0.092861361	0.576778163		7.610036621	0.087892587	0.556023244	7.499980469	0.088389536	0.556515186	7.449992676	0.087141134	0.548821723
7.640004883	0.092078533	0.579522844	7.610026855	0.090868068	0.571824041	7.52	0.089205546	0.558031809		7.569987793	0.090209776	0.571867766	7.51	0.088553093	0.561543882	7.549978027	0.092993264	0.577567948		7.620036621	0.08801667	0.55676383	7.509990234	0.088517232	0.557259447	7.460002441	0.087266677	0.54955313
7.650014648	0.092210813	0.580325332	7.619975586	0.090994496	0.572588685	7.530009766	0.089336119	0.558774064		7.579997559	0.090338334	0.572636464	7.51994873	0.088675096	0.562278737	7.559987793	0.093125795	0.578361548		7.629985352	0.088139137	0.557493141	7.52	0.088638933	0.557996035	7.470012207	0.087391041	0.550280729
7.660024414	0.092341231	0.581112534	7.629985352	0.091120309	0.573353328	7.540019531	0.089465489	0.559520126		7.590007324	0.090465065	0.573405163	7.529958496	0.088797099	0.56301742	7.569997559	0.093255813	0.579155149		7.639995117	0.088259226	0.558237724	7.530009766	0.088758836	0.558744132	7.480021973	0.087513636	0.551000708
7.669973145	0.092468543	0.581888272	7.639995117	0.091244282	0.574117972	7.550029297	0.089592452	0.56026238		7.60001709	0.090589967	0.574158563	7.539968262	0.088924484	0.563756102	7.580007324	0.093383947	0.579933488		7.650004883	0.088380504	0.558974671	7.539958496	0.088883534	0.559473047	7.489970703	0.087639179	0.551728307
7.67998291	0.092592749	0.582683118	7.650004883	0.091369482	0.574874931	7.560039063	0.089719415	0.561004635		7.610026855	0.090715479	0.574931086	7.549978027	0.089053066	0.564502439	7.589956055	0.093516478	0.580708011		7.660014648	0.088507132	0.559719254	7.549968262	0.08901243	0.560201962	7.499980469	0.087762364	0.552459714
7.689992676	0.092723167	0.583462677	7.660014648	0.091500205	0.575631889	7.569987793	0.089846378	0.56174689		7.619975586	0.090844037	0.575703608	7.559987793	0.089179256	0.565241122	7.59996582	0.093651522	0.581497796		7.670024414	0.08863495	0.560456201	7.559978027	0.089138927	0.560927041	7.509990234	0.087881423	0.553175885
7.700002441	0.092858552	0.584246059	7.670024414	0.091632156	0.576404218	7.579997559	0.089971535	0.562504371		7.629985352	0.090975032	0.576464658	7.569997559	0.089304249	0.565979804	7.609975586	0.093786565	0.58227995		7.68003418	0.088761578	0.561204603	7.569987793	0.089262427	0.56165212	7.52	0.088000482	0.553914911
7.710012207	0.092990832	0.585021797	7.679973145	0.091764107	0.577184231	7.590007324	0.090094888	0.563246626		7.639995117	0.091106027	0.577233356	7.580007324	0.089434027	0.566726141	7.619985352	0.093918468	0.583058289		7.68998291	0.088887018	0.561933913	7.579997559	0.089388924	0.562392544	7.530009766	0.088124846	0.554646319
7.720021973	0.09312125	0.585789893	7.68998291	0.091893603	0.577956559	7.60001709	0.090216435	0.563988881		7.650004883	0.091233367	0.578005879	7.589956055	0.089561413	0.567483961	7.629995117	0.094050999	0.583836628		7.699992676	0.089014835	0.562667042	7.590007324	0.08951662	0.563129132	7.540019531	0.088252746	0.555377727
7.729970703	0.093252288	0.586565631	7.699992676	0.092024327	0.578728888	7.610026855	0.090342797	0.564742555		7.660014648	0.091361315	0.578763104	7.59996582	0.089685808	0.568230298	7.640004883	0.094184786	0.584614967		7.710002441	0.089140275	0.563407807	7.599956055	0.089641918	0.56386572	7.549968262	0.088378288	0.556093897
7.739980469	0.093384568	0.587349012	7.710002441	0.09215505	0.579489689	7.620036621	0.090473971	0.565496229		7.670024414	0.091491092	0.579520329	7.609975586	0.089809605	0.568972808	7.649953613	0.09431606	0.585408567		7.720012207	0.089263931	0.564148572	7.60996582	0.089766617	0.56460998	7.559978027	0.088499705	0.556817686
7.749990234	0.09351809	0.58812475	7.720012207	0.092282705	0.580254332	7.629985352	0.090602138	0.56624229		7.679973145	0.091620869	0.580289027	7.619985352	0.089930412	0.569715318	7.659963379	0.094442938	0.586190721		7.730021973	0.089385803	0.564889337	7.619975586	0.089889517	0.565361914	7.569987793	0.088624069	0.557549094
7.76	0.093644781	0.58890431	7.730021973	0.092406678	0.581018976	7.639995117	0.090727295	0.566984545		7.68998291	0.091748208	0.581050076	7.629995117	0.090056602	0.57046931	7.669973145	0.094569816	0.586961429		7.740031738	0.08950827	0.565622465	7.629985352	0.090013017	0.566106175	7.579997559	0.08875079	0.55829193
7.770009766	0.093768988	0.589687691	7.739970703	0.092531264	0.581783619	7.650004883	0.090855462	0.567730607		7.699992676	0.091870064	0.581811126	7.640004883	0.09018638	0.571215647	7.67998291	0.094701091	0.587751214		7.749980469	0.089634899	0.566367049	7.639995117	0.090140713	0.566846599	7.590007324	0.088875154	0.559034766
7.780019531	0.093897542	0.590451966	7.749980469	0.092661374	0.58254442	7.660014648	0.090982425	0.568472861		7.710002441	0.091994357	0.582576	7.649953613	0.090312569	0.571954329	7.689992676	0.09483739	0.588537184		7.759990234	0.089762716	0.567107814	7.650004883	0.090269608	0.56759086	7.60001709	0.088994213	0.559766173
7.789968262	0.094029823	0.591235347	7.759990234	0.092795166	0.583316749	7.670024414	0.091107582	0.569230342		7.720012207	0.092122915	0.583340873	7.659963379	0.090435768	0.572689184	7.700002441	0.094971177	0.589311707		7.77	0.089889345	0.567833306	7.660014648	0.090394906	0.568331284	7.610026855	0.089113272	0.560501391
7.799978027	0.094162103	0.592014906	7.77	0.092925889	0.584069865	7.68003418	0.091230935	0.569976403		7.730021973	0.092252692	0.584113396	7.669973145	0.090561958	0.573420212	7.710012207	0.095101824	0.590101492		7.780009766	0.090013595	0.568558797	7.669963379	0.090519605	0.569087054	7.619975586	0.089235278	0.56122518
7.809987793	0.09429252	0.592783002	7.780009766	0.093054772	0.584834509	7.68998291	0.091352482	0.570737691		7.739970703	0.092380641	0.584862972	7.67998291	0.09069054	0.574162722	7.719960937	0.095234355	0.590887462		7.790019531	0.09013844	0.569280471	7.679973145	0.090646102	0.569838987	7.629985352	0.089360821	0.561968016
7.819997559	0.094422316	0.59355874	7.790019531	0.093184268	0.58557994	7.699992676	0.091475233	0.571502784		7.749980469	0.09250798	0.585624022	7.689992676	0.090816729	0.574901404	7.729970703	0.095368142	0.591681062		7.800029297	0.090266258	0.570009781	7.68998291	0.0907714	0.570587084	7.639995117	0.0894899	0.562710852
7.830007324	0.094553354	0.594345943	7.799968262	0.093314991	0.586336899	7.710002441	0.091603399	0.572264071		7.759990234	0.092637757	0.586396544	7.700002441	0.090938732	0.575643914	7.739980469	0.095499417	0.592470847		7.809978027	0.090390508	0.570746727	7.699992676	0.090897298	0.571350527	7.650004883	0.089615442	0.563457497
7.84001709	0.094688119	0.595129324	7.809978027	0.093444487	0.587109227	7.720012207	0.091735176	0.573025358		7.77	0.092767533	0.58718054	7.709951172	0.091057147	0.576386424	7.749990234	0.095628807	0.593268263		7.819987793	0.090510597	0.571483674	7.710002441	0.091017201	0.572098624	7.660014648	0.089738038	0.564200333
7.84996582	0.094816052	0.595912705	7.819987793	0.09356846	0.587877713	7.730021973	0.091864546	0.573786645		7.780009766	0.092894873	0.587956887	7.719960938	0.091181543	0.577144243	7.76	0.095755685	0.594065679		7.829997559	0.090629497	0.572228258	7.720012207	0.091138302	0.572842885	7.670024414	0.08986358	0.564931741
7.859975586	0.094943364	0.596692265	7.829997559	0.093692432	0.588638514	7.740031738	0.091992712	0.574559352		7.790019531	0.093017947	0.588721761	7.729970703	0.091308928	0.577890581	7.770009766	0.095884447	0.594863095		7.840007324	0.090752558	0.572965205	7.729960938	0.091263601	0.573610164	7.679973145	0.089990302	0.565674577
7.869985352	0.095067571	0.597475646	7.840007324	0.093818859	0.58939163	7.749980469	0.092119675	0.575320639		7.800029297	0.093142241	0.589494283	7.739980469	0.091436314	0.578640745	7.779958496	0.096017606	0.59566051		7.85001709	0.090880376	0.573686878	7.739970703	0.091393695	0.574373607	7.68998291	0.090114666	0.566409794
7.879995117	0.095197988	0.598285777	7.85001709	0.093952652	0.590152432	7.759990234	0.092249045	0.576089539		7.809978027	0.093273236	0.59027063	7.749990234	0.091561307	0.579383255	7.789968262	0.09615579	0.596457926		7.860026855	0.091008193	0.574423825	7.749980469	0.09152259	0.575133213	7.699992676	0.090233725	0.567141202
7.890004883	0.095333373	0.599072979	7.860026855	0.094084603	0.590917075	7.77	0.092373601	0.576847019		7.819987793	0.093403012	0.591039328	7.76	0.091687497	0.58013342	7.799978027	0.096288321	0.597266788		7.870036621	0.091133633	0.575176045	7.759990234	0.091649087	0.57588131	7.710002441	0.090351605	0.567887847
7.900014648	0.095466896	0.59985636	7.869975586	0.094213485	0.591674034	7.780009766	0.092493945	0.5776045		7.829997559	0.093534008	0.591800378	7.76994873	0.091816078	0.580883584	7.809987793	0.096420224	0.598068019		7.879985352	0.091259667	0.575912992	7.77	0.091775585	0.576625571	7.720012207	0.090473611	0.568630683
7.910024414	0.095599176	0.600639742	7.879985352	0.094342981	0.59242715	7.790019531	0.092616695	0.578350561		7.840007324	0.093659519	0.592569076	7.779958496	0.091940474	0.581626094	7.819997559	0.096554011	0.598865435		7.889995117	0.091386295	0.576661394	7.780009766	0.091903281	0.577373668	7.730021973	0.090600332	0.569377329
7.919973145	0.095730835	0.601434587	7.889995117	0.094473704	0.593187951	7.800029297	0.092742455	0.579104235		7.85001709	0.093788077	0.593345423	7.789968262	0.092065467	0.582376259	7.830007324	0.096689054	0.599659035		7.900004883	0.091511735	0.577405977	7.789958496	0.092030977	0.578129438	7.739970703	0.090725875	0.570116355
7.92998291	0.095863116	0.602217968	7.900004883	0.094601973	0.593956437	7.810039063	0.092871825	0.579850297		7.860026855	0.093917854	0.594117946	7.799978027	0.092186274	0.583118769	7.839956055	0.096820329	0.600456451		7.910014648	0.091634796	0.578146742	7.799968262	0.092153278	0.578873698	7.749980469	0.090848471	0.570843954
7.939992676	0.095995396	0.603001349	7.910014648	0.0947284	0.594713396	7.819987793	0.092995779	0.580592552		7.869975586	0.094048849	0.594882819	7.809987793	0.092307081	0.583868933	7.84996582	0.096947207	0.601257682		7.920024414	0.091756074	0.578887507	7.809978027	0.092274379	0.579617959	7.759990234	0.090971656	0.571579171
7.950002441	0.096120845	0.603792373	7.920024414	0.094851145	0.595470354	7.829997559	0.093122742	0.581331		7.879985352	0.09417497	0.595640044	7.819997559	0.092434467	0.584599961	7.859975586	0.097074085	0.602055098		7.93003418	0.091876163	0.579632091	7.819987793	0.092400876	0.580377565	7.77	0.091096019	0.572318198
7.960012207	0.096246915	0.604583397	7.929973145	0.094976345	0.596242683	7.840007324	0.093250908	0.582069449		7.889995117	0.094299263	0.596412567	7.830007324	0.092564245	0.585346298	7.869985352	0.097205359	0.602844883		7.93998291	0.092001603	0.580391948	7.829997559	0.092528573	0.581121826	7.780009766	0.091221562	0.573045796
7.970021973	0.09637609	0.605378242	7.93998291	0.09510891	0.597015011	7.85001709	0.093380278	0.582823123		7.900004883	0.094425993	0.597173616	7.840007324	0.092690743	0.586102742	7.879995117	0.097339146	0.603638483		7.949992676	0.092130609	0.581144168	7.840007324	0.092657468	0.581866087	7.790019531	0.091344157	0.573784823
7.979970703	0.096505886	0.606146338	7.949992676	0.095240861	0.597791182	7.860026855	0.093507241	0.583569184		7.910014648	0.094557598	0.597934666	7.849956055	0.092813942	0.586845252	7.890004883	0.097472933	0.604432084		7.960002441	0.092257238	0.58186966	7.849956055	0.092783366	0.582602675	7.799968262	0.091462038	0.574523849
7.989980469	0.096636924	0.606929719	7.960002441	0.095369743	0.598551983	7.870036621	0.093629992	0.584319052		7.920024414	0.094685547	0.598691891	7.85996582	0.092940131	0.587587762	7.899953613	0.097604836	0.605214238		7.970012207	0.092385055	0.582587515	7.85996582	0.092911062	0.583335426	7.809978027	0.091586401	0.575255257
7.999990234	0.096767342	0.607709278	7.970012207	0.095500467	0.599328154	7.879985352	0.093752742	0.585065113		7.929973145	0.094811668	0.59945294	7.869975586	0.093067517	0.588337926	7.909963379	0.097736111	0.606004023		7.980021973	0.092511684	0.58332828	7.869975586	0.093038758	0.584083523	7.819987793	0.091713123	0.575990474
8.01	0.096897138	0.608496481	7.980021973	0.095633645	0.600100482	7.889995117	0.093879705	0.585803562		7.93998291	0.094942663	0.600210165	7.879985352	0.093191912	0.589088091	7.919973145	0.097869898	0.606797623		7.990031738	0.092639501	0.584065227	7.879985352	0.093165255	0.584850802	7.829997559	0.091838665	0.576710454
8.020009766	0.097029418	0.609276041	7.989970703	0.095764369	0.600876653	7.900004883	0.094009075	0.586549623		7.949992676	0.095072439	0.600967391	7.889995117	0.093312719	0.58984591	7.92998291	0.098003685	0.607606485		7.999980469	0.092763157	0.584805992	7.889995117	0.093287556	0.585595063	7.840007324	0.091963029	0.577434243
8.030019531	0.09716294	0.610074707	7.999980469	0.095890182	0.601637454	7.910014648	0.094138445	0.587303297		7.960002441	0.095202216	0.601724616	7.900004883	0.09343233	0.590599902	7.939992676	0.098133075	0.608407716		8.009990234	0.092882057	0.585527665	7.900004883	0.093409257	0.586354669	7.85001709	0.092088572	0.578154222
8.039968262	0.097290873	0.610873374	8.009990234	0.096012927	0.602413625	7.920024414	0.094264204	0.588053165		7.970012207	0.095325291	0.602485665	7.909953613	0.093557324	0.591353894	7.950002441	0.098258697	0.609189871		8.02	0.093002741	0.586260794	7.910014648	0.093531558	0.58709893	7.860026855	0.092215293	0.578889439
8.049978027	0.097418185	0.611649112	8.02	0.096139355	0.603193638	7.93003418	0.094389362	0.588780194		7.980021973	0.095447147	0.603250539	7.919963379	0.093685905	0.592100231	7.960012207	0.098391228	0.609983471		8.030009766	0.093125208	0.586993922	7.919963379	0.093659254	0.587835518	7.869975586	0.092340836	0.579624657
8.059987793	0.097544876	0.612432493	8.030009766	0.096268851	0.603965967	7.93998291	0.094518732	0.589522449		7.989970703	0.095572658	0.604000115	7.929973145	0.093813291	0.592846568	7.969960937	0.098526271	0.610773256		8.040019531	0.093253025	0.587715595	7.929973145	0.093788149	0.588583615	7.879985352	0.092461073	0.580363683
8.069997559	0.097678399	0.61320441	8.040019531	0.096398347	0.604738295	7.949992676	0.094648101	0.59026851		7.999980469	0.095702435	0.604761165	7.93998291	0.093940677	0.593581424	7.979970703	0.098661315	0.611559226		8.050029297	0.093377276	0.588441087	7.93998291	0.093915845	0.589347058	7.889995117	0.092578954	0.58110271
8.080007324	0.097811921	0.613980149	8.049968262	0.096526002	0.605510623	7.960002441	0.094772657	0.591018378		8.009990234	0.09583343	0.605529863	7.949992676	0.094068062	0.594335416	7.989980469	0.098795102	0.612337564		8.059978027	0.093500932	0.589181852	7.949992676	0.094040544	0.590102828	7.900004883	0.092701549	0.581826499
8.09001709	0.097942959	0.614759709	8.059978027	0.096655498	0.60626374	7.970012207	0.094894205	0.591764439		8.02	0.09596077	0.606298561	7.960002441	0.094195448	0.595097062	7.999990234	0.098926376	0.613119719		8.069987793	0.093626371	0.589914981	7.960002441	0.094167041	0.590873943	7.910014648	0.092831218	0.582557907
8.09996582	0.098072134	0.615539268	8.069987793	0.096786221	0.607016856	7.980021973	0.095018159	0.592510501		8.030009766	0.096086281	0.607063435	7.969951172	0.094319843	0.595851054	8.01	0.099059535	0.613909504		8.079997559	0.093755378	0.590651927	7.970012207	0.094295937	0.591614368	7.920024414	0.092957939	0.583289314
8.109975586	0.098204415	0.616315007	8.079997559	0.096916945	0.6077815	7.990031738	0.095149334	0.593267981		8.040019531	0.096216058	0.607835957	7.979960938	0.094444837	0.596605046	8.020009766	0.099192066	0.614710735		8.090007324	0.093883195	0.591400329	7.979960938	0.094421235	0.592358628	7.929973145	0.093079356	0.584001675
8.119985352	0.098335453	0.617102209	8.090007324	0.097046441	0.608565355	7.999980469	0.095276899	0.594014043		8.050029297	0.096347053	0.608604656	7.989970703	0.094564448	0.597351383	8.029958496	0.099323341	0.615492889		8.10001709	0.094003284	0.592141094	7.989970703	0.094542336	0.593125907	7.93998291	0.093200183	0.584729273
8.129995117	0.098467733	0.617862662	8.10001709	0.097172868	0.609353053	8.009990234	0.095400251	0.594741072		8.059978027	0.096474392	0.609384827	7.999980469	0.094690637	0.598105375	8.039968262	0.099451475	0.616263597		8.110026855	0.094123968	0.592893315	7.999980469	0.094662239	0.593885514	7.949992676	0.093325726	0.585464491
8.140004883	0.098594424	0.618626936	8.110026855	0.097295613	0.610129224	8.02	0.095527214	0.595483327		8.069987793	0.096597467	0.610161174	8.009990234	0.094820415	0.598851713	8.049978027	0.09958275	0.617049567		8.120036621	0.094247623	0.59363408	8.009990234	0.094786938	0.594656629	7.960002441	0.093453626	0.58618447
8.150014648	0.09872422	0.619410317	8.119975586	0.097426337	0.61089771	8.030009766	0.095656584	0.596244614		8.079997559	0.09672176	0.610933696	8.02	0.094947801	0.599605705	8.059987793	0.099717793	0.617843167		8.129985352	0.094374252	0.594371027	8.02	0.094914634	0.595412399	7.970012207	0.093575043	0.586919687
8.160024414	0.098856501	0.620186056	8.129985352	0.097558288	0.611673881	8.040019531	0.095784148	0.596994482		8.090007324	0.096852755	0.611713868	8.02994873	0.095073392	0.600352042	8.069997559	0.099850324	0.618632952		8.139995117	0.094503258	0.59511561	8.030009766	0.095046527	0.596172005	7.980021973	0.093694102	0.587662523
8.170024414	0.09898751	0.620976721	8.139995117	0.097690239	0.612457737	8.050029297	0.095907501	0.597748156		8.10001709	0.096982532	0.61248639	8.039958496	0.095199582	0.601098379	8.080007324	0.099979714	0.619430368		8.150004883	0.094628698	0.595852557	8.039958496	0.095175422	0.596927775	7.989970703	0.093811982	0.588390122
8.179973145	0.099116685	0.621767745	8.150004883	0.097816666	0.613226223	8.060039063	0.096030252	0.598486604		8.110026855	0.097109871	0.613251264	8.049968262	0.095325771	0.601829407	8.089956055	0.100112245	0.620208707		8.160014648	0.094751759	0.59659714	8.049968262	0.095300121	0.597691218	7.999980469	0.093935167	0.589144386
8.18998291	0.099245239	0.622535841	8.160014648	0.097946162	0.614006236	8.069987793	0.096151799	0.599240278		8.119975586	0.09723843	0.614008489	8.059978027	0.095453157	0.602575744	8.09996582	0.100247289	0.620990861		8.170024414	0.094879577	0.597356998	8.059978027	0.095427817	0.598443151	8.009990234	0.094061888	0.589891031
8.199992676	0.099374414	0.623307758	8.170024414	0.09807934	0.614778564	8.079997559	0.096278762	0.600001566		8.129985352	0.097363941	0.614773363	8.069987793	0.095576356	0.603318254	8.109975586	0.100381076	0.621773015		8.18003418	0.095005611	0.598097763	8.069987793	0.095555513	0.599218103	8.02	0.094187431	0.590630058
8.210002441	0.099507936	0.624083496	8.179973145	0.098211291	0.615558577	8.090007324	0.096406928	0.600747627		8.139995117	0.097493718	0.615534412	8.079997559	0.095694771	0.604056936	8.119985352	0.100510466	0.622551354		8.18998291	0.095129861	0.598834709	8.079997559	0.095679612	0.599973873	8.030009766	0.094310026	0.591384322
8.220012207	0.099640217	0.624863056	8.18998291	0.098337105	0.616323221	8.10001709	0.096533891	0.601486075		8.150004883	0.097619229	0.616299286	8.090007324	0.095818568	0.604795619	8.129995117	0.100636088	0.623329693		8.199992676	0.09524995	0.599564019	8.090007324	0.095800714	0.600714297	8.040019531	0.094433211	0.592123349
8.230021973	0.099766908	0.625642616	8.199992676	0.098461077	0.617084022	8.110026855	0.096659049	0.602247362		8.160014648	0.097742304	0.61706416	8.099956055	0.09594715	0.605538129	8.140004883	0.100762966	0.624127108		8.210002441	0.095374201	0.600289511	8.099956055	0.095923015	0.601462394	8.049968262	0.094558754	0.592862376
8.239970703	0.099891115	0.62643364	8.210002441	0.098589346	0.617848666	8.120036621	0.096786012	0.603001037		8.170024414	0.097867206	0.617821385	8.10996582	0.096076928	0.606295948	8.149953613	0.100896753	0.624916893		8.220012207	0.095502018	0.601034095	8.10996582	0.096049512	0.602202819	8.059978027	0.094684296	0.59361664
8.249980469	0.100019669	0.627217021	8.220012207	0.098719456	0.618613309	8.129985352	0.096914178	0.603762324		8.179973145	0.097993937	0.618586259	8.119975586	0.096200127	0.607042285	8.159963379	0.101029284	0.625695232		8.230021973	0.095628647	0.60177486	8.119975586	0.096177208	0.602962425	8.069987793	0.094805713	0.594351857
8.259990234	0.100151949	0.628000402	8.230021973	0.098851407	0.619377953	8.139995117	0.097038132	0.604523611		8.18998291	0.098124932	0.619351133	8.129985352	0.096326316	0.607784795	8.169973145	0.101164327	0.626485017		8.240031738	0.095749925	0.602500351	8.129985352	0.096301907	0.603699013	8.079997559	0.094923593	0.595068027
8.27	0.100284229	0.628779962	8.239970703	0.09897722	0.620127227	8.150004883	0.097161485	0.605269672		8.199992676	0.098256536	0.620100709	8.139995117	0.096453702	0.60853496	8.17998291	0.101295602	0.627259541		8.249980469	0.095872986	0.603241117	8.139995117	0.096427205	0.604431764	8.090007324	0.095046778	0.595807054
8.280009766	0.10041651	0.629544236	8.249980469	0.099106716	0.620888028	8.160014648	0.097284236	0.606023346		8.210002441	0.098384485	0.620869407	8.150004883	0.096579892	0.609288951	8.189992676	0.101426248	0.628037879		8.259990234	0.096001993	0.603970427	8.150004883	0.096554901	0.605172189	8.10001709	0.095172321	0.59654608
8.290019531	0.100545685	0.63033526	8.259990234	0.099238667	0.621664198	8.170024414	0.097412402	0.60677702		8.220012207	0.098513043	0.621634281	8.159953613	0.096704287	0.610031461	8.200002441	0.101558779	0.628835295		8.27	0.096130999	0.604703555	8.160014648	0.096682597	0.605931795	8.110026855	0.095299042	0.597277488
8.299968262	0.100676723	0.631126284	8.27	0.09936755	0.622436527	8.18003418	0.097541772	0.607519275		8.230021973	0.09864282	0.622387682	8.169963379	0.096825094	0.610785453	8.210012207	0.101692566	0.629636526		8.280009766	0.096253466	0.605448139	8.169963379	0.096808495	0.606683729	8.119975586	0.095421638	0.598005087
8.309978027	0.100806519	0.631917308	8.280009766	0.099495818	0.623205013	8.18998291	0.097668735	0.608269143		8.239970703	0.098772596	0.623160204	8.179973145	0.096947695	0.6115471	8.219960937	0.101821956	0.630433942		8.290019531	0.096371177	0.606185085	8.179973145	0.096931395	0.607431826	8.129985352	0.095546002	0.598732685
8.319987793	0.100935694	0.63270451	8.290019531	0.099618563	0.623961971	8.199992676	0.097795096	0.609022817		8.249980469	0.098899327	0.623921254	8.18998291	0.097072091	0.612308747	8.229970703	0.101948834	0.631223727		8.300029297	0.096491266	0.606929669	8.18998291	0.097052497	0.608176086	8.139995117	0.095669187	0.599464093
8.329997559	0.101062385	0.633487891	8.299968262	0.099743763	0.624730457	8.210002441	0.097920855	0.609761266		8.259990234	0.099021183	0.624674654	8.199992676	0.097200672	0.613074221	8.239980469	0.102078853	0.632009697		8.309978027	0.096617895	0.607693344	8.199992676	0.097180193	0.608912674	8.150004883	0.095794729	0.600218357
8.340007324	0.101192181	0.63426363	8.309978027	0.099872032	0.625514313	8.220012207	0.098047818	0.61051494		8.27	0.099147304	0.625439528	8.210002441	0.097326862	0.613843522	8.249990234	0.102213896	0.632803297		8.319987793	0.096744523	0.60843411	8.210002441	0.097311486	0.609668444	8.160014648	0.095916146	0.600961193
8.35001709	0.10132322	0.635050832	8.319987793	0.100002755	0.626294326	8.230021973	0.098172976	0.611268614		8.280009766	0.099278299	0.626208226	8.219951172	0.097454247	0.614601341	8.26	0.102347683	0.633596897		8.329997559	0.096871152	0.609190148	8.220012207	0.097439183	0.610405032	8.170024414	0.096034026	0.601704029
8.35996582	0.101457984	0.635838035	8.329997559	0.10013041	0.627047443	8.240031738	0.098296328	0.612018482		8.290019531	0.099409294	0.626969276	8.229960938	0.097582829	0.615370643	8.270009766	0.102480214	0.634386682		8.340007324	0.096995402	0.609946187	8.229960938	0.097563282	0.611164638	8.179973145	0.096154853	0.602454484
8.369975586	0.10158778	0.636625237	8.340007324	0.100259906	0.627808244	8.249980469	0.098417876	0.612779769		8.300029297	0.099537852	0.627745623	8.239970703	0.097711411	0.616128462	8.279958496	0.102610861	0.635184098		8.35001709	0.097120247	0.610686952	8.239970703	0.097689179	0.611916572	8.18998291	0.096279807	0.603201129
8.379985352	0.101715713	0.637420082	8.35001709	0.100393085	0.628584415	8.259990234	0.098543033	0.613541056		8.309978027	0.099667629	0.62848755	8.249980469	0.097838797	0.616897764	8.289968262	0.102744648	0.63599296		8.360026855	0.097246876	0.611446809	8.249980469	0.097816876	0.612668505	8.199992676	0.096406528	0.603936347
8.389995117	0.101846751	0.638188178	8.360026855	0.100522581	0.629360585	8.27	0.098669996	0.614283311		8.319987793	0.099795577	0.6292486	8.259990234	0.097959604	0.617667065	8.299978027	0.102875922	0.63678656		8.370036621	0.097371126	0.612187574	8.259990234	0.097945771	0.613416602	8.210002441	0.096533839	0.604679183
8.400004883	0.10197779	0.638967738	8.369975586	0.100649622	0.630136756	8.280009766	0.098799366	0.615033179		8.329997559	0.099925354	0.630024947	8.27	0.098080411	0.618421057	8.309987793	0.103004057	0.63757253		8.379985352	0.097493593	0.612935976	8.27	0.098068671	0.614160863	8.220012207	0.096656434	0.6054144
8.410014648	0.102106965	0.639751119	8.379985352	0.100773594	0.630909085	8.290019531	0.098929939	0.615783047		8.340007324	0.100050256	0.630782172	8.27994873	0.098203012	0.619178876	8.319997559	0.103130935	0.6383585		8.389995117	0.097612493	0.613692015	8.280009766	0.098190972	0.614897451	8.230021973	0.096781977	0.606157236
8.420024414	0.102232414	0.640542143	8.389995117	0.100900022	0.631689098	8.300029297	0.099055699	0.616521495		8.35001709	0.100173331	0.63155087	8.289958496	0.098331593	0.619936696	8.330007324	0.103259069	0.6391521		8.400004883	0.097737933	0.614448053	8.289958496	0.098317469	0.615653221	8.239970703	0.096907519	0.606903881
8.429973145	0.10235662	0.641340809	8.400004883	0.101029518	0.632457584	8.310039063	0.099182661	0.617259943		8.360026855	0.100297624	0.632311919	8.299968262	0.098457783	0.620679206	8.339956055	0.103392856	0.639949516		8.410014648	0.09786575	0.615188819	8.299968262	0.098446364	0.616405154	8.249980469	0.097031883	0.607635289
8.43998291	0.102487659	0.642139476	8.410014648	0.101161469	0.633222227	8.319987793	0.099310828	0.618002198		8.369975586	0.100426182	0.633076793	8.309978027	0.098580982	0.621417888	8.34996582	0.103527899	0.640746932		8.420024414	0.097991189	0.615921947	8.309978027	0.098572262	0.617160924	8.259990234	0.097150942	0.608378125
8.449992676	0.102621181	0.642938142	8.420024414	0.101290965	0.633990713	8.329997559	0.099437189	0.618744453		8.379985352	0.100558396	0.63382637	8.319987793	0.098707172	0.622164225	8.359975586	0.103661686	0.641544347		8.43003418	0.09811544	0.616647439	8.319987793	0.098695162	0.617905185	8.27	0.097270001	0.609124771
8.460002441	0.102754703	0.643736809	8.429973145	0.10141862	0.634770727	8.340007324	0.099559338	0.619494321		8.389995117	0.100688172	0.634583595	8.329997559	0.098835754	0.622906735	8.369985352	0.103794217	0.642318871		8.43998291	0.098240285	0.61737293	8.329997559	0.09882106	0.618637937	8.280009766	0.097394365	0.609863797
8.470012207	0.1028845	0.64452019	8.43998291	0.101546888	0.635539213	8.35001709	0.099682089	0.620240382		8.400004883	0.100816731	0.63534082	8.340007324	0.098964335	0.623664554	8.379995117	0.103928004	0.64310484		8.449992676	0.098366913	0.618117514	8.340007324	0.098950555	0.619382197	8.290019531	0.097523444	0.610599014
8.480021973	0.10301678	0.645307393	8.449992676	0.101677612	0.636303856	8.360026855	0.099809052	0.620982637		8.410014648	0.100944679	0.636109518	8.349956055	0.099086338	0.624407064	8.390004883	0.104061791	0.643894625		8.460002441	0.098492353	0.618858279	8.349956055	0.099077651	0.620114949	8.299968262	0.097648987	0.611334232
8.489970703	0.10314906	0.646106059	8.460002441	0.101805267	0.637072342	8.370036621	0.099939625	0.621728699		8.420024414	0.101073237	0.636897338	8.35996582	0.099210136	0.625153402	8.399953613	0.104192438	0.644695856		8.470012207	0.098612442	0.619606681	8.35996582	0.099200551	0.620855373	8.309978027	0.097772172	0.61205802
8.499980469	0.103280719	0.646904726	8.470012207	0.10193108	0.637836986	8.379985352	0.100067791	0.62247476		8.429973145	0.101199358	0.637666036	8.369975586	0.099333335	0.625903566	8.409963379	0.1043212	0.645489457		8.480021973	0.098731342	0.620351264	8.369975586	0.099320454	0.621607307	8.319987793	0.097894767	0.612804666
8.509990234	0.103410516	0.647691928	8.480021973	0.10205628	0.638601629	8.389995117	0.100192949	0.623213208		8.43998291	0.101326089	0.638442383	8.379985352	0.099460721	0.626646076	8.419973145	0.104449334	0.646290688		8.490031738	0.098854403	0.621095848	8.379985352	0.099443954	0.622355404	8.329997559	0.09802031	0.613539883
8.52	0.103534722	0.648479131	8.489970703	0.102184549	0.639385485	8.400004883	0.100319912	0.62395927		8.449992676	0.101449163	0.63921873	8.389995117	0.099589302	0.627392413	8.42998291	0.104583121	0.647088104		8.499980469	0.098979248	0.62184425	8.389995117	0.099572849	0.623103501	8.340007324	0.098144673	0.61427891
8.530009766	0.103663277	0.649273976	8.499980469	0.102314658	0.640177025	8.410014648	0.100448078	0.624709137		8.460002441	0.101574065	0.64000655	8.400004883	0.099715492	0.628134923	8.439992676	0.104718165	0.647874073		8.509990234	0.099107066	0.622592652	8.400004883	0.099700545	0.623847762	8.35001709	0.098264911	0.615014127
8.540019531	0.103796799	0.650053536	8.509990234	0.102444155	0.640957039	8.420024414	0.100573838	0.625459005		8.470012207	0.101703842	0.64079437	8.409953613	0.099838691	0.62888126	8.450002441	0.104851952	0.648667674		8.52	0.099234883	0.623352509	8.410014648	0.099824644	0.624584349	8.360026855	0.09838397	0.615734106
8.549968262	0.103930321	0.650840738	8.52	0.102573651	0.641721682	8.43003418	0.100695385	0.626208873		8.480021973	0.101834837	0.641578366	8.419963379	0.099966077	0.629619943	8.460012207	0.104981342	0.649453643		8.530009766	0.099360323	0.624104729	8.419963379	0.099949343	0.625324774	8.369975586	0.098505977	0.616457895
8.559978027	0.104060738	0.651624119	8.530009766	0.102705601	0.642486326	8.43998291	0.100816932	0.626954934		8.489970703	0.101964614	0.642354713	8.429973145	0.100094658	0.630354798	8.469960937	0.105113873	0.650262505		8.540019531	0.099485762	0.624856949	8.429973145	0.100078238	0.626080544	8.379985352	0.098633877	0.617204541
8.569987793	0.104193019	0.652418965	8.540019531	0.102836325	0.643258654	8.449992676	0.100942692	0.627712415		8.499980469	0.102095609	0.643115762	8.43998291	0.100222044	0.631097308	8.479970703	0.105248916	0.651075183		8.550029297	0.099612391	0.625597715	8.43998291	0.100203536	0.626828641	8.389995117	0.098759419	0.617943567
8.579997559	0.104325299	0.65321381	8.549968262	0.102965821	0.644038667	8.460002441	0.101072062	0.628462283		8.509990234	0.102226604	0.643903582	8.449992676	0.100347037	0.631839817	8.489980469	0.105381447	0.651872598		8.559978027	0.099736047	0.626342298	8.449992676	0.100327036	0.627580574	8.400004883	0.098883783	0.618674975
8.590007324	0.104456337	0.654012477	8.559978027	0.103094703	0.644814838	8.470012207	0.101199626	0.629208344		8.52	0.102356381	0.644679929	8.460002441	0.100467844	0.6325785	8.499990234	0.105508325	0.652662383		8.569987793	0.099857919	0.6270907	8.460002441	0.100448138	0.628332508	8.410014648	0.099007557	0.619414002
8.60001709	0.104583028	0.6548035	8.569987793	0.10321929	0.645591009	8.480021973	0.101325386	0.629958212		8.530009766	0.102479455	0.645456276	8.469951172	0.10059224	0.633332492	8.51	0.105633947	0.653459799		8.579997559	0.099979197	0.62782001	8.470012207	0.100574635	0.629069096	8.420024414	0.0991331	0.62014541
8.60996582	0.104708477	0.655579239	8.579997559	0.103344489	0.64635181	8.490031738	0.101452348	0.630711886		8.540019531	0.102601311	0.646228798	8.479960938	0.100722616	0.634078829	8.520009766	0.105765221	0.654253399		8.590007324	0.100105826	0.628560775	8.479960938	0.100702331	0.629821029	8.429973145	0.099258642	0.620880627
8.619975586	0.104837031	0.656358799	8.590007324	0.103473986	0.647112611	8.499980469	0.101580515	0.63146556		8.550029297	0.102726823	0.64700897	8.489970703	0.100848207	0.634813684	8.529958496	0.105900265	0.655039369		8.60001709	0.100234832	0.629297722	8.489970703	0.100831226	0.630576799	8.43998291	0.099380649	0.621631082
8.629985352	0.104969312	0.657149822	8.60001709	0.103607164	0.647888782	8.509990234	0.101708681	0.632215428		8.559978027	0.1028566	0.647770019	8.499980469	0.100972005	0.635556194	8.539968262	0.106036564	0.655848231		8.610026855	0.100360272	0.630023214	8.499980469	0.100956525	0.631328732	8.449992676	0.099498529	0.622366299
8.639995117	0.105102834	0.657940846	8.610026855	0.103737887	0.648641898	8.52	0.101831432	0.632984328		8.569987793	0.102985158	0.648531069	8.509990234	0.101098194	0.636291049	8.549978027	0.106169095	0.656645647		8.620036621	0.100485711	0.630752524	8.509990234	0.101081223	0.63206532	8.460002441	0.099617588	0.623120563
8.650004883	0.105232009	0.658720406	8.619975586	0.103864315	0.649410384	8.530009766	0.101952979	0.633749421		8.579997559	0.103111888	0.649299767	8.52	0.101224982	0.637052696	8.559987793	0.106297229	0.657435432		8.629985352	0.100610556	0.631474197	8.52	0.101205322	0.632809581	8.470012207	0.099743131	0.623871018
8.660014648	0.105360563	0.659488502	8.629985352	0.103993811	0.650186555	8.540019531	0.102077535	0.634510708		8.590007324	0.103240446	0.650072289	8.52994873	0.101351171	0.637814343	8.569997559	0.106431016	0.658221401		8.639995117	0.100738374	0.63219587	8.530009766	0.101333019	0.633550005	8.480021973	0.099871031	0.624606235
8.670024414	0.105492843	0.660275704	8.639995117	0.104126989	0.650962726	8.550029297	0.102206905	0.635264383		8.60001709	0.103370223	0.650840988	8.539958496	0.101471978	0.638579817	8.580007324	0.106564804	0.65899974		8.650004883	0.100865002	0.632932817	8.539958496	0.101458916	0.634301939	8.489970703	0.099997752	0.625330024
8.679973145	0.105626366	0.661055264	8.650004883	0.104256485	0.651738897	8.560039063	0.102337478	0.63602567		8.610026855	0.103501218	0.651609686	8.549968262	0.101593383	0.639333809	8.589956055	0.106694194	0.659797156		8.660014648	0.100983902	0.633685037	8.549968262	0.101580617	0.635053872	8.499980469	0.100123295	0.626065241
8.68998291	0.105755541	0.661834824	8.660014648	0.10437923	0.652495855	8.569987793	0.102465644	0.63678315		8.619975586	0.103627339	0.652389857	8.559978027	0.101716582	0.640087801	8.59996582	0.106819816	0.660590756		8.670024414	0.101102802	0.634441076	8.559978027	0.101701719	0.635817315	8.509990234	0.100248837	0.626796649
8.699992676	0.105881611	0.66263349	8.670024414	0.10450443	0.653252814	8.579997559	0.102590802	0.637536825		8.629985352	0.103751632	0.653166204	8.569987793	0.101843968	0.64084562	8.609975586	0.106948578	0.661384357		8.68003418	0.101224675	0.635189478	8.569987793	0.101825219	0.636592267	8.52	0.10037438	0.627528057
8.710002441	0.106008302	0.663443621	8.679973145	0.104633926	0.654028985	8.590007324	0.102718968	0.638298112		8.639995117	0.103877144	0.653938726	8.579997559	0.101971354	0.641595784	8.619985352	0.107081737	0.662197034		8.68998291	0.10135487	0.635945517	8.579997559	0.101954114	0.637351873	8.530009766	0.100495796	0.628263274
8.720012207	0.10613934	0.664242288	8.68998291	0.10476465	0.654801313	8.60001709	0.102849542	0.639070818		8.650004883	0.104005702	0.654699776	8.590007324	0.102098739	0.642349776	8.629995117	0.107219921	0.663013527		8.699992676	0.101482688	0.6366901	8.590007324	0.102084208	0.638103807	8.540019531	0.100614856	0.628983254
8.730021973	0.10627162	0.665033311	8.699992676	0.104896601	0.655562114	8.610026855	0.102975301	0.639851137		8.660014648	0.104135478	0.655468474	8.599956055	0.102223135	0.643111423	8.640004883	0.107354964	0.663799496		8.710002441	0.101608127	0.637449957	8.599956055	0.102213703	0.638848067	8.549968262	0.100735683	0.629707043
8.739970703	0.106405143	0.665828157	8.710002441	0.105024869	0.656342128	8.620036621	0.103094442	0.640601005		8.670024414	0.104265255	0.656233348	8.60996582	0.102349324	0.643861588	8.649953613	0.107488751	0.664593097		8.720012207	0.101731783	0.638194541	8.60996582	0.102338402	0.639600001	8.559978027	0.100858278	0.630423213
8.749980469	0.106536802	0.666638287	8.720012207	0.105152524	0.657110614	8.629985352	0.103214786	0.64134326		8.679973145	0.104391985	0.656998222	8.619975586	0.102474318	0.644619407	8.659963379	0.107622538	0.665394328		8.730021973	0.101858411	0.638954398	8.619975586	0.102464899	0.640371116	8.569987793	0.100983821	0.631154621
8.759990234	0.106669082	0.66745224	8.730021973	0.105283248	0.65786373	8.639995117	0.103341748	0.642100741		8.68998291	0.104521762	0.657751622	8.629985352	0.102597517	0.645381054	8.669973145	0.107756325	0.66620319		8.740031738	0.10198504	0.639718073	8.629985352	0.102592595	0.641142232	8.579997559	0.101108185	0.631889838
8.77	0.10680012	0.668250906	8.739970703	0.105413971	0.658624531	8.650004883	0.103471118	0.642854415		8.699992676	0.104654585	0.658527969	8.639995117	0.10271952	0.646127391	8.67998291	0.107888228	0.667023498		8.749980469	0.102106912	0.640485567	8.639995117	0.102717294	0.641898002	8.590007324	0.10123078	0.632640293
8.780009766	0.106932401	0.669061037	8.749980469	0.105540399	0.65938149	8.660014648	0.103599284	0.643611895		8.710002441	0.104783752	0.659292843	8.650004883	0.102844513	0.646877556	8.689992676	0.10801385	0.667824729		8.759990234	0.102227001	0.641233969	8.650004883	0.102835997	0.642653772	8.60001709	0.101355144	0.633379319
8.790019531	0.107059092	0.669855882	8.759990234	0.105664985	0.660149975	8.670024414	0.103724442	0.644373182		8.720012207	0.104908655	0.660046244	8.659953613	0.102973095	0.647623893	8.700002441	0.108141356	0.668637406		8.77	0.102348279	0.641982371	8.660014648	0.102961296	0.643405705	8.610026855	0.101481865	0.634114536
8.799968262	0.107183299	0.670639263	8.77	0.105790185	0.660929989	8.68003418	0.103850202	0.645130663		8.730021973	0.105031729	0.660803469	8.669963379	0.103101677	0.648374057	8.710012207	0.108270746	0.669438637		8.780009766	0.102473719	0.642746046	8.669963379	0.10309139	0.644146129	8.619975586	0.101607408	0.634861182
8.809978027	0.107311853	0.671430287	8.780009766	0.105919681	0.661702317	8.68998291	0.103978368	0.645895757		8.739970703	0.105159069	0.661575991	8.679973145	0.103225474	0.649128049	8.720012207	0.108404769	0.670233788		8.790019531	0.102602725	0.643505903	8.679973145	0.103220285	0.644905736	8.629985352	0.101727646	0.635604018
8.819987793	0.107444133	0.672225132	8.790019531	0.106051632	0.662463118	8.699992676	0.104106534	0.646645624		8.749980469	0.105290064	0.66234469	8.68998291	0.10334987	0.649874387	8.729960937	0.108536672	0.671023573		8.800029297	0.102729354	0.644273397	8.68998291	0.103344384	0.645649996	8.639995117	0.101847294	0.636350663
8.829997559	0.107576413	0.673012335	8.799968262	0.10618481	0.663235447	8.710002441	0.104230489	0.647399299		8.759990234	0.105418013	0.663117212	8.699992676	0.103474863	0.650620724	8.739970703	0.108669202	0.671828619		8.809978027	0.10285301	0.645017981	8.699992676	0.103471481	0.646413439	8.650004883	0.101971069	0.637097309
8.840007324	0.107704346	0.673795716	8.809978027	0.106315534	0.66400009	8.720012207	0.104350832	0.648149166		8.77	0.105546571	0.66388591	8.710002441	0.103602249	0.65138237	8.749980469	0.108800477	0.67262222		8.819987793	0.102981422	0.645770201	8.710002441	0.103597978	0.647180718	8.660014648	0.102096611	0.637851573
8.85001709	0.107836627	0.674575276	8.819987793	0.10644503	0.664764734	8.730021973	0.104476592	0.648921873		8.780009766	0.10567391	0.664650784	8.719951172	0.10372784	0.65214019	8.759990234	0.10893552	0.673431082		8.829997559	0.103109239	0.64652624	8.720012207	0.103724476	0.647932652	8.670024414	0.102222154	0.638575362
8.85996582	0.107967665	0.675351014	8.829997559	0.106576981	0.665544747	8.740031738	0.104605962	0.649698386		8.790019531	0.105803687	0.665442429	8.729960938	0.103847451	0.652898009	8.77	0.109069307	0.674247574		8.840007324	0.103235273	0.647289915	8.729960938	0.103847975	0.648684585	8.679973145	0.102346518	0.63930296
8.869975586	0.108099945	0.676126752	8.840007324	0.106704635	0.666332445	8.749980469	0.104735331	0.650467285		8.800029297	0.105931636	0.666218776	8.739970703	0.103967062	0.653667311	8.780009766	0.109198698	0.675037359		8.85001709	0.103354173	0.648034498	8.739970703	0.103970875	0.649444191	8.68998291	0.102470881	0.640041987
8.879985352	0.10822912	0.676917776	8.85001709	0.106826153	0.667108616	8.759990234	0.104860489	0.651213347		8.809978027	0.106056538	0.666995122	8.749980469	0.104093251	0.654421302	8.789958496	0.10932432	0.67583096		8.860026855	0.103474857	0.648775264	8.749980469	0.104093176	0.650196125	8.699992676	0.102596424	0.640788632
8.889995117	0.108357674	0.677720264	8.860026855	0.106951353	0.667880944	8.77	0.104987452	0.65197844		8.819987793	0.106179612	0.667775294	8.759990234	0.104223029	0.655186777	8.799968262	0.10945371	0.67662456		8.870036621	0.103596135	0.649535121	8.759990234	0.104220872	0.650940386	8.710002441	0.102721377	0.641539087
8.900004883	0.108484365	0.678511288	8.869975586	0.107080849	0.668653273	8.780009766	0.105118025	0.652754953		8.829997559	0.106305124	0.668563114	8.77	0.104351611	0.655933114	8.809978027	0.109591894	0.677433422		8.879985352	0.103723952	0.650291159	8.77	0.104349767	0.651711501	8.720012207	0.102845741	0.642293352
8.910014648	0.108615403	0.679290848	8.879985352	0.107211572	0.669429443	8.790019531	0.105244988	0.65351624		8.840007324	0.106436119	0.669347109	8.77994873	0.104477801	0.656687106	8.819987793	0.109726937	0.678238468		8.889995117	0.10385177	0.651031925	8.780009766	0.104475066	0.652471107	8.730021973	0.102965979	0.643032378
8.920024414	0.108750168	0.680074229	8.889995117	0.107341068	0.670197929	8.800029297	0.105367739	0.654277527		8.85001709	0.106564677	0.670131105	8.789958496	0.10460399	0.657444925	8.829997559	0.109856327	0.679028253		8.900004883	0.103973048	0.651768871	8.789958496	0.104599764	0.653230714	8.739970703	0.103089164	0.643771405
8.929973145	0.108882448	0.68085761	8.900004883	0.107468723	0.670962573	8.810039063	0.105492295	0.655038814		8.860026855	0.106690798	0.670899803	8.799968262	0.104731376	0.65819509	8.840007324	0.109988858	0.679818038		8.910014648	0.104098487	0.652517273	8.799968262	0.104726262	0.653971138	8.749980469	0.103214706	0.644514241
8.93998291	0.109013486	0.68163717	8.910014648	0.107598219	0.671746429	8.819987793	0.105617453	0.655792489		8.869975586	0.106818747	0.671672326	8.809978027	0.104857565	0.658960564	8.849956055	0.110123902	0.680623085		8.920024414	0.104227494	0.653265675	8.809978027	0.104855157	0.654715399	8.759990234	0.10333907	0.645249458
8.949992676	0.109142662	0.682409087	8.920024414	0.10773017	0.672534127	8.829997559	0.105746822	0.656530937		8.879985352	0.106948524	0.67246397	8.819987793	0.104981961	0.659703074	8.85996582	0.110257689	0.681435762		8.93003418	0.104352933	0.654017895	8.819987793	0.104980455	0.655467332	8.77	0.103460487	0.645996103
8.960002441	0.109276184	0.683192468	8.929973145	0.107859666	0.67331414	8.840007324	0.105873785	0.657273192		8.889995117	0.1070783	0.673244142	8.829997559	0.105101571	0.660453238	8.869975586	0.110385823	0.682236993		8.93998291	0.104474211	0.654766297	8.829997559	0.105102756	0.656219266	8.780009766	0.103583672	0.646731321
8.970012207	0.109407222	0.68397967	8.93998291	0.107984866	0.674090311	8.85001709	0.105998341	0.658019253		8.900004883	0.10720564	0.674031962	8.840007324	0.105226565	0.661195748	8.879985352	0.110515841	0.683045855		8.949992676	0.104597273	0.655518518	8.840007324	0.105223857	0.656967363	8.790019531	0.103708035	0.647447491
8.980021973	0.109532671	0.68475923	8.949992676	0.108110066	0.674870324	8.860026855	0.106124702	0.658772927		8.910014648	0.107328714	0.674808308	8.849956055	0.105356343	0.661953567	8.889995117	0.110646488	0.683843271		8.960002441	0.104720929	0.65626692	8.849956055	0.105350354	0.657723133	8.799968262	0.103834757	0.648194136
8.989970703	0.109661225	0.685527326	8.960002441	0.108239562	0.675658022	8.870036621	0.106254072	0.659515182		8.920024414	0.107453007	0.675577007	8.85996582	0.105487317	0.66269225	8.900004883	0.110779019	0.684636871		8.970012207	0.10485053	0.657007685	8.85996582	0.105480449	0.658478903	8.809978027	0.103958531	0.648933163
8.999980469	0.109791642	0.686310707	8.970012207	0.108371513	0.676438035	8.879985352	0.106382238	0.660253631		8.929973145	0.107582784	0.676345705	8.869975586	0.105611114	0.663442414	8.909953613	0.110912806	0.685438103		8.980021973	0.104977158	0.65774845	8.869975586	0.105608145	0.65921549	8.819987793	0.10407818	0.649660761
9.009990234	0.109927028	0.687113195	8.980021973	0.108502237	0.677218049	8.889995117	0.106507998	0.660999692		8.93998291	0.107714998	0.677125876	8.879985352	0.105734313	0.664184924	8.919963379	0.111045337	0.686231703		8.990031738	0.105100814	0.658489215	8.879985352	0.105734642	0.65998277	8.829997559	0.10419606	0.65038836
9.02	0.110056203	0.687900397	8.989970703	0.108629278	0.678001904	8.900004883	0.106628342	0.661741947		8.949992676	0.107843556	0.677906047	8.889995117	0.105860503	0.664946571	8.929973145	0.111175983	0.687029119		8.999980469	0.105226253	0.659214707	8.889995117	0.105863537	0.660734703	8.840007324	0.104318655	0.651131196
9.030009766	0.110182894	0.688683779	8.999980469	0.10875816	0.678762706	8.910014648	0.106751093	0.662495621		8.960002441	0.107970895	0.678690043	8.900004883	0.105987888	0.665712045	8.93998291	0.111308514	0.68783035		9.009990234	0.105351693	0.659947835	8.900004883	0.105991234	0.661498146	8.85001709	0.104445377	0.651874032
9.040019531	0.110315174	0.689459517	9.009990234	0.108888884	0.679519664	8.920024414	0.106879259	0.663249295		8.970012207	0.108096407	0.679451093	8.909953613	0.106111088	0.66646221	8.949992676	0.111443557	0.688639212		9.02	0.105478321	0.660692419	8.910014648	0.106117131	0.662261588	8.860026855	0.104570919	0.652609249
9.049968262	0.110448697	0.690250541	9.02	0.109019607	0.680291993	8.93003418	0.107007425	0.663999163		8.980021973	0.108226184	0.680227439	8.919963379	0.106232493	0.667212374	8.960002441	0.111574832	0.689425181		9.030009766	0.105603166	0.661440821	8.919963379	0.106240032	0.663028867	8.869975586	0.104694104	0.653348275
9.059978027	0.110582219	0.691041565	9.030009766	0.109149103	0.681064321	8.93998291	0.107133185	0.664764257		8.989970703	0.108353523	0.680996138	8.929973145	0.106354496	0.667970193	8.970012207	0.11170171	0.690214966		9.040019531	0.105725039	0.662170131	8.929973145	0.106359934	0.663784637	8.879985352	0.104817879	0.654087302
9.069987793	0.110708289	0.691824946	9.040019531	0.109273076	0.681828965	8.949992676	0.107258342	0.66552935		8.999980469	0.108477816	0.681776309	8.93998291	0.106481881	0.66873184	8.979960937	0.111828588	0.691000936		9.050029297	0.105846317	0.662907077	8.93998291	0.106483434	0.664551916	8.889995117	0.104943421	0.654830138
9.079997559	0.110830633	0.692600684	9.049968262	0.109401344	0.682589766	8.960002441	0.107386509	0.666290637		9.009990234	0.108599672	0.682552656	8.949992676	0.106611659	0.669504969	8.989970703	0.111962375	0.691798352		9.059978027	0.105972945	0.663640206	8.949992676	0.106608732	0.665311523	8.900004883	0.105066606	0.655565355
9.090007324	0.110959187	0.693395529	9.059978027	0.109533295	0.683354409	8.970012207	0.107514675	0.667048118		9.02	0.108726403	0.683336651	8.960002441	0.106737849	0.67027427	8.999980469	0.112097418	0.692603398		9.069987793	0.106101952	0.664373334	8.960002441	0.106737627	0.666074965	8.910014648	0.105186844	0.656312001
9.10001709	0.111092709	0.694198017	9.069987793	0.109662791	0.68413058	8.980021973	0.107640434	0.667805599		9.030009766	0.108858007	0.684128296	8.969951172	0.106861048	0.671039744	9.009990234	0.112229949	0.693389368		9.079997559	0.106226202	0.665125554	8.970012207	0.106866522	0.666830735	8.920024414	0.105307671	0.657051027
9.10996582	0.111226231	0.694981399	9.079997559	0.109789219	0.684883696	8.990031738	0.107763185	0.668566886		9.040019531	0.108989002	0.684900818	8.979960938	0.106987238	0.671801391	9.02	0.11235934	0.694175337		9.090007324	0.106348669	0.665877775	8.979960938	0.106990022	0.667563487	8.929973145	0.105430267	0.657805292
9.119975586	0.111356028	0.69576478	9.090007324	0.109918715	0.685644497	8.999980469	0.107885936	0.669328173		9.050029297	0.10911817	0.685665692	8.989970703	0.107114623	0.672555383	9.030009766	0.112491871	0.694980384		9.10001709	0.106474109	0.666633813	8.989970703	0.10711532	0.668338439	8.93998291	0.105556988	0.658548128
9.129985352	0.111483961	0.696544339	9.10001709	0.110047597	0.686420668	9.009990234	0.108011695	0.670085653		9.059978027	0.109247946	0.686438215	8.999980469	0.107239019	0.67331703	9.039958496	0.112625658	0.6957778		9.110026855	0.106600737	0.667382215	8.999980469	0.107243017	0.669113391	8.949992676	0.10568371	0.659287154
9.139995117	0.111616241	0.697327721	9.110026855	0.11017832	0.687212209	9.02	0.108139862	0.67084694		9.069987793	0.109377723	0.68722221	9.009990234	0.10736162	0.674074849	9.049968262	0.112756932	0.6965714		9.120036621	0.106723204	0.668130617	9.009990234	0.107369514	0.669876833	8.960002441	0.105806895	0.660022371
9.150004883	0.111747279	0.698130209	9.119975586	0.110306589	0.687984537	9.030009766	0.108269232	0.671612034		9.079997559	0.109505062	0.687994733	9.02	0.107482427	0.674836496	9.059978027	0.112885066	0.697376447		9.129985352	0.106844482	0.668871382	9.02	0.107491814	0.670632603	8.970012207	0.105928311	0.660765208
9.160014648	0.111876454	0.698932696	9.129985352	0.110430562	0.688745338	9.040019531	0.108394389	0.672346676		9.090007324	0.109630574	0.688786377	9.02994873	0.107608616	0.67558666	9.069987793	0.113011944	0.698181493		9.139995117	0.106965166	0.669627421	9.030009766	0.107612916	0.671392209	8.980021973	0.106051496	0.661500425
9.170024414	0.112005008	0.699735184	9.139995117	0.110555761	0.689517667	9.050029297	0.108521352	0.673085124		9.10001709	0.109753648	0.689555076	9.039958496	0.107738394	0.676355962	9.079997559	0.113144475	0.698978909		9.150004883	0.107090011	0.670372005	9.039958496	0.107740612	0.672155652	8.989970703	0.10617586	0.662235642
9.179973145	0.112131699	0.700533851	9.150004883	0.110686485	0.69029768	9.060039063	0.108648315	0.673831186		9.110026855	0.109880988	0.690323774	9.049968262	0.107866976	0.677106126	9.090007324	0.113279519	0.69978014		9.160014648	0.107216639	0.671124225	9.049968262	0.107869507	0.672926768	8.999980469	0.106296098	0.662982287
9.18998291	0.112261495	0.701332518	9.160014648	0.110817208	0.691058481	9.069987793	0.108772269	0.674588666		9.119975586	0.110011983	0.691092472	9.059978027	0.107993165	0.677871601	9.099956055	0.113413306	0.700581371		9.170024414	0.107343268	0.671880264	9.059978027	0.107997204	0.673694047	9.009990234	0.106415157	0.663732742
9.199992676	0.11239626	0.702104435	9.170024414	0.110945477	0.691823124	9.079997559	0.108895622	0.675346147		9.129985352	0.110142978	0.691857346	9.069987793	0.108118757	0.678637075	9.10996582	0.113543952	0.701374972		9.18003418	0.107467518	0.672609574	9.069987793	0.108121902	0.674449817	9.02	0.106535395	0.664490816
9.210002441	0.112525435	0.702891637	9.179973145	0.111074973	0.692603138	9.090007324	0.109017169	0.676103628		9.139995117	0.110271536	0.69262222	9.079997559	0.108246142	0.679394894	9.119975586	0.113675227	0.702164757		9.18998291	0.107592958	0.67334652	9.079997559	0.108249599	0.675197914	9.030009766	0.106662116	0.665237461
9.220012207	0.112656473	0.703667376	9.18998291	0.111205697	0.693367781	9.10001709	0.109141123	0.676868721		9.150004883	0.110398876	0.693394742	9.090007324	0.108374724	0.680156541	9.129985352	0.113807758	0.702958357		9.199992676	0.107718992	0.674098741	9.090007324	0.108378494	0.675953684	9.040019531	0.106789427	0.665999344
9.230021973	0.112787511	0.704462221	9.199992676	0.111333351	0.694128582	9.110026855	0.109268086	0.677618589		9.160014648	0.110528043	0.694159616	9.099956055	0.108497325	0.680918187	9.139995117	0.113939661	0.703763403		9.210002441	0.107843242	0.674866234	9.099956055	0.10850619	0.676709453	9.049968262	0.10691438	0.666742181
9.239970703	0.112917308	0.705264709	9.210002441	0.111460393	0.694889383	9.120036621	0.109397456	0.678368457		9.170024414	0.110659038	0.694947436	9.10996582	0.108616936	0.681676007	9.150004883	0.114069679	0.704557004		9.220012207	0.10796452	0.675618455	9.10996582	0.108627292	0.67746906	9.059978027	0.107039923	0.667488826
9.249980469	0.113046483	0.706055733	9.220012207	0.11158682	0.695661712	9.129985352	0.109525622	0.679114518		9.179973145	0.110785159	0.695723783	9.119975586	0.108738939	0.682433826	9.159953613	0.114196557	0.705365866		9.230021973	0.108086393	0.676374493	9.119975586	0.108750192	0.678228666	9.069987793	0.107164287	0.668231662
9.259990234	0.113171932	0.706854399	9.230021973	0.111713247	0.696437883	9.139995117	0.109653789	0.679864386		9.18998291	0.110905797	0.696492481	9.129985352	0.108865129	0.6831993	9.169963379	0.114323435	0.706170912		9.240031738	0.108210049	0.677122895	9.129985352	0.108877888	0.678988272	9.079997559	0.10728865	0.668982117
9.27	0.113298002	0.707641602	9.239970703	0.111842743	0.697221738	9.150004883	0.109783158	0.68061806		9.199992676	0.11103009	0.697265004	9.139995117	0.108993711	0.683945637	9.179973145	0.114455966	0.706979774		9.249980469	0.108337866	0.677882752	9.139995117	0.109006783	0.679747879	9.090007324	0.107413014	0.669744
9.280009766	0.113427177	0.708436447	9.249980469	0.111973467	0.697990224	9.160014648	0.109910121	0.681390766		9.210002441	0.111161085	0.698041351	9.150004883	0.109118106	0.684711111	9.18998291	0.114592265	0.707788636		9.259990234	0.108465684	0.678627336	9.150004883	0.109130283	0.680499812	9.10001709	0.107532073	0.670479217
9.290019531	0.113560699	0.709227471	9.259990234	0.11210419	0.69877408	9.170024414	0.110035279	0.682144441		9.220012207	0.11129208	0.698806224	9.159953613	0.109244296	0.685472758	9.199992676	0.114724796	0.708586052		9.27	0.108588745	0.679368101	9.160014648	0.109254382	0.681232564	9.110026855	0.10765349	0.671214434
9.299968262	0.113695463	0.710029959	9.27	0.112233686	0.699550251	9.18003418	0.110156826	0.682898115		9.230021973	0.111420638	0.699578747	9.169963379	0.109371681	0.68622675	9.210002441	0.114858583	0.709383468		9.280009766	0.108712401	0.680097411	9.169963379	0.109382078	0.681976824	9.119975586	0.107777854	0.671949652
9.309978027	0.113827744	0.710820983	9.280009766	0.112360114	0.70030721	9.18998291	0.110280179	0.683636563		9.239970703	0.111547978	0.700355094	9.179973145	0.109496675	0.686992224	9.220012207	0.114993627	0.710180883		9.290019531	0.108837841	0.680841995	9.179973145	0.109510974	0.682732594	9.129985352	0.107904575	0.672696297
9.319987793	0.113958782	0.711623471	9.290019531	0.112487155	0.701075695	9.199992676	0.110407142	0.684375012		9.249980469	0.111675927	0.701135265	9.18998291	0.109622266	0.687753871	9.229960937	0.115127414	0.710993561		9.300029297	0.108964469	0.681594215	9.18998291	0.10963807	0.683499873	9.139995117	0.108031296	0.673423895
9.329997559	0.114092304	0.712422137	9.299968262	0.112616037	0.701855709	9.210002441	0.110538918	0.685128686		9.259990234	0.111806922	0.701915436	9.199992676	0.109744867	0.688507863	9.239970703	0.11525806	0.711787161		9.309978027	0.109085747	0.682338798	9.199992676	0.109760971	0.684267152	9.150004883	0.108154481	0.674166731
9.340007324	0.114223343	0.713216982	9.309978027	0.112743078	0.702639564	9.220012207	0.110665881	0.685889973		9.27	0.11193548	0.70268031	9.210002441	0.109868067	0.689277164	9.249980469	0.115384938	0.712588392		9.319987793	0.109204647	0.683083382	9.210002441	0.109880873	0.685019086	9.160014648	0.108278256	0.674909567
9.35001709	0.114351276	0.714011828	9.319987793	0.112865823	0.703419578	9.230021973	0.110792242	0.686639841		9.280009766	0.112058554	0.703449008	9.219951172	0.109995452	0.69005412	9.259990234	0.1155137	0.713393439		9.329997559	0.109327708	0.683820329	9.220012207	0.110004373	0.685774856	9.170024414	0.108404977	0.675652403
9.35996582	0.114475482	0.71479903	9.329997559	0.112992251	0.704211118	9.240031738	0.110920409	0.687385902		9.290019531	0.11218041	0.704213882	9.229960938	0.110122838	0.690808112	9.27	0.115647487	0.71419467		9.340007324	0.109454337	0.684572549	9.229960938	0.110133268	0.686534462	9.179973145	0.108529341	0.676402858
9.369975586	0.114605279	0.715590054	9.340007324	0.113124202	0.704987289	9.249980469	0.111047372	0.688139576		9.300029297	0.11230775	0.704994054	9.239970703	0.110250223	0.691562104	9.280009766	0.115782531	0.71498827		9.35001709	0.109582154	0.685309496	9.239970703	0.110260964	0.687286395	9.18998291	0.1086484	0.677141885
9.379985352	0.114738801	0.716384899	9.35001709	0.113256153	0.705774987	9.259990234	0.111173131	0.688885638		9.309978027	0.112438745	0.705785698	9.249980469	0.110376413	0.692304614	9.289958496	0.115916318	0.715778055		9.360026855	0.109708783	0.686061716	9.249980469	0.110386263	0.688038329	9.199992676	0.10876628	0.677873293
9.389995117	0.114872323	0.717172102	9.360026855	0.113386876	0.706562685	9.27	0.111294678	0.689627892		9.319987793	0.11256974	0.706569694	9.259990234	0.1105032	0.693070088	9.299968262	0.116046964	0.71656784		9.370036621	0.109835411	0.686813936	9.259990234	0.110510961	0.688801772	9.210002441	0.108890644	0.678612319
9.400004883	0.11500212	0.717959304	9.369975586	0.113515145	0.707338856	9.280009766	0.111417429	0.690381567		9.329997559	0.112700735	0.707338392	9.27	0.11062939	0.693831735	9.309978027	0.116180752	0.717372887		9.379985352	0.109960256	0.687573793	9.27	0.110639856	0.689561378	9.220012207	0.109017365	0.679362774
9.410014648	0.115131295	0.718742685	9.379985352	0.113645868	0.708134239	9.290019531	0.111543189	0.691154273		9.340007324	0.112830512	0.708110914	9.27994873	0.110754383	0.694585727	9.319987793	0.116314539	0.718185564		9.389995117	0.110086885	0.688318377	9.280009766	0.110767553	0.690317148	9.230021973	0.109142908	0.680094182
9.420024414	0.115263575	0.719533709	9.389995117	0.113775364	0.70892578	9.300029297	0.111672558	0.69191556		9.35001709	0.112960289	0.708887261	9.289958496	0.110877583	0.695335891	9.329997559	0.11644707	0.71898298		9.400004883	0.110213513	0.689078234	9.289958496	0.110891652	0.691057572	9.239970703	0.109267272	0.680837018
9.429973145	0.115395855	0.720340019	9.400004883	0.113906088	0.70971732	9.310039063	0.111800725	0.692673041		9.360026855	0.113090065	0.709663608	9.299968262	0.11100138	0.696097538	9.340007324	0.116572691	0.719799473		9.410014648	0.110334791	0.689826636	9.299968262	0.111012753	0.69179416	9.249980469	0.109389867	0.681572235
9.43998291	0.115523788	0.721150149	9.410014648	0.11403006	0.710489649	9.319987793	0.111928891	0.693415296		9.369975586	0.113214358	0.710451428	9.309978027	0.111125775	0.696847703	9.349956055	0.116700825	0.720604519		9.420024414	0.110455475	0.690571219	9.309978027	0.111135054	0.692565276	9.259990234	0.10951541	0.68232269
9.449992676	0.115646753	0.721944995	9.420024414	0.114156488	0.711265819	9.329997559	0.112056456	0.694176583		9.379985352	0.113337433	0.711239248	9.319987793	0.111253161	0.69759404	9.35996582	0.116830844	0.721401935		9.43003418	0.11058032	0.69132344	9.319987793	0.11126275	0.693324882	9.27	0.109639773	0.683065526
9.460002441	0.115775307	0.722743661	9.429973145	0.114285984	0.71204199	9.340007324	0.112182215	0.69493787		9.389995117	0.113461726	0.712015595	9.329997559	0.11137935	0.698348032	9.369975586	0.116967143	0.722195535		9.43998291	0.110706948	0.692071842	9.329997559	0.111390447	0.694080652	9.280009766	0.109760011	0.683815981
9.470012207	0.115907587	0.723534685	9.43998291	0.114419162	0.712810476	9.35001709	0.112307975	0.69569535		9.400004883	0.113591503	0.712791942	9.340007324	0.11150554	0.699094369	9.379985352	0.11710093	0.722992951		9.449992676	0.110834766	0.69282788	9.340007324	0.111516944	0.694828749	9.290019531	0.109880839	0.684574055
9.480021973	0.116042352	0.724325709	9.449992676	0.114549886	0.71357512	9.360026855	0.112433132	0.69646425		9.410014648	0.113720061	0.713568289	9.349956055	0.111634122	0.699856016	9.389995117	0.117231577	0.723797997		9.460002441	0.110962583	0.693568645	9.349956055	0.111643441	0.695592191	9.299968262	0.110001077	0.685343557
9.489970703	0.116171527	0.725116733	9.460002441	0.114676313	0.714339763	9.370036621	0.11255468	0.697252182		9.420024414	0.1138474	0.714344636	9.35996582	0.111761507	0.70060618	9.400004883	0.117362852	0.724606859		9.470012207	0.111086834	0.694305592	9.35996582	0.11176814	0.696351798	9.309978027	0.11012544	0.686097821
9.499980469	0.116301323	0.725911578	9.470012207	0.114807036	0.715112092	9.379985352	0.112678032	0.69801347		9.429973145	0.113974131	0.715140105	9.369975586	0.111885903	0.701367827	9.409953613	0.117499151	0.725411906		9.480021973	0.111209301	0.695061631	9.369975586	0.111894637	0.697119077	9.319987793	0.110253341	0.686836847
9.509990234	0.116433603	0.726714066	9.480021973	0.114936532	0.715892105	9.389995117	0.112806198	0.698786176		9.43998291	0.114105126	0.7159241	9.379985352	0.112008504	0.702133301	9.419963379	0.117631682	0.726236029		9.490031738	0.11133474	0.695802396	9.379985352	0.112019935	0.697894029	9.329997559	0.110381241	0.687591112
9.52	0.116565884	0.727512733	9.489970703	0.115063574	0.716679803	9.400004883	0.112935568	0.699551269		9.449992676	0.114234902	0.716715745	9.389995117	0.112128115	0.70289112	9.429973145	0.117759816	0.727048707		9.499980469	0.111458991	0.696539343	9.389995117	0.112142236	0.698642126	9.340007324	0.110504426	0.688341567
9.530009766	0.116696922	0.728292292	9.499980469	0.115190001	0.717452131	9.410014648	0.113063735	0.700323976		9.460002441	0.114361023	0.717507389	9.400004883	0.112253706	0.703660422	9.43998291	0.11788795	0.727849938		9.509990234	0.111577891	0.697306837	9.400004883	0.112263337	0.699413241	9.35001709	0.110629968	0.689092021
9.540019531	0.116823613	0.729083316	9.509990234	0.115316428	0.718232145	9.420024414	0.113191299	0.701096682		9.470012207	0.114485316	0.718299033	9.409953613	0.112382288	0.704425896	9.449992676	0.118015456	0.7286588		9.52	0.111699169	0.698059057	9.410014648	0.112386837	0.700176684	9.360026855	0.11075669	0.689846286
9.549968262	0.116949062	0.729885804	9.52	0.115444697	0.719016	9.43003418	0.113321271	0.701857969		9.480021973	0.114611437	0.719083029	9.419963379	0.112508478	0.705195197	9.460002441	0.118148615	0.729494369		9.530009766	0.111826986	0.698807459	9.419963379	0.112513334	0.700943963	9.369975586	0.110880464	0.69060055
9.559978027	0.117077616	0.730692114	9.530009766	0.115576648	0.719799856	9.43998291	0.113448835	0.702642095		9.489970703	0.114740605	0.719867025	9.429973145	0.112632275	0.705953017	9.470012207	0.118285543	0.730322308		9.540019531	0.111953615	0.699555861	9.429973145	0.112642229	0.701715078	9.379985352	0.111000112	0.691339577
9.569987793	0.117211138	0.731502244	9.540019531	0.115706144	0.720579869	9.449992676	0.113573391	0.703410995		9.499980469	0.1148716	0.72065102	9.43998291	0.11275667	0.706714663	9.479960937	0.11841933	0.731154062		9.550029297	0.112079054	0.700300444	9.43998291	0.112771125	0.702478521	9.389995117	0.111117993	0.692078603
9.579997559	0.117344661	0.732312375	9.549968262	0.115833799	0.721359882	9.460002441	0.113694939	0.704172282		9.509990234	0.115001376	0.721435016	9.449992676	0.112885252	0.707457173	9.489970703	0.118551233	0.73196674		9.559978027	0.112205683	0.701060301	9.449992676	0.112897622	0.703230455	9.400004883	0.111238231	0.692810011
9.590007324	0.117476941	0.733103399	9.559978027	0.115964522	0.722124526	9.470012207	0.113817689	0.704925956		9.52	0.115127497	0.722215187	9.460002441	0.113013834	0.708214993	9.499980469	0.118686276	0.732779417		9.569987793	0.112332311	0.701823977	9.460002441	0.113025318	0.703986225	9.410014648	0.111366131	0.693556656
9.60001709	0.117610463	0.733898244	9.569987793	0.116095246	0.722904539	9.480021973	0.113943449	0.705694856		9.530009766	0.115256055	0.722983886	9.469951172	0.113137631	0.708968985	9.509990234	0.11882132	0.733599725		9.579997559	0.112455967	0.702580015	9.470012207	0.113153014	0.704745831	9.420024414	0.111490495	0.694303302
9.60996582	0.117743986	0.734700732	9.579997559	0.116224742	0.723676868	9.490031738	0.114070412	0.706452337		9.540019531	0.115387051	0.723767881	9.479960938	0.113257242	0.709730631	9.52	0.118952594	0.734408587		9.590007324	0.112577245	0.703347509	9.479960938	0.113276514	0.705501601	9.429973145	0.111611911	0.695049947
9.619975586	0.117873161	0.73550322	9.590007324	0.116348714	0.724464566	9.499980469	0.114195569	0.707221237		9.550029297	0.115514999	0.724555701	9.489970703	0.113379245	0.71050376	9.530009766	0.119079472	0.735217449		9.60001709	0.112699117	0.704103548	9.489970703	0.113396417	0.706261207	9.43998291	0.111736275	0.695804212
9.629985352	0.11799861	0.736320994	9.60001709	0.116471459	0.725248421	9.509990234	0.114322532	0.707974911		9.559978027	0.115642339	0.725328224	9.499980469	0.113506631	0.711257752	9.539958496	0.119205094	0.736033942		9.610026855	0.112820395	0.70485195	9.499980469	0.113521715	0.707009304	9.449992676	0.111864175	0.696554666
9.639995117	0.11812468	0.737127303	9.610026855	0.116599728	0.726024592	9.52	0.114450699	0.708732391		9.569987793	0.115766632	0.726096922	9.509990234	0.113636408	0.712015571	9.549968262	0.119336368	0.73685425		9.620036621	0.112947024	0.705615625	9.509990234	0.113649411	0.707757401	9.460002441	0.111988539	0.697308931
9.650004883	0.118252613	0.737929791	9.619975586	0.116731679	0.726816133	9.530009766	0.114580068	0.709497485		9.579997559	0.115893972	0.726877093	9.52	0.113761402	0.712765736	9.559978027	0.119470156	0.737640219		9.629985352	0.113077219	0.706379301	9.52	0.113779505	0.708501662	9.470012207	0.112108777	0.698055576
9.660014648	0.118383651	0.738724636	9.629985352	0.116866085	0.727599988	9.540019531	0.114707031	0.710266385		9.590007324	0.116024967	0.727657265	9.52994873	0.113885797	0.713519728	9.569987793	0.119602058	0.738437635		9.639995117	0.113203848	0.707142976	9.530009766	0.113907202	0.709234413	9.480021973	0.112229604	0.698806031
9.670024414	0.118517173	0.739511839	9.639995117	0.116995581	0.728395371	9.550029297	0.114829782	0.711031478		9.60001709	0.116153525	0.728433612	9.539958496	0.114011987	0.714266065	9.579997559	0.119734589	0.739235051		9.650004883	0.113328098	0.707902833	9.539958496	0.1140325	0.709986347	9.489970703	0.112353379	0.699552677
9.679973145	0.118646348	0.740302862	9.650004883	0.117122008	0.729186912	9.560039063	0.114950126	0.711800378		9.610026855	0.116280255	0.729198485	9.549968262	0.114138176	0.715031539	9.590007324	0.11986712	0.740036282		9.660014648	0.113454727	0.708655053	9.549968262	0.114158397	0.710745953	9.499980469	0.112481868	0.700303131
9.68998291	0.118776145	0.741112993	9.660014648	0.117252732	0.729970768	9.569987793	0.115078292	0.712573085		9.619975586	0.116407595	0.729967184	9.559978027	0.114261376	0.715800841	9.599956055	0.119999651	0.740852775		9.670024414	0.113582544	0.709407274	9.559978027	0.114287293	0.711501723	9.509990234	0.112608589	0.701038349
9.699992676	0.118908425	0.741923124	9.670024414	0.117384683	0.730754623	9.579997559	0.115208865	0.713338178		9.629985352	0.116537371	0.730755004	9.569987793	0.114380986	0.716577797	9.60996582	0.120131554	0.741673083		9.68003418	0.113709173	0.710163312	9.569987793	0.114411392	0.712261329	9.52	0.112728827	0.701777375
9.710002441	0.119040705	0.742733255	9.679973145	0.117515406	0.731546164	9.590007324	0.115338235	0.714103272		9.639995117	0.116667148	0.731546648	9.579997559	0.114503588	0.717343271	9.619975586	0.120261572	0.742481945		9.68998291	0.113828073	0.710915533	9.579997559	0.114531294	0.713020936	9.530009766	0.112852012	0.702508783
9.720012207	0.11916988	0.743554849	9.68998291	0.117638151	0.73231465	9.60001709	0.115462791	0.714856946		9.650004883	0.116791441	0.732322995	9.590007324	0.114627983	0.718104918	9.629985352	0.12038845	0.74327936		9.699992676	0.113945784	0.711663935	9.590007324	0.114652396	0.713772869	9.540019531	0.112979912	0.70324781
9.730021973	0.119297192	0.744361159	9.699992676	0.117760896	0.733094663	9.610026855	0.115589152	0.715618233		9.660014648	0.116914515	0.733106991	9.599956055	0.114756565	0.718866564	9.639995117	0.120522237	0.744092038		9.710002441	0.11406944	0.71242761	9.599956055	0.114780092	0.714528639	9.549968262	0.113106634	0.703998264
9.739970703	0.119423883	0.745152183	9.710002441	0.117889165	0.733882361	9.620036621	0.115720327	0.716387133		9.670024414	0.117040636	0.733890986	9.60996582	0.114885146	0.719632038	9.650004883	0.120657281	0.744916161		9.720012207	0.114197257	0.713187467	9.60996582	0.114908988	0.715284409	9.559978027	0.113229229	0.704733482
9.749980469	0.119554921	0.745962313	9.720012207	0.118021116	0.734662374	9.629985352	0.115846688	0.717152226		9.679973145	0.117170413	0.734674982	9.619975586	0.115012532	0.720389858	9.659953613	0.120792324	0.745732654		9.730021973	0.114323886	0.713943506	9.619975586	0.115037883	0.716055524	9.569987793	0.11334711	0.705468699
9.759990234	0.119688444	0.746772444	9.730021973	0.118151839	0.735450073	9.639995117	0.115972448	0.717894481		9.68998291	0.11729958	0.735462802	9.629985352	0.115138722	0.721151504	9.669963379	0.120922342	0.7465377		9.740031738	0.114448136	0.714695726	9.629985352	0.11516438	0.716818967	9.579997559	0.113469116	0.706207725
9.77	0.119821966	0.747571111	9.739970703	0.118278267	0.736230086	9.650004883	0.116093995	0.718648156		9.699992676	0.11742692	0.736258271	9.639995117	0.115266107	0.721924633	9.679973145	0.121052989	0.747346562		9.749980469	0.114571792	0.71544031	9.639995117	0.115289079	0.717574737	9.590007324	0.113595837	0.706950561
9.780009766	0.119951141	0.748381241	9.749980469	0.118407763	0.737013942	9.660014648	0.116218551	0.719405636		9.710002441	0.117555478	0.737046091	9.650004883	0.115392297	0.722682452	9.68998291	0.121188032	0.748170686		9.759990234	0.114698421	0.71619253	9.650004883	0.115415576	0.718318998	9.60001709	0.113722559	0.707689588
9.790019531	0.120080937	0.749179908	9.759990234	0.118539714	0.737805482	9.670024414	0.116346718	0.720163117		9.720012207	0.117684036	0.737837735	9.659953613	0.1155143	0.723424962	9.699992676	0.121321819	0.748979548		9.77	0.11482386	0.716952387	9.660014648	0.115543272	0.719074768	9.610026855	0.113843975	0.708432424
9.799968262	0.120213218	0.749978575	9.77	0.118670437	0.738604707	9.68003418	0.116474282	0.720924404		9.730021973	0.117810766	0.738629379	9.669963379	0.115636303	0.7241713	9.710002441	0.121453094	0.749780779		9.780009766	0.114946327	0.717719881	9.669963379	0.115664374	0.719842047	9.619975586	0.113965981	0.709160023
9.809978027	0.12034674	0.750781063	9.780009766	0.118796864	0.739388563	9.68998291	0.116598838	0.721678078		9.739970703	0.117938106	0.739409551	9.679973145	0.115761296	0.724921464	9.720012207	0.121581228	0.750574379		9.790019531	0.1150682	0.718483556	9.679973145	0.115784276	0.720597817	9.629985352	0.114093882	0.709902859
9.819987793	0.120474673	0.751560622	9.790019531	0.118922678	0.740183946	9.699992676	0.116727004	0.722435559		9.749980469	0.118063617	0.740193546	9.68998291	0.115889878	0.725675456	9.729960937	0.121712503	0.751383241		9.800029297	0.115191856	0.719247232	9.68998291	0.115909575	0.721372768	9.639995117	0.114220603	0.710660932
9.829997559	0.120600743	0.752351646	9.799968262	0.119050333	0.740967802	9.710002441	0.116856374	0.723189233		9.759990234	0.118189738	0.740981366	9.699992676	0.116017264	0.726433275	9.739970703	0.121845662	0.752195918		9.809978027	0.115319673	0.719991815	9.699992676	0.116037271	0.722140047	9.650004883	0.114342609	0.711399959
9.840007324	0.12073116	0.753157956	9.809978027	0.119181056	0.7417555	9.720012207	0.116983337	0.72395052		9.77	0.118317687	0.741776835	9.710002441	0.116143453	0.727179613	9.749980469	0.121978193	0.752989519		9.819987793	0.115447491	0.720744035	9.710002441	0.116166166	0.722907327	9.660014648	0.114460489	0.712138985
9.85001709	0.120864683	0.753952801	9.819987793	0.11931178	0.742523986	9.730021973	0.117106088	0.724715614		9.780009766	0.118447464	0.74256848	9.719951172	0.116270241	0.727933605	9.759990234	0.122110724	0.753779304		9.829997559	0.115571741	0.721492437	9.720012207	0.116293862	0.723666933	9.670024414	0.114579549	0.712885631
9.85996582	0.120995721	0.754743825	9.829997559	0.119441276	0.743280945	9.740031738	0.117226432	0.725480707		9.790019531	0.11857724	0.743352475	9.729960938	0.116399421	0.728695251	9.77	0.122241998	0.75457672		9.840007324	0.115695992	0.722244658	9.729960938	0.116422758	0.724434212	9.679973145	0.114702144	0.713628467
9.869975586	0.121124275	0.75553867	9.840007324	0.119568931	0.744053273	9.749980469	0.117349183	0.726245801		9.800029297	0.11870458	0.744128822	9.739970703	0.116525012	0.729445416	9.780009766	0.122375785	0.75537032		9.85001709	0.11582262	0.723012151	9.739970703	0.116551653	0.725201491	9.68998291	0.114828865	0.714363684
9.879985352	0.121256555	0.756325872	9.85001709	0.119702723	0.744833286	9.759990234	0.117474942	0.727003281		9.809978027	0.118830092	0.744901345	9.749980469	0.116647613	0.730199408	9.789958496	0.122508944	0.756160105		9.860026855	0.115950438	0.723783464	9.749980469	0.116677551	0.725984116	9.699992676	0.11495205	0.71511033
9.889995117	0.121388215	0.757132182	9.860026855	0.119834674	0.745617142	9.77	0.117605515	0.7277836		9.819987793	0.118959868	0.745692989	9.759990234	0.11676543	0.7309534	9.799968262	0.122637707	0.756961336		9.870036621	0.116072905	0.724543321	9.759990234	0.116800451	0.726743722	9.710002441	0.115076414	0.715864594
9.900004883	0.121519253	0.757927027	9.869975586	0.119958646	0.746385628	9.780009766	0.117732478	0.728548694		9.829997559	0.119087208	0.74647316	9.77	0.116889227	0.731715046	9.809978027	0.122764584	0.757770198		9.879985352	0.116194183	0.725295541	9.77	0.116921552	0.727511001	9.720012207	0.115201957	0.716618858
9.910014648	0.121646565	0.758721872	9.879985352	0.120082619	0.747161799	9.790019531	0.117857636	0.729313787		9.840007324	0.119209064	0.747257156	9.77994873	0.117016613	0.732465211	9.819987793	0.122892719	0.758582875		9.889995117	0.116318433	0.726040124	9.780009766	0.117045052	0.728289789	9.730021973	0.115324552	0.717369313
9.920024414	0.121772014	0.759520539	9.889995117	0.120210888	0.74793797	9.800029297	0.117983395	0.730082687		9.85001709	0.119332138	0.7480488	9.789958496	0.117145195	0.733226858	9.829997559	0.123023993	0.759387922		9.900004883	0.116443872	0.726784708	9.789958496	0.117171549	0.729053232	9.739970703	0.115447737	0.718112149
9.929973145	0.121899947	0.760311563	9.900004883	0.120345293	0.74871414	9.810039063	0.118110358	0.7308592		9.860026855	0.119460696	0.748825147	9.799968262	0.11727258	0.733977022	9.840007324	0.12315778	0.760170076		9.910014648	0.116572879	0.727529291	9.799968262	0.117298046	0.729824347	9.749980469	0.115569154	0.718866413
9.93998291	0.122032227	0.761094944	9.910014648	0.120474789	0.749474941	9.819987793	0.118238524	0.7316281		9.869975586	0.11959291	0.749605319	9.809978027	0.117399966	0.734734842	9.849956055	0.123291567	0.760975123		9.920024414	0.116697129	0.728281512	9.809978027	0.117422745	0.730595463	9.759990234	0.11569116	0.719620678
9.949992676	0.122163265	0.761882146	9.920024414	0.120599989	0.75024727	9.829997559	0.118362479	0.732400807		9.879985352	0.119722687	0.750381666	9.819987793	0.117525557	0.73550797	9.85996582	0.12342347	0.761776354		9.93003418	0.116819596	0.729033732	9.819987793	0.117550441	0.731366578	9.77	0.115813756	0.720371132
9.960002441	0.122294303	0.762661706	9.929973145	0.120730713	0.751031126	9.840007324	0.11848523	0.733177319		9.889995117	0.119851245	0.751161837	9.829997559	0.117650551	0.736281099	9.869975586	0.123556001	0.76257377		9.93998291	0.116946225	0.729785952	9.829997559	0.117678138	0.732137694	9.780009766	0.115942245	0.721133016
9.970012207	0.122423479	0.763437444	9.93998291	0.120862664	0.751811139	9.85001709	0.118612192	0.733950026		9.900004883	0.119977975	0.751938184	9.840007324	0.117772554	0.737054228	9.879985352	0.123687276	0.763378816		9.949992676	0.117074042	0.730530536	9.840007324	0.117805834	0.732908809	9.790019531	0.116067198	0.72188728
9.980021973	0.122557001	0.764220826	9.949992676	0.120993387	0.752583467	9.860026855	0.118741562	0.734730345		9.910014648	0.120107752	0.752726004	9.849956055	0.117896351	0.737831184	9.889995117	0.123817922	0.764195309		9.960002441	0.117199482	0.731278938	9.849956055	0.117931132	0.733691434	9.799968262	0.116188026	0.722637735
9.989970703	0.122689281	0.764992743	9.960002441	0.12111736	0.753348111	9.870036621	0.118868525	0.7354726		9.920024414	0.120237528	0.753498526	9.85996582	0.118019551	0.73860814	9.900004883	0.123947941	0.765000355		9.970012207	0.117318382	0.732038795	9.85996582	0.118053433	0.734474059	9.809978027	0.116310621	0.723365333
9.999980469	0.122815972	0.765795231	9.970012207	0.121241332	0.754131966	9.879985352	0.118994284	0.736226274		9.929973145	0.120364868	0.754278698	9.869975586	0.118144544	0.739392751	9.909953613	0.124077331	0.765801586		9.980021973	0.117437282	0.73277956	9.869975586	0.118174534	0.735229828	9.819987793	0.116436164	0.72410436
10.00999023	0.122942042	0.766578612	9.980021973	0.121366532	0.75491198	9.889995117	0.119119442	0.736995174		9.93998291	0.120487942	0.755066518	9.879985352	0.11827193	0.740177362	9.919963379	0.124208606	0.766606633		9.990031738	0.117560938	0.733535599	9.879985352	0.11830223	0.735993271	9.829997559	0.116561706	0.724854815
10.02	0.123071217	0.767365814	9.989970703	0.121497256	0.755684308	9.900004883	0.119246405	0.737760268		9.949992676	0.120615891	0.755835216	9.889995117	0.118399315	0.740946664	9.929973145	0.124342393	0.767415495		9.999980469	0.117689944	0.734291637	9.889995117	0.118431126	0.736768223	9.840007324	0.116679587	0.725593841
10.03000977	0.123203498	0.768156838	9.999980469	0.121627979	0.756460479	9.910014648	0.119371563	0.738525361		9.960002441	0.120745668	0.75662686	9.900004883	0.118526103	0.741727447	9.93998291	0.124477436	0.768235803		10.00999023	0.117818356	0.735047676	9.900004883	0.118560021	0.737523993	9.85001709	0.116798646	0.726344296
10.04001953	0.12333702	0.768959326	10.00999023	0.121757475	0.757255862	9.920024414	0.119494915	0.739286648		9.970012207	0.120876663	0.75741468	9.909953613	0.118656479	0.742504403	9.949992676	0.124608083	0.769037034		10.02	0.117940823	0.735788441	9.910014648	0.11868412	0.738279763	9.860026855	0.116919473	0.72709856
10.04996826	0.123468058	0.76975035	10.02	0.121886971	0.75802819	9.93003418	0.119616463	0.740047935		9.980021973	0.121004002	0.758194852	9.919963379	0.118783864	0.743262223	9.960002441	0.124740614	0.769838265		10.03000977	0.11806329	0.736536843	9.919963379	0.118810018	0.739047042	9.869975586	0.117046194	0.727860443
10.05997803	0.123597233	0.770552838	10.03000977	0.122016467	0.758808203	9.93998291	0.119740417	0.740805416		9.989970703	0.12113256	0.758971199	9.929973145	0.118909456	0.744023869	9.970012207	0.124871888	0.770658573		10.04001953	0.118191108	0.737289063	9.929973145	0.118940712	0.739829667	9.879985352	0.117174095	0.728603279
10.06998779	0.123725787	0.771355326	10.04001953	0.12214535	0.759576689	9.949992676	0.119868583	0.741566703		9.999980469	0.121262337	0.75975137	9.93998291	0.119032057	0.744793171	9.979960937	0.125003791	0.771478881		10.0500293	0.118316547	0.738052739	9.93998291	0.119068408	0.740604618	9.889995117	0.117299637	0.729349925
10.07999756	0.123856826	0.772153992	10.04996826	0.122273618	0.760364388	9.960002441	0.119999156	0.742320377		10.00999023	0.121392114	0.76053919	9.949992676	0.119151668	0.745558645	9.989970703	0.125131297	0.772295374		10.05997803	0.118439609	0.738801141	9.949992676	0.119190709	0.741356552	9.900004883	0.11742518	0.73009657
10.09000732	0.123986001	0.772979409	10.05997803	0.122398818	0.761163613	9.970012207	0.120126119	0.743085471		10.02	0.121516407	0.76132701	9.960002441	0.119273671	0.746324119	9.999980469	0.125258175	0.773119498		10.06998779	0.118559698	0.739538087	9.960002441	0.11931181	0.742116158	9.910014648	0.117548954	0.730854644
10.10001709	0.124110208	0.773785718	10.06998779	0.122524632	0.761935941	9.980021973	0.120254286	0.743869596		10.03000977	0.121639481	0.762099532	9.969951172	0.119398664	0.74709342	10.00999023	0.125387565	0.77393599		10.07999756	0.118682165	0.740294126	9.970012207	0.119438307	0.742898783	9.920024414	0.117673318	0.731620337
10.10996582	0.12423752	0.774592027	10.07999756	0.122652287	0.76270827	9.990031738	0.120383655	0.744630883		10.04001953	0.121763774	0.762872055	9.979960938	0.119527246	0.747866549	10.02	0.125522609	0.774733406		10.09000732	0.118809982	0.741053983	9.979960938	0.119568402	0.743677571	9.929973145	0.11779886	0.73238222
10.11997559	0.124366695	0.775398337	10.09000732	0.122784238	0.76349981	9.999980469	0.120509415	0.745399783		10.0500293	0.121892332	0.763656051	9.989970703	0.119654632	0.748632023	10.03000977	0.125657652	0.775549899		10.10001709	0.118936611	0.741806203	9.989970703	0.119694899	0.744437177	9.93998291	0.117920866	0.733125056
10.12998535	0.124503322	0.776212289	10.10001709	0.122916189	0.764287508	10.00999023	0.120634573	0.746168683		10.05997803	0.122024546	0.764428573	9.999980469	0.119779027	0.749386015	10.0399585	0.125791439	0.776366391		10.11002686	0.11906205	0.742550787	9.999980469	0.119817199	0.745192947	9.949992676	0.118036978	0.73387932
10.13999512	0.124634981	0.777018598	10.11002686	0.12304323	0.765055994	10.02	0.120757925	0.746945196		10.06998779	0.122153104	0.765197271	10.00999023	0.119905217	0.750140007	10.04996826	0.12592397	0.777182884		10.12003662	0.119186301	0.743310644	10.00999023	0.119944896	0.74595639	9.960002441	0.118161342	0.734633584
10.15000488	0.124768504	0.777817265	10.11997559	0.123170885	0.76583985	10.03000977	0.120881879	0.74771029		10.07999756	0.122280444	0.765958321	10.02	0.120033798	0.750905481	10.05997803	0.126056501	0.777999377		10.12998535	0.119311146	0.744062864	10.02	0.120073791	0.74671216	9.970012207	0.118289242	0.73538023
10.16001465	0.124899542	0.77861211	10.12998535	0.123300381	0.766608336	10.04001953	0.121010046	0.748490609		10.09000732	0.122411439	0.766734668	10.02994873	0.120159988	0.751674783	10.06998779	0.126188404	0.778812054		10.13999512	0.119436585	0.74482654	10.03000977	0.120199089	0.747475603	9.980021973	0.118414785	0.736119256
10.17002441	0.12503058	0.779414598	10.13999512	0.123429877	0.767392192	10.0500293	0.121138212	0.749263315		10.10001709	0.122541216	0.767511015	10.0399585	0.120280795	0.752451739	10.07999756	0.126319678	0.779628547		10.15000488	0.119557863	0.745571123	10.0399585	0.12032139	0.748239045	9.989970703	0.11853797	0.736869711
10.17997314	0.125160376	0.780220907	10.15000488	0.123555077	0.76816452	10.06003906	0.121266378	0.750032215		10.11002686	0.122666727	0.768291186	10.04996826	0.120401602	0.75322104	10.09000732	0.126449697	0.780437409		10.16001465	0.119679736	0.746323344	10.04996826	0.120441292	0.749002488	9.999980469	0.118663512	0.737623975
10.18998291	0.125289552	0.781019574	10.16001465	0.123679049	0.768933006	10.06998779	0.121391536	0.750793502		10.11997559	0.122789802	0.769067533	10.05997803	0.120528988	0.753990342	10.09995605	0.126579087	0.781242455		10.17002441	0.119799825	0.747075564	10.05997803	0.120563593	0.749773603	10.00999023	0.118787876	0.73837443
10.19999268	0.125416243	0.781806776	10.17002441	0.12380609	0.769713019	10.07999756	0.121519702	0.75154337		10.12998535	0.122914095	0.769851529	10.06998779	0.120658765	0.754736679	10.10996582	0.126712874	0.782051317		10.18003418	0.119925264	0.747839239	10.06998779	0.120691289	0.750548555	10.02	0.118910472	0.739128695
10.21000244	0.125542312	0.782601622	10.17997314	0.123934972	0.770496875	10.09000732	0.121649072	0.752308463		10.13999512	0.123040216	0.770639349	10.07999756	0.120784955	0.755479189	10.11997559	0.126849174	0.782871625		10.18998291	0.12005427	0.748595278	10.07999756	0.120820184	0.751292816	10.03000977	0.119029531	0.739867721
10.22001221	0.125677077	0.783407931	10.18998291	0.124066923	0.771265361	10.10001709	0.121774831	0.753069751		10.15000488	0.123171211	0.771430993	10.09000732	0.12090935	0.756233181	10.12998535	0.126981705	0.783680487		10.19999268	0.12017971	0.749358953	10.09000732	0.120946682	0.752048586	10.04001953	0.11914859	0.740618176
10.23002197	0.125811841	0.784206598	10.19999268	0.124199488	0.772037689	10.11002686	0.121895175	0.75383865		10.16001465	0.123303425	0.772226462	10.09995605	0.121037932	0.756998655	10.13999512	0.127112351	0.784481718		10.21000244	0.120304555	0.75011881	10.09995605	0.121073179	0.752819701	10.04996826	0.119271775	0.741364821
10.2399707	0.12594288	0.784997621	10.21000244	0.12432837	0.77281386	10.12003662	0.122017926	0.754596131		10.17002441	0.123430764	0.77302193	10.10996582	0.121165318	0.757771784	10.15000488	0.127244882	0.785286765		10.22001221	0.120431183	0.750871031	10.10996582	0.121199077	0.75358698	10.05997803	0.119399675	0.742130514
10.24998047	0.126073918	0.785792467	10.22001221	0.124459094	0.773578504	10.12998535	0.122143686	0.755361225		10.17997314	0.123560541	0.773825048	10.11997559	0.121291507	0.758552567	10.15995361	0.127378669	0.786095627		10.23002197	0.120559001	0.751627069	10.11997559	0.121325574	0.754350423	10.06998779	0.119524039	0.742884778
10.25999023	0.126205577	0.786594955	10.23002197	0.124589817	0.774358517	10.13999512	0.122273055	0.756118705		10.18998291	0.123692755	0.774616692	10.12998535	0.12141351	0.759321869	10.16996338	0.127509944	0.786904489		10.24003174	0.12068444	0.752383108	10.12998535	0.121449673	0.755117702	10.07999756	0.119645456	0.743650471
10.27	0.126337857	0.787408907	10.2399707	0.124719313	0.775142373	10.15000488	0.122401222	0.756887605		10.19999268	0.123822531	0.77541981	10.13999512	0.121536112	0.760072033	10.17997314	0.127636822	0.787709535		10.24998047	0.120804529	0.753150602	10.13999512	0.121571974	0.755881145	10.09000732	0.119769819	0.744404735
10.28000977	0.126466411	0.788219038	10.24998047	0.124843286	0.775926228	10.16001465	0.122528185	0.757641279		10.21000244	0.123946824	0.776219103	10.15000488	0.121663497	0.760826025	10.18998291	0.127764956	0.788526028		10.25999023	0.120924618	0.753921914	10.15000488	0.121695473	0.756644587	10.10001709	0.119897719	0.745158999
10.29001953	0.126590618	0.789010061	10.25999023	0.124967258	0.776710084	10.17002441	0.122653342	0.758387341		10.22001221	0.124069899	0.777010747	10.15995361	0.121792079	0.761599154	10.19999268	0.127896231	0.78933489		10.27	0.121051247	0.754677953	10.16001465	0.12182317	0.757400357	10.11002686	0.120022083	0.745909454
10.29996826	0.126717309	0.789816371	10.27	0.125097982	0.77749394	10.18003418	0.122783915	0.759133402		10.23002197	0.124192973	0.777806216	10.16996338	0.121915278	0.762360801	10.21000244	0.12803253	0.790143752		10.28000977	0.121180253	0.755430173	10.16996338	0.121952065	0.758159964	10.11997559	0.120144089	0.746667528
10.30997803	0.12684959	0.79062268	10.28000977	0.12523116	0.778273953	10.18998291	0.122912082	0.759890883		10.2399707	0.124321531	0.778594036	10.17997314	0.122039075	0.763107138	10.22001221	0.128166317	0.790952614		10.29001953	0.121308071	0.756182393	10.17997314	0.122077363	0.758934916	10.12998535	0.120263148	0.747425602
10.31998779	0.126984354	0.791413704	10.29001953	0.125361884	0.779061651	10.19999268	0.123032426	0.760655976		10.24998047	0.124452527	0.779378032	10.18998291	0.122168853	0.763872612	10.22996094	0.128296964	0.791761476		10.3000293	0.121432321	0.756934614	10.18998291	0.12220386	0.759706031	10.13999512	0.120384565	0.748183675
10.32999756	0.12711415	0.792204728	10.29996826	0.125490152	0.779833979	10.21000244	0.123153973	0.761417263		10.25999023	0.124579866	0.780154379	10.19999268	0.122296239	0.764630431	10.2399707	0.128428238	0.792581784		10.30997803	0.121557761	0.757690652	10.19999268	0.122328559	0.760461801	10.15000488	0.120511287	0.74893413
10.34000732	0.127242083	0.793003394	10.30997803	0.125619648	0.780613993	10.22001221	0.123278529	0.762182357		10.27	0.124708424	0.780930726	10.21000244	0.12242183	0.765384423	10.24998047	0.128563282	0.793402092		10.31998779	0.1216832	0.758431417	10.21000244	0.122455056	0.761221407	10.16001465	0.120639187	0.749676966
10.35001709	0.127374363	0.793809704	10.31998779	0.125748531	0.781413218	10.23002197	0.123406695	0.762943644		10.28000977	0.124837592	0.781707073	10.21995117	0.122543235	0.766134588	10.25999023	0.128694556	0.794230031		10.32999756	0.121809829	0.759164546	10.22001221	0.122580354	0.761981013	10.17002441	0.12076355	0.75043504
10.35996582	0.127509128	0.79460837	10.32999756	0.125878027	0.782223971	10.24003174	0.123536065	0.763697318		10.29001953	0.12496615	0.782502541	10.22996094	0.122662846	0.76688858	10.27	0.128822691	0.795050339		10.34000732	0.121932296	0.759909129	10.22996094	0.122701456	0.762736783	10.17997314	0.120887914	0.751185495
10.36997559	0.127637682	0.795410858	10.34000732	0.126001999	0.783027039	10.24998047	0.123665435	0.764447186		10.3000293	0.125094708	0.783290361	10.2399707	0.122787242	0.767654054	10.28000977	0.128950825	0.795874462		10.35001709	0.122050007	0.760638439	10.2399707	0.122822557	0.763504062	10.18998291	0.121012278	0.751951187
10.37998535	0.127764373	0.796220989	10.35001709	0.126124744	0.783818579	10.25999023	0.123794805	0.765212279		10.30997803	0.125219001	0.784066708	10.24998047	0.122915823	0.76843101	10.2899585	0.129079587	0.796698586		10.36002686	0.122170096	0.761375386	10.24998047	0.122947256	0.764275178	10.19999268	0.121138999	0.752705451
10.38999512	0.12788858	0.797034941	10.36002686	0.126253013	0.78459475	10.27	0.123921768	0.765973566		10.31998779	0.125342075	0.784854528	10.25999023	0.123040817	0.769188829	10.29996826	0.129213374	0.797526524		10.37003662	0.122299102	0.762123788	10.25999023	0.123076751	0.765046293	10.21000244	0.121264542	0.753471144
10.40000488	0.128019618	0.797845072	10.36997559	0.126386191	0.785386291	10.28000977	0.124049934	0.766753886		10.32999756	0.125470633	0.7856347	10.27	0.123165212	0.769954303	10.30997803	0.129349674	0.798365909		10.37998535	0.12242692	0.762868372	10.27	0.123205646	0.765809736	10.22001221	0.121382422	0.754225408
10.41001465	0.12815314	0.798662845	10.37998535	0.126516915	0.786177831	10.29001953	0.124175092	0.767522786		10.34000732	0.125602847	0.78642252	10.27994873	0.123292598	0.770723605	10.31998779	0.129484717	0.799190033		10.38999512	0.122553548	0.763612955	10.28000977	0.123332743	0.766553997	10.23002197	0.121500302	0.754983482
10.42002441	0.128285421	0.799492083	10.38999512	0.12664457	0.786957844	10.3000293	0.124295436	0.768280266		10.35001709	0.125733842	0.787191218	10.2899585	0.123419983	0.771496734	10.32999756	0.129618504	0.800006526		10.40000488	0.122680177	0.764342265	10.2899585	0.12345924	0.767313603	10.2399707	0.121621719	0.755726318
10.42997314	0.128417701	0.800313678	10.40000488	0.126772838	0.787749385	10.31003906	0.124418788	0.769056779		10.36002686	0.125861182	0.787971389	10.29996826	0.123544977	0.772269863	10.34000732	0.129752291	0.800826834		10.41001465	0.122805616	0.765086849	10.29996826	0.123586936	0.768088555	10.24998047	0.121749619	0.756480582
10.43998291	0.128549981	0.801131451	10.41001465	0.126906017	0.78854861	10.32003906	0.124543053	0.769825501		10.36997559	0.125990958	0.788747736	10.30997803	0.123669372	0.773058301	10.34995605	0.12988545	0.801635696		10.42002441	0.122931056	0.765846706	10.30997803	0.123714633	0.768855834	10.25999023	0.121875162	0.757223418
10.44999268	0.128683504	0.801953046	10.42002441	0.127035513	0.789336308	10.32998779	0.124672422	0.7705944		10.37998535	0.126121954	0.789535556	10.31998779	0.123791973	0.77383143	10.35996582	0.130016725	0.802444557		10.43003418	0.123052334	0.7666142	10.31998779	0.123838132	0.769630786	10.27	0.121998347	0.757962445
10.46000244	0.128815784	0.802778462	10.42997314	0.127162554	0.790104794	10.33999756	0.124798783	0.771359494		10.38999512	0.126249293	0.790315727	10.32999756	0.123913977	0.774612213	10.36997559	0.130142346	0.803257235		10.43998291	0.123172423	0.767374057	10.32999756	0.123956836	0.770394229	10.28000977	0.122119764	0.758716709
10.47001221	0.128942475	0.803592414	10.43998291	0.127285299	0.790884808	10.35000732	0.124925746	0.772120781		10.40000488	0.126373586	0.791095899	10.34000732	0.124042558	0.775377687	10.37998535	0.130270481	0.804066097		10.44999268	0.12329489	0.768153006	10.34000732	0.124083333	0.771157671	10.29001953	0.122244127	0.759455736
10.48002197	0.12906544	0.804391081	10.44999268	0.127411726	0.791684033	10.36001709	0.125052709	0.772893487		10.41001465	0.126499098	0.79187607	10.34995605	0.124168748	0.776143161	10.38999512	0.130400499	0.804863512		10.46000244	0.123420329	0.768928136	10.34995605	0.124212228	0.771921114	10.29996826	0.122370849	0.760206191
10.4899707	0.129194615	0.805201212	10.46000244	0.12754245	0.792498628	10.37002686	0.125180876	0.773685226		10.42002441	0.126626437	0.792656241	10.35996582	0.124294937	0.776908635	10.40000488	0.130534286	0.805668559		10.47001221	0.123546958	0.769699448	10.35996582	0.124339925	0.772692229	10.30997803	0.122492855	0.760956646
10.49998047	0.129325653	0.806018985	10.47001221	0.127674401	0.793290169	10.38003662	0.125307237	0.774469352		10.42997314	0.126757433	0.793440237	10.36997559	0.124419333	0.777670282	10.40995361	0.130668073	0.806465975		10.48002197	0.123673586	0.77047076	10.36997559	0.124467621	0.773447999	10.31998779	0.122611914	0.7617071
10.50999023	0.129456691	0.80681383	10.48002197	0.127806352	0.794085552	10.38998535	0.125429386	0.775264897		10.43998291	0.126885991	0.794235706	10.37998535	0.124545522	0.778443411	10.41996338	0.130799976	0.80726339		10.49003174	0.123800214	0.771238254	10.37998535	0.124592919	0.774215278	10.32999756	0.122735688	0.762465174
10.52	0.129585866	0.807623961	10.4899707	0.127938302	0.794877092	10.39999512	0.125552137	0.776037603		10.44999268	0.127011502	0.795031174	10.38999512	0.124671712	0.779220367	10.42997314	0.130931251	0.808091329		10.49998047	0.123929221	0.772017203	10.38999512	0.124718817	0.774978721	10.34000732	0.122860052	0.763242295
10.53000977	0.129716905	0.808414985	10.49998047	0.128069026	0.795668633	10.41000488	0.125680303	0.77679889		10.46000244	0.127142498	0.795822819	10.40000488	0.124796107	0.780004978	10.43998291	0.131065038	0.808911637		10.50999023	0.12405466	0.772788515	10.40000488	0.124847712	0.775753673	10.35001709	0.122985595	0.763985131
10.54001953	0.129847943	0.809221294	10.50999023	0.128199749	0.796460173	10.42001465	0.125810876	0.777579209		10.47001221	0.127272274	0.796622112	10.40995361	0.124917512	0.780774279	10.44999268	0.131198825	0.809747207		10.52	0.124178316	0.773559827	10.41001465	0.124971811	0.776520952	10.36002686	0.123111137	0.764739395
10.54996826	0.129980223	0.810035246	10.52	0.128327404	0.797259399	10.43002441	0.125937839	0.778351916		10.48002197	0.127402051	0.797425229	10.41996338	0.125038319	0.781551236	10.46000244	0.131328215	0.810567515		10.53000977	0.124299	0.774327321	10.41996338	0.125091714	0.777295904	10.36997559	0.12323668	0.765493659
10.55997803	0.130111261	0.810845377	10.53000977	0.128450149	0.798070151	10.44003418	0.126061793	0.779136041		10.4899707	0.127525125	0.798224523	10.42997314	0.125162715	0.782320537	10.47001221	0.131453837	0.811380192		10.54001953	0.124419089	0.775102452	10.42997314	0.125214014	0.778059346	10.37998535	0.123362222	0.766240305
10.56998779	0.130237952	0.811647865	10.54001953	0.128575963	0.798873219	10.44998291	0.126188756	0.779923974		10.49998047	0.127646981	0.799031464	10.43998291	0.125292492	0.783105148	10.47996094	0.131586368	0.81219287		10.5500293	0.124542745	0.775866127	10.43998291	0.125341711	0.778845808	10.38999512	0.123486586	0.767005997
10.57999756	0.130364643	0.812454174	10.54996826	0.12870239	0.799668602	10.45999268	0.126318126	0.78069668		10.50999023	0.127773102	0.799826933	10.44999268	0.125421672	0.783874449	10.4899707	0.131721411	0.813016993		10.55997803	0.124668184	0.776625984	10.44999268	0.125473004	0.779620759	10.40000488	0.123609182	0.767764071
10.59000732	0.130496924	0.813260484	10.55997803	0.128833114	0.800460143	10.47000244	0.126446292	0.781469386		10.52	0.127902879	0.800626226	10.46000244	0.125547264	0.784647578	10.49998047	0.131855198	0.813833486		10.56998779	0.124793624	0.777385841	10.46000244	0.125597103	0.780384202	10.41001465	0.123729419	0.768510717
10.60001709	0.130631688	0.814062972	10.56998779	0.12896261	0.801259368	10.48001221	0.126570246	0.78223448		10.53000977	0.128032046	0.801421695	10.46995117	0.125674649	0.785413052	10.50999023	0.131987729	0.814653794		10.57999756	0.124919063	0.778145698	10.47001221	0.125720603	0.781155318	10.42002441	0.123851426	0.769257362
10.60996582	0.130761484	0.814880745	10.57999756	0.129092106	0.802050909	10.49002197	0.126693599	0.782999573		10.54001953	0.128161823	0.802201866	10.47996094	0.125802035	0.786186181	10.52	0.132119632	0.815474102		10.59000732	0.125045692	0.778909374	10.47996094	0.125848299	0.781930269	10.42997314	0.123976968	0.770015436
10.61997559	0.130889417	0.815683233	10.59000732	0.129219761	0.802846292	10.50003174	0.126818757	0.783779893		10.5500293	0.128290381	0.802989686	10.4899707	0.125928224	0.786951655	10.53000977	0.132253419	0.816290595		10.60001709	0.125173509	0.779680686	10.4899707	0.125980192	0.782701385	10.43998291	0.12410369	0.770765891
10.62998535	0.13102294	0.816501007	10.60001709	0.129351712	0.803649359	10.50998047	0.126948126	0.784560212		10.55997803	0.12841772	0.803777507	10.49998047	0.126051424	0.787717129	10.5399585	0.13238595	0.817110903		10.61002686	0.125298354	0.78044818	10.49998047	0.12610489	0.7834725	10.44999268	0.124225106	0.771523964
10.63999512	0.13115522	0.817322602	10.61002686	0.129481208	0.80445627	10.51999023	0.127076293	0.785332918		10.56998779	0.128545669	0.804565327	10.50999023	0.126171035	0.788482603	10.54996826	0.132517225	0.817915949		10.62003662	0.125420227	0.781219492	10.50999023	0.126225992	0.784243616	10.46000244	0.12434947	0.77227061
10.65000488	0.1312875	0.818128911	10.61997559	0.129606408	0.805251653	10.53	0.127200849	0.786094205		10.57999756	0.12867179	0.80536462	10.52	0.126296028	0.789255732	10.55997803	0.132646615	0.818724811		10.62998535	0.125540316	0.781986986	10.52	0.126347094	0.785022404	10.47001221	0.124476191	0.773017255
10.66001465	0.131414812	0.818923756	10.62998535	0.129732221	0.806043193	10.54000977	0.12732721	0.786855492		10.59000732	0.128797302	0.806160088	10.52994873	0.126425806	0.790021206	10.56998779	0.132776633	0.819548935		10.63999512	0.125663972	0.782739206	10.53000977	0.126473591	0.785808865	10.48002197	0.124601734	0.773782948
10.67002441	0.131541503	0.81974153	10.63999512	0.129861104	0.806830891	10.55001953	0.127454173	0.787616779		10.60001709	0.128922204	0.80694026	10.5399585	0.126553191	0.790790508	10.57999756	0.132911677	0.820361612		10.65000488	0.125793573	0.783502881	10.5399585	0.126601287	0.786579981	10.4899707	0.124724919	0.774541021
10.67997314	0.131673783	0.820566946	10.65000488	0.129991827	0.807618589	10.5600293	0.127583543	0.788385679		10.61002686	0.129048934	0.807731904	10.54996826	0.126679381	0.791555982	10.59000732	0.133045464	0.821174289		10.66001465	0.12592139	0.784274194	10.54996826	0.126730182	0.787358769	10.49998047	0.124842799	0.775295286
10.68998291	0.131806064	0.821380898	10.66001465	0.130123778	0.808406288	10.57003906	0.127708099	0.789154579		10.61997559	0.12917993	0.8085159	10.55997803	0.126803776	0.792321456	10.59995605	0.133174854	0.821994597		10.67002441	0.126043857	0.785037869	10.55997803	0.126857879	0.788141394	10.50999023	0.124961858	0.776060978
10.69999268	0.131935239	0.822187207	10.67002441	0.130250819	0.809193986	10.57998779	0.127830849	0.789927286		10.62998535	0.129309706	0.809299895	10.56998779	0.126932358	0.793102239	10.60996582	0.133302988	0.822792013		10.68003418	0.126168108	0.785801545	10.56998779	0.126985575	0.788916345	10.52	0.125087401	0.776815242
10.71000244	0.132065035	0.822985874	10.67997314	0.130378474	0.809989369	10.58999756	0.127952397	0.790699992		10.63999512	0.129438264	0.810080067	10.57999756	0.127059744	0.793871541	10.61997559	0.133438032	0.823608506		10.68998291	0.126295925	0.78656522	10.57999756	0.127113271	0.78969897	10.53000977	0.125212943	0.777565697
10.72001221	0.132197315	0.823792183	10.68998291	0.130509198	0.810784752	10.60000732	0.12807936	0.791461279		10.65000488	0.129565604	0.810867887	10.59000732	0.127182345	0.794648497	10.62998535	0.133576215	0.824409737		10.69999268	0.126423743	0.787325077	10.59000732	0.127240967	0.790485431	10.54001953	0.125335539	0.778312343
10.73002197	0.132329596	0.824613778	10.69999268	0.130641149	0.811583977	10.61001709	0.128208729	0.792222566		10.66001465	0.129692334	0.811655707	10.59995605	0.127301956	0.795433108	10.63999512	0.133706862	0.825222414		10.71000244	0.126547399	0.788096389	10.59995605	0.127363268	0.79125271	10.54996826	0.125459903	0.779055179
10.7399707	0.132458771	0.82542773	10.71000244	0.130769417	0.812375518	10.62002686	0.128335692	0.79298766		10.67002441	0.129819674	0.812443527	10.60996582	0.127425155	0.796206237	10.65000488	0.133832484	0.826035092		10.72001221	0.126669271	0.788848609	10.60996582	0.12748437	0.792043008	10.55997803	0.125585445	0.779798015
10.74998047	0.13258422	0.826241682	10.72001221	0.130894617	0.813159373	10.63003662	0.12846085	0.79375656		10.67997314	0.129942748	0.813219874	10.61997559	0.127552541	0.796967883	10.65995361	0.133958105	0.8268554		10.73002197	0.126791738	0.789616103	10.61997559	0.12760727	0.792810287	10.56998779	0.125709809	0.78054847
10.75999023	0.132711532	0.827063277	10.73002197	0.131022886	0.813947071	10.63998535	0.128586609	0.794529266		10.68998291	0.130065823	0.814003869	10.62998535	0.127681122	0.797741012	10.66996338	0.13408938	0.827679523		10.74003174	0.126918367	0.790379779	10.62998535	0.127734366	0.793581402	10.57999756	0.125832404	0.781314162
10.77	0.132840707	0.827888693	10.7399707	0.131154837	0.814742454	10.64999512	0.128713572	0.795305779		10.69999268	0.130193162	0.814791689	10.63999512	0.127808508	0.798502659	10.67997314	0.13422568	0.828503647		10.74998047	0.127044995	0.791143454	10.63999512	0.127859665	0.794356354	10.59000732	0.125952642	0.782060808
10.78000977	0.132972987	0.828706467	10.74998047	0.131284333	0.815537837	10.66000488	0.128837526	0.796089904		10.71000244	0.130324157	0.815583334	10.65000488	0.127931707	0.79927196	10.68998291	0.134359467	0.829323955		10.75999023	0.127167462	0.791903311	10.65000488	0.127986162	0.795135142	10.60001709	0.126074649	0.7828265
10.79001953	0.133105267	0.829520419	10.75999023	0.13141076	0.816321693	10.67001465	0.128960277	0.796862611		10.72001221	0.130455152	0.816374978	10.65995361	0.128059093	0.800045089	10.69999268	0.134490741	0.830132817		10.77	0.127290524	0.792674623	10.66001465	0.12811086	0.795906258	10.61002686	0.126196065	0.783576955
10.79996826	0.133235064	0.830326728	10.77	0.131540256	0.817109391	10.68002441	0.129086037	0.797627704		10.73002197	0.130584929	0.817166623	10.66996338	0.128186479	0.800802908	10.71000244	0.134621388	0.830964571		10.78000977	0.12741953	0.793438299	10.66996338	0.128239756	0.796688882	10.61997559	0.126322787	0.784338838
10.80997803	0.133365481	0.831136859	10.78000977	0.131672207	0.817893247	10.69003418	0.129211796	0.798396604		10.7399707	0.130714706	0.817962091	10.67997314	0.128310276	0.801579865	10.72001221	0.134753919	0.831788694		10.79001953	0.127547347	0.794201974	10.67997314	0.128367452	0.797463834	10.62998535	0.126448329	0.785100721
10.81998779	0.133496519	0.831954632	10.79001953	0.131801703	0.818684787	10.69998291	0.129341166	0.799184536		10.74998047	0.130844482	0.818742263	10.68998291	0.128432279	0.802345339	10.72996094	0.13488645	0.832628079		10.8000293	0.127670409	0.794973286	10.68998291	0.128493949	0.798250295	10.63999512	0.126572693	0.785847367
10.82999756	0.133627557	0.832776227	10.79996826	0.131929358	0.819464801	10.70999268	0.129469332	0.799968662		10.75999023	0.130971213	0.819541556	10.69999268	0.128553086	0.803106985	10.7399707	0.13501584	0.833448387		10.80997803	0.127790498	0.795729325	10.69999268	0.128615051	0.799040593	10.65000488	0.126695878	0.786601631
10.84000732	0.133754248	0.833590179	10.80997803	0.13205333	0.820264026	10.72000244	0.12959449	0.800745175		10.77	0.131098552	0.8203332	10.71000244	0.128678079	0.803887769	10.74998047	0.135144602	0.834287772		10.81998779	0.127910587	0.796500637	10.71000244	0.12873915	0.799815545	10.66001465	0.126819652	0.787363514
10.85001709	0.133879697	0.834407953	10.81998779	0.132177917	0.821063251	10.73001221	0.129719046	0.801521688		10.78000977	0.131221627	0.821128669	10.71995117	0.128807857	0.80467238	10.75999023	0.135275249	0.835123342		10.82999756	0.128036026	0.797271949	10.72001221	0.128866846	0.800598169	10.67002441	0.126944016	0.788125397
10.85996582	0.134009493	0.835225726	10.82999756	0.132308026	0.821858634	10.74002197	0.129845407	0.802305813		10.79001953	0.131347138	0.82190884	10.72996094	0.128937635	0.805456991	10.77	0.135409036	0.835951281		10.84000732	0.128160871	0.798043262	10.72996094	0.128993943	0.801380794	10.67997314	0.127063075	0.788875852
10.86997559	0.134143016	0.836032036	10.84000732	0.132437522	0.822646332	10.75003174	0.12997237	0.803086133		10.8000293	0.131476915	0.822704309	10.7399707	0.129066217	0.806233947	10.78000977	0.135541567	0.836771589		10.85001709	0.1282875	0.798810755	10.7399707	0.12912044	0.802163419	10.68998291	0.127182724	0.789641545
10.87998535	0.134276538	0.836845988	10.85001709	0.132567018	0.823430188	10.75998047	0.130095121	0.803862645		10.80997803	0.131610957	0.823499778	10.74998047	0.129192406	0.807010903	10.7899585	0.135674098	0.837588082		10.86002686	0.128410561	0.799578249	10.74998047	0.129245738	0.802934534	10.69999268	0.12730414	0.79038819
10.88999512	0.134406334	0.837652297	10.86002686	0.132696515	0.824221729	10.76999023	0.13021727	0.804642965		10.81998779	0.131738905	0.824283773	10.75999023	0.129318596	0.807795514	10.79996826	0.135806	0.83840839		10.87003662	0.128535406	0.800338106	10.75999023	0.129373435	0.80370565	10.71000244	0.127429683	0.791150073
10.90000488	0.134537372	0.838462428	10.87002686	0.132827305	0.825019333	10.78	0.130340021	0.805430897		10.82999756	0.131866245	0.825067769	10.77	0.129447178	0.808583952	10.80997803	0.135937275	0.839224882		10.87998535	0.128663818	0.801109418	10.77	0.12950233	0.804480601	10.72001221	0.127555225	0.791900528
10.91001465	0.134667789	0.839268737	10.87997559	0.132957415	0.825803189	10.79000977	0.130468187	0.806222635		10.84000732	0.131996021	0.825859414	10.77994873	0.129570377	0.809357081	10.81998779	0.13606855	0.840052821		10.88999512	0.128787474	0.801888367	10.78000977	0.129628827	0.805263226	10.73002197	0.127681947	0.792650983
10.92002441	0.134797586	0.840078868	10.88998535	0.133085683	0.826610099	10.80001953	0.130597557	0.807002955		10.85001709	0.132124579	0.826666355	10.7899585	0.129688792	0.810126383	10.82999756	0.136196684	0.840865499		10.90000488	0.128910536	0.802667316	10.7899585	0.129752327	0.806038178	10.7399707	0.127806311	0.793409057
10.92997314	0.134926761	0.840888998	10.89999512	0.133209656	0.827409324	10.8100293	0.130725723	0.807771855		10.86002686	0.132248873	0.827473297	10.79996826	0.129810795	0.810903339	10.84000732	0.136324818	0.841693437		10.91001465	0.129031814	0.803446265	10.79996826	0.129873428	0.80681313	10.74998047	0.127930085	0.794182368
10.93998291	0.135050968	0.841695308	10.91000488	0.133336697	0.828189338	10.82003906	0.130852686	0.808552174		10.86997559	0.132370729	0.828284063	10.80997803	0.12993818	0.811684122	10.84995605	0.136451696	0.842506115		10.92002441	0.129154281	0.804221396	10.80997803	0.129999926	0.807580409	10.75999023	0.128054449	0.79495187
10.94999268	0.13517828	0.842505439	10.92001465	0.133464352	0.828969351	10.82998779	0.130980251	0.809332493		10.87998535	0.132495022	0.829075708	10.81998779	0.13006437	0.812449596	10.85996582	0.136585483	0.843330238		10.93003418	0.129280909	0.804985071	10.81998779	0.13013002	0.808347688	10.77	0.128178812	0.795713753
10.96000244	0.135307455	0.843304105	10.93002441	0.133596303	0.829757049	10.83999756	0.131108417	0.810105199		10.88999512	0.13262358	0.829871177	10.82999756	0.130189363	0.813218898	10.86997559	0.136720526	0.844146731		10.93998291	0.129407538	0.805752565	10.82999756	0.130256517	0.809107294	10.78000977	0.12829905	0.796464208
10.97001221	0.13544284	0.844114236	10.93997314	0.133727026	0.830556274	10.85000732	0.13123538	0.810881712		10.90000488	0.132755793	0.830678119	10.84000732	0.130314955	0.813992027	10.87998535	0.13685557	0.844963224		10.94999268	0.129532977	0.806512422	10.84000732	0.130380017	0.809863064	10.79001953	0.128418109	0.797210853
10.98002197	0.135576363	0.844932009	10.94998291	0.133856522	0.831347815	10.86001709	0.131356927	0.811654419		10.91001465	0.13288557	0.831477412	10.84995605	0.130443537	0.814768983	10.88999512	0.136986844	0.845783532		10.96000244	0.129658417	0.807279916	10.84995605	0.130506514	0.810626507	10.79996826	0.128543652	0.797968927
10.9899707	0.13570678	0.845738319	10.95999268	0.13398295	0.832131671	10.87002686	0.131481483	0.812430931		10.92002441	0.13301291	0.832276705	10.85996582	0.130570922	0.815538284	10.90000488	0.137121888	0.846619101		10.97001221	0.129783262	0.808051228	10.85996582	0.13063421	0.811397622	10.80997803	0.128671552	0.798727001
10.99998047	0.135837818	0.846567556	10.97000244	0.134111218	0.832915526	10.88003662	0.131607844	0.813211251		10.92997314	0.133140858	0.833083647	10.86997559	0.13069472	0.81631524	10.90995361	0.137255675	0.847450856		10.98002197	0.129907512	0.808818722	10.86997559	0.130761906	0.812168738	10.81998779	0.128797095	0.799485074
11.00999023	0.135968856	0.847381508	10.98001221	0.134241942	0.833714752	10.88998535	0.131739019	0.813976344		10.93998291	0.133271854	0.833879115	10.87998535	0.130816723	0.817099851	10.91996338	0.137383809	0.848274979		10.99003174	0.130029979	0.809590034	10.87998535	0.130884207	0.812928344	10.82999756	0.12892028	0.800239339
11.02	0.136101137	0.848199282	10.99002197	0.134367142	0.83450245	10.89999512	0.131867185	0.814745244		10.94999268	0.133400412	0.834674584	10.88999512	0.130939922	0.817869153	10.92997314	0.137511943	0.849106733		10.99998047	0.130151852	0.810361346	10.88999512	0.13100411	0.813684114	10.84000732	0.129044643	0.800989793
11.03000977	0.136230312	0.849009413	10.9999707	0.134491114	0.835297833	10.91000488	0.13199114	0.815510338		10.96000244	0.133522268	0.835466229	10.90000488	0.131069102	0.818638454	10.93998291	0.137641962	0.849923226		11.00999023	0.130271941	0.811121203	10.90000488	0.131128209	0.814451393	10.85001709	0.129171365	0.801740248
11.04001953	0.136356382	0.849819543	11.00998047	0.134616928	0.836104743	10.92001465	0.132118103	0.816279238		10.97001221	0.133645342	0.836261697	10.90995361	0.131194693	0.819407756	10.94999268	0.137774492	0.850747349		11.02	0.130398569	0.811892515	10.91001465	0.131255905	0.815230181	10.86002686	0.129295139	0.802490703
11.04996826	0.136485557	0.850637317	11.01999023	0.134748879	0.836919338	10.93002441	0.132246269	0.817048138		10.98002197	0.133772682	0.837068639	10.91996338	0.131322079	0.820188539	10.96000244	0.137909536	0.851571473		11.03000977	0.130525198	0.812675283	10.91996338	0.1313848	0.816005133	10.87002686	0.129414852	0.803240801
11.05997803	0.136617837	0.851470376	11.03	0.13488083	0.837714721	10.94003418	0.132371427	0.817820844		10.9899707	0.133903677	0.837887054	10.92997314	0.131447072	0.820957841	10.97001221	0.138045835	0.852387966		11.04001953	0.130653015	0.813438958	10.92997314	0.131509499	0.816768576	10.87997559	0.129532732	0.803987446
11.06998779	0.136750117	0.852288149	11.04000977	0.135009712	0.838494734	10.94998291	0.132494779	0.81859355		10.99998047	0.134035891	0.838690172	10.93998291	0.131573262	0.821727142	10.97996094	0.138178366	0.853208274		11.0500293	0.130778455	0.814191178	10.93998291	0.131634797	0.817532019	10.88998535	0.129654149	0.804749329
11.07999756	0.136882398	0.853079173	11.05001953	0.135140436	0.839286275	10.95999268	0.13261753	0.81936245		11.00999023	0.134165667	0.83948564	10.94999268	0.131700049	0.822507926	10.9899707	0.138309013	0.854028582		11.05997803	0.130906272	0.81496249	10.94999268	0.131762493	0.818299298	10.89999512	0.129782049	0.805503594
11.09000732	0.137013436	0.853885482	11.05996826	0.135274228	0.840089343	10.97000244	0.132744493	0.82013135		11.02	0.134295444	0.840284934	10.96000244	0.131829229	0.823277227	10.99998047	0.1384428	0.85484889		11.06998779	0.131032306	0.815733803	10.96000244	0.13189019	0.819081922	10.91000488	0.129909949	0.806261667
11.10001709	0.137145716	0.854676506	11.06997803	0.13540311	0.840888568	10.98001221	0.132873863	0.820892637		11.03000977	0.134426439	0.841088051	10.96995117	0.131951232	0.824054183	11.00999023	0.138575331	0.855676829		11.07999756	0.131156556	0.816512752	10.97001221	0.132011291	0.819856874	10.92001465	0.130033134	0.807008313
11.10996582	0.137277375	0.855490458	11.07998779	0.135531379	0.841691636	10.99002197	0.133002029	0.821653924		11.04001953	0.134554997	0.841898817	10.97996094	0.132072039	0.824827312	11.02	0.138702209	0.856504767		11.09000732	0.131276645	0.817280245	10.97996094	0.132132393	0.820643335	10.93002441	0.130157498	0.807758768
11.11997559	0.137403445	0.85630441	11.08999756	0.135652896	0.842479334	11.00003174	0.133127187	0.822411405		11.0500293	0.134680509	0.842709584	10.9899707	0.132198229	0.825611923	11.03000977	0.13882783	0.857317445		11.10001709	0.131396734	0.818032466	10.9899707	0.13225889	0.821433633	10.93997314	0.130281272	0.808509223
11.12998535	0.137527652	0.857122184	11.10000732	0.135778096	0.843274717	11.00998047	0.133252946	0.823187918		11.05997803	0.134803583	0.843505052	10.99998047	0.13232681	0.826388879	11.0399585	0.138960361	0.858164461		11.11002686	0.131522174	0.818807596	10.99998047	0.132386586	0.822212421	10.94998291	0.130405636	0.809274915
11.13999512	0.137655585	0.857939957	11.11001709	0.135910047	0.844058573	11.01999023	0.133382316	0.823964431		11.06998779	0.134928486	0.844311994	11.00999023	0.132454196	0.82717349	11.04996826	0.139096661	0.858996215		11.12003662	0.13165118	0.819578908	11.00999023	0.132513683	0.822983536	10.95999268	0.130527642	0.810032989
11.15000488	0.137789108	0.858753909	11.12002686	0.136041998	0.844842428	11.03	0.133509279	0.824748556		11.07999756	0.135055216	0.845118936	11.02	0.132577395	0.827942791	11.05997803	0.139229192	0.859824154		11.12998535	0.131777809	0.820346402	11.02	0.13264018	0.823754652	10.97000244	0.130646701	0.81081011
11.16001465	0.13792263	0.85956404	11.12997559	0.136171494	0.845630127	11.04000977	0.13363203	0.825536488		11.09000732	0.135184993	0.845914405	11.02994873	0.132703585	0.828708266	11.06998779	0.139359838	0.860659723		11.13999512	0.131903248	0.821110078	11.03000977	0.132765478	0.824537276	10.98001221	0.130766939	0.811575802
11.17002441	0.138053668	0.860370349	11.13998535	0.13630099	0.846417825	11.05001953	0.133753577	0.826313001		11.10001709	0.135313551	0.846706049	11.0399585	0.132832167	0.829481394	11.07999756	0.139494881	0.861499108		11.15000488	0.132027499	0.821892845	11.0399585	0.132888978	0.825312228	10.99002197	0.130891303	0.812333876
11.17997314	0.138182843	0.861188123	11.14999512	0.136431714	0.84720168	11.0600293	0.133877531	0.827097127		11.11002686	0.13544089	0.847509167	11.04996826	0.132959552	0.830246868	11.09000732	0.139628669	0.862334678		11.16001465	0.132155316	0.82265652	11.04996826	0.133015475	0.826098689	10.9999707	0.131020382	0.813107187
11.18998291	0.138315124	0.862005896	11.16000488	0.136562437	0.847985536	11.07003906	0.134007503	0.827885059		11.11997559	0.135570667	0.848312284	11.05997803	0.133080359	0.831023825	11.09995605	0.139758687	0.863174063		11.17002441	0.132281945	0.823435469	11.05997803	0.133140773	0.826881314	11.00998047	0.131145925	0.813876689
11.19999268	0.138447404	0.862846598	11.17001465	0.136690092	0.848777077	11.07998779	0.134136872	0.828688217		11.12998535	0.135701662	0.849111577	11.06998779	0.133198774	0.831800781	11.10996582	0.139888077	0.864013448		11.18003418	0.132402034	0.824206781	11.06998779	0.133263074	0.827667775	11.01999023	0.131271467	0.81465381
11.21000244	0.1385772	0.863675836	11.18002441	0.136814065	0.849564775	11.08999756	0.134264437	0.829487568		11.13999512	0.135828392	0.849910871	11.07999756	0.133323169	0.83257391	11.11997559	0.14001684	0.864849018		11.18998291	0.132522123	0.824974275	11.07999756	0.133384176	0.828446563	11.03	0.131398189	0.815423312
11.22001221	0.138701407	0.864501252	11.18997314	0.136939878	0.850356315	11.10000732	0.1343914	0.830283113		11.15000488	0.135950248	0.850694866	11.09000732	0.133451751	0.833354693	11.12998535	0.140143718	0.865696033		11.19999268	0.13264459	0.825745587	11.09000732	0.133508275	0.829225352	11.04000977	0.131522552	0.81621567
11.23002197	0.138828098	0.865319025	11.19998291	0.137067533	0.851155541	11.11001709	0.134519566	0.831071045		11.16001465	0.136076369	0.851486511	11.09995605	0.133577941	0.834127822	11.13999512	0.140277505	0.866523972		11.21000244	0.132774191	0.826520718	11.09995605	0.13363717	0.830007976	11.05001953	0.131643969	0.816981363
11.2399707	0.138960378	0.866132977	11.20999268	0.137199484	0.851950924	11.12002686	0.134648936	0.831855171		11.17002441	0.136206146	0.852285804	11.10996582	0.133701738	0.834885641	11.15000488	0.140413804	0.867355726		11.22001221	0.132902008	0.827284393	11.10996582	0.133764267	0.830786765	11.05996826	0.131763028	0.817758483
11.24998047	0.139092658	0.866950751	11.22000244	0.13732898	0.852746307	11.13003662	0.134773492	0.832650716		11.17997314	0.136335313	0.853081273	11.11997559	0.133827329	0.83565877	11.15995361	0.140547591	0.868187481		11.23002197	0.133025664	0.828055706	11.11997559	0.133893762	0.831584735	11.06997803	0.131883856	0.818516557
11.25999023	0.139227423	0.86775706	11.23001221	0.137457249	0.85354169	11.13998535	0.134895039	0.833438648		11.18998291	0.13646509	0.853876741	11.12998535	0.133955911	0.836443381	11.16996338	0.140681378	0.869007789		11.24003174	0.133148726	0.828815563	11.12998535	0.13401846	0.832375032	11.07998779	0.13200763	0.81928225
11.27	0.139359703	0.868582476	11.24002197	0.137586131	0.85433323	11.14999512	0.135015383	0.83422658		11.19999268	0.136592429	0.854676034	11.13999512	0.134082101	0.837224165	11.17997314	0.140816422	0.869839543		11.24998047	0.133276543	0.829579238	11.13999512	0.134146157	0.833176839	11.08999756	0.132131994	0.820066989
11.28000977	0.139491983	0.869396429	11.2499707	0.137718082	0.855132456	11.16000488	0.135142346	0.835014512		11.21000244	0.136720987	0.85546003	11.15000488	0.134205898	0.838008775	11.18998291	0.140951465	0.870686559		11.25999023	0.133404361	0.830346732	11.15000488	0.134272654	0.833955627	11.10000732	0.132254	0.820828872
11.29001953	0.139623022	0.870214202	11.25998047	0.137847578	0.855950893	11.17001465	0.135271716	0.835791025		11.22001221	0.136850764	0.856259323	11.15995361	0.134326705	0.838797214	11.19999268	0.141080855	0.871525944		11.27	0.133525639	0.831118044	11.16001465	0.134399151	0.834734415	11.11001709	0.132379542	0.821590756
11.29996826	0.139755302	0.871012869	11.26999023	0.137974619	0.856757803	11.18002441	0.135398077	0.836563732		11.23002197	0.136981759	0.857081563	11.16996338	0.134449904	0.839581825	11.21000244	0.141207733	0.872357698		11.28000977	0.133645728	0.831893175	11.16996338	0.134521452	0.835520876	11.12002686	0.132505085	0.822364067
11.30997803	0.139883235	0.871822999	11.28	0.138099819	0.857568556	11.19003418	0.135523836	0.837336438		11.2399707	0.137107271	0.85788468	11.17997314	0.13457729	0.840358781	11.22001221	0.141334611	0.873189452		11.29001953	0.133765817	0.832672123	11.17997314	0.134644951	0.836303501	11.12997559	0.132631806	0.823122141
11.31998779	0.140007442	0.872629309	11.29000977	0.138223791	0.858367781	11.19998291	0.135650799	0.83812437		11.24998047	0.137230345	0.858691622	11.18998291	0.134707068	0.841135737	11.22996094	0.141465886	0.874025022		11.3000293	0.133891256	0.833454891	11.18998291	0.134771448	0.837093799	11.13998535	0.132754402	0.823891642
11.32999756	0.140132891	0.873447082	11.30001953	0.138353287	0.859170849	11.20999268	0.13577716	0.838904689		11.25999023	0.137357685	0.859510037	11.19999268	0.134832061	0.841916521	11.2399707	0.141599673	0.874860591		11.30997803	0.134021452	0.834226203	11.19999268	0.134899145	0.837872587	11.14999512	0.132876408	0.824657335
11.34000732	0.140265171	0.874253392	11.30996826	0.138486466	0.859973917	11.22000244	0.135905327	0.839692621		11.27	0.13748868	0.86030933	11.21000244	0.13495526	0.842693477	11.24998047	0.141730948	0.875696161		11.31998779	0.134149269	0.835001334	11.21000244	0.13502804	0.838662884	11.16000488	0.132996646	0.825419218
11.35001709	0.140398693	0.875071165	11.31997803	0.138617189	0.860776985	11.23001221	0.136029883	0.840461521		11.28000977	0.137618457	0.861100974	11.21995117	0.13508145	0.843481915	11.25999023	0.141860338	0.876505023		11.32999756	0.134275898	0.835772646	11.22001221	0.135155736	0.839426327	11.17001465	0.133119831	0.82618872
11.35996582	0.140529732	0.875888938	11.32998779	0.138747913	0.861583895	11.24002197	0.13615143	0.841230421		11.29001953	0.137743968	0.861907916	11.22996094	0.135207639	0.844262699	11.27	0.141994125	0.877329146		11.34000732	0.134401337	0.836555413	11.22996094	0.135282233	0.840205115	11.18002441	0.133244784	0.826958222
11.36997559	0.140656423	0.876691426	11.33999756	0.138878636	0.86239849	11.25003174	0.136278393	0.842010741		11.3000293	0.137873745	0.862714858	11.2399707	0.135330839	0.845051137	11.28000977	0.142131681	0.878157085		11.35001709	0.134529155	0.837326725	11.2399707	0.135408131	0.840968558	11.18997314	0.133370326	0.827720105
11.37998535	0.140788703	0.877516843	11.35000732	0.139010587	0.863213085	11.25998047	0.136408966	0.84279106		11.3100293	0.138005178	0.863532317	11.24998047	0.135452244	0.84583192	11.2899585	0.142265468	0.87899647		11.36002686	0.134655783	0.838113311	11.24998047	0.135531031	0.841751183	11.19998291	0.133493511	0.828497226
11.38999512	0.140920983	0.878338437	11.36001709	0.139138242	0.864012311	11.26999023	0.136537132	0.843567573		11.31997803	0.138131908	0.864339259	11.25999023	0.135571855	0.846608877	11.29996826	0.142393602	0.879824409		11.37003662	0.134775872	0.838880805	11.25999023	0.135653332	0.842537644	11.20999268	0.133619054	0.8292553
11.40000488	0.141052021	0.879171496	11.37002686	0.139260987	0.864807694	11.28	0.13666229	0.84432886		11.32998779	0.138256201	0.865130903	11.27	0.135697446	0.847385833	11.30997803	0.142521108	0.880637086		11.37998535	0.134894772	0.839648298	11.27	0.135775633	0.843304923	11.22000244	0.133746954	0.830013373
11.41001465	0.14117747	0.879993091	11.37997559	0.139385573	0.865606919	11.29000977	0.136789253	0.84509776		11.33999756	0.138381104	0.865930196	11.27994873	0.135826028	0.848178098	11.31998779	0.142651755	0.881453579		11.38999512	0.135019022	0.840408156	11.28000977	0.135903329	0.844087547	11.23001221	0.133872497	0.830790494
11.42002441	0.141304161	0.880810865	11.38998535	0.139515683	0.866425357	11.30001953	0.136917419	0.845874273		11.35000732	0.138506615	0.866733314	11.2899585	0.135956404	0.848955055	11.32999756	0.142786798	0.882289149		11.40000488	0.135144462	0.841175649	11.2899585	0.136032224	0.844858663	11.24002197	0.133993913	0.831544758
11.42997314	0.141436442	0.881628638	11.39999512	0.139646407	0.867239952	11.3100293	0.137046789	0.846662205		11.36001709	0.138635173	0.867536432	11.29996826	0.136081995	0.849735838	11.34000732	0.142921841	0.883101826		11.41001465	0.135268118	0.841943143	11.29996826	0.136157522	0.845629778	11.2499707	0.134113562	0.832306641
11.43998291	0.141569964	0.882457876	11.41000488	0.139774675	0.868046862	11.32003906	0.137171345	0.847431105		11.37002686	0.138766169	0.868343373	11.30997803	0.136208185	0.850516622	11.34995605	0.14305186	0.883914503		11.42002441	0.135393557	0.842710637	11.30997803	0.136282221	0.846400894	11.25998047	0.134234979	0.833068525
11.44999268	0.141702244	0.883271828	11.42001465	0.139902944	0.868857615	11.32998779	0.137292893	0.848211424		11.37997559	0.138893508	0.869142667	11.31998779	0.136336767	0.851282096	11.35996582	0.143182506	0.884742442		11.43003418	0.135518997	0.843474312	11.31998779	0.136409917	0.847187355	11.26999023	0.1343617	0.833845645
11.46000244	0.141833282	0.884081959	11.43002441	0.140031826	0.869664525	11.33999756	0.13741805	0.848991743		11.38998535	0.139021457	0.869926662	11.32999756	0.136462956	0.852070534	11.36997559	0.143316293	0.885566566		11.43998291	0.135645625	0.844253261	11.32999756	0.136540611	0.847973816	11.28	0.134488421	0.834611338
11.47001221	0.141965563	0.884903553	11.43997314	0.140163777	0.870486805	11.35000732	0.13754742	0.849768256		11.39999512	0.139151234	0.870722131	11.34000732	0.136586155	0.852855145	11.37998535	0.143451337	0.886409766		11.44999268	0.135773443	0.845043665	11.34000732	0.136664111	0.848771786	11.29000977	0.134608659	0.835361793
11.48002197	0.142097843	0.885709863	11.44998291	0.140292046	0.8713014	11.36001709	0.137675586	0.850540962		11.41000488	0.139279792	0.8715176	11.34995605	0.136706962	0.853647411	11.38999512	0.143585124	0.887237705		11.46000244	0.135894721	0.845822614	11.34995605	0.136784013	0.84956592	11.30001953	0.134730665	0.836116057
11.4899707	0.142225776	0.8865391	11.45999268	0.140417246	0.872115995	11.37002686	0.137800142	0.851317475		11.42001465	0.139404085	0.872313068	11.35996582	0.136833152	0.854428194	11.40000488	0.143713886	0.888061828		11.47001221	0.13601481	0.846601563	11.35996582	0.136905115	0.850352381	11.30996826	0.134858566	0.836889368
11.49998047	0.14235433	0.887364517	11.47000244	0.140544287	0.872934433	11.38003662	0.137927105	0.852086375		11.43002441	0.139528987	0.873116186	11.36997559	0.136959341	0.855208978	11.40995361	0.143840764	0.888885952		11.48002197	0.13613906	0.84736142	11.36997559	0.137032811	0.851142678	11.31997803	0.134984108	0.837651251
11.50999023	0.142481021	0.888201397	11.48001221	0.14067501	0.873737501	11.38998535	0.13805467	0.852862888		11.43997314	0.139654499	0.873911655	11.37998535	0.137089119	0.855985934	11.41996338	0.143974551	0.889725337		11.49003174	0.136266878	0.848136551	11.37998535	0.137162905	0.851932976	11.32998779	0.135105525	0.838424563
11.52	0.142610817	0.889038277	11.49002197	0.14080512	0.874540569	11.39999512	0.138184039	0.853624175		11.44998291	0.139783057	0.874707124	11.38999512	0.137216505	0.856770545	11.42997314	0.144109594	0.890545645		11.49998047	0.136394695	0.848923136	11.38999512	0.137293599	0.85272711	11.33999756	0.135225173	0.839186446
11.53000977	0.142745582	0.889863693	11.4999707	0.140935843	0.875335951	11.41000488	0.138307392	0.854412107		11.45999268	0.139914052	0.875498768	11.40000488	0.137342694	0.857539846	11.43998291	0.144238985	0.891358322		11.50999023	0.136520135	0.849694449	11.40000488	0.137418298	0.853521244	11.35000732	0.135345411	0.839971185
11.54001953	0.142879104	0.890685288	11.50998047	0.141064112	0.876135177	11.42001465	0.138428939	0.855200039		11.47000244	0.14004261	0.876294237	11.40995361	0.137465894	0.858324457	11.44999268	0.144372772	0.892171		11.52	0.136642602	0.850469579	11.41001465	0.137543596	0.854311541	11.36001709	0.135468007	0.840748306
11.54996826	0.143005795	0.891491598	11.51999023	0.141193608	0.876938245	11.43002441	0.138550487	0.855980358		11.48001221	0.140170559	0.877089705	11.41996338	0.137593279	0.85912055	11.46000244	0.144507815	0.892991308		11.53000977	0.136768041	0.851237073	11.42001465	0.13767265	0.855090509	11.37002686	0.135595318	0.841513999
11.55997803	0.143135591	0.892313192	11.53	0.141323104	0.87773747	11.44003418	0.13867745	0.856756871		11.49002197	0.140297898	0.877900472	11.42997314	0.137718273	0.859905161	11.47001221	0.144640346	0.893834508		11.54001953	0.136897048	0.851993112	11.42996338	0.137801546	0.855873134	11.37997559	0.135719092	0.84228731
11.56998779	0.143269114	0.893146251	11.54000977	0.141453214	0.878536696	11.44998291	0.138806819	0.857544803		11.4999707	0.140426456	0.878711238	11.43998291	0.137837884	0.860682117	11.47996094	0.14476848	0.894666262		11.5500293	0.137023676	0.852764424	11.43997314	0.137923846	0.856659595	11.38998535	0.135841098	0.843060621
11.57999756	0.143403878	0.89397931	11.55001953	0.14158271	0.879339763	11.45999268	0.138934986	0.858321316		11.50998047	0.140551968	0.879510531	11.44999268	0.137959887	0.861459074	11.4899707	0.144895358	0.89548657		11.55997803	0.137142576	0.853516644	11.44998291	0.138044948	0.857434547	11.39999512	0.135963694	0.843822505
11.59000732	0.143529327	0.894800905	11.55996826	0.14170791	0.880123619	11.47000244	0.13905894	0.859105442		11.51999023	0.140676261	0.880313649	11.46000244	0.138087272	0.862247512	11.49998047	0.145022236	0.896306878		11.56998779	0.137263854	0.854284138	11.45999268	0.138167249	0.858209499	11.41000488	0.136090415	0.844595816
11.60001709	0.143652292	0.8956225	11.56997803	0.141836178	0.88091516	11.48001221	0.139185903	0.859904793		11.53	0.140801164	0.88112059	11.46995117	0.13821705	0.863032123	11.50999023	0.145156023	0.897150079		11.57999756	0.137390483	0.85507836	11.47000244	0.138292547	0.858988287	11.42001465	0.136215958	0.845369127
11.60996582	0.143780225	0.896432631	11.57998779	0.141965674	0.88172207	11.49002197	0.139315273	0.860692725		11.54000977	0.140927894	0.881931357	11.47996094	0.13834324	0.863805252	11.52	0.14528981	0.897981833		11.59000732	0.1375183	0.855845854	11.48001221	0.138420243	0.859763239	11.43002441	0.136335017	0.84613482
11.61997559	0.143913747	0.897246583	11.58999756	0.142096398	0.882525138	11.50003174	0.139439227	0.861473045		11.55001953	0.14105767	0.882749772	11.4899707	0.138468233	0.86457838	11.53000977	0.145422341	0.898809772		11.60001709	0.137642551	0.856628621	11.48996094	0.13854674	0.860538191	11.43997314	0.136454665	0.846908131
11.62998535	0.144046027	0.898064356	11.60000732	0.142224053	0.883332048	11.50998047	0.139562579	0.862249557		11.5600293	0.141187447	0.883564362	11.49998047	0.138593825	0.865359164	11.5399585	0.145551731	0.899649157		11.61002686	0.137766207	0.857396115	11.4999707	0.138672638	0.861320815	11.44998291	0.13657844	0.847673824
11.63999512	0.144175824	0.898878308	11.61001709	0.142352321	0.884131273	11.51999023	0.13968533	0.86302607		11.56997803	0.141317224	0.88436748	11.50999023	0.13872121	0.866147602	11.54996826	0.145684262	0.900488542		11.62003662	0.137892835	0.858159791	11.50998047	0.138799135	0.862107276	11.45999268	0.136705161	0.848454754
11.65000488	0.14430562	0.899699903	11.62002686	0.142483045	0.884926656	11.53	0.13981109	0.863814002		11.57998779	0.141447	0.885174422	11.52	0.138845007	0.866932213	11.55997803	0.145819306	0.901331742		11.62998535	0.138020653	0.858950195	11.51999023	0.13892803	0.862916756	11.47000244	0.136830703	0.849220446
11.66001465	0.144437279	0.900517677	11.62997559	0.142612541	0.885729724	11.54000977	0.139939256	0.864605741		11.58999756	0.141576777	0.885973715	11.52994873	0.138965814	0.867724479	11.56998779	0.145951836	0.902174943		11.63999512	0.138143714	0.85973678	11.53	0.139054528	0.863703217	11.48001221	0.136955067	0.849970901
11.67002441	0.144568317	0.901323986	11.63998535	0.142738968	0.886525107	11.55001953	0.140069829	0.865389867		11.60000732	0.141705335	0.886780657	11.5399585	0.139086622	0.868524399	11.57999756	0.146079971	0.903018143		11.65000488	0.138263803	0.860519548	11.54000977	0.139175629	0.864482005	11.49002197	0.137076484	0.850736594
11.67997314	0.144698113	0.902137938	11.64999512	0.142864168	0.887316648	11.5600293	0.140194987	0.866173992		11.61001709	0.141830847	0.887576125	11.54996826	0.139214007	0.869320492	11.59000732	0.146206849	0.903853713		11.66001465	0.138383892	0.861298497	11.5499585	0.139299129	0.865260793	11.4999707	0.137199669	0.851513715
11.68998291	0.144823562	0.902959533	11.66000488	0.142988141	0.888135085	11.57003906	0.140319543	0.866950505		11.62002686	0.141953921	0.88839454	11.55997803	0.139344981	0.870112758	11.59995605	0.146338123	0.904685467		11.67002441	0.138508142	0.862081264	11.55996826	0.139425626	0.866051091	11.50998047	0.137325211	0.852290835
11.69999268	0.144951495	0.903796413	11.67001465	0.143116409	0.888941995	11.57998779	0.140446506	0.867719405		11.62997559	0.142081261	0.889209131	11.56998779	0.139472367	0.870912678	11.60996582	0.146474423	0.905513406		11.68003418	0.13863596	0.862856395	11.56997803	0.139554521	0.866837552	11.51999023	0.137445449	0.853067956
11.71000244	0.145083776	0.904625651	11.68002441	0.143249588	0.889741221	11.58999756	0.140572867	0.868499724		11.63998535	0.142211037	0.890023722	11.57999756	0.139598556	0.871716426	11.61997559	0.14660821	0.906329899		11.68998291	0.138762588	0.863627707	11.57998779	0.139682218	0.867608667	11.53	0.137564508	0.853841267
11.72001221	0.145217298	0.905443424	11.68997314	0.143377856	0.890540446	11.60000732	0.140696219	0.869287656		11.64999512	0.142342032	0.890838312	11.59000732	0.139724746	0.872520174	11.62998535	0.146739485	0.907157837		11.69999268	0.138886244	0.864376109	11.58999756	0.139807516	0.868383619	11.54000977	0.137685336	0.854629816
11.73002197	0.145347094	0.906261198	11.69998291	0.143505511	0.891343514	11.61001709	0.140817767	0.870064169		11.66000488	0.142470591	0.891626132	11.59995605	0.139850337	0.873304785	11.63999512	0.146868875	0.907985776		11.71000244	0.139011684	0.865151239	11.60000732	0.139935212	0.869150898	11.55001953	0.137812057	0.855410747
11.7399707	0.14547689	0.90707515	11.70999268	0.143635007	0.892146582	11.62002686	0.140940518	0.870848295		11.67001465	0.142598539	0.892425425	11.60996582	0.139977723	0.874100878	11.65000488	0.14700015	0.90881753		11.72001221	0.139135934	0.865941643	11.60995605	0.140064107	0.869929686	11.55996826	0.137938778	0.85616882
11.74998047	0.145607307	0.907904387	11.72000244	0.143765731	0.892984232	11.63003662	0.141069887	0.871624808		11.68002441	0.142728316	0.893232367	11.61997559	0.14010152	0.874896971	11.65995361	0.147133937	0.909656915		11.73002197	0.139260779	0.866724411	11.61996582	0.140190005	0.870693129	11.56997803	0.138064321	0.856938322
11.75999023	0.145737104	0.908737446	11.73001221	0.143895227	0.893810354	11.63998535	0.141200461	0.87241274		11.68997314	0.142859311	0.894043134	11.62998535	0.140222327	0.875681582	11.66996338	0.147264583	0.9104963		11.74003174	0.139383841	0.867503359	11.62997559	0.140311706	0.871468081	11.57998779	0.138189864	0.857719252
11.77	0.1458669	0.909570505	11.74002197	0.144019199	0.894624949	11.64999512	0.141328627	0.873200672		11.69998291	0.142984214	0.894838602	11.63999512	0.140345526	0.876458538	11.67997314	0.147390205	0.911324239		11.74998047	0.139505119	0.86827849	11.63998535	0.140432808	0.872239196	11.58999756	0.138316585	0.858500183
11.78000977	0.145992349	0.910399743	11.7499707	0.14414624	0.895439544	11.66000488	0.141454386	0.873977185		11.70999268	0.14310607	0.89566849	11.65000488	0.140471716	0.877243149	11.68998291	0.147517083	0.912152178		11.75999023	0.139629369	0.869057439	11.64999512	0.140560504	0.873017985	11.60000732	0.138438002	0.859281113
11.79001953	0.146117798	0.911232802	11.75998047	0.14427635	0.896250297	11.67001465	0.141581349	0.874768923		11.72000244	0.143229144	0.896471608	11.65995361	0.140600298	0.878035414	11.69999268	0.147652754	0.913003009		11.77	0.139757187	0.869828751	11.66000488	0.140691797	0.873796773	11.61001709	0.138561187	0.860054424
11.79996826	0.146245731	0.912054397	11.76999023	0.144408301	0.89706105	11.68002441	0.141709516	0.875568275		11.73001221	0.143360139	0.897270901	11.66996338	0.140724095	0.878820025	11.71000244	0.147789054	0.913838579		11.78000977	0.139883815	0.870603882	11.67001465	0.140815896	0.874575561	11.62002686	0.138681425	0.860823926
11.80997803	0.146379253	0.91287217	11.78	0.144537797	0.89786796	11.69003418	0.14183708	0.876356207		11.74002197	0.143493572	0.89806637	11.67997314	0.14084849	0.879596982	11.72001221	0.147922841	0.914685595		11.79001953	0.14000866	0.871371375	11.67996338	0.140938197	0.875354349	11.62997559	0.138803431	0.861585809
11.81998779	0.146514638	0.913705229	11.79000977	0.144664838	0.89867487	11.69998291	0.141957424	0.877147945		11.7499707	0.143620911	0.898869487	11.68998291	0.140975876	0.880377765	11.72996094	0.148054744	0.915505903		11.8000293	0.140132911	0.872146506	11.68997314	0.141067092	0.876125465	11.63998535	0.138928384	0.862347692
11.82999756	0.146646298	0.914534467	11.80001953	0.144792493	0.899474096	11.70999268	0.142080777	0.877932071		11.75998047	0.143747641	0.899684078	11.69999268	0.141104458	0.881170031	11.7399707	0.148189787	0.916345288		11.80997803	0.140257161	0.872917818	11.69998291	0.141197187	0.876911926	11.64999512	0.139055105	0.863121004
11.84000732	0.146777336	0.915371347	11.80996826	0.144921989	0.900288691	11.72000244	0.142207138	0.87871239		11.76999023	0.143876199	0.900494844	11.71000244	0.141229451	0.881958469	11.74998047	0.148319805	0.917207565		11.81998779	0.140380817	0.873681494	11.70999268	0.141324883	0.877694551	11.66000488	0.139179469	0.863909553
11.85001709	0.146908374	0.916196763	11.81997803	0.145051485	0.901087916	11.73001221	0.142338313	0.879500322		11.78	0.144005976	0.901297962	11.71995117	0.141351454	0.88274308	11.75999023	0.148450452	0.918058396		11.82999756	0.140505068	0.874445169	11.72000244	0.141444785	0.878484848	11.67001465	0.139301475	0.864675245
11.85996582	0.147039412	0.917026001	11.82998779	0.145177913	0.901883299	11.74002197	0.142464674	0.88026161		11.79000977	0.144133315	0.902108728	11.72996094	0.141473457	0.883523864	11.77	0.14858047	0.918890151		11.84000732	0.140623968	0.875224118	11.73001221	0.141564688	0.879271309	11.68002441	0.139427018	0.865448557
11.86997559	0.14716983	0.917855238	11.83999756	0.145300658	0.902697894	11.75003174	0.142591637	0.881030509		11.80001953	0.144260046	0.902911845	11.7399707	0.141600843	0.884319957	11.78000977	0.148708605	0.91972572		11.85001709	0.140744057	0.87599543	11.73996094	0.141686989	0.880065443	11.68997314	0.139554918	0.86621044
11.87998535	0.147294036	0.918688297	11.85000732	0.14542463	0.903508647	11.75998047	0.1427186	0.881814635		11.8100293	0.14438312	0.903726436	11.74998047	0.141732415	0.885104567	11.7899585	0.148842392	0.920565105		11.86002686	0.140870685	0.876774379	11.7499707	0.141814685	0.88085574	11.69998291	0.139677513	0.866957085
11.88999512	0.147422591	0.919528999	11.86001709	0.145558422	0.904323242	11.76999023	0.142846766	0.882598761		11.81997803	0.144508023	0.904548675	11.75999023	0.141859801	0.885870042	11.79996826	0.148977435	0.921400675		11.87003662	0.140999692	0.87754951	11.75998047	0.14194358	0.881638365	11.70999268	0.139797162	0.867722778
11.90000488	0.147557355	0.920354415	11.87002686	0.145691601	0.905145522	11.78	0.142971924	0.883382887		11.82998779	0.144635971	0.905370915	11.77	0.141981804	0.886627861	11.80997803	0.149111222	0.922220983		11.87998535	0.14112632	0.878328459	11.76999023	0.142070077	0.882417153	11.72000244	0.139916221	0.868496089
11.91001465	0.147690877	0.921183653	11.87997559	0.145823552	0.905956275	11.79000977	0.143094073	0.884170819		11.83999756	0.144768794	0.90618933	11.77994873	0.142109189	0.887404817	11.81998779	0.149242497	0.923003137		11.88999512	0.14125176	0.879115044	11.78	0.142195376	0.883207451	11.73001221	0.140038817	0.86927321
11.92002441	0.147821916	0.922005248	11.88998535	0.145953048	0.906759343	11.80001953	0.143214417	0.884973976		11.85000732	0.14489979	0.906992447	11.7899585	0.142237771	0.888189428	11.82999756	0.1493744	0.923728061		11.90000488	0.141376605	0.879886356	11.79000977	0.142321273	0.883990075	11.74002197	0.140167306	0.870035093
11.92997314	0.147952954	0.9228192	11.89999512	0.146080702	0.90757778	11.8100293	0.143339574	0.885765715		11.86001709	0.145027738	0.907795565	11.79996826	0.142363961	0.888977866	11.84000732	0.149508187	0.924357599		11.91001465	0.141503233	0.880669124	11.7999585	0.14244897	0.884784209	11.7499707	0.14029108	0.870796976
11.93998291	0.148085234	0.923644616	11.91000488	0.146211426	0.908388533	11.82003906	0.143468944	0.886549841		11.87002686	0.145156296	0.90861398	11.80997803	0.142484768	0.889770132	11.84995605	0.149632552	0.92486123		11.92002441	0.141628673	0.881448073	11.80996826	0.142574268	0.885566834	11.75998047	0.140414265	0.87155124
11.94999268	0.148215651	0.924477675	11.92001465	0.146340922	0.90920697	11.82998779	0.14359711	0.887345386		11.87997559	0.14528851	0.909443868	11.81998779	0.142606771	0.890554743	11.86997559	0.1498191	0.925507938		11.93003418	0.141751734	0.88223084	11.81997803	0.142695369	0.886364804	11.76999023	0.140538629	0.872316933
11.96000244	0.148344205	0.925303091	11.93002441	0.146464894	0.910010038	11.83999756	0.143724073	0.88815235		11.88998535	0.145414631	0.910254634	11.82999756	0.142734156	0.891335526	11.92997314	0.149981466	0.924897		11.93998291	0.141871823	0.882994515	11.82998779	0.14281767	0.887147429	11.78	0.14066535	0.873086435
11.97001221	0.148469654	0.92613615	11.93997314	0.146590094	0.910820791	11.85000732	0.14385224	0.888944089		11.89999512	0.145536487	0.911076873	11.84000732	0.142863934	0.892101	11.93998291	0.149986884	0.924578415		11.94999268	0.141996668	0.883773464	11.83999756	0.142945366	0.887930054	11.79000977	0.140790893	0.873852127
11.98002197	0.148595103	0.926965388	11.94998291	0.146722045	0.911627701	11.86001709	0.143980406	0.889728214		11.91000488	0.145661999	0.91188764	11.84995605	0.142988928	0.892877957	11.96000244	0.149992301	0.923945061		11.96000244	0.14212508	0.88456005	11.85000732	0.143073062	0.888712678	11.80001953	0.14091231	0.874633057
11.9899707	0.148728626	0.927786982	11.95999268	0.146852769	0.912419242	11.87002686	0.144106767	0.890519953		11.92001465	0.145789338	0.912698406	11.85996582	0.143112127	0.893654913	11.97001221	0.149996345	0.923645553		11.97001221	0.142251114	0.885358091	11.85995605	0.14319956	0.889506812	11.80996826	0.14103019	0.875402559
11.99998047	0.14886339	0.92861622	11.97000244	0.146982265	0.913214625	11.88003662	0.14423012	0.891319304		11.93002441	0.145917896	0.913509172	11.86997559	0.143239513	0.894451006	11.9899707	0.149999053	0.923065614		11.98002197	0.142376553	0.886140858	11.86996582	0.143326057	0.890300946	11.81997803	0.141150428	0.876172061
12.00999023	0.148993186	0.929433993	11.98001221	0.147111761	0.914017692	11.88998535	0.14435287	0.892111043		11.93997314	0.146045845	0.914316114	11.87998535	0.143366898	0.895235617	12.00999023	0.149999053	0.922493306		11.99003174	0.142504371	0.886904534	11.87997559	0.143450756	0.891091243	11.82998779	0.141274792	0.876956801
12.02	0.149121119	0.930255588	11.99002197	0.147243712	0.914828445	11.89999512	0.144475621	0.892910394		11.94998291	0.146174403	0.915119231	11.88999512	0.143493088	0.896024055	12.03000977	0.150000408	0.921926721		11.99998047	0.142630999	0.887691119	11.88998535	0.143577253	0.891873868	11.83999756	0.141402692	0.877741541
12.03000977	0.149253399	0.931088647	11.9999707	0.147374435	0.915635355	11.91000488	0.144603788	0.893709746		11.95999268	0.146302961	0.915945295	11.90000488	0.143613895	0.896808666	12.04996826	0.150000408	0.921402106		12.00999023	0.14275525	0.888473887	11.89999512	0.143702551	0.892652656	11.85000732	0.141529413	0.878518661
12.04001953	0.149388164	0.931902599	12.00998047	0.14750209	0.916438423	11.92001465	0.144734361	0.894520516		11.97000244	0.146433956	0.91676371	11.90995361	0.143734702	0.897581795	12.06998779	0.150000408	0.920885121		12.02	0.142875339	0.889275746	11.91000488	0.143823653	0.893442954	11.86001709	0.141653777	0.879295782
12.04996826	0.14951796	0.932731837	12.01999023	0.147624835	0.917237649	11.93002441	0.144864332	0.895316061		11.98001221	0.146562515	0.917570652	11.91996338	0.143857901	0.898358751	12.09000732	0.150000408	0.920389121		12.03000977	0.142995428	0.890054695	11.92001465	0.143945953	0.894217906	11.87002686	0.141781677	0.880072903
12.05997803	0.149643409	0.933564896	12.03	0.147748808	0.918036874	11.94003418	0.144991897	0.896115413		11.99002197	0.146685589	0.918385243	11.92997314	0.143985287	0.899151017	12.10996582	0.150000408	0.91995512		12.04001953	0.143118489	0.890856554	11.92996338	0.14407245	0.895004367	11.87997559	0.14190722	0.880853833
12.06998779	0.149768858	0.934390312	12.04000977	0.147878304	0.918843784	11.94998291	0.145120063	0.896914764		11.9999707	0.146811101	0.919199833	11.93998291	0.144113868	0.899954764	12.12998535	0.150000408	0.919557366		12.0500293	0.143246307	0.891650776	11.93997314	0.144200147	0.895802337	11.88998535	0.142030405	0.881634763
12.07999756	0.149897412	0.935223371	12.05001953	0.148010255	0.919654537	11.95999268	0.145248229	0.897725535		12.00998047	0.146939659	0.920025897	11.94999268	0.144240058	0.900750857	12.15995361	0.150000408	0.918997458		12.05997803	0.143374124	0.892437362	11.94998291	0.144329042	0.896584962	11.89999512	0.142148285	0.882396646
12.09000732	0.150029692	0.936060251	12.05996826	0.148140978	0.920457605	11.97000244	0.145373989	0.898524886		12.01999023	0.147070654	0.920848136	11.96000244	0.144362061	0.901543123	12.18998291	0.150000408	0.918503366		12.06998779	0.14349778	0.893208674	11.95999268	0.14445494	0.89736375	11.91000488	0.142267344	0.883192814
12.10001709	0.150164457	0.936874203	12.06997803	0.148269247	0.92125683	11.98001221	0.145495536	0.899316625		12.03	0.147199212	0.921658903	11.96995117	0.144489447	0.902323907	12.22001221	0.150000408	0.918004504		12.07999756	0.14362322	0.893979986	11.97000244	0.144582636	0.898138702	11.92001465	0.142390529	0.883988982
12.10996582	0.150295495	0.937714905	12.07998779	0.14839997	0.92206374	11.99002197	0.14561588	0.900119783		12.04000977	0.147325942	0.922469669	11.97996094	0.144616832	0.903112345	12.24998047	0.150000408	0.917527581		12.09000732	0.143749848	0.894789482	11.98001221	0.144709133	0.898932835	11.93002441	0.142514303	0.884762293
12.11997559	0.150429017	0.9385365	12.08999756	0.148530694	0.922859123	12.00003174	0.145742843	0.900915328		12.05001953	0.1474545	0.923284259	11.9899707	0.144741826	0.903900783	12.28000977	0.150000408	0.917066873		12.10001709	0.143876477	0.895591341	11.98996094	0.144836829	0.899742315	11.93997314	0.142638667	0.885531795
12.12998535	0.15056254	0.939361916	12.10000732	0.148658349	0.923669876	12.00998047	0.145871009	0.901707066		12.0600293	0.147585496	0.924095026	11.99998047	0.144863829	0.904689221	12.30997803	0.150000408	0.916589949		12.11002686	0.143997755	0.896393201	11.9999707	0.144960329	0.900536449	11.94998291	0.14276421	0.886297488
12.13999512	0.150693578	0.940210261	12.11001709	0.148783549	0.924492156	12.01999023	0.145996167	0.902487386		12.06997803	0.147714054	0.924909616	12.00999023	0.14498643	0.905489142	12.34000732	0.150000408	0.916154042		12.12003662	0.144116655	0.89717215	12.00998047	0.14508203	0.901330583	11.95999268	0.142889752	0.887070799
12.15000488	0.150822753	0.94104332	12.12002686	0.148906294	0.925310594	12.03	0.146121926	0.903267705		12.07998779	0.147839565	0.925720382	12.02	0.145112021	0.906289062	12.36997559	0.150000408	0.915738164		12.12998535	0.144237933	0.89797019	12.01999023	0.145206729	0.90212088	11.97000244	0.143014116	0.887855539
12.16001465	0.15094696	0.941876378	12.12997559	0.149033335	0.926121346	12.04000977	0.146250093	0.90405183		12.08999756	0.147964468	0.926527324	12.02994873	0.145240603	0.907081328	12.40000488	0.150000408	0.915299395		12.13999512	0.144367534	0.898756776	12.03	0.145334425	0.902911177	11.98001221	0.14313789	0.88863266
12.17002441	0.151073651	0.942709437	12.13998535	0.149165286	0.926935941	12.05001953	0.146379463	0.904851182		12.10000732	0.148094244	0.927334266	12.0399585	0.145366793	0.907862111	12.41996338	0.14999503	0.914734718		12.15000488	0.144493568	0.899550999	12.04000977	0.14546332	0.903701475	11.99002197	0.143259896	0.88940978
12.17997314	0.151204689	0.943538675	12.14999512	0.149301533	0.927750537	12.0600293	0.146506425	0.90564292		12.11001709	0.148225239	0.928141208	12.04996826	0.145491786	0.908642895	12.42997314	0.149978856	0.914305487		12.16001465	0.144620196	0.900352858	12.0499585	0.145588618	0.904499445	11.9999707	0.143378956	0.89019452
12.18998291	0.151336969	0.94436027	12.16000488	0.149431642	0.928580501	12.07003906	0.146629176	0.906438465		12.12002686	0.148353188	0.92894815	12.05997803	0.145617378	0.909423679	12.43998291	0.149943682	0.91374844		12.17002441	0.144746825	0.90114708	12.05996826	0.145715116	0.90528207	12.00998047	0.143503319	0.890964022
12.19999268	0.151466765	0.945193329	12.17001465	0.149561138	0.929402781	12.07998779	0.146750724	0.907230204		12.12997559	0.148480528	0.929755092	12.06998779	0.145743567	0.910223599	12.44999268	0.149885896	0.913038779		12.18003418	0.144873453	0.901952758	12.06997803	0.145842212	0.906083876	12.01999023	0.143631219	0.891733524
12.21000244	0.151595941	0.946014924	12.18002441	0.149689407	0.930221219	12.08999756	0.146877687	0.908021943		12.13998535	0.148606039	0.930554385	12.07999756	0.145868561	0.911012037	12.46000244	0.14980487	0.912207024		12.18998291	0.145000082	0.902731707	12.07998779	0.145969909	0.906870338	12.03	0.143755583	0.892514454
12.22001221	0.151729463	0.946847983	12.18997314	0.149821358	0.931043499	12.10000732	0.147007056	0.908802262		12.14999512	0.148735816	0.931380449	12.09000732	0.145989368	0.911800476	12.47001221	0.149702488	0.911192132		12.19999268	0.145125521	0.903514474	12.08999756	0.146094008	0.907652962	12.04000977	0.143879358	0.893295384
12.23002197	0.151861743	0.947673399	12.19998291	0.149950854	0.931858094	12.11001709	0.147136426	0.909594		12.16000488	0.148865593	0.932198864	12.09995605	0.146108978	0.912585086	12.47996094	0.149587544	0.910016993		12.21000244	0.14524561	0.904289605	12.10000732	0.146212711	0.90844326	12.05001953	0.144003721	0.894080124
12.2399707	0.151991539	0.948498815	12.20999268	0.150074827	0.932672689	12.12002686	0.14726038	0.910389545		12.17001465	0.148990495	0.93300963	12.10996582	0.146235168	0.913369697	12.4899707	0.149465691	0.908696869		12.22001221	0.145363321	0.905068553	12.10995605	0.146335012	0.909225884	12.05996826	0.144129264	0.894857245
12.24998047	0.15211823	0.949316588	12.22000244	0.150197572	0.933475757	12.13003662	0.147388547	0.911181284		12.18002441	0.149112351	0.933805099	12.11997559	0.14636375	0.914158136	12.49998047	0.149338813	0.907247022		12.23002197	0.145486977	0.905851321	12.11996582	0.146462708	0.910016182	12.06997803	0.144253628	0.895638175
12.25999023	0.152243679	0.950134362	12.23001221	0.150325226	0.934282667	12.13998535	0.147517916	0.911988248		12.18997314	0.149237863	0.934589094	12.12998535	0.146492331	0.914950401	12.50999023	0.149206282	0.905728498		12.24003174	0.145615389	0.906634088	12.12997559	0.146591603	0.910810316	12.07998779	0.144377991	0.896415295
12.27	0.15237596	0.9509636	12.24002197	0.15045595	0.935085735	12.14999512	0.147644879	0.91277618		12.19998291	0.149367639	0.935300427	12.13999512	0.146619717	0.915727358	12.52	0.14907438	0.904133667		12.24998047	0.145740234	0.907416855	12.13998535	0.146718101	0.91159294	12.08999756	0.14449705	0.897188607
12.28000977	0.152510724	0.951792837	12.2499707	0.150585446	0.93590033	12.16000488	0.147770639	0.913567919		12.20999268	0.149497416	0.935923799	12.15000488	0.146745309	0.916508141	12.53000977	0.148940592	0.902508312		12.25999023	0.145864484	0.908191986	12.14999512	0.146843998	0.912371728	12.10000732	0.144619646	0.897969537
12.29001953	0.152644246	0.952618253	12.25998047	0.150714942	0.936703398	12.17001465	0.147892186	0.914352045		12.22000244	0.149619272	0.936443913	12.15995361	0.146872694	0.917288925	12.5399585	0.148809318	0.900867696		12.27	0.145989924	0.908963298	12.16000488	0.146972894	0.91315819	12.11001709	0.144745189	0.898746658
12.29996826	0.152774043	0.953432205	12.26999023	0.150843824	0.937510308	12.18002441	0.148017344	0.915151396		12.23001221	0.149725287	0.936853121	12.16996338	0.14700008	0.918069708	12.54996826	0.148679927	0.899219449		12.28000977	0.146117741	0.909742247	12.17001465	0.147099391	0.913933141	12.12002686	0.144870731	0.899523779
12.30997803	0.152903839	0.954246157	12.28	0.15097332	0.938328746	12.19003418	0.14814551	0.915950747		12.2499707	0.149876083	0.937358894	12.17997314	0.147123877	0.918854319	12.55997803	0.148548653	0.89754831		12.29001953	0.14624437	0.910525014	12.17996338	0.147224689	0.914719602	12.12997559	0.144992737	0.900289471
12.31998779	0.153037361	0.955079216	12.29000977	0.151102816	0.939143341	12.19998291	0.148273676	0.916750099		12.30001953	0.149981108	0.936772331	12.18998291	0.147243488	0.919650412	12.56998779	0.148417378	0.895877171		12.3000293	0.146366837	0.911303963	12.18997314	0.147345791	0.915513736	12.13998535	0.145114154	0.901055164
12.32999756	0.153168399	0.955916097	12.30001953	0.151231085	0.939957936	12.20999268	0.148398232	0.917545644		12.3100293	0.149987658	0.936475942	12.19999268	0.147366687	0.92043885	12.57999756	0.148293641	0.894244185		12.30997803	0.146488115	0.912098186	12.19998291	0.147468091	0.916319379	12.14999512	0.145239697	0.901824666
12.34000732	0.153296332	0.956752977	12.30996826	0.151355057	0.940772531	12.22000244	0.148524593	0.918337382		12.32998779	0.149994227	0.935854482	12.21000244	0.147496465	0.921238771	12.59000732	0.148163622	0.892649354		12.31998779	0.146612365	0.91288859	12.20999268	0.147593389	0.91711735	12.16000488	0.145366418	0.902597977
12.35001709	0.153424265	0.957582215	12.31997803	0.151482712	0.941575599	12.23001221	0.148653963	0.919136734		12.33999756	0.14999554	0.935548533	12.21995117	0.147626841	0.922027209	12.59995605	0.148027323	0.891062153		12.32999756	0.146740183	0.913675175	12.22000244	0.147722285	0.91791532	12.17001465	0.145490782	0.903367479
12.35996582	0.153555304	0.958430559	12.32998779	0.151614663	0.942390194	12.24002197	0.148783935	0.919917053		12.36001709	0.149996854	0.934967229	12.22996094	0.147751236	0.922804165	12.60996582	0.147891023	0.889467321		12.34000732	0.146865622	0.914454124	12.23001221	0.14785118	0.918709454	12.18002441	0.145608662	0.9041446
12.36997559	0.153687584	0.959267439	12.33999756	0.151746614	0.943208632	12.25003174	0.148906686	0.920704985		12.37997559	0.149998158	0.934412695	12.2399707	0.147877426	0.923596431	12.61997559	0.147758492	0.887918274		12.35001709	0.146989278	0.915210163	12.23996094	0.147977677	0.919499751	12.18997314	0.1457289	0.904933149
12.37998535	0.153818622	0.960081391	12.35000732	0.151874883	0.944007857	12.25998047	0.149027029	0.921489111		12.39999512	0.149999472	0.933881108	12.24998047	0.148004812	0.924388697	12.62998535	0.147630358	0.886376858		12.36002686	0.147114718	0.915977657	12.2499707	0.148106572	0.920309231	12.19998291	0.145853264	0.90570646
12.38999512	0.153945313	0.960910629	12.36001709	0.152003151	0.944822452	12.26999023	0.14914978	0.922299882		12.42001465	0.150000776	0.93338394	12.25999023	0.148128011	0.925192444	12.63999512	0.147497827	0.884843073		12.37003662	0.147243724	0.916756606	12.25998047	0.148235468	0.921114874	12.20999268	0.145977627	0.906475962
12.40000488	0.154078835	0.961747509	12.37002686	0.152133875	0.945637047	12.28	0.14927915	0.923110652		12.43997314	0.150000786	0.932933621	12.27	0.148248818	0.925996192	12.65000488	0.14736404	0.883309288		12.37998535	0.147370353	0.917543191	12.26999023	0.148361965	0.921932026	12.22000244	0.146102581	0.907237845
12.41001465	0.154211116	0.962588211	12.37997559	0.152265826	0.946451643	12.29000977	0.149406113	0.923887165		12.45999268	0.150000786	0.932503379	12.27994873	0.148371419	0.926803767	12.65995361	0.14723465	0.881806025		12.38999512	0.147493414	0.918329777	12.28	0.148484266	0.922745342	12.23001221	0.146225765	0.908007347
12.42002441	0.154342154	0.963432734	12.38998535	0.152393481	0.947262395	12.30001953	0.149531872	0.924659872		12.48001221	0.150000786	0.932078874	12.2899585	0.148493422	0.927603688	12.66996338	0.147110284	0.880325656		12.40000488	0.147613503	0.919112544	12.29000977	0.148605367	0.923558657	12.24002197	0.146350129	0.908776849
12.42997314	0.154467603	0.96425815	12.39999512	0.152517453	0.948080833	12.3100293	0.149658233	0.925428771		12.4999707	0.150000786	0.931674447	12.29996826	0.148620808	0.928403608	12.67997314	0.14697901	0.878860547		12.41001465	0.14773597	0.919887675	12.2999585	0.148729466	0.924356628	12.2499707	0.146475672	0.90955016
12.43998291	0.15459181	0.965091209	12.41000488	0.152646949	0.948887743	12.32003906	0.149787603	0.926216704		12.51999023	0.150000786	0.931221259	12.30997803	0.148750586	0.929195874	12.68998291	0.146843966	0.877387808		12.42002441	0.147863788	0.920666624	12.30996826	0.148855364	0.925162271	12.25998047	0.146598267	0.9103349
12.44999268	0.154721606	0.965931911	12.42001465	0.152777673	0.949710023	12.32998779	0.149914566	0.927000829		12.54000977	0.149998177	0.930561556	12.31998779	0.148876775	0.929984312	12.69999268	0.146708923	0.8759227		12.43003418	0.147991605	0.92145321	12.31997803	0.148981861	0.92597175	12.26999023	0.146717326	0.911123449
12.46000244	0.154853265	0.966780255	12.43002441	0.152907169	0.950524618	12.33999756	0.150040326	0.927803987		12.55001953	0.149982488	0.930087334	12.32999756	0.14900117	0.930784232	12.71000244	0.146576392	0.874488114		12.43998291	0.148114667	0.922239795	12.32998779	0.149105361	0.926754375	12.28	0.146838154	0.911908188
12.47001221	0.154985545	0.967624778	12.43997314	0.153034824	0.951339213	12.35000732	0.150161873	0.928595726		12.5600293	0.149948521	0.929498381	12.34000732	0.14913035	0.931565016	12.72001221	0.146443861	0.873053529		12.44999268	0.148238323	0.923022563	12.33999756	0.149233057	0.927506308	12.29000977	0.146962517	0.91267769
12.48002197	0.155116584	0.968461659	12.44998291	0.153165547	0.952149966	12.36001709	0.150285827	0.929391271		12.56997803	0.149892163	0.928802346	12.34995605	0.149258932	0.932315181	12.72996094	0.146313215	0.871634205		12.46000244	0.14836614	0.92380533	12.35000732	0.149360753	0.928208369	12.30001953	0.147089239	0.913458621
12.4899707	0.15524638	0.969294718	12.45999268	0.153295043	0.952953034	12.37002686	0.150411587	0.930167783		12.57998779	0.149813566	0.927960985	12.35996582	0.149382131	0.933007935	12.7399707	0.146180684	0.870214882		12.47001221	0.148492769	0.924599552	12.35995605	0.149489649	0.928833701	12.30996826	0.147214192	0.91424717
12.49998047	0.15537866	0.970123955	12.47000244	0.153426994	0.953756102	12.38003662	0.15053855	0.930948103		12.58999756	0.149713034	0.926966649	12.36997559	0.149501742	0.933627969	12.74998047	0.146049409	0.86881845		12.48002197	0.14861583	0.925386138	12.36996582	0.149609551	0.929351614	12.31997803	0.147338556	0.915043337
12.50999023	0.155509077	0.970957014	12.48001221	0.153554035	0.954563012	12.38998535	0.150667919	0.931758873		12.60000732	0.149597271	0.925834636	12.37998535	0.149615971	0.934129354	12.75999023	0.145921275	0.86743728		12.49003174	0.148735919	0.92618036	12.37997559	0.149714466	0.929781291	12.32998779	0.147460562	0.915828077
12.52	0.155637631	0.971786252	12.49002197	0.153678008	0.95536608	12.39999512	0.150793077	0.932569644		12.61001709	0.14947968	0.924564945	12.38999512	0.149721826	0.934538883	12.77	0.145794397	0.866063741		12.49998047	0.148856008	0.926974583	12.39999512	0.149866443	0.930266595	12.33999756	0.147584336	0.916612817
12.53000977	0.155761838	0.972623132	12.4999707	0.15380198	0.956180675	12.41000488	0.150918836	0.933380415		12.62002686	0.149359043	0.923195821	12.40995361	0.149876124	0.93497903	12.78000977	0.145661866	0.864697833		12.50999023	0.148980259	0.927764987	12.44998291	0.14998005	0.929699048	12.35000732	0.1477087	0.917397556
12.54001953	0.155891013	0.97345237	12.50998047	0.153931476	0.956991428	12.42001465	0.151045799	0.934168347		12.62997559	0.149233531	0.921711966	12.46000244	0.149984335	0.934378612	12.7899585	0.145524311	0.863347186		12.52	0.149106887	0.928536299	12.44998291	0.14998005	0.929699048	12.36001709	0.147829527	0.918186105
12.54996826	0.156023294	0.974293071	12.51999023	0.154063427	0.957809865	12.43002441	0.15117216	0.934971505		12.63998535	0.149108629	0.920166921	12.46995117	0.149990801	0.934064767	12.79996826	0.145394292	0.862011801		12.53000977	0.149234705	0.929277064	12.47000244	0.149991666	0.929083307	12.37002686	0.147947408	0.918963226
12.55997803	0.156156816	0.975122309	12.53	0.154192309	0.958628303	12.44003418	0.151295513	0.935778469		12.64999512	0.148981898	0.918591281	12.4899707	0.149995941	0.933417942	12.80997803	0.145261133	0.860684046		12.54001953	0.14935955	0.929960554	12.48996094	0.149996818	0.928444547	12.37997559	0.148067646	0.919747966
12.56998779	0.156287854	0.97593244	12.54000977	0.154320578	0.959427528	12.44998291	0.151418264	0.936570208		12.66000488	0.148856996	0.917000343	12.49998047	0.149998501	0.933107925	12.81998779	0.145128602	0.859363923		12.5500293	0.1494838	0.930594404	12.50998047	0.149999403	0.927857578	12.38998535	0.148193188	0.920547943
12.57999756	0.156418892	0.976765499	12.55001953	0.154448847	0.960245966	12.45999268	0.151541015	0.937373366		12.67001465	0.148732703	0.915386459	12.52	0.150002361	0.932516596	12.82999756	0.144997328	0.858036168		12.55997803	0.149605078	0.931125159	12.53	0.149999413	0.927287873	12.39999512	0.148321088	0.921332683
12.59000732	0.156548689	0.977587094	12.55996826	0.15457957	0.961068246	12.47000244	0.151670384	0.938176523		12.68002441	0.148605363	0.913772575	12.5399585	0.150003659	0.931944404	12.84000732	0.144867937	0.856731306		12.56998779	0.149712682	0.931533725	12.5499585	0.149999413	0.926802569	12.41000488	0.148446631	0.922105994
12.60001709	0.156677864	0.978420152	12.56997803	0.154708452	0.961890526	12.48001221	0.151799754	0.938983488		12.68997314	0.14847315	0.912173989	12.55997803	0.150004949	0.931406659	12.84995605	0.144737919	0.855434075		12.59000732	0.149863685	0.93199193	12.56997803	0.149999413	0.926334529	12.42001465	0.148570995	0.922867877
12.60996582	0.15680766	0.979264676	12.57998779	0.154834266	0.962712806	12.49002197	0.15192792	0.939767613		12.69998291	0.148345201	0.910598349	12.57999756	0.150004949	0.930922496	12.85996582	0.144608528	0.854152105		12.63998535	0.149977597	0.931446439	12.58999756	0.150000696	0.925912526	12.43002441	0.148695948	0.923652617
12.61997559	0.156934351	0.980093913	12.58999756	0.154959466	0.963554298	12.50003174	0.152054883	0.940547933		12.70999268	0.14821908	0.909038007	12.59995605	0.150004949	0.930459384	12.86997559	0.144477254	0.852862504		12.63998535	0.149977597	0.931446439	12.60995605	0.150000696	0.92550395	12.43997314	0.148820311	0.924452594
12.62998535	0.1570598	0.980926972	12.60000732	0.155087121	0.964376578	12.50998047	0.152184253	0.941339671		12.72000244	0.148090522	0.907492961	12.61997559	0.150006229	0.93002115	12.87998535	0.144343467	0.851588165		12.66000488	0.149987852	0.930845045	12.62997559	0.150000696	0.925097292	12.44998291	0.148944675	0.925233524
12.63999512	0.157188354	0.98175621	12.61001709	0.155217844	0.965198858	12.51999023	0.152310012	0.942146636		12.73001221	0.147959527	0.905970863	12.63999512	0.150006239	0.929601097	12.88999512	0.14420968	0.850321457		12.68002441	0.149994243	0.930247469	12.64999512	0.150000696	0.92468392	12.45999268	0.149064913	0.926006835
12.65000488	0.157323118	0.982600733	12.62002686	0.155349795	0.966021138	12.53	0.152436374	0.942945987		12.74002197	0.147830969	0.904464061	12.65995361	0.150006239	0.929202093	12.90000488	0.144077777	0.84907001		12.69998291	0.14999808	0.929670894	12.67001465	0.150000696	0.924275344	12.47000244	0.149183972	0.926768718
12.66001465	0.157457883	0.983433792	12.62997559	0.155478064	0.966843418	12.54000977	0.152558523	0.943733919		12.7499707	0.147705457	0.902972557	12.68998291	0.150004949	0.928627031	12.90995361	0.143946502	0.847826194		12.72000244	0.14999808	0.92911532	12.68997314	0.150001979	0.92386485	12.48001221	0.149310694	0.927481079
12.67002441	0.157587679	0.984270672	12.63998535	0.155606332	0.967665698	12.55001953	0.152681274	0.94454469		12.75998047	0.147579945	0.901488702	12.71995117	0.150004949	0.928103638	12.91996338	0.143812715	0.846574747		12.74002197	0.149999361	0.928592203	12.72000244	0.150001989	0.923287472	12.49002197	0.149438004	0.928117252
12.67997314	0.157718096	0.985103731	12.64999512	0.15573276	0.968487978	12.5600293	0.152808236	0.945328815		12.76999023	0.147450169	0.900035442	12.7399707	0.150004949	0.927709419	12.92997314	0.143680184	0.845338562		12.75998047	0.149999361	0.928074812	12.7499707	0.150001989	0.922775313	12.4999707	0.149561779	0.928677236
12.68998291	0.157849134	0.985952075	12.66000488	0.155863483	0.9693141	12.57003906	0.15293881	0.946120554		12.78	0.147319174	0.898620425	12.75999023	0.150001099	0.927110435	12.93998291	0.143548281	0.844094746		12.78	0.149999361	0.927572696	12.78	0.150000705	0.922303437	12.50998047	0.149673765	0.929126747
12.69999268	0.157981415	0.98680042	12.67001465	0.155988683	0.970140222	12.57998779	0.153066976	0.946908486		12.79000977	0.147188178	0.89719776	12.77	0.149984428	0.926658806	12.94999268	0.143419519	0.842873823		12.80001953	0.149999361	0.927105899	12.80996826	0.150000696	0.921850742	12.53	0.149846165	0.92971054
12.71000244	0.158112453	0.987641121	12.68002441	0.156112656	0.970970187	12.58999756	0.153193939	0.947707838		12.80001953	0.147060839	0.895790392	12.77994873	0.149949741	0.926065563	12.96000244	0.143288873	0.841652899		12.81997803	0.149999361	0.92666965	12.83999756	0.150000696	0.921434493	12.57998779	0.149976717	0.929277219
12.72001221	0.15823666	0.988485645	12.68997314	0.156238469	0.971800152	12.60000732	0.1533203	0.948503383		12.8100293	0.146936546	0.894398322	12.7899585	0.149895916	0.925368982	12.97001221	0.143153829	0.840439606		12.83999756	0.149999361	0.926242946	12.86996582	0.150000696	0.921021122	12.58999756	0.149984306	0.928981989
12.73002197	0.158364593	0.989341632	12.69998291	0.15637042	0.972637802	12.61001709	0.153448466	0.949310347		12.81997803	0.146809206	0.8930139	12.79996826	0.149818767	0.924534615	12.97996094	0.14301753	0.839233944		12.87002686	0.149999361	0.925695009	12.91000488	0.150000696	0.920513279	12.61001709	0.149989399	0.92835534
12.7399707	0.158498115	0.990197619	12.70999268	0.156501144	0.973463924	12.62002686	0.153574226	0.950117311		12.82998779	0.14667943	0.891644776	12.80997803	0.14971949	0.923570118	12.9899707	0.142886255	0.838028282		12.89999512	0.149999361	0.925174755	12.93997314	0.150000696	0.92010758	12.62997559	0.149994464	0.927755357
12.74998047	0.158631637	0.991030678	12.72000244	0.156630026	0.974274677	12.63003662	0.153695773	0.950916663		12.83999756	0.146553918	0.890275652	12.81998779	0.149607654	0.922467835	12.99998047	0.142756237	0.836830251		12.93002441	0.149999361	0.924665956	12.98001221	0.150000696	0.919603094	12.64999512	0.149997006	0.927176326
12.75999023	0.158762676	0.991859915	12.73001221	0.15676075	0.975077745	12.63998535	0.15381732	0.951712208		12.85000732	0.146433281	0.888929474	12.82999756	0.149491033	0.921212458	13.00999023	0.14262559	0.83563985		12.95999268	0.149999361	0.924198205	13.01999023	0.150001979	0.919125463	12.67001465	0.149997015	0.926625865
12.77	0.158893714	0.992700617	12.74002197	0.156892701	0.975896182	12.64999512	0.15394308	0.952507753		12.86001709	0.146305941	0.887583296	12.84000732	0.149372618	0.919842259	13.02	0.142493059	0.834449449		12.99002197	0.149999361	0.923734272	13.05996826	0.150001989	0.918662698	12.68997314	0.149997015	0.926113499
12.78000977	0.159025994	0.993537497	12.7499707	0.157022197	0.976722305	12.66000488	0.154074857	0.953329943		12.87002686	0.146174946	0.886237118	12.85000732	0.149253849	0.918385526	13.03000977	0.142363669	0.83327431		13.01999023	0.149999361	0.923296114	13.10000732	0.150001989	0.918195137	12.70999268	0.149998277	0.92562018
12.79001953	0.159157032	0.994401127	12.75998047	0.157149238	0.977540742	12.67001465	0.154203023	0.954136907		12.87997559	0.146043951	0.884898589	12.85995605	0.149131845	0.916885197	13.0399585	0.142238047	0.832106802		13.05001953	0.149998089	0.922854136	13.13998535	0.150000696	0.917778408	12.73001221	0.149998277	0.925147812
12.79996826	0.159283723	0.995249472	12.76999023	0.157274438	0.97835918	12.68002441	0.154326977	0.954928645		12.88998535	0.145918439	0.883590655	12.86996582	0.149002068	0.915338939	13.04996826	0.142109285	0.830931663		13.07998779	0.14999808	0.922438888	13.18997314	0.150000696	0.917296461	12.7499707	0.149998277	0.924709729
12.80997803	0.15940793	0.996078709	12.78	0.157399638	0.979177617	12.69003418	0.15445394	0.955716578		12.89999512	0.145789881	0.882282721	12.87997559	0.148871094	0.913785027	13.05997803	0.141974242	0.829756524		13.12002686	0.14999808	0.921965409	13.23996094	0.150001989	0.916803484	12.76999023	0.149998277	0.924286884
12.81998779	0.159535863	0.996911768	12.79000977	0.157530361	0.979999897	12.69998291	0.154582106	0.956515929		12.91000488	0.145661323	0.880974786	12.88998535	0.148743708	0.91222346	13.06998779	0.141839198	0.828589016		13.16000488	0.14999808	0.921532501	13.28	0.150000696	0.916394429	12.79000977	0.149998277	0.923895467
12.82999756	0.159668144	0.997748649	12.80001953	0.157662312	0.980802965	12.70999268	0.154707866	0.957319087		12.92001465	0.145534593	0.87968215	12.89999512	0.148622901	0.910638928	13.07999756	0.141707295	0.827421508		13.19998291	0.14999808	0.921105797	13.32998779	0.150000696	0.915910563	12.81997803	0.149998277	0.923328816
[truncated: 34,838 more rows]
