# Supplementary material for: Cyclic Compression Testing of Three Elastomer Types—A Thermoplastic Vulcanizate Elastomer, a Liquid Silicone Rubber and Two Ethylene-Propylene-Diene Rubbers
Source: Polymers (Basel). 2022 Mar 24;14(7):1316. doi: 10.3390/polym14071316 (PMC9002981; doi:10.3390/polym14071316)
Supplement: Supplementary file 1 [file polymers-14-01316-s001.zip › supplementary_S4_EPDM2.csv]

C1_U70EP_01	C1_U70EP_01	C1_U70EP_01	C1_U70EP_02	C1_U70EP_02	C1_U70EP_02	C1_U70EP_03	C1_U70EP_03	C1_U70EP_03		C2_U70EP_01	C2_U70EP_01	C2_U70EP_01	C2_U70EP_02	C2_U70EP_02	C2_U70EP_02	C2_U70EP_03	C2_U70EP_03	C2_U70EP_03		C3_U70EP_01	C3_U70EP_01	C3_U70EP_01	C3_U70EP_02	C3_U70EP_02	C3_U70EP_02	C3_U70EP_03	C3_U70EP_03	C3_U70EP_03
Time	Strain	Stress	Time	Strain	Stress	Time	Strain	Stress		Time	Strain	Stress	Time	Strain	Stress	Time	Strain	Stress		Time	Strain	Stress	Time	Strain	Stress	Time	Strain	Stress
s		MPa	s		MPa	s		MPa		s		MPa	s		MPa	s		MPa		s		Mpa	s		Mpa	s		Mpa
0	0	0.016729678	0	0	0.019645841	0	0	0.017259185		0	0	0.020606816	0	0	0.019704598	0	0	0.019422608		0	0	0.019820148	0	0	0.019591048	0	0	0.018767843
0.08001709	0	0.016522832	0.08001709	-5.84417E-09	0.019346906	0.08001709	0	0.017084006		0.08001709	-1.74344E-14	0.020177165	0.08001709	-1.2382E-06	0.019277132	0.08001709	-1.24907E-06	0.019203448		0.08001709	-2.54496E-06	0.019461369	0.079956055	-1.26975E-06	0.01937252	0.08001709	1.26135E-06	0.018491065
0.109985352	0	0.016440236	0.110046387	-5.84417E-09	0.019227521	0.109985352	1.24025E-06	0.017026939		0.109985352	-1.74344E-14	0.020054883	0.109985352	-1.2382E-06	0.019180393	0.109985352	-2.49812E-06	0.019119641		0.110046387	-2.55084E-06	0.019349873	0.109985352	-1.26975E-06	0.019296095	0.109985352	1.26135E-06	0.018410948
0.130004883	0	0.016378289	0.130004883	-5.84417E-09	0.019174356	0.130004883	1.24599E-06	0.016944992		0.130004883	-1.74344E-14	0.019964004	0.130004883	-1.2382E-06	0.019116297	0.130004883	-2.49813E-06	0.019070237		0.130004883	-2.55084E-06	0.019288022	0.130004883	-1.26975E-06	0.019249895	0.130004883	1.26135E-06	0.018365592
0.140014648	0	0.016344348	0.140014648	-5.84417E-09	0.019157979	0.140014648	1.24599E-06	0.016927889		0.140014648	-1.74344E-14	0.019927367	0.140014648	-1.2382E-06	0.01907436	0.140014648	-2.49813E-06	0.019042857		0.140014648	-2.55084E-06	0.019247263	0.139953613	-1.26975E-06	0.019228399	0.140014648	1.26135E-06	0.018340593
0.140014648	0	0.016344348	0.140014648	-5.84417E-09	0.019157979	0.140014648	1.24599E-06	0.016927889		0.140014648	-1.74344E-14	0.019927367	0.140014648	-1.2382E-06	0.01907436	0.140014648	-2.49813E-06	0.019042857		0.140014648	-2.55084E-06	0.019247263	0.139953613	-1.26975E-06	0.019228399	0.140014648	1.26135E-06	0.018340593
0.359985352	0	0.015943265	0.299987793	-1.27373E-06	0.018750696	0.299987793	1.24599E-06	0.016533648		0.299987793	-1.25807E-06	0.019513001	0.289978027	-3.7146E-06	0.018683053	0.400024414	-1.24907E-06	0.018645145		0.280029297	-2.55084E-06	0.018858092	0.369995117	-1.26975E-06	0.018839175	0.400024414	1.26135E-06	0.017940098
0.429992676	1.2434E-06	0.016536909	0.380004883	-1.16883E-08	0.019275168	0.409973145	1.98769E-05	0.017291934		0.359985352	3.76594E-06	0.020092769	0.520019531	1.72737E-05	0.019578059	0.630004883	-1.15148E-08	0.019057663		0.450012207	1.52679E-05	0.019552308	0.489990234	2.53118E-06	0.019468596	0.460021973	5.03713E-06	0.018442703
0.440002441	1.74348E-05	0.017019194	0.390014648	1.76754E-05	0.01979163	0.41998291	5.9565E-05	0.017812601		0.369995117	2.26322E-05	0.02057238	0.530029297	5.3115E-05	0.020283353	0.640014648	1.74855E-05	0.019568125		0.460021973	5.35584E-05	0.020121046	0.5	2.02443E-05	0.019989262	0.470031738	2.13866E-05	0.018888405
0.450012207	5.49001E-05	0.017634391	0.400024414	5.57026E-05	0.020467588	0.429992676	0.000119532	0.018481486		0.380004883	6.15348E-05	0.021185216	0.539978027	0.000110115	0.021164017	0.650024414	5.36413E-05	0.020238582		0.470031738	0.000114704	0.020811115	0.510009766	5.83274E-05	0.020669549	0.479980469	5.92177E-05	0.019459817
0.460021973	0.00011589	0.018382502	0.41003418	0.000116428	0.021291649	0.440002441	0.00019659	0.019260586		0.390014648	0.00012062	0.021957922	0.549987793	0.000190146	0.02217049	0.66003418	0.000113465	0.021076654		0.480041504	0.000194847	0.021649055	0.519958496	0.000119142	0.021509456	0.489990234	0.000120803	0.020175987
0.469970703	0.000198372	0.019248335	0.420043945	0.000200147	0.022252421	0.450012207	0.00029103	0.020134697		0.399963379	0.00020252	0.022863854	0.559997559	0.000286875	0.023337084	0.66998291	0.000194779	0.022082339		0.49005127	0.000295768	0.022612118	0.529968262	0.000200032	0.022489981	0.5	0.00020409	0.021010249
0.479980469	0.000297118	0.020228094	0.429992676	0.000297426	0.023361295	0.460021973	0.000398217	0.021122824		0.409973145	0.000300215	0.02391443	0.570007324	0.000393391	0.02464855	0.679992676	0.000291776	0.023263258		0.5	0.00040678	0.023711678	0.539978027	0.000299225	0.023630127	0.510009766	0.000302627	0.021970222
0.489990234	0.000404576	0.021344564	0.440002441	0.000406496	0.02460688	0.469970703	0.000512936	0.022202162		0.41998291	0.00040727	0.025086812	0.58001709	0.00050624	0.026082012	0.690002441	0.000399226	0.024573697		0.510009766	0.000519574	0.024917403	0.549987793	0.000407275	0.02490709	0.520019531	0.000408202	0.023044477
0.5	0.000514358	0.022536984	0.450012207	0.000519693	0.025958796	0.479980469	0.000628813	0.023334706		0.429992676	0.00052076	0.026373387	0.590026855	0.000620241	0.027584097	0.700012207	0.000511905	0.026013656		0.520019531	0.000634148	0.026183793	0.559997559	0.000520048	0.026305669	0.530029297	0.000515537	0.024217777
0.510009766	0.000629368	0.023774974	0.460021973	0.000634659	0.027401852	0.489990234	0.000743532	0.024467251		0.440002441	0.000636006	0.027751317	0.599975586	0.000732515	0.029124306	0.710021973	0.000626906	0.027560279		0.530029297	0.000754065	0.027465349	0.570007324	0.000634593	0.027795459	0.539978027	0.000629323	0.025467265
0.520019531	0.000749025	0.025012964	0.470031738	0.000752573	0.028844908	0.5	0.000861727	0.025592195		0.450012207	0.000751836	0.029167311	0.609985352	0.000845364	0.030641641	0.720031738	0.000745392	0.029122139		0.540039063	0.000878138	0.028754489	0.579956055	0.000750318	0.029315653	0.549987793	0.000746629	0.02673961
0.529968262	0.0008681	0.026212979	0.480041504	0.000874614	0.030265179	0.510009766	0.000985136	0.026694335		0.459960938	0.000866496	0.030552853	0.619995117	0.00096282	0.032158976	0.729980469	0.000866783	0.030691618		0.550048828	0.000999243	0.030028462	0.58996582	0.000865453	0.030820646	0.559997559	0.000868627	0.028027193
0.539978027	0.000985434	0.027375019	0.489990234	0.000994886	0.031685448	0.520019531	0.001106228	0.027796476		0.469970703	0.000984666	0.031938398	0.630004883	0.001084306	0.033661061	0.739990234	0.000986431	0.032261096		0.559997559	0.001120348	0.031294854	0.599975586	0.000986493	0.032333239	0.570007324	0.000992384	0.029299537
0.549987793	0.001101605	0.028491489	0.5	0.001113979	0.033082934	0.530029297	0.001225582	0.028875814		0.479980469	0.001108101	0.033316327	0.640014648	0.001205791	0.035132647	0.75	0.001103755	0.033830575		0.570007324	0.001239078	0.03257641	0.609985352	0.001110484	0.033838231	0.58001709	0.001114968	0.03058712
0.559997559	0.001218938	0.029592768	0.510009766	0.001233072	0.03448042	0.539978027	0.00134146	0.029955152		0.489990234	0.001233876	0.034656193	0.650024414	0.001327277	0.036596609	0.760009766	0.001218757	0.035377198		0.58001709	0.00136315	0.0338428	0.619995117	0.001236247	0.035328021	0.590026855	0.001238139	0.031859466
0.570007324	0.001338595	0.030671263	0.520019531	0.001356292	0.03587031	0.549987793	0.001458496	0.03103449		0.5	0.001357312	0.035965606	0.66003418	0.001445884	0.03806057	0.770019531	0.001336082	0.036908583		0.590026855	0.001489598	0.035124356	0.630004883	0.001360829	0.036810211	0.599975586	0.00136307	0.033162287
0.58001709	0.001461156	0.031742162	0.530029297	0.001483049	0.037260201	0.559997559	0.001579588	0.032121429		0.510009766	0.001478992	0.03727502	0.66998291	0.001568522	0.039547406	0.780029297	0.001458634	0.03842473		0.600036621	0.001616045	0.036390746	0.639953613	0.00148423	0.038284799	0.609985352	0.001488	0.034487963
0.590026855	0.001582555	0.032797872	0.540039063	0.001607448	0.038642497	0.570007324	0.001705315	0.03323117		0.520019531	0.001601257	0.03859966	0.679992676	0.001691159	0.041041866	0.789978027	0.001583509	0.039956115		0.610046387	0.001738337	0.037649553	0.649963379	0.001609993	0.039759387	0.619995117	0.001609412	0.035844115
0.599975586	0.001702212	0.033853581	0.549987793	0.001730079	0.040032388	0.58001709	0.001826407	0.034340912		0.529968262	0.001724692	0.039947138	0.690002441	0.001812645	0.042551576	0.799987793	0.001704899	0.0414875		0.620056152	0.001863597	0.03890836	0.659973145	0.001736937	0.041233976	0.630004883	0.001724958	0.037207886
0.609985352	0.001825934	0.034901695	0.559997559	0.001852119	0.041414683	0.590026855	0.001948658	0.035458255		0.539978027	0.001845202	0.041302229	0.700012207	0.001930101	0.044053662	0.809997559	0.001824547	0.043003648		0.630004883	0.00199242	0.040189916	0.66998291	0.001859747	0.042708564	0.640014648	0.001845196	0.038586894
0.619995117	0.001953142	0.035957405	0.570007324	0.001977698	0.042812169	0.599975586	0.002070329	0.036575598		0.549987793	0.001964542	0.042664933	0.710021973	0.002047556	0.045570997	0.820007324	0.001949423	0.044542651		0.640014648	0.002118867	0.041486639	0.679992676	0.001977834	0.044175552	0.650024414	0.0019713	0.03998114
0.630004883	0.002075703	0.037028304	0.58001709	0.002099149	0.044194465	0.609985352	0.002191421	0.037715743		0.559997559	0.002084468	0.044073314	0.720031738	0.002170194	0.047080707	0.83001709	0.002073136	0.046074036		0.650024414	0.002241753	0.042790945	0.690002441	0.002098874	0.045657741	0.659973145	0.00209623	0.041398243
0.640014648	0.002194198	0.038091609	0.590026855	0.002218242	0.045576761	0.619995117	0.002313672	0.03886349		0.570007324	0.002206148	0.045512146	0.729980469	0.002293982	0.048613291	0.840026855	0.00219685	0.047605421		0.66003418	0.00236167	0.044095251	0.700012207	0.002225818	0.047147531	0.66998291	0.002217055	0.042838202
0.650024414	0.002312112	0.039162508	0.600036621	0.002340283	0.046966651	0.630004883	0.002434184	0.040018837		0.58001709	0.002333678	0.04698143	0.739990234	0.002415468	0.050184	0.849975586	0.002315336	0.049136807		0.670043945	0.002483962	0.045399557	0.709960938	0.002352761	0.048637322	0.679992676	0.002339639	0.044316255
0.659973145	0.00243293	0.040256193	0.610046387	0.002461734	0.048364137	0.640014648	0.002550062	0.041181786		0.58996582	0.002456528	0.048496391	0.75	0.002534075	0.051762333	0.859985352	0.002432661	0.050691048		0.680053711	0.002611597	0.046726612	0.719970703	0.002478524	0.050134713	0.690002441	0.00246457	0.045801927
0.66998291	0.002560719	0.041387852	0.619995117	0.002587312	0.049746433	0.650024414	0.002668836	0.042375138		0.599975586	0.002578793	0.050049417	0.760009766	0.002653258	0.053355916	0.869995117	0.002556374	0.052230052		0.690002441	0.002739231	0.048061251	0.729980469	0.002602516	0.051639705	0.700012207	0.002587741	0.047325694
0.679992676	0.002685603	0.042527107	0.630004883	0.00271289	0.051136324	0.659973145	0.002793405	0.043576092		0.609985352	0.002702228	0.051632894	0.770019531	0.002777047	0.054964748	0.880004883	0.00268125	0.053753818		0.700012207	0.002862117	0.049395889	0.739990234	0.002728279	0.053144697	0.710021973	0.002711498	0.048864697
0.690002441	0.00280526	0.043666362	0.640014648	0.002838468	0.052526215	0.66998291	0.002919132	0.044761843		0.619995117	0.002826834	0.053216371	0.780029297	0.002900836	0.056573581	0.890014648	0.002804963	0.055262347		0.710021973	0.002984409	0.050753277	0.75	0.002854041	0.054672493	0.720031738	0.00283291	0.050396083
0.700012207	0.002926659	0.044813212	0.650024414	0.002964046	0.05389332	0.679992676	0.003042541	0.045977999		0.630004883	0.002949684	0.054845526	0.789978027	0.003018292	0.058182413	0.900024414	0.002925192	0.056778494		0.720031738	0.003110856	0.052140998	0.760009766	0.002976262	0.05621549	0.729980469	0.002951388	0.051950324
0.710021973	0.003051543	0.045990441	0.66003418	0.003089625	0.055283211	0.690002441	0.003165951	0.047186553		0.640014648	0.003069609	0.056444229	0.799987793	0.003133444	0.05979887	0.91003418	0.003048906	0.058294641		0.730041504	0.003239678	0.053521136	0.769958496	0.003094349	0.057758487	0.739990234	0.003076319	0.053512184
0.719970703	0.003176428	0.047152481	0.670043945	0.003212255	0.056680697	0.700012207	0.00328936	0.04841791		0.649963379	0.003186609	0.058058157	0.809997559	0.003253778	0.061422952	0.91998291	0.003172619	0.059826027		0.74005127	0.003361377	0.05491644	0.779968262	0.003214798	0.059316686	0.75	0.003202422	0.05510452
0.729980469	0.003294923	0.048314521	0.679992676	0.003336654	0.058085778	0.710021973	0.003411032	0.049672071		0.659973145	0.003308289	0.059672086	0.820007324	0.003376416	0.063054656	0.929992676	0.003295752	0.061372649		0.75	0.003480107	0.056319327	0.789978027	0.00333938	0.060874885	0.760009766	0.003327353	0.056704475
0.739990234	0.003412256	0.049499346	0.690002441	0.003455747	0.059437693	0.719970703	0.003530965	0.050911029		0.66998291	0.003435234	0.061255563	0.83001709	0.003497902	0.064678738	0.940002441	0.003414819	0.062942132		0.760009766	0.003602398	0.05773738	0.799987793	0.003467504	0.062455887	0.770019531	0.003449351	0.05829681
0.75	0.003535978	0.050684171	0.700012207	0.003576609	0.060736444	0.729980469	0.00364916	0.052157588		0.679992676	0.003562764	0.062861875	0.840026855	0.003616509	0.066295195	0.950012207	0.003533306	0.064511611		0.770019531	0.003727659	0.059193349	0.809997559	0.003592086	0.064029288	0.780029297	0.003573108	0.059912003
0.760009766	0.003659701	0.051861401	0.710021973	0.003702187	0.062012409	0.739990234	0.003769093	0.053381344		0.690002441	0.00368737	0.064468191	0.849975586	0.003739146	0.067919277	0.960021973	0.003654696	0.066081091		0.780029297	0.003854106	0.060656902	0.820007324	0.003714897	0.06561029	0.789978027	0.003699212	0.061550051
0.770019531	0.003782262	0.053031036	0.720031738	0.003830123	0.063295969	0.75	0.003890765	0.054567096		0.700012207	0.00381022	0.066066893	0.859985352	0.003862935	0.069535734	0.970031738	0.003779571	0.067696283		0.790039063	0.003979366	0.062120454	0.829956055	0.00384066	0.067191292	0.799987793	0.003821796	0.063180481
0.779968262	0.00390308	0.054208266	0.730041504	0.003954522	0.064587125	0.760009766	0.004013015	0.055752847		0.709960938	0.003933655	0.067665596	0.869995117	0.003984421	0.071159816	0.979980469	0.003904447	0.06934195		0.800048828	0.004102846	0.06361434	0.83996582	0.003966423	0.068802698	0.809997559	0.003941448	0.06481853
0.789978027	0.004025641	0.055370305	0.739990234	0.004079511	0.065855495	0.770019531	0.004134107	0.056953801		0.719970703	0.00405943	0.069264299	0.880004883	0.004101877	0.072783898	0.989990234	0.004025256	0.071002855		0.809997559	0.004228106	0.065115808	0.849975586	0.004089824	0.070421704	0.820007324	0.0040611	0.066479435
0.799987793	0.004148202	0.056532345	0.75	0.004205089	0.06714665	0.780029297	0.00425462	0.058154754		0.729980469	0.004180525	0.070840163	0.890014648	0.004218181	0.074407981	1	0.004146647	0.072663761		0.820007324	0.004354553	0.066640026	0.859985352	0.004211454	0.072048312	0.83001709	0.004184857	0.068155578
0.809997559	0.004271925	0.057709575	0.760009766	0.004330667	0.068430211	0.789978027	0.004378029	0.05937851		0.739990234	0.004298695	0.072438866	0.900024414	0.004337363	0.076032063	1.010009766	0.004269199	0.074370379		0.83001709	0.004479813	0.068194576	0.869995117	0.004330722	0.07367492	0.840026855	0.004312134	0.069854577
0.820007324	0.004392743	0.058917185	0.770019531	0.004452708	0.069713771	0.799987793	0.004503756	0.060617469		0.75	0.004416866	0.074029956	0.91003418	0.004459425	0.077679019	1.020019531	0.004392912	0.076069378		0.840026855	0.004602105	0.069749127	0.880004883	0.004451171	0.075293927	0.849975586	0.004435891	0.071545958
0.83001709	0.004508915	0.06014758	0.780029297	0.004570622	0.070997331	0.809997559	0.004624848	0.061871629		0.760009766	0.004537376	0.075613433	0.91998291	0.00458379	0.079318351	1.030029297	0.004511399	0.077775996		0.850036621	0.004720835	0.071318844	0.889953613	0.004576933	0.076928135	0.859985352	0.004556716	0.0732221
0.840026855	0.00462799	0.06138557	0.790039063	0.004689715	0.072334057	0.820007324	0.004741885	0.063148592		0.770019531	0.004663151	0.077212136	0.929992676	0.004703548	0.080957682	1.039978027	0.004627562	0.079459758		0.860046387	0.004844908	0.072896144	0.899963379	0.004703877	0.07853194	0.869995117	0.004680473	0.074898243
0.849975586	0.004751713	0.062631159	0.799987793	0.004814114	0.073701162	0.83001709	0.00486008	0.064433156		0.779968262	0.004785416	0.078780387	0.940002441	0.004825035	0.082604639	1.049987793	0.00474721	0.081151138		0.870056152	0.00497373	0.074473444	0.909973145	0.00482964	0.080135745	0.880004883	0.004806577	0.076574386
0.859985352	0.004875436	0.06391472	0.809997559	0.004940872	0.075091053	0.840026855	0.004984648	0.06579373		0.789978027	0.004910021	0.080348639	0.950012207	0.004944793	0.084251595	1.059997559	0.004872085	0.082850138		0.880004883	0.005101365	0.076050744	0.91998291	0.004954222	0.081724348	0.890014648	0.004931508	0.078265767
0.869995117	0.004996254	0.065190685	0.820007324	0.00506645	0.076473349	0.849975586	0.005110955	0.067215112		0.799987793	0.005031701	0.08191689	0.960021973	0.005065127	0.085921426	1.070007324	0.004995799	0.084526281		0.890014648	0.00522247	0.077643211	0.929992676	0.005081166	0.083320552	0.900024414	0.005051159	0.079949528
0.880004883	0.005118815	0.06646665	0.83001709	0.005190259	0.077825265	0.859985352	0.005232626	0.068659296		0.809997559	0.005158062	0.083477529	0.970031738	0.005186613	0.087560758	1.08001709	0.005117189	0.086194805		0.900024414	0.005345355	0.079228094	0.940002441	0.005208109	0.084909155	0.909973145	0.005168465	0.081648528
0.890014648	0.005242538	0.067772996	0.840026855	0.005315838	0.079199965	0.869995117	0.0053514	0.070111081		0.820007324	0.005282082	0.085038167	0.979980469	0.005301766	0.089215339	1.090026855	0.005239741	0.087863329		0.91003418	0.005470022	0.080835727	0.950012207	0.00533033	0.086497758	0.91998291	0.005289876	0.083332289
0.900024414	0.005363356	0.069086936	0.850036621	0.005441416	0.080574666	0.880004883	0.00547481	0.071578069		0.83001709	0.005400837	0.08658358	0.989990234	0.00541807	0.090847046	1.099975586	0.005363455	0.089562328		0.920043945	0.005596469	0.082450943	0.960012207	0.005448517	0.088061524	0.929992676	0.005414807	0.085008432
0.909973145	0.005484755	0.070416067	0.860046387	0.005564636	0.081956962	0.890014648	0.005600537	0.07307546		0.83996582	0.005519007	0.088128993	1	0.005536677	0.092478753	1.109985352	0.005484265	0.09124609		0.930053711	0.005719355	0.084035826	0.969960938	0.005568966	0.089612122	0.940002441	0.005539737	0.086676956
0.91998291	0.00560325	0.071730007	0.869995117	0.005686087	0.083354448	0.900024414	0.005722788	0.07456525		0.849975586	0.005643612	0.089674405	1.010009766	0.005662193	0.094102835	1.119995117	0.005602751	0.092929851		0.940002441	0.005839272	0.085643459	0.979970703	0.005693548	0.091177922	0.950012207	0.005662908	0.088315005
0.929992676	0.005723487	0.073021162	0.880004883	0.00580518	0.084759528	0.909973145	0.005840983	0.076062642		0.859985352	0.005768217	0.091204592	1.020019531	0.005785982	0.095688793	1.130004883	0.00572298	0.094598375		0.950012207	0.005960377	0.087266258	0.989980469	0.005818721	0.09272852	0.960021973	0.005786666	0.089960672
0.940002441	0.005844306	0.074304723	0.890014648	0.005927221	0.086164609	0.91998291	0.005959178	0.077590437		0.869995117	0.005893993	0.092734779	1.030029297	0.005909771	0.097251877	1.140014648	0.005842628	0.096274518		0.960021973	0.006086824	0.088881474	0.999990234	0.005942122	0.094271517	0.970031738	0.005910423	0.09160634
0.950012207	0.00596919	0.075611068	0.900024414	0.006052799	0.087592475	0.929992676	0.00608027	0.079110631		0.880004883	0.006015673	0.094257354	1.039978027	0.006031257	0.09881496	1.150024414	0.005966341	0.097935423		0.970031738	0.006214459	0.09049669	1.01	0.006066704	0.095806913	0.979980469	0.006034181	0.093221532
0.960021973	0.006092913	0.076894628	0.91003418	0.006179556	0.089027936	0.940002441	0.006205997	0.080630825		0.890014648	0.006139108	0.095787541	1.049987793	0.006153319	0.100370419	1.16003418	0.006091217	0.099603947		0.980041504	0.006342094	0.092111906	1.020009766	0.006191286	0.09734231	0.989990234	0.006156178	0.094813868
0.969970703	0.006214312	0.078178189	0.920043945	0.006305134	0.090478587	0.950012207	0.006328248	0.082143418		0.899963379	0.006262543	0.097310115	1.059997559	0.006273653	0.101925878	1.16998291	0.006212607	0.101287709		0.99005127	0.006468541	0.093704372	1.029958496	0.00631941	0.098877706	1	0.006276417	0.096398585
0.979980469	0.006333969	0.079469344	0.929992676	0.006430713	0.091929238	0.960021973	0.006450498	0.083656012		0.909973145	0.006388318	0.098832689	1.070007324	0.006393987	0.103481337	1.179992676	0.006333997	0.102940995		1	0.006593801	0.095312005	1.039968262	0.00644104	0.100413102	1.010009766	0.006397242	0.097968064
0.989990234	0.006457691	0.080768095	0.940002441	0.00655747	0.093387484	0.969970703	0.00657217	0.085176206		0.91998291	0.006509998	0.100340037	1.08001709	0.006510291	0.105021546	1.190002441	0.006454807	0.104586663		1.010009766	0.006719061	0.096927221	1.049978027	0.006560308	0.101910493	1.020019531	0.006520999	0.099529924
1	0.006581414	0.08208963	0.950012207	0.006681279	0.09486092	0.979980469	0.006694421	0.086711602		0.929992676	0.006628169	0.10183216	1.090026855	0.006628898	0.106554131	1.200012207	0.006578521	0.106217093		1.020019531	0.006843728	0.098534854	1.059987793	0.006680166	0.103423086	1.030029297	0.006647103	0.101091784
1.010009766	0.006699909	0.083418761	0.960021973	0.006802141	0.096326761	0.989990234	0.006816671	0.088246998		0.940002441	0.006749264	0.103309057	1.099975586	0.006752687	0.108101965	1.210021973	0.006699911	0.107839904		1.030029297	0.006965426	0.100134903	1.069997559	0.006805339	0.104912877	1.039978027	0.0067691	0.10262317
1.020019531	0.00681608	0.084732701	0.970031738	0.006921234	0.097785007	1	0.006936025	0.089789995		0.950012207	0.006873869	0.104793567	1.109985352	0.006877628	0.109649799	1.220031738	0.006817236	0.109462715		1.040039063	0.007084156	0.101719787	1.080007324	0.006932283	0.106387465	1.049987793	0.006892858	0.104169792
1.029968262	0.006936318	0.086061832	0.980041504	0.007041506	0.099243254	1.010009766	0.007053061	0.091332992		0.959960938	0.007000814	0.106285689	1.119995117	0.006996811	0.111205258	1.229980469	0.006934561	0.111062669		1.050048828	0.007211791	0.103281921	1.089956055	0.007059817	0.10783165	1.059997559	0.007016615	0.105701177
1.039978027	0.00706004	0.087398557	0.989990234	0.007167084	0.100709095	1.020019531	0.007171836	0.092853187		0.969970703	0.007121909	0.107724522	1.130004883	0.007117145	0.112775966	1.239990234	0.007055951	0.112639767		1.059997559	0.007340613	0.104859221	1.09996582	0.007182627	0.109222627	1.070007324	0.0071392	0.107232562
1.049987793	0.007184925	0.088727688	1	0.007292663	0.102182531	1.030029297	0.007293507	0.094396184		0.979980469	0.007243589	0.109117677	1.140014648	0.007240934	0.11433905	1.25	0.007181988	0.114216865		1.070007324	0.007465873	0.106413771	1.109975586	0.007306029	0.110606004	1.08001709	0.007260025	0.108786804
1.059997559	0.007308647	0.090049223	1.010009766	0.007414114	0.103633182	1.039978027	0.007416917	0.09593158		0.989990234	0.007369365	0.110465155	1.150024414	0.007364723	0.115902134	1.260009766	0.007306863	0.115771107		1.08001709	0.007589352	0.107960739	1.119985352	0.007434153	0.111989381	1.090026855	0.007379676	0.110325808
1.070007324	0.007431208	0.091363164	1.020019531	0.007538513	0.105083833	1.049987793	0.007540326	0.097474577		1	0.00749514	0.111812633	1.16003418	0.007482178	0.117457592	1.270019531	0.007429415	0.117310111		1.090026855	0.0077158	0.109500123	1.129995117	0.007561097	0.113372757	1.099975586	0.007499915	0.111849574
1.08001709	0.007553188	0.092684699	1.030029297	0.007664091	0.106549674	1.059997559	0.007661418	0.099002372		1.010009766	0.007616235	0.113137273	1.16998291	0.007598482	0.119005427	1.280029297	0.007551386	0.118841496		1.100036621	0.007842247	0.111039507	1.140004883	0.007682727	0.114740932	1.109985352	0.007621913	0.113380959
1.090026855	0.007675749	0.09402902	1.040039063	0.007789669	0.10800792	1.070007324	0.007781931	0.100537768		1.020019531	0.007732065	0.114477138	1.179992676	0.007717665	0.120538011	1.289978027	0.0076751	0.120372881		1.110046387	0.007967507	0.112563725	1.149953613	0.007802585	0.116116708	1.119995117	0.007746843	0.114904725
1.099975586	0.00779831	0.09537334	1.049987793	0.007912889	0.109428191	1.08001709	0.00790534	0.102073164		1.029968262	0.007851405	0.115824616	1.190002441	0.007838575	0.122062971	1.299987793	0.007797652	0.121889028		1.120056152	0.008087425	0.11408036	1.159963379	0.007925396	0.117484883	1.130004883	0.007871774	0.116413254
1.109985352	0.007916805	0.096717661	1.059997559	0.008033161	0.110833272	1.090026855	0.008026432	0.103623762		1.039978027	0.00797601	0.117172094	1.200012207	0.007962364	0.123580306	1.309997559	0.007919042	0.123412794		1.130004883	0.008206155	0.115589411	1.169973145	0.008051159	0.118868259	1.140014648	0.007997877	0.117906545
1.119995117	0.0080353	0.098077171	1.070007324	0.008153433	0.112230757	1.099975586	0.008143469	0.105143957		1.049987793	0.008100616	0.11851196	1.210021973	0.008085002	0.125097641	1.320007324	0.008035206	0.124921316		1.140014648	0.008330228	0.117098463	1.17998291	0.008176922	0.120236434	1.150024414	0.008122808	0.119384598
1.130004883	0.008156699	0.099451872	1.08001709	0.008280191	0.113635838	1.109985352	0.008264561	0.10665655		1.059997559	0.008225221	0.119844212	1.220031738	0.008204184	0.1266226	1.33001709	0.008157177	0.126437463		1.150024414	0.00845905	0.118615097	1.189992676	0.008300323	0.12161221	1.159973145	0.008247738	0.120862651
1.140014648	0.008283907	0.100834168	1.090026855	0.008405769	0.115018134	1.119995117	0.008386232	0.108176744		1.070007324	0.008346901	0.121176464	1.229980469	0.008323943	0.128117061	1.340026855	0.008282052	0.127938373		1.16003418	0.008585497	0.120116566	1.200002441	0.008421952	0.123041192	1.16998291	0.008371496	0.122333085
1.150024414	0.008407629	0.102224059	1.100036621	0.008530168	0.11640043	1.130004883	0.00851138	0.109674135		1.08001709	0.008471506	0.122546781	1.239990234	0.008447732	0.129619146	1.349975586	0.008406927	0.129431663		1.170043945	0.008708976	0.121595285	1.210012207	0.008550077	0.124462574	1.179992676	0.008491147	0.123788282
1.159973145	0.00853019	0.103606354	1.110046387	0.008652798	0.117782726	1.140014648	0.008633051	0.111163926		1.08996582	0.008594941	0.123955162	1.25	0.008569218	0.131121231	1.359985352	0.008529479	0.130909717		1.180053711	0.008834237	0.123074004	1.219960938	0.00867584	0.125906758	1.190002441	0.008610799	0.125243479
1.16998291	0.008652751	0.105011435	1.119995117	0.008779556	0.119165021	1.150024414	0.008752984	0.112638514		1.099975586	0.008715451	0.125386389	1.260009766	0.008688401	0.132630941	1.369995117	0.00865087	0.132372532		1.190002441	0.008961871	0.124560306	1.229970703	0.008795108	0.12732814	1.200012207	0.008731037	0.126698676
1.179992676	0.008776474	0.106431706	1.130004883	0.008908082	0.120554912	1.159973145	0.008874656	0.114120703		1.109985352	0.008835377	0.126817609	1.270019531	0.008803553	0.134133027	1.380004883	0.008773422	0.133850586		1.200012207	0.009087132	0.126061774	1.239980469	0.008913195	0.12873432	1.210021973	0.008857141	0.128153872
1.190002441	0.008896131	0.107844382	1.140014648	0.009031891	0.121929613	1.16998291	0.008995748	0.115602893		1.119995117	0.008955887	0.12822599	1.280029297	0.008921009	0.135635112	1.390014648	0.008894231	0.135336258		1.210021973	0.009209423	0.127555659	1.249990234	0.009035415	0.130155701	1.220031738	0.008983245	0.129593832
1.200012207	0.009013464	0.109264653	1.150024414	0.009151574	0.123311908	1.179992676	0.00911684	0.117062279		1.130004883	0.009078152	0.129626758	1.289978027	0.009044798	0.137152447	1.400024414	0.00901446	0.136829548		1.220031738	0.009329341	0.129041961	1.26	0.009161178	0.13155428	1.229980469	0.009106415	0.131026172
1.210021973	0.00913254	0.110684924	1.16003418	0.009271846	0.124724584	1.190002441	0.009237352	0.118521665		1.140014648	0.009203927	0.131019914	1.299987793	0.009169738	0.138646907	1.41003418	0.009131785	0.138292364		1.230041504	0.009451039	0.130535846	1.270009766	0.00928517	0.132952859	1.239990234	0.009230173	0.132435655
1.219970703	0.009253358	0.112120385	1.170043945	0.009397424	0.12613726	1.200012207	0.009354388	0.119973451		1.149963379	0.009328532	0.132382618	1.309997559	0.009293527	0.140118493	1.41998291	0.009250271	0.139747561		1.24005127	0.009577486	0.132022148	1.279958496	0.009408571	0.134359038	1.25	0.009355103	0.133860377
1.229980469	0.009378242	0.113571036	1.179992676	0.009523002	0.127527151	1.210021973	0.009473163	0.121410034		1.159973145	0.009449042	0.133760547	1.320007324	0.009415013	0.14159008	1.429992676	0.009373985	0.141202758		1.25	0.009706309	0.133500867	1.289968262	0.009531972	0.135742415	1.260009766	0.009480034	0.135292717
1.239990234	0.009501965	0.115014092	1.190002441	0.009645633	0.128924637	1.219970703	0.009597731	0.122854219		1.16998291	0.009572478	0.135130864	1.33001709	0.00953765	0.14306929	1.440002441	0.009501183	0.142673192		1.260009766	0.009832756	0.134972003	1.299978027	0.009657735	0.137133393	1.270019531	0.009602618	0.136725057
1.25	0.009624526	0.116441958	1.200012207	0.009770032	0.130306933	1.229980469	0.009723458	0.124298403		1.179992676	0.009695913	0.136493568	1.340026855	0.009661439	0.144540877	1.450012207	0.009623735	0.14412077		1.270019531	0.009959203	0.136443139	1.309987793	0.009784679	0.138539572	1.280029297	0.009718164	0.138134541
1.260009766	0.009747087	0.117885014	1.210021973	0.009894431	0.131681633	1.239990234	0.009845709	0.12574258		1.190002441	0.009817593	0.137871497	1.349975586	0.009780046	0.146004838	1.460021973	0.009743383	0.14555311		1.280029297	0.01008387	0.137921857	1.319997559	0.009907489	0.139900146	1.289978027	0.009838403	0.139544025
1.270019531	0.009869067	0.119335665	1.220031738	0.01001883	0.133056334	1.25	0.009966222	0.127156361		1.200012207	0.009938688	0.139218975	1.359985352	0.00989635	0.147430675	1.470031738	0.009865935	0.146993069		1.290039063	0.010213286	0.13938541	1.330007324	0.010027938	0.141298725	1.299987793	0.009961574	0.140930652
1.279968262	0.009991628	0.120786316	1.230041504	0.01014146	0.134431035	1.260009766	0.01009079	0.128562541		1.209960938	0.010056858	0.140574066	1.369995117	0.010011503	0.148856512	1.479980469	0.009989649	0.148433028		1.300048828	0.010335578	0.140848962	1.339956055	0.010146025	0.142682101	1.309997559	0.010089437	0.142332517
1.289978027	0.010108961	0.122236967	1.239990234	0.010263501	0.13582852	1.270019531	0.010213041	0.129983922		1.219970703	0.010176198	0.141951996	1.380004883	0.010131837	0.150312849	1.489990234	0.010111039	0.149865368		1.309997559	0.010455495	0.142282182	1.34996582	0.010270607	0.144042675	1.320007324	0.010214367	0.143711525
1.299987793	0.010226294	0.123680023	1.25	0.010381415	0.137226006	1.280029297	0.010335291	0.131390102		1.229980469	0.010300804	0.143307087	1.390014648	0.010255626	0.151738686	1.5	0.010228364	0.151282471		1.320007324	0.010575412	0.143700236	1.359975586	0.010398732	0.145403249	1.33001709	0.010337538	0.145090534
1.309997559	0.010347693	0.125115476	1.260009766	0.010502866	0.138600707	1.289978027	0.010452328	0.132788681		1.239990234	0.010427749	0.144662178	1.400024414	0.010377112	0.153156899	1.510009766	0.010345689	0.152707192		1.33001709	0.010699485	0.145118289	1.369985352	0.010523314	0.146771424	1.340026855	0.010461296	0.146492399
1.320007324	0.010472578	0.126566127	1.270019531	0.010628444	0.139975408	1.299987793	0.010570523	0.13419486		1.25	0.010552354	0.146009656	1.41003418	0.010497446	0.154575111	1.520019531	0.010469403	0.154116676		1.340026855	0.010825933	0.146528759	1.379995117	0.010647896	0.148093993	1.349975586	0.010585053	0.147879026
1.33001709	0.010598624	0.127993993	1.280029297	0.010754022	0.141357703	1.309997559	0.010693932	0.135593439		1.260009766	0.010674619	0.14731907	1.41998291	0.010618356	0.155978074	1.530029297	0.010594278	0.155510922		1.350036621	0.010951193	0.14793923	1.390004883	0.010771297	0.149446966	1.359985352	0.010707051	0.149273272
1.340026855	0.010722346	0.129429454	1.290039063	0.010878421	0.142717214	1.320007324	0.010819659	0.136984416		1.270019531	0.010799224	0.148628484	1.429992676	0.010743297	0.157411536	1.539978027	0.010717991	0.156935644		1.360046387	0.011074672	0.149334534	1.399953613	0.010895288	0.150799938	1.369995117	0.010828462	0.150659899
1.349975586	0.010844907	0.130849725	1.299987793	0.011001052	0.14405394	1.33001709	0.01094191	0.138352591		1.279968262	0.010923244	0.14994551	1.440002441	0.010864783	0.158837374	1.549987793	0.010841705	0.158352746		1.370056152	0.011201119	0.150729838	1.409963379	0.01101987	0.15214531	1.380004883	0.010946941	0.152061764
1.359985352	0.010967468	0.132277591	1.309997559	0.011125451	0.145405855	1.340026855	0.011063002	0.139705564		1.289978027	0.01104668	0.151277763	1.450012207	0.010982814	0.160240337	1.559997559	0.010965419	0.159754611		1.380004883	0.011327567	0.152140308	1.419973145	0.011140319	0.153505884	1.390014648	0.011066593	0.153463629
1.369995117	0.011091191	0.133697862	1.320007324	0.011251029	0.146757771	1.349975586	0.011185253	0.141088941		1.299987793	0.01116368	0.152602402	1.460021973	0.011099118	0.161643299	1.570007324	0.01108739	0.161164095		1.390014648	0.011452827	0.153550778	1.42998291	0.011258407	0.154828453	1.400024414	0.011192696	0.154865494
1.380004883	0.011213171	0.135102943	1.33001709	0.011373659	0.148102091	1.359985352	0.011306924	0.142479918		1.309997559	0.01128302	0.153904203	1.470031738	0.011222907	0.163031013	1.58001709	0.011212846	0.16256596		1.400024414	0.011575119	0.154923332	1.439992676	0.011381808	0.156173825	1.409973145	0.0113188	0.156229265
1.390014648	0.011332246	0.136500429	1.340026855	0.011493342	0.149431222	1.369995117	0.011428016	0.143848093		1.320007324	0.011407625	0.155190778	1.479980469	0.011346696	0.164411101	1.590026855	0.011331332	0.163952587		1.41003418	0.011696817	0.156311053	1.450002441	0.011509932	0.157526798	1.41998291	0.01144373	0.157615892
1.400024414	0.011448418	0.137890319	1.350036621	0.011614793	0.150767947	1.380004883	0.011546211	0.145201066		1.33001709	0.011535155	0.156484966	1.489990234	0.011469333	0.165798815	1.599975586	0.011448657	0.165339214		1.420043945	0.011821484	0.15771394	1.460012207	0.011635695	0.158856968	1.429992676	0.011571594	0.158979663
1.409973145	0.011569236	0.139272615	1.360046387	0.011740371	0.152089483	1.390014648	0.011663247	0.146538837		1.33996582	0.01166093	0.15779438	1.5	0.01158794	0.167171278	1.609985352	0.011567143	0.166725842		1.430053711	0.011947931	0.159116827	1.469960938	0.011760277	0.160194738	1.440002441	0.011697697	0.16036629
1.41998291	0.011694121	0.140647316	1.369995117	0.011867129	0.153411018	1.400024414	0.011785498	0.147899411		1.349975586	0.011782611	0.159080955	1.510009766	0.011709426	0.168543742	1.619995117	0.011690857	0.168120088		1.440002441	0.012073191	0.160512131	1.479970703	0.01188604	0.161532509	1.450012207	0.011819695	0.161752917
1.429992676	0.011816682	0.142029612	1.380004883	0.011990349	0.154709769	1.409973145	0.011910067	0.149252384		1.359985352	0.011904876	0.160382756	1.520019531	0.011833215	0.169916206	1.630004883	0.011814571	0.169514334		1.450012207	0.012197264	0.161892269	1.489980469	0.012011803	0.162862679	1.460021973	0.011938174	0.163109069
1.440002441	0.011938081	0.143358742	1.390014648	0.012114158	0.156016114	1.41998291	0.012032317	0.150590155		1.369995117	0.012030651	0.161715008	1.530029297	0.011955853	0.17127342	1.640014648	0.011935961	0.170862867		1.460021973	0.012320743	0.16327999	1.499990234	0.012134613	0.164185248	1.470031738	0.012057239	0.164480459
1.450012207	0.012061803	0.144718253	1.400024414	0.012237378	0.157360435	1.429992676	0.012153409	0.151935526		1.380004883	0.012154086	0.163024422	1.539978027	0.01207446	0.172630634	1.650024414	0.012056771	0.172219019		1.470031738	0.012448378	0.164667711	1.51	0.012260376	0.165515418	1.479980469	0.012176891	0.16584423
1.460021973	0.012183783	0.146077763	1.41003418	0.012361777	0.158674375	1.440002441	0.012276239	0.153280898		1.390014648	0.012271086	0.16431861	1.549987793	0.012190764	0.173995473	1.66003418	0.012180484	0.173605646		1.480041504	0.012576013	0.166047848	1.520009766	0.012379644	0.166815184	1.489990234	0.012301821	0.167185144
1.469970703	0.012306344	0.147429679	1.420043945	0.012484407	0.159980721	1.450012207	0.012400808	0.154611068		1.399963379	0.012389256	0.165612798	1.559997559	0.012311098	0.175367937	1.66998291	0.012303036	0.174984654		1.49005127	0.012700086	0.167420403	1.529958496	0.012498912	0.168130152	1.5	0.012426752	0.168541296
1.479980469	0.012424839	0.148774	1.429992676	0.012605269	0.161294661	1.460021973	0.0125219	0.155926036		1.409973145	0.012512692	0.166914599	1.570007324	0.012434887	0.1767404	1.679992676	0.012425589	0.176356044		1.5	0.012820003	0.168792957	1.539968262	0.012624675	0.169452721	1.510009766	0.012549923	0.169897448
1.489990234	0.012543915	0.15013351	1.440002441	0.012724362	0.162616197	1.469970703	0.012638936	0.157279009		1.41998291	0.012639637	0.1682164	1.58001709	0.012557524	0.178082365	1.690002441	0.012544075	0.177742671		1.510009766	0.012942295	0.170157928	1.549978027	0.01275339	0.170760088	1.520019531	0.012672507	0.171223124
1.5	0.012665895	0.151485426	1.450012207	0.012845813	0.163922542	1.479980469	0.01275771	0.15861678		1.429992676	0.012764242	0.169502975	1.590026855	0.012676131	0.179416705	1.700012207	0.012662561	0.179098823		1.520019531	0.01306993	0.171507733	1.559987793	0.012876201	0.172067455	1.530029297	0.012797438	0.172571658
1.510009766	0.012789618	0.152829746	1.460021973	0.012971391	0.165236483	1.489990234	0.012878223	0.159954551		1.440002441	0.012885922	0.170774325	1.599975586	0.012798769	0.180758669	1.710021973	0.012786275	0.180462594		1.530029297	0.013196377	0.172872704	1.569997559	0.013000783	0.173374822	1.539978027	0.012923541	0.17392781
1.520019531	0.012914502	0.154151282	1.470031738	0.013099328	0.166527638	1.5	0.013001633	0.161292322		1.450012207	0.013009357	0.1720609	1.609985352	0.012921406	0.182108258	1.720031738	0.012908827	0.181811127		1.540039063	0.013319263	0.174207343	1.580007324	0.013128907	0.174682189	1.549987793	0.013044366	0.175276343
1.529968262	0.013037063	0.155457627	1.480041504	0.013224906	0.167841578	1.510009766	0.01312736	0.162614891		1.459960938	0.013135132	0.173362701	1.619995117	0.013042892	0.183465473	1.729980469	0.013033702	0.18315966		1.550048828	0.013442742	0.175541981	1.589956055	0.013255851	0.175997157	1.559997559	0.013163431	0.176617257
1.539978027	0.013159624	0.156801948	1.489990234	0.013350484	0.169147924	1.520019531	0.01324961	0.16393746		1.469970703	0.013256228	0.174656889	1.630004883	0.013160348	0.184822687	1.739990234	0.013156254	0.184508193		1.559997559	0.013570971	0.176884203	1.59996582	0.0133763	0.177319726	1.570007324	0.013283083	0.177950552
1.549987793	0.013283346	0.158146268	1.5	0.013473704	0.170431484	1.530029297	0.013371861	0.165252427		1.479980469	0.013376738	0.175951077	1.640014648	0.013276652	0.186164651	1.75	0.013279968	0.185864345		1.570007324	0.013698605	0.178218842	1.609975586	0.013494387	0.178619492	1.58001709	0.013408013	0.17926861
1.559997559	0.013405907	0.159482994	1.510009766	0.013599282	0.17172264	1.539978027	0.013496429	0.166567395		1.489990234	0.013494908	0.177245265	1.650024414	0.013394683	0.187491366	1.760009766	0.013403682	0.187197641		1.58001709	0.013818523	0.17955348	1.619985352	0.013615427	0.179926859	1.590026855	0.013534117	0.180601906
1.570007324	0.013525564	0.160812125	1.520019531	0.013721913	0.173044175	1.549987793	0.013619839	0.167889964		1.5	0.013614248	0.17853184	1.66003418	0.013516169	0.188833331	1.770019531	0.013525653	0.188546174		1.590026855	0.013939627	0.180888119	1.629995117	0.01374119	0.181241827	1.599975586	0.013659048	0.181927582
1.58001709	0.013642897	0.16211847	1.530029297	0.013841006	0.17433533	1.559997559	0.013740352	0.169227735		1.510009766	0.013738853	0.179826028	1.66998291	0.013639958	0.190175295	1.780029297	0.013642977	0.189902326		1.600036621	0.014060732	0.182237924	1.640004883	0.013868133	0.182541593	1.609985352	0.013781045	0.183260878
1.590026855	0.013764296	0.16341722	1.540039063	0.013963046	0.175618891	1.570007324	0.013856229	0.170512299		1.520019531	0.013864628	0.181127829	1.679992676	0.013762019	0.191524884	1.789978027	0.013763206	0.191228002		1.610046387	0.014187179	0.183580145	1.649953613	0.013990944	0.183841359	1.619995117	0.013905976	0.184594173
1.599975586	0.013889181	0.164715971	1.549987793	0.014089804	0.176910046	1.58001709	0.013973265	0.171819666		1.529968262	0.013992159	0.18242963	1.690002441	0.013881202	0.192866849	1.799987793	0.013885758	0.192568917		1.620056152	0.014312439	0.184907201	1.659963379	0.014115526	0.185156327	1.630004883	0.014032079	0.18591985
1.609985352	0.014014065	0.166029911	1.559997559	0.014216561	0.178193606	1.590026855	0.014094357	0.173149836		1.539978027	0.014116179	0.183716205	1.700012207	0.014002688	0.194216438	1.809997559	0.014010634	0.193909831		1.630004883	0.014436512	0.186211507	1.669973145	0.014241289	0.18643329	1.640014648	0.01415701	0.187237907
1.619995117	0.014136626	0.167328662	1.570007324	0.014342139	0.179461977	1.599975586	0.014220084	0.174464804		1.549987793	0.014240784	0.185025619	1.710021973	0.014123598	0.195573652	1.820007324	0.014131443	0.195250745		1.640014648	0.014562366	0.187546145	1.67998291	0.01436469	0.187717854	1.650024414	0.014275489	0.188563584
1.630004883	0.014255121	0.168612222	1.58001709	0.01446477	0.180745537	1.609985352	0.014341176	0.175772171		1.559997559	0.014364219	0.186296968	1.720031738	0.014243933	0.196930867	1.83001709	0.014252834	0.196584041		1.650024414	0.014687626	0.188888367	1.689992676	0.014488681	0.189032822	1.659973145	0.014395727	0.189881642
1.640014648	0.014377682	0.169880592	1.590026855	0.014589169	0.182029097	1.619995117	0.014461689	0.177079538		1.570007324	0.014486484	0.187583543	1.729980469	0.014361388	0.198280456	1.840026855	0.014376547	0.197902098		1.66003418	0.014811699	0.190230589	1.700002441	0.014612082	0.190324987	1.66998291	0.014520657	0.191214937
1.650024414	0.014503728	0.171164153	1.600036621	0.014714747	0.183327848	1.630004883	0.014585098	0.178386905		1.58001709	0.014604654	0.188877731	1.739990234	0.01447942	0.19962242	1.849975586	0.014500261	0.199227775		1.670043945	0.014936959	0.19157281	1.710012207	0.014732531	0.191639955	1.679992676	0.014646761	0.192540614
1.659973145	0.014626289	0.172447713	1.610046387	0.014837967	0.184611408	1.640014648	0.014707349	0.179717075		1.58996582	0.014723995	0.190164306	1.75	0.014602057	0.20097201	1.859985352	0.014625136	0.200568689		1.680053711	0.015059251	0.192922615	1.719960938	0.014851799	0.192947322	1.690002441	0.014768759	0.193851053
1.66998291	0.01474246	0.173738868	1.619995117	0.014955881	0.185887373	1.650024414	0.014830759	0.181047245		1.599975586	0.01484626	0.191458494	1.760009766	0.014726997	0.202298725	1.869995117	0.014744784	0.201879128		1.690002441	0.015180356	0.194257254	1.729970703	0.014977562	0.194224285	1.700012207	0.01489017	0.195146254
1.679992676	0.014859793	0.175022429	1.630004883	0.015074974	0.187170934	1.659973145	0.014948954	0.182362213		1.609985352	0.014969695	0.192745069	1.770019531	0.014847907	0.203617815	1.880004883	0.014859786	0.203189567		1.700012207	0.015304429	0.195584309	1.739980469	0.015107458	0.19551645	1.710021973	0.015015101	0.196456693
1.690002441	0.014984678	0.176305989	1.640014648	0.015200552	0.188454494	1.66998291	0.01506599	0.183692383		1.619995117	0.015092545	0.194008806	1.780029297	0.01496709	0.204936905	1.890014648	0.014980014	0.204515244		1.710021973	0.015432063	0.196918948	1.749990234	0.015234402	0.196808616	1.720031738	0.015141204	0.197774751
1.700012207	0.0151084	0.177597144	1.650024414	0.015328488	0.189745649	1.679992676	0.015188241	0.185007351		1.630004883	0.01521598	0.195272543	1.789978027	0.015087425	0.206255995	1.900024414	0.015101986	0.20584092		1.720031738	0.015558511	0.198261169	1.76	0.015360165	0.198085579	1.729980469	0.015263202	0.199092809
1.710021973	0.015228057	0.178865514	1.66003418	0.015452887	0.191021615	1.690002441	0.015313968	0.186322319		1.640014648	0.015339415	0.196543892	1.799987793	0.015209486	0.20758271	1.91003418	0.015226861	0.207158978		1.730041504	0.01568199	0.199603391	1.770009766	0.015484156	0.199392946	1.739990234	0.015381681	0.200403247
1.719970703	0.015349456	0.18014148	1.670043945	0.015577286	0.19229758	1.700012207	0.015436219	0.187614484		1.649963379	0.015462851	0.197815241	1.809997559	0.015328669	0.208909425	1.91998291	0.015349413	0.208454179		1.74005127	0.015806063	0.20091528	1.779958496	0.015609919	0.200707914	1.75	0.015501919	0.201706068
1.729980469	0.015473179	0.18144023	1.679992676	0.015701096	0.19356595	1.710021973	0.015557311	0.188921851		1.659973145	0.015585701	0.199101817	1.820007324	0.015444973	0.21022089	1.929992676	0.015469642	0.209749381		1.75	0.015931323	0.202219586	1.789968262	0.015732139	0.201984877	1.760009766	0.015622744	0.203008888
1.739990234	0.015596901	0.182746576	1.690002441	0.015824316	0.194841916	1.719970703	0.01568072	0.190221617		1.66998291	0.015706796	0.200380779	1.83001709	0.015561277	0.211524731	1.940002441	0.015592774	0.21105982		1.760009766	0.016056583	0.203554225	1.799978027	0.015850227	0.203254239	1.770019531	0.015746501	0.204311708
1.75	0.01571772	0.184045326	1.700012207	0.015948715	0.196125476	1.729980469	0.015805288	0.191536585		1.679992676	0.015826136	0.201636902	1.840026855	0.015682763	0.212836196	1.950012207	0.015716488	0.212370259		1.770019531	0.016177688	0.204888863	1.809987793	0.015971856	0.204538803	1.780029297	0.015870259	0.205629766
1.760009766	0.015836796	0.185328886	1.710021973	0.016071345	0.197431821	1.739990234	0.015928698	0.192843952		1.690002441	0.015948401	0.202900639	1.849975586	0.015807704	0.214147661	1.960021973	0.015837879	0.213688316		1.780029297	0.016296418	0.206215918	1.819997559	0.016097619	0.205823367	1.789978027	0.015995189	0.206932586
1.770019531	0.015956452	0.186604852	1.720031738	0.016189259	0.198715382	1.75	0.016045734	0.194136117		1.700012207	0.016074176	0.204171988	1.859985352	0.015931492	0.215474376	1.970031738	0.015955203	0.215013993		1.790039063	0.016416335	0.207535391	1.830007324	0.016222201	0.207115532	1.799987793	0.01611836	0.208235406
1.779968262	0.016079013	0.187873222	1.730041504	0.0163113	0.200006537	1.760009766	0.016162771	0.195428282		1.709960938	0.016197027	0.205443338	1.869995117	0.01605413	0.216785842	1.979980469	0.016075432	0.216324432		1.800048828	0.01654397	0.208854863	1.839956055	0.016345012	0.208392495	1.809997559	0.016242118	0.209538226
1.789978027	0.016202736	0.189171972	1.739990234	0.016438057	0.201290097	1.770019531	0.016285021	0.196728048		1.719970703	0.016320462	0.206691849	1.880004883	0.016173313	0.218089682	1.989990234	0.016198565	0.217627252		1.809997559	0.016673979	0.210181918	1.84996582	0.016467232	0.209639055	1.820007324	0.016365875	0.210833427
1.799987793	0.016324716	0.190463128	1.75	0.016565994	0.202573658	1.780029297	0.016410748	0.198035415		1.729980469	0.016445067	0.207940359	1.890014648	0.016297102	0.219385898	2	0.016324021	0.218922453		1.820007324	0.016802208	0.211493807	1.859975586	0.016592995	0.210900816	1.83001709	0.016487873	0.212143866
1.809997559	0.016446115	0.191746688	1.760009766	0.016691572	0.203849623	1.790029297	0.016533102	0.199328545		1.739990234	0.016569672	0.209204096	1.900024414	0.016418012	0.220712613	2.010009766	0.016444831	0.220202417		1.83001709	0.0169245	0.21279053	1.869985352	0.016718758	0.212170178	1.840026855	0.016609285	0.213454305
1.820007324	0.016568676	0.193022653	1.770019531	0.01681715	0.205133183	1.799978027	0.016652456	0.20062071		1.75	0.016693107	0.210467832	1.91003418	0.016538346	0.222024078	2.020019531	0.016567383	0.221505237		1.840026855	0.017046792	0.214102419	1.879995117	0.016844521	0.21343954	1.849975586	0.01672659	0.214749506
1.83001709	0.016689494	0.194291024	1.780029297	0.016942728	0.206401554	1.809987793	0.016774707	0.201890072		1.760009766	0.016813617	0.211723956	1.91998291	0.01665465	0.223335544	2.030029297	0.016688192	0.222808057		1.850036621	0.017174426	0.215421891	1.890004883	0.01696497	0.214708902	1.859985352	0.016848588	0.216044708
1.840026855	0.016812055	0.195574584	1.790039063	0.017068307	0.207669924	1.819997559	0.016899275	0.203167036		1.770019531	0.016933543	0.212987693	1.929992676	0.016772106	0.224647009	2.039978027	0.016810744	0.224110877		1.860046387	0.017302655	0.216718614	1.899953613	0.017084238	0.215978264	1.869995117	0.016976451	0.21733229
1.849975586	0.01693055	0.196873334	1.799987793	0.017187399	0.208930699	1.830007324	0.017022685	0.2044516		1.779968262	0.017056393	0.214259042	1.940002441	0.016897622	0.225950849	2.049987793	0.016930973	0.225421316		1.870056152	0.017422572	0.218007753	1.909963379	0.01720882	0.217224824	1.880004883	0.017101382	0.218612254
1.859985352	0.017048464	0.1981493	1.809997559	0.017306492	0.210176284	1.84001709	0.01714088	0.205743765		1.789978027	0.017182168	0.215522779	1.950012207	0.017021411	0.227247065	2.059997559	0.017048298	0.22670128		1.880004883	0.017543677	0.219296893	1.919973145	0.017336944	0.218478984	1.890014648	0.01722338	0.219892217
1.869995117	0.017166959	0.199440455	1.820007324	0.017427944	0.211421869	1.850026855	0.017257916	0.207028329		1.799987793	0.017305603	0.216763677	1.960021973	0.017142321	0.228535656	2.070007324	0.017165622	0.2280041		1.890014648	0.017668937	0.220616365	1.92998291	0.017461526	0.219740745	1.900024414	0.017345964	0.221187419
1.880004883	0.017290682	0.200739205	1.83001709	0.017553522	0.212682645	1.859975586	0.017377849	0.208305292		1.809997559	0.017426698	0.217996962	1.970031738	0.017263807	0.229831872	2.08001709	0.017287013	0.229299301		1.900024414	0.017797759	0.221913088	1.939992676	0.017584337	0.221010107	1.909973145	0.017469135	0.222490239
1.890014648	0.017416728	0.202022766	1.840026855	0.017677921	0.213935825	1.869985352	0.01749952	0.209582255		1.820007324	0.017550718	0.219245472	1.979980469	0.017384141	0.231143337	2.090026855	0.017411888	0.230602121		1.91003418	0.017924206	0.223179478	1.950002441	0.017706557	0.22228707	1.91998291	0.017592892	0.22378544
1.900024414	0.01754045	0.203275946	1.850036621	0.01780232	0.21518141	1.879995117	0.017625827	0.210844016		1.83001709	0.017677079	0.220524435	1.989990234	0.017505627	0.232470052	2.099975586	0.017535602	0.231904941		1.920043945	0.018047686	0.224453451	1.960012207	0.017834682	0.223556432	1.929992676	0.017711371	0.225065404
1.909973145	0.017661269	0.204544316	1.860046387	0.01792495	0.21643459	1.890004883	0.017747498	0.212113378		1.83996582	0.017798759	0.221803397	2	0.017625386	0.233743393	2.109985352	0.017660477	0.233207762		1.930053711	0.018172946	0.22574259	1.969960938	0.017961625	0.224802992	1.940002441	0.017831609	0.226352986
1.91998291	0.017784991	0.205820281	1.869995117	0.018049349	0.217680175	1.900014648	0.017867431	0.213397942		1.849975586	0.017916929	0.223059521	2.010009766	0.01774169	0.23502436	2.119995117	0.017782448	0.234480106		1.940002441	0.018298206	0.22703173	1.979970703	0.018083255	0.22604195	1.950012207	0.017952434	0.227640569
1.929992676	0.017909876	0.207103842	1.880004883	0.018174928	0.218956141	1.910024414	0.017989103	0.214674906		1.859985352	0.018036854	0.224315644	2.020019531	0.017859721	0.236320575	2.130004883	0.017906162	0.235775308		1.950012207	0.018424654	0.228328453	1.989980469	0.018204295	0.227280908	1.960021973	0.018078538	0.22893577
1.940002441	0.018031275	0.208372212	1.890014648	0.018299327	0.220254891	1.919973145	0.018111354	0.215974672		1.869995117	0.018157364	0.225571768	2.030029297	0.017982358	0.237632041	2.140014648	0.018028714	0.237078128		1.960021973	0.018544571	0.229625175	1.999990234	0.018327105	0.228527467	1.970031738	0.018203468	0.23023859
1.950012207	0.01814977	0.209617797	1.900024414	0.018419599	0.221538451	1.92998291	0.018232446	0.217244034		1.880004883	0.018280799	0.226820279	2.039978027	0.018106147	0.238928256	2.150024414	0.018148362	0.23836571		1.970031738	0.018664488	0.230914315	2.01	0.018454049	0.229781628	1.979980469	0.018328399	0.231518554
1.960021973	0.018268846	0.210855787	1.91003418	0.018539871	0.222799227	1.939992676	0.018352958	0.218520997		1.890014648	0.018406575	0.228084015	2.049987793	0.018225906	0.240224472	2.16003418	0.018266267	0.239653293		1.980041504	0.018787374	0.232211037	2.020009766	0.018579812	0.231035788	1.989990234	0.018453329	0.232790898
1.969970703	0.018392568	0.212101372	1.920043945	0.018665449	0.224067597	1.950002441	0.018471733	0.219805561		1.899963379	0.018528255	0.229355365	2.059997559	0.01834624	0.241490189	2.16998291	0.018387077	0.240918019		1.99005127	0.018916196	0.233485011	2.029958496	0.018703213	0.232259544	2	0.01857826	0.234048006
1.979980469	0.018517452	0.213346958	1.929992676	0.018793385	0.225320777	1.960012207	0.018591086	0.221090125		1.909973145	0.01865052	0.230619101	2.070007324	0.018468878	0.242771155	2.179992676	0.018510791	0.242175126		2	0.019043831	0.234758984	2.039968262	0.018824843	0.2334833	2.010009766	0.018702017	0.23532035
1.989990234	0.018640594	0.214584948	1.940002441	0.018917785	0.226581552	1.970021973	0.018715655	0.222367088		1.91998291	0.018773955	0.231882838	2.08001709	0.018593818	0.244052121	2.190002441	0.018636828	0.243447471		2.010009766	0.01916731	0.236055706	2.049978027	0.018950606	0.234707057	2.020019531	0.018824015	0.236615552
2	0.018761993	0.215830533	1.950012207	0.019038057	0.227849923	1.979970703	0.018839064	0.223644051		1.929992676	0.01889739	0.233138961	2.090026855	0.018711274	0.245340712	2.200012207	0.01875938	0.244712196		2.020019531	0.01929257	0.237337263	2.059987793	0.019076368	0.235946015	2.030029297	0.018941321	0.237887896
2.010009766	0.018884554	0.217076118	1.960021973	0.019162456	0.229103103	1.989980469	0.018960156	0.224921014		1.940002441	0.01902024	0.234395085	2.099975586	0.018828729	0.246644552	2.210021973	0.01888077	0.245954066		2.030029297	0.019419017	0.238611236	2.069997559	0.019195636	0.237207776	2.039978027	0.019060972	0.239145004
2.020019531	0.019008277	0.218321703	1.970031738	0.019290392	0.230363878	1.999990234	0.01907951	0.226175175		1.950012207	0.019141336	0.235658822	2.109985352	0.018945608	0.247933143	2.220031738	0.019002741	0.247211173		2.040039063	0.019544278	0.239900375	2.080007324	0.019316676	0.238454335	2.049987793	0.019188836	0.240417348
2.029968262	0.019130257	0.219574884	1.980041504	0.01941715	0.231624653	2.01	0.01920292	0.227436936		1.959960938	0.019259506	0.236922558	2.119995117	0.019066518	0.249214109	2.229980469	0.019127616	0.24846828		2.050048828	0.019666569	0.241174349	2.089956055	0.019438306	0.239708496	2.059997559	0.019316113	0.241689693
2.039978027	0.019249333	0.220843254	1.989990234	0.019538011	0.232855048	2.020009766	0.019324012	0.228706298		1.969970703	0.019382941	0.238178682	2.130004883	0.019190307	0.25049509	2.239990234	0.019249007	0.249710165		2.059997559	0.019786487	0.242455905	2.09996582	0.019562888	0.240962656	2.070007324	0.019439871	0.242931563
2.049987793	0.019365504	0.222081244	2	0.019658283	0.234077848	2.030019531	0.019442207	0.229990862		1.979980469	0.019509886	0.239434806	2.140014648	0.019314096	0.251776057	2.25	0.019364008	0.250952034		2.070007324	0.019909372	0.243737461	2.109975586	0.01968865	0.242186412	2.08001709	0.019561869	0.244173432
2.059997559	0.019486323	0.223349614	2.010009766	0.019781503	0.235346219	2.040029297	0.019559243	0.231267825		1.989990234	0.019634491	0.240675703	2.150024414	0.019435582	0.253057023	2.260009766	0.019482495	0.252193903		2.08001709	0.020034633	0.244996268	2.119985352	0.019813232	0.24342537	2.090026855	0.019685626	0.245438158
2.070007324	0.019614111	0.224595199	2.020019531	0.01990944	0.236606994	2.049978027	0.019679176	0.232529586		2	0.019755001	0.241908989	2.16003418	0.019558219	0.254337989	2.270019531	0.019605047	0.253443392		2.090026855	0.020162267	0.246292991	2.129995117	0.019937224	0.244664329	2.099975586	0.01981173	0.246733359
2.08001709	0.019737834	0.225840785	2.030029297	0.020035018	0.237852579	2.059987793	0.019803744	0.233783747		2.010009766	0.019878437	0.243134661	2.17003418	0.019681171	0.255613475	2.280029297	0.019729922	0.254700499		2.100036621	0.020291089	0.247574547	2.140004883	0.020060625	0.245903287	2.109985352	0.019932555	0.248005704
2.090026855	0.01985749	0.22708637	2.040039063	0.020156469	0.239090569	2.069997559	0.019925416	0.235045508		2.020019531	0.019998947	0.244383172	2.17998291	0.019803233	0.256886816	2.289978027	0.019854797	0.255942368		2.110046387	0.020415162	0.248833339	2.149953613	0.020186388	0.247165048	2.119995117	0.02004986	0.249239955
2.099975586	0.01997889	0.228331955	2.049987793	0.020279689	0.240313369	2.080007324	0.020049984	0.236330072		2.029968262	0.020121212	0.245639295	2.189992676	0.019921264	0.258160157	2.299987793	0.019977349	0.257184238		2.120056152	0.020539829	0.250099729	2.159963379	0.020309199	0.248411607	2.130004883	0.020170099	0.250489428
2.109985352	0.020103774	0.22957754	2.059997559	0.020405267	0.241551359	2.09001709	0.020172235	0.237576631		2.039978027	0.020240552	0.246887806	2.200002441	0.020037568	0.259418249	2.309997559	0.020101063	0.258448964		2.130004883	0.020667463	0.251373702	2.169973145	0.020429057	0.249642965	2.140014648	0.020295029	0.251754154
2.119995117	0.020225754	0.230838315	2.070007324	0.020530845	0.242796945	2.100026855	0.020295644	0.238845993		2.049987793	0.020360477	0.248113478	2.210012207	0.020155024	0.260683966	2.320007324	0.020224777	0.259698452		2.140014648	0.020793911	0.252632509	2.17998291	0.020550687	0.250881923	2.150024414	0.020423479	0.253003642
2.130004883	0.020347153	0.2320839	2.08001709	0.020649938	0.24402734	2.109975586	0.020417895	0.240107754		2.059997559	0.020480987	0.249361989	2.220021973	0.020277661	0.261957307	2.33001709	0.020344425	0.260963178		2.150024414	0.020913828	0.253891316	2.189992676	0.02067645	0.252128482	2.159973145	0.020546063	0.254237893
2.140014648	0.020464486	0.233306701	2.090026855	0.020769031	0.24526533	2.119985352	0.020540146	0.241369516		2.070007324	0.020605593	0.250595274	2.230031738	0.020399147	0.263223024	2.340026855	0.020462911	0.262220285		2.16003418	0.021032558	0.255150123	2.200002441	0.020803393	0.25336744	2.16998291	0.020668061	0.255464525
2.150024414	0.02058182	0.234552286	2.100036621	0.020892251	0.24651851	2.129995117	0.020657182	0.242600873		2.08001709	0.020733708	0.251828559	2.239980469	0.020518906	0.26448874	2.349975586	0.020580816	0.263500249		2.170043945	0.021154257	0.256393763	2.210012207	0.020927975	0.254614	2.179992676	0.020791818	0.256714013
2.159973145	0.020704381	0.235820656	2.110046387	0.02101724	0.247748905	2.140004883	0.020775377	0.243839831		2.08996582	0.020858313	0.253054231	2.249990234	0.02063924	0.265746832	2.359985352	0.020700464	0.264780212		2.180053711	0.021281891	0.25765257	2.219960938	0.021048424	0.255822554	2.190002441	0.020917922	0.257963501
2.16998291	0.020830427	0.237081431	2.119995117	0.02114046	0.248964125	2.150014648	0.020899945	0.24508639		2.099975586	0.020980578	0.254279903	2.26	0.020761878	0.267012548	2.369995117	0.020823016	0.266060176		2.190002441	0.021407151	0.25889621	2.229970703	0.021173006	0.25704631	2.200012207	0.021039333	0.25921299
2.179992676	0.020955311	0.238334611	2.130004883	0.021264859	0.250186925	2.160024414	0.021024514	0.246348152		2.109985352	0.021105183	0.255505576	2.270009766	0.020884515	0.268308764	2.380004883	0.020949053	0.267347758		2.200012207	0.021533005	0.260132268	2.239980469	0.021298769	0.258300471	2.210021973	0.021160158	0.260454859
2.190002441	0.021079034	0.239580197	2.140014648	0.021389258	0.25141732	2.169973145	0.021147923	0.24758711		2.119995117	0.021229788	0.256746474	2.280019531	0.021006001	0.269582105	2.390014648	0.021073929	0.268627722		2.210021973	0.021657078	0.261368325	2.249990234	0.02142158	0.259539429	2.220031738	0.021277464	0.261711966
2.200012207	0.021202756	0.240802997	2.150024414	0.021514247	0.2526705	2.17998291	0.021269015	0.248810866		2.130004883	0.021350299	0.257964533	2.290029297	0.021122305	0.270855447	2.400024414	0.021197642	0.26987721		2.220031738	0.021783526	0.262627132	2.26	0.021540848	0.260778387	2.229980469	0.021400048	0.262976692
2.210021973	0.021326479	0.242048582	2.16003418	0.021636287	0.253923681	2.189992676	0.021390687	0.250042223		2.140014648	0.021468469	0.259174979	2.299978027	0.021240912	0.272121163	2.41003418	0.021322518	0.271149555		2.230041504	0.021909973	0.263878355	2.270009766	0.021660706	0.262009744	2.239990234	0.021526152	0.264241418
2.219970703	0.021447878	0.243286572	2.170043945	0.021757739	0.255169266	2.200002441	0.021515255	0.251281182		2.149963379	0.021589564	0.260415877	2.309987793	0.021364701	0.27338688	2.41998291	0.021446231	0.272429519		2.24005127	0.022032265	0.265137162	2.279958496	0.021782336	0.263241102	2.25	0.021653428	0.265498525
2.229980469	0.02156405	0.244532157	2.179992676	0.021879779	0.256422446	2.210012207	0.021636347	0.252535342		2.159973145	0.021715339	0.261641549	2.319997559	0.021487338	0.274644972	2.429992676	0.021564718	0.273686626		2.25	0.022150995	0.266395969	2.289968262	0.02190928	0.264464858	2.260009766	0.021778359	0.266755632
2.239990234	0.021681383	0.245770147	2.190002441	0.02200241	0.257668031	2.220021973	0.021753383	0.2537743		2.16998291	0.021839944	0.262882447	2.330007324	0.021608824	0.275895439	2.440002441	0.021680881	0.274958971		2.260009766	0.022275068	0.26763961	2.299978027	0.022036224	0.265696215	2.270019531	0.021903289	0.26801274
2.25	0.021801039	0.247023328	2.200012207	0.022126809	0.258921211	2.229970703	0.021869261	0.255020859		2.179992676	0.021964549	0.264115732	2.34001709	0.02173031	0.277138281	2.450012207	0.021798205	0.27620084		2.270019531	0.02240389	0.26888325	2.309987793	0.022160806	0.266942775	2.280029297	0.02202822	0.269285084
2.260009766	0.021927666	0.248246128	2.210021973	0.022252387	0.260166797	2.239980469	0.021990353	0.256252217		2.190002441	0.0220874	0.265333792	2.350026855	0.021852947	0.278403997	2.460021973	0.021923081	0.277450328		2.280029297	0.022531525	0.270119307	2.319997559	0.022283616	0.268196935	2.289978027	0.022152564	0.270534573
2.270019531	0.022049646	0.249453738	2.220031738	0.022376786	0.261427572	2.249990234	0.02211608	0.257491175		2.200012207	0.022210835	0.266559464	2.359975586	0.021976736	0.279669714	2.470031738	0.022046794	0.278692198		2.290039063	0.022656785	0.271347781	2.330007324	0.022409379	0.269435893	2.299987793	0.022272802	0.271776442
2.279968262	0.022171045	0.250676538	2.230041504	0.022499416	0.262673157	2.26	0.022241807	0.258722532		2.209960938	0.02233544	0.267800362	2.369985352	0.022096495	0.280943055	2.479980469	0.022167023	0.27991883		2.300048828	0.022780264	0.272583839	2.339956055	0.022535142	0.27066725	2.309997559	0.022390108	0.273010693
2.289978027	0.022293606	0.251899338	2.239990234	0.022622636	0.263911147	2.270009766	0.022362899	0.25995389		2.219970703	0.022457705	0.269026034	2.379995117	0.02221395	0.282201147	2.489990234	0.022288994	0.281137843		2.309997559	0.022905524	0.273819896	2.34996582	0.022659724	0.271891007	2.320007324	0.022510933	0.274244943
2.299987793	0.022417329	0.253137328	2.25	0.022745856	0.265156732	2.280019531	0.02248515	0.261192848		2.229980469	0.022574705	0.270274545	2.390004883	0.02233083	0.283451614	2.5	0.022412708	0.282379712		2.320007324	0.023033159	0.275086286	2.359975586	0.022780173	0.273122364	2.33001709	0.022635863	0.275486813
2.309997559	0.022540471	0.254382913	2.260009766	0.022869666	0.266417508	2.290029297	0.022608559	0.262447008		2.239990234	0.022694045	0.271515443	2.400014648	0.02245174	0.28471733	2.510009766	0.022536422	0.2836292		2.33001709	0.023158419	0.276329926	2.369985352	0.022901212	0.274353721	2.340026855	0.022760794	0.276721063
2.320007324	0.022659547	0.255613308	2.270019531	0.022991706	0.267701068	2.299978027	0.022729072	0.263708769		2.25	0.022815725	0.272741115	2.410024414	0.022578408	0.285983047	2.520019531	0.022660135	0.284878689		2.340026855	0.023277149	0.277543234	2.379995117	0.023026975	0.275592679	2.349975586	0.022881618	0.277947695
2.33001709	0.02277688	0.256828513	2.280029297	0.02310962	0.268946653	2.309987793	0.022849005	0.264947728		2.260009766	0.022943256	0.273951561	2.42003418	0.022699894	0.287248763	2.530029297	0.02277746	0.286128177		2.350036621	0.023401222	0.278764125	2.390004883	0.023153919	0.276824037	2.359985352	0.023005376	0.279181946
2.340026855	0.022897698	0.258058908	2.290039063	0.023231072	0.270199833	2.319997559	0.022966041	0.266194287		2.270019531	0.023066106	0.275169621	2.42998291	0.022818501	0.288491606	2.539978027	0.022893623	0.287354809		2.360046387	0.023528857	0.279992599	2.399953613	0.023279091	0.278055394	2.369995117	0.023129133	0.280431434
2.349975586	0.023023163	0.259289303	2.299987793	0.023357829	0.271453013	2.330007324	0.023084236	0.267463649		2.280019531	0.023189934	0.276395293	2.439992676	0.022937108	0.289742073	2.549987793	0.023018498	0.288596678		2.370056152	0.023656492	0.281228657	2.409963379	0.023402492	0.279256347	2.380004883	0.023255237	0.281658066
2.359985352	0.023148048	0.260519699	2.309997559	0.023487534	0.272698599	2.34001709	0.023207646	0.268733011		2.289968262	0.023313954	0.277620965	2.450002441	0.023060897	0.290992539	2.559997559	0.023143374	0.289838548		2.380004883	0.023777596	0.282464714	2.419973145	0.023527074	0.280472503	2.390014648	0.023377821	0.282907554
2.369995117	0.023268866	0.261742499	2.320007324	0.023611344	0.273936589	2.350026855	0.023333373	0.269994772		2.299978027	0.023438559	0.27885425	2.460012207	0.023186413	0.292243006	2.570007324	0.023267087	0.29106518		2.390014648	0.023900482	0.283685605	2.42998291	0.023654018	0.281696259	2.400024414	0.023497473	0.284149424
2.380004883	0.023391427	0.262957704	2.33001709	0.023733384	0.275189769	2.359975586	0.023456782	0.27123373		2.309987793	0.023560825	0.280087535	2.470021973	0.02330502	0.293485849	2.58001709	0.023386154	0.292307049		2.400024414	0.024026336	0.284906496	2.439992676	0.023775648	0.282912415	2.409973145	0.023617125	0.285376056
2.390014648	0.023517473	0.264195694	2.340026855	0.023858963	0.276442949	2.369985352	0.023581351	0.27248029		2.319997559	0.023680165	0.281313207	2.480031738	0.023420173	0.294728691	2.590026855	0.02351103	0.293548919		2.41003418	0.024156939	0.286142553	2.450002441	0.023893735	0.28412857	2.41998291	0.023743228	0.286610306
2.400024414	0.023641196	0.265426089	2.350036621	0.023984541	0.277703724	2.379995117	0.023705919	0.27373445		2.330007324	0.023798335	0.282546492	2.489980469	0.023539356	0.295979158	2.599975586	0.023634743	0.294783169		2.420043945	0.024280418	0.287371027	2.460012207	0.024015955	0.285337124	2.429992676	0.023870505	0.287844557
2.409973145	0.023761433	0.266641294	2.360046387	0.024107171	0.27893412	2.390004883	0.023829329	0.274996211		2.34001709	0.0239206	0.283795003	2.499990234	0.023661417	0.29720675	2.609985352	0.023758457	0.29601742		2.430053711	0.024399148	0.288607084	2.469960938	0.024141718	0.286576083	2.440002441	0.023994263	0.289078807
2.41998291	0.023878766	0.267871689	2.369995117	0.024226264	0.28015692	2.400014648	0.023946365	0.276257972		2.34996582	0.024046375	0.285035901	2.51	0.023784055	0.298434343	2.619995117	0.023876943	0.297228814		2.440002441	0.024517878	0.289843142	2.479970703	0.024267481	0.287792238	2.450012207	0.024114501	0.290305439
2.429992676	0.023999585	0.269094489	2.380004883	0.024349484	0.281402505	2.410024414	0.024062242	0.277519733		2.359975586	0.02417332	0.286284412	2.520009766	0.023903238	0.29965431	2.630004883	0.023996591	0.298440208		2.450012207	0.024643138	0.291079199	2.489980469	0.024390292	0.289000792	2.460021973	0.024237672	0.29153969
2.440002441	0.024123307	0.270332479	2.390014648	0.024475062	0.282640495	2.419973145	0.024180437	0.278766293		2.369985352	0.024297926	0.287510084	2.530019531	0.024022996	0.300889528	2.640014648	0.024119143	0.299682078		2.460021973	0.024770773	0.292307673	2.499990234	0.024516054	0.290201746	2.470031738	0.024363775	0.292773941
2.450012207	0.02424703	0.271547684	2.400024414	0.02460182	0.28388608	2.42998291	0.024301529	0.280005251		2.379995117	0.024421361	0.288728143	2.540029297	0.024146785	0.302124745	2.650024414	0.024244019	0.300908709		2.470031738	0.02489722	0.293536147	2.51	0.024641817	0.291417901	2.479980469	0.024489879	0.29401581
2.460021973	0.024367267	0.272755294	2.41003418	0.024726219	0.28512407	2.439992676	0.024424939	0.281244209		2.390004883	0.024545966	0.289961428	2.549978027	0.024268271	0.303367587	2.66003418	0.024365409	0.302135341		2.480041504	0.025020106	0.294749455	2.520009766	0.024766399	0.292634056	2.489990234	0.024608944	0.295234823
2.469970703	0.024489247	0.273970499	2.420043945	0.024848849	0.286354465	2.450002441	0.024548348	0.282475567		2.400014648	0.024670571	0.291194714	2.559987793	0.024387454	0.304610429	2.66998291	0.024483895	0.303361973		2.49005127	0.025143585	0.295970346	2.529958496	0.024890981	0.293857813	2.5	0.024727423	0.296446217
2.479980469	0.02461297	0.275200895	2.429992676	0.024974427	0.28758486	2.460012207	0.02466944	0.283729727		2.409963379	0.024791081	0.292420386	2.569997559	0.024506061	0.305830397	2.679992676	0.024608771	0.304565748		2.5	0.025268845	0.297206403	2.539968262	0.02501143	0.295104372	2.510009766	0.024852353	0.29766523
2.489990234	0.024736693	0.276423695	2.440002441	0.025101184	0.288822851	2.470021973	0.024792271	0.284961084		2.419973145	0.024908081	0.293630832	2.580007324	0.024623516	0.307065615	2.690002441	0.024732484	0.305784761		2.510009766	0.025395293	0.298442461	2.549978027	0.025130698	0.296320527	2.520019531	0.024978457	0.298884243
2.5	0.02485693	0.277661685	2.450012207	0.025223225	0.290045651	2.479970703	0.02491568	0.286192441		2.42998291	0.025029177	0.294841279	2.59001709	0.024743851	0.308308457	2.700012207	0.024855036	0.307011393		2.520019531	0.025517585	0.299663352	2.559987793	0.025252328	0.297536683	2.530029297	0.025101628	0.300095637
2.510009766	0.024974263	0.278899675	2.460021973	0.025342318	0.291291236	2.489980469	0.025037931	0.2874314		2.439992676	0.025152027	0.296044112	2.600026855	0.024868791	0.309551299	2.710021973	0.024972361	0.308238025		2.530029297	0.025637502	0.300876659	2.569997559	0.025381043	0.298745237	2.539978027	0.025223039	0.301291794
2.520019531	0.025091596	0.280122475	2.470031738	0.025461411	0.292521631	2.499990234	0.025154967	0.288662757		2.450002441	0.025274292	0.297239333	2.609975586	0.024990277	0.310801766	2.720031738	0.025089686	0.309464657		2.540039063	0.025761575	0.302105133	2.580007324	0.025507987	0.299976594	2.549987793	0.025346797	0.302503188
2.529968262	0.025215319	0.28133768	2.480041504	0.025586989	0.293752026	2.51	0.025273742	0.289878912		2.460012207	0.025397727	0.298442166	2.619985352	0.025111763	0.312029358	2.729980469	0.025209334	0.310706526		2.550048828	0.025888022	0.303333608	2.589956055	0.025631978	0.30119275	2.559997559	0.0254729	0.303699344
2.539978027	0.025339042	0.282552885	2.489990234	0.025714926	0.294990016	2.520009766	0.025396572	0.291117871		2.469960938	0.025522332	0.299667839	2.629995117	0.02523037	0.313249326	2.739990234	0.025333047	0.311940777		2.559997559	0.026015657	0.304546915	2.59996582	0.025755379	0.302416506	2.570007324	0.025596071	0.304887882
2.549987793	0.025461022	0.28378328	2.5	0.025838146	0.296212816	2.530019531	0.02552114	0.292349228		2.479970703	0.025644012	0.300885898	2.640004883	0.025351856	0.314492168	2.75	0.025456761	0.313167409		2.570007324	0.026140917	0.30575264	2.609975586	0.025882323	0.303632661	2.58001709	0.025715136	0.306068801
2.559997559	0.025581259	0.284998485	2.510009766	0.025960776	0.297435616	2.540029297	0.025646288	0.293565383		2.489980469	0.025768618	0.302096344	2.650014648	0.025470463	0.31573501	2.760009766	0.025579313	0.314386422		2.58001709	0.026264396	0.306981114	2.619985352	0.026009267	0.304856418	2.590026855	0.025834788	0.307280195
2.570007324	0.025702078	0.286221285	2.520019531	0.026086354	0.298666011	2.549978027	0.0257668	0.29479674		2.499990234	0.025892053	0.303322017	2.660024414	0.025588494	0.316954978	2.770019531	0.025698961	0.315605434		2.590026855	0.026389657	0.308202005	2.629995117	0.026131487	0.306072573	2.599975586	0.025956786	0.308499208
2.58001709	0.025827543	0.28745168	2.530029297	0.026213112	0.299904002	2.559987793	0.025886733	0.296020497		2.51	0.026012563	0.30452485	2.67003418	0.025704798	0.318190195	2.780029297	0.025825579	0.316839685		2.600036621	0.026513729	0.309415313	2.640004883	0.026250755	0.307265925	2.609985352	0.026080543	0.309733459
2.590026855	0.025949523	0.28867448	2.540039063	0.026336332	0.301126802	2.569997559	0.026009564	0.297259455		2.520009766	0.026132488	0.305735297	2.67998291	0.025824557	0.319417788	2.789978027	0.02594755	0.318073936		2.610046387	0.026634834	0.310636204	2.649953613	0.026370023	0.308459278	2.619995117	0.026203128	0.310944853
2.599975586	0.026068599	0.28988209	2.549987793	0.026455425	0.302364792	2.580007324	0.026132973	0.298513615		2.530019531	0.026255338	0.306953356	2.689992676	0.025948922	0.320645381	2.799987793	0.026067779	0.319300568		2.620056152	0.026754751	0.311826762	2.659963379	0.026493424	0.309660231	2.630004883	0.026326885	0.312148628
2.609985352	0.02618477	0.291097296	2.559997559	0.026574517	0.303587592	2.59001709	0.026254065	0.299752574		2.539968262	0.026381113	0.308186641	2.700002441	0.02607271	0.321865348	2.809997559	0.026185103	0.320527199		2.630004883	0.026877637	0.31304007	2.669973145	0.026620368	0.310876387	2.640014648	0.026450056	0.313344784
2.619995117	0.02630675	0.292312501	2.570007324	0.026698917	0.304810392	2.600026855	0.02637226	0.300983931		2.549978027	0.026505719	0.3094047	2.710012207	0.026193621	0.323077691	2.820007324	0.02630359	0.321753831		2.640014648	0.027002303	0.314260961	2.67998291	0.02674436	0.312062138	2.650024414	0.02657616	0.314556179
2.630004883	0.026433377	0.293535301	2.58001709	0.026824495	0.306063572	2.609975586	0.02649567	0.302215288		2.559987793	0.026627984	0.310599921	2.720021973	0.026316258	0.324282409	2.83001709	0.026427303	0.322972844		2.650024414	0.027129938	0.315474268	2.689992676	0.026867761	0.313240289	2.659973145	0.026698744	0.315805667
2.640014648	0.026554195	0.294758101	2.590026855	0.026951252	0.307309157	2.619985352	0.026619079	0.303439044		2.569997559	0.026752589	0.311787529	2.730031738	0.026438895	0.325510002	2.840026855	0.026551017	0.324191857		2.66003418	0.027256386	0.316695159	2.700002441	0.026991162	0.31442604	2.66998291	0.026819569	0.317032299
2.650024414	0.026676756	0.295942926	2.600036621	0.02707683	0.308547147	2.629995117	0.026740171	0.3046552		2.580007324	0.026877194	0.312990362	2.739980469	0.026560381	0.32672997	2.849975586	0.026673569	0.325403251		2.670043945	0.027382833	0.317893301	2.710012207	0.027119286	0.315626994	2.679992676	0.026939807	0.318266549
2.659973145	0.026797575	0.297135346	2.610046387	0.027199461	0.309769948	2.640004883	0.026861843	0.305878956		2.59001709	0.027001799	0.314193196	2.749990234	0.026678988	0.327934688	2.859985352	0.026796121	0.326607027		2.680053711	0.027509281	0.319083859	2.719960938	0.027243278	0.316835548	2.690002441	0.027060632	0.319493181
2.66998291	0.026921297	0.298365741	2.619995117	0.027326808	0.311000343	2.650014648	0.026982935	0.307095111		2.59996582	0.027122309	0.315388417	2.76	0.026794141	0.329147031	2.869995117	0.026918092	0.327818421		2.690002441	0.027635728	0.32030475	2.729970703	0.027364317	0.318036501	2.700012207	0.027185563	0.320704575
2.679992676	0.027043858	0.299573351	2.630004883	0.027453565	0.312230738	2.660024414	0.027106344	0.308311267		2.609975586	0.02724048	0.316598863	2.770009766	0.026914475	0.330351749	2.880004883	0.027041806	0.329022196		2.700012207	0.027760988	0.321525641	2.739980469	0.027483585	0.319222253	2.710021973	0.027311666	0.321908351
2.690002441	0.027161191	0.300773366	2.640014648	0.027575016	0.313468728	2.669973145	0.027229754	0.309535023		2.619985352	0.027362745	0.317794084	2.780019531	0.027038264	0.331564092	2.890014648	0.027163196	0.330241209		2.710021973	0.027880906	0.322716199	2.749990234	0.027608167	0.320423206	2.720031738	0.027435424	0.323112126
2.700012207	0.027280267	0.301980976	2.650024414	0.02769293	0.314706718	2.67998291	0.027347949	0.310758779		2.629995117	0.02748852	0.318981692	2.790029297	0.027162053	0.33276881	2.900024414	0.027280521	0.331467841		2.720031738	0.027999636	0.32393709	2.76	0.027736292	0.321616559	2.729980469	0.027556248	0.324308282
2.710021973	0.027399924	0.303188586	2.66003418	0.027812023	0.315929518	2.689992676	0.027464985	0.311967334		2.640004883	0.027611955	0.320161687	2.799978027	0.02728469	0.333973528	2.91003418	0.027397846	0.332663997		2.730041504	0.02812727	0.325142815	2.770009766	0.027863236	0.322794709	2.739990234	0.027680006	0.325527295
2.719970703	0.027523646	0.304403791	2.670043945	0.027936422	0.317159913	2.700002441	0.027583759	0.31319109		2.650014648	0.027732465	0.321349294	2.809987793	0.027406176	0.335155372	2.91998291	0.027518075	0.333867773		2.74005127	0.028256092	0.326348539	2.779958496	0.027986637	0.323965259	2.75	0.027803763	0.326731071
2.729980469	0.027647369	0.305603806	2.679992676	0.028063179	0.318367523	2.710012207	0.027705431	0.314422447		2.659963379	0.02785473	0.322544515	2.819997559	0.027525935	0.33636009	2.929992676	0.02764295	0.335071548		2.75	0.02838254	0.327554264	2.789968262	0.028110628	0.32515101	2.760009766	0.027924588	0.327942465
2.739990234	0.027772253	0.306796226	2.690002441	0.028186399	0.319575133	2.720021973	0.02782884	0.315661406		2.669973145	0.027980506	0.323739736	2.830007324	0.027648572	0.337557184	2.940002441	0.027768987	0.336260086		2.760009766	0.028506613	0.328744822	2.799978027	0.028236391	0.326344363	2.770019531	0.028041894	0.329161478
2.75	0.027894814	0.307988646	2.700012207	0.02830903	0.320767553	2.729970703	0.027951091	0.316885162		2.67998291	0.028105111	0.324942569	2.84001709	0.027770058	0.338754277	2.950012207	0.027891539	0.337463861		2.770019531	0.028630092	0.32995813	2.809987793	0.028360973	0.327537715	2.780029297	0.028162132	0.330357634
2.760009766	0.028018537	0.309181066	2.710021973	0.028434608	0.321967568	2.739980469	0.028072183	0.318108918		2.689992676	0.028225621	0.326130177	2.850026855	0.027886362	0.339958995	2.960021973	0.028012348	0.338660017		2.780029297	0.028757727	0.331171438	2.819997559	0.028482603	0.328708265	2.789978027	0.02828413	0.331569028
2.770019531	0.028141679	0.310365891	2.720031738	0.028559007	0.323190368	2.749990234	0.028193854	0.319332675		2.700002441	0.028344961	0.327317785	2.859975586	0.028001515	0.341148464	2.970031738	0.028137224	0.33987903		2.790039063	0.028884174	0.332361996	2.830007324	0.028603642	0.329863612	2.799987793	0.028411407	0.332765185
2.779968262	0.028263078	0.311550715	2.730041504	0.028683406	0.324413168	2.76	0.028317264	0.320571633		2.710012207	0.028466056	0.328513006	2.869985352	0.028121849	0.342345557	2.979980469	0.028259776	0.341090424		2.800048828	0.029004091	0.333544971	2.839956055	0.028727634	0.331049364	2.809997559	0.02853751	0.333976579
2.789978027	0.028381573	0.312743135	2.739990234	0.028803678	0.325620778	2.770009766	0.028438356	0.32180299		2.719960938	0.028589491	0.329708226	2.879995117	0.02824679	0.343550275	2.989990234	0.028380004	0.3422942		2.809997559	0.029121634	0.334743112	2.84996582	0.028855168	0.332235115	2.820007324	0.028662441	0.335180354
2.799987793	0.028500649	0.31392796	2.75	0.02892395	0.326820793	2.780019531	0.028556551	0.323026747		2.729970703	0.028712341	0.330895834	2.890004883	0.028369427	0.344739744	3	0.028497329	0.343475119		2.820007324	0.029246894	0.335933671	2.859975586	0.028979159	0.333413266	2.83001709	0.028785025	0.336391748
2.809997559	0.028624371	0.315112785	2.760009766	0.029048349	0.328035998	2.790029297	0.028674746	0.324242902		2.739980469	0.028833437	0.332068216	2.900014648	0.028492064	0.345921587	3.010009766	0.028618139	0.344678894		2.83001709	0.029374529	0.337139395	2.869985352	0.02910138	0.334583815	2.840026855	0.028909956	0.337603143
2.820007324	0.028747513	0.316305205	2.770019531	0.029176286	0.329228418	2.799978027	0.028798155	0.325459057		2.749990234	0.028956872	0.333255824	2.910024414	0.028612974	0.347111056	3.020019531	0.028743014	0.345867432		2.840026855	0.029498602	0.338329954	2.879995117	0.029225371	0.335754365	2.849975586	0.029033713	0.338837393
2.83001709	0.028870074	0.31750522	2.780029297	0.029303043	0.330428433	2.809987793	0.028922724	0.326667612		2.76	0.029082647	0.334451045	2.92003418	0.02873446	0.348331024	3.030029297	0.028870793	0.347078826		2.850036621	0.029622081	0.339520512	2.890004883	0.029352905	0.336924914	2.859985352	0.029155711	0.340025931
2.840026855	0.028992635	0.31866726	2.790039063	0.029425084	0.331620853	2.819997559	0.029043816	0.327883767		2.770009766	0.029204327	0.335653878	2.92998291	0.028854795	0.349543367	3.039978027	0.028991603	0.348267363		2.860046387	0.029748529	0.34071107	2.899953613	0.029478078	0.338095464	2.869995117	0.02927419	0.34120685
2.849975586	0.029116357	0.319852085	2.799987793	0.029548893	0.332820868	2.830007324	0.029164908	0.329099922		2.780019531	0.029325422	0.336841486	2.939992676	0.028973402	0.35075571	3.049987793	0.029114155	0.349433044		2.870056152	0.029877351	0.341894045	2.909963379	0.029599117	0.339273614	2.880004883	0.029396774	0.342418244
2.859985352	0.029241242	0.321044505	2.809997559	0.029677419	0.334036073	2.84001709	0.029286579	0.330308477		2.789968262	0.029444762	0.33804432	2.950002441	0.029088554	0.351975677	3.059997559	0.029236707	0.35063682		2.880004883	0.030001424	0.343084603	2.919973145	0.029717204	0.340459366	2.890014648	0.029524051	0.343622019
2.869995117	0.029363803	0.322252115	2.820007324	0.029802997	0.335243683	2.850026855	0.02940883	0.331524632		2.799978027	0.029567028	0.339254766	2.960012207	0.029208889	0.35318802	3.070007324	0.029359259	0.351825357		2.890014648	0.030123715	0.344282745	2.92998291	0.029838834	0.341637516	2.900024414	0.029648981	0.344810557
2.880004883	0.029479974	0.32345213	2.83001709	0.02992327	0.336436103	2.859975586	0.029529922	0.332740787		2.809987793	0.029691048	0.340434761	2.970021973	0.029332678	0.354407988	3.08001709	0.029478907	0.353013895		2.900024414	0.030244226	0.345496053	2.939992676	0.029963416	0.342808066	2.909973145	0.029770392	0.345991476
2.890014648	0.029594984	0.324652145	2.840026855	0.030043542	0.337628523	2.869985352	0.029648117	0.333956943		2.819997559	0.029814483	0.341629982	2.980031738	0.029455315	0.355635581	3.090026855	0.02959507	0.354202433		2.91003418	0.030366518	0.346716944	2.950002441	0.03009036	0.343963413	2.91998291	0.029894736	0.347180013
2.900024414	0.029715802	0.325844565	2.850036621	0.030167941	0.338828538	2.879995117	0.029766312	0.335165497		2.830007324	0.029937918	0.34281759	2.989980469	0.029579104	0.356832674	3.099975586	0.029713556	0.355398589		2.920043945	0.030491779	0.347937834	2.960012207	0.030216123	0.345133963	2.929992676	0.030019667	0.348368551
2.909973145	0.02984301	0.327021795	2.860046387	0.030293519	0.340036148	2.890004883	0.029885086	0.336381653		2.84001709	0.030061353	0.344012811	2.999990234	0.029702893	0.358045017	3.109985352	0.02983727	0.356594746		2.930053711	0.030618226	0.349151142	2.969960938	0.030337752	0.346312113	2.940002441	0.030142251	0.349557089
2.91998291	0.029968475	0.32819143	2.869995117	0.030417918	0.341236163	2.900014648	0.030009655	0.337590207		2.84996582	0.030183033	0.345200418	3.01	0.029826682	0.359264985	3.119995117	0.029963307	0.357790902		2.940002441	0.030744673	0.350349284	2.979970703	0.030463515	0.347490264	2.950012207	0.030261903	0.350738007
2.929992676	0.030089294	0.329353469	2.880004883	0.03053819	0.342398203	2.910024414	0.030134223	0.338798761		2.859975586	0.030306469	0.346380413	3.020009766	0.029948168	0.360469703	3.130004883	0.030083536	0.358971821		2.950012207	0.030870527	0.351547425	2.989980469	0.030588097	0.348683616	2.960021973	0.030382141	0.351918926
2.940002441	0.030209531	0.330545889	2.890014648	0.030664947	0.343583028	2.919973145	0.030257633	0.339992114		2.869985352	0.030428734	0.347575634	3.030019531	0.030065623	0.361674421	3.140014648	0.030206088	0.36015274		2.960021973	0.030999943	0.352745567	2.999990234	0.030711498	0.349869368	2.970031738	0.030502966	0.353107464
2.950012207	0.030334415	0.331723119	2.900024414	0.030792884	0.344760258	2.92998291	0.030379304	0.341185466		2.879995117	0.030546904	0.348793693	3.040029297	0.030179624	0.362879139	3.150024414	0.030330963	0.361333659		2.970031738	0.031127578	0.353958874	3.01	0.030833128	0.351039917	2.979980469	0.030627897	0.354296001
2.960021973	0.030458138	0.332892754	2.91003418	0.030918462	0.345967868	2.939992676	0.030502713	0.34238642		2.890004883	0.030665074	0.35000414	3.049978027	0.03029708	0.364076232	3.16003418	0.030454677	0.362506959		2.980041504	0.031251057	0.355179765	3.020009766	0.030953577	0.352202866	2.989990234	0.030754	0.355492158
2.969970703	0.030577795	0.334069984	2.920043945	0.031037555	0.347167883	2.950002441	0.030623805	0.343602575		2.900014648	0.030785584	0.351191748	3.059987793	0.030419717	0.365273326	3.16998291	0.030574325	0.363687877		2.99005127	0.031369787	0.35638549	3.029958496	0.031075797	0.353373415	3	0.030877758	0.356680696
2.979980469	0.030695128	0.335232024	2.929992676	0.03115429	0.348360303	2.960012207	0.030744897	0.344795927		2.909963379	0.030911359	0.352394581	3.069997559	0.030542354	0.366462794	3.179992676	0.030692811	0.364884034		3	0.031489704	0.357576048	3.039968262	0.031202741	0.354543965	3.010009766	0.030998583	0.357876852
2.989990234	0.030812461	0.336416849	2.940002441	0.031275741	0.349552723	2.970021973	0.030863092	0.34598928		2.919973145	0.03103889	0.353589802	3.080007324	0.03066384	0.367644638	3.190002441	0.030811878	0.366064953		3.010009766	0.031613777	0.358759023	3.049978027	0.031328504	0.355722115	3.020019531	0.031123513	0.35906539
3	0.030935022	0.337601674	2.950012207	0.031401319	0.350745143	2.979970703	0.030983605	0.347182632		2.92998291	0.031163495	0.354785023	3.09001709	0.030782447	0.368826482	3.200012207	0.030932688	0.367245871		3.020019531	0.031741412	0.359941998	3.059987793	0.031451315	0.356900266	3.030029297	0.031249617	0.360261546
3.010009766	0.03106223	0.338778904	2.960021973	0.031528076	0.351922373	2.989980469	0.031107015	0.348391187		2.939992676	0.031285175	0.355965018	3.100026855	0.030906236	0.370008326	3.210021973	0.031057563	0.36842679		3.030029297	0.031866672	0.36111739	3.069997559	0.031575897	0.358063214	3.039978027	0.031373374	0.361450084
3.020019531	0.031187114	0.339956133	2.970031738	0.031652475	0.353107198	2.999990234	0.031231583	0.349599741		2.950002441	0.03140861	0.357167851	3.109975586	0.031030025	0.371205419	3.220031738	0.031182438	0.36960009		3.040039063	0.031990151	0.362300365	3.080007324	0.031700479	0.359226163	3.049987793	0.031491853	0.36264624
3.029968262	0.031310837	0.341125768	2.980041504	0.031775695	0.354299617	3.01	0.031352675	0.350793093		2.960012207	0.031532045	0.358378298	3.119985352	0.03115036	0.372394888	3.229980469	0.03130499	0.37077339		3.050048828	0.032115411	0.363498507	3.089956055	0.031823289	0.36038151	3.059997559	0.031610332	0.363834778
3.039978027	0.031437464	0.342295403	2.989990234	0.031900094	0.355514823	3.020009766	0.031474926	0.351994047		2.969960938	0.03165665	0.359558293	3.129995117	0.031266664	0.373576731	3.239990234	0.031428704	0.371954309		3.059997559	0.032241859	0.364696648	3.09996582	0.031945509	0.36155206	3.070007324	0.031732916	0.365023316
3.049987793	0.031560605	0.343487823	3	0.032022725	0.356730028	3.030019531	0.031599494	0.353187399		2.979970703	0.031775991	0.360715449	3.140004883	0.031384119	0.374743325	3.25	0.031554741	0.373142847		3.070007324	0.032368306	0.365879623	3.109975586	0.032063597	0.362715009	3.08001709	0.031860193	0.366219472
3.059997559	0.031679681	0.344665053	3.010009766	0.032145945	0.357922448	3.040029297	0.031722903	0.354388353		2.989980469	0.031896501	0.361887831	3.150014648	0.031506757	0.375932794	3.260009766	0.031678455	0.374339003		3.08001709	0.032489411	0.367047432	3.119985352	0.032185226	0.363877957	3.090026855	0.031985123	0.36740801
3.070007324	0.031797014	0.345834688	3.020019531	0.032268575	0.359114867	3.049978027	0.031842257	0.355589306		2.999990234	0.032019936	0.363075439	3.160024414	0.031630546	0.377114638	3.270019531	0.031795779	0.375512303		3.090026855	0.032611109	0.368222824	3.129995117	0.032310989	0.365040906	3.099975586	0.032108881	0.368596547
3.08001709	0.031914347	0.346996728	3.030029297	0.032390616	0.360299692	3.059987793	0.031958135	0.35679026		3.01	0.032145711	0.364255434	3.17003418	0.031752031	0.378288857	3.280029297	0.031913104	0.376670366		3.100036621	0.032734588	0.369398216	3.140004883	0.032436752	0.366211455	3.109985352	0.032233811	0.369777466
3.090026855	0.032036908	0.348166362	3.040039063	0.032512067	0.361499707	3.069997559	0.032075171	0.357976011		3.020009766	0.032269146	0.365420203	3.17998291	0.031872366	0.379478325	3.289978027	0.032032171	0.377843666		3.110046387	0.032861036	0.370581191	3.149953613	0.032563696	0.367366803	3.119995117	0.032356982	0.370966004
3.099975586	0.032160631	0.349328402	3.049987793	0.032637645	0.362676937	3.080007324	0.032197422	0.359176964		3.030019531	0.032392581	0.366577359	3.189992676	0.031995003	0.380675419	3.299987793	0.032155885	0.379032203		3.120056152	0.032987483	0.371756583	3.159963379	0.032688278	0.368514549	3.130004883	0.032481912	0.372146923
3.109985352	0.032282611	0.350482847	3.059997559	0.032763224	0.363869357	3.09001709	0.032323149	0.360362716		3.039968262	0.032517187	0.367757354	3.200002441	0.032117065	0.381864887	3.309997559	0.032277856	0.380205503		3.130004883	0.033112744	0.372916808	3.169973145	0.03281286	0.369662296	3.140014648	0.032604497	0.37333546
3.119995117	0.032402849	0.351637292	3.070007324	0.032887623	0.365054182	3.100026855	0.032446558	0.361533265		3.049978027	0.032641207	0.368929736	3.210012207	0.032239702	0.383046731	3.320007324	0.032399246	0.381386422		3.140014648	0.033238004	0.374084617	3.17998291	0.032938623	0.370832846	3.150024414	0.032721803	0.37450876
3.130004883	0.032525409	0.352806927	3.08001709	0.033010253	0.366239007	3.109975586	0.03256765	0.362711416		3.059987793	0.032761132	0.370094506	3.220021973	0.032358885	0.384228575	3.33001709	0.032521798	0.382552103		3.150024414	0.033363858	0.375244842	3.189992676	0.033062614	0.371988193	3.159973145	0.032841454	0.37568206
3.140014648	0.032651456	0.353984157	3.090026855	0.033133473	0.367408642	3.119985352	0.032689901	0.363889566		3.069997559	0.032879302	0.371266888	3.230031738	0.032476341	0.385425668	3.340026855	0.032645512	0.383733022		3.16003418	0.033490305	0.376420234	3.200002441	0.033182473	0.37313594	3.16998291	0.032964039	0.376862979
3.150024414	0.032774016	0.355153792	3.100036621	0.033256693	0.368585872	3.129995117	0.032814469	0.365075318		3.080007324	0.032999812	0.37243927	3.239980469	0.032596675	0.386615137	3.349975586	0.032770387	0.38492156		3.170043945	0.033613191	0.377595626	3.210012207	0.033301741	0.374283686	3.179992676	0.03308721	0.378043898
3.159973145	0.032892511	0.356331021	3.110046387	0.033378144	0.369763102	3.140004883	0.032934982	0.366245867		3.09001709	0.033122077	0.373604039	3.249990234	0.032720464	0.38781223	3.359985352	0.032891197	0.386110097		3.180053711	0.033734295	0.378786185	3.219960938	0.033427504	0.375469438	3.190002441	0.03321214	0.379217198
3.16998291	0.033009845	0.357485466	3.119995117	0.033497237	0.370947927	3.150014648	0.033053177	0.36743922		3.09996582	0.033249023	0.374768808	3.26	0.03284195	0.389009323	3.369995117	0.03300736	0.387298635		3.190002441	0.033859555	0.379953993	3.229970703	0.033555628	0.376632386	3.200012207	0.033335898	0.380382879
3.179992676	0.033132405	0.358647506	3.130004883	0.033619278	0.372125156	3.160024414	0.033170793	0.368624971		3.109975586	0.033373628	0.375925965	3.270009766	0.032961708	0.390183542	3.380004883	0.033127589	0.388471935		3.200012207	0.033986003	0.381136968	3.239980469	0.033681391	0.377795335	3.210021973	0.033459655	0.381556179
3.190002441	0.033256128	0.359824736	3.140014648	0.033744856	0.373302386	3.169973145	0.033288988	0.369833526		3.119985352	0.033495893	0.377098347	3.280019531	0.033082043	0.391342512	3.390014648	0.033253626	0.389660473		3.210021973	0.034111263	0.382319943	3.249990234	0.033805383	0.378943082	3.220031738	0.033584586	0.382737098
3.200012207	0.033379851	0.360986776	3.150024414	0.033869845	0.374494806	3.17998291	0.033413556	0.371019277		3.129995117	0.033617573	0.378278342	3.290029297	0.033205832	0.392509106	3.400024414	0.033377339	0.390818535		3.220031738	0.034233555	0.383472586	3.26	0.033931145	0.380098429	3.229980469	0.033708343	0.383925636
3.210021973	0.033500669	0.362156411	3.16003418	0.033997191	0.375664441	3.189992676	0.033539283	0.37221263		3.140004883	0.033743348	0.379450724	3.299978027	0.033328469	0.39369095	3.41003418	0.033498149	0.391991835		3.230041504	0.034357628	0.384647978	3.270009766	0.034055727	0.381261378	3.239990234	0.033827995	0.385098935
3.219970703	0.03362323	0.36331845	3.170043945	0.034121001	0.376834076	3.200002441	0.033663851	0.373398381		3.150014648	0.033866783	0.380623106	3.309987793	0.033445925	0.394880418	3.41998291	0.033619539	0.393157516		3.24005127	0.034485263	0.385808203	3.279958496	0.034179129	0.382424326	3.25	0.033947647	0.386287473
3.229980469	0.033748114	0.36448049	3.179992676	0.034246579	0.378018901	3.210012207	0.033787261	0.374576532		3.159963379	0.033986124	0.381803101	3.319997559	0.033559926	0.396069887	3.429992676	0.033743253	0.394338435		3.25	0.034614085	0.386983595	3.289968262	0.034297216	0.383587275	3.260009766	0.03407375	0.387460773
3.239990234	0.033871837	0.36564253	3.190002441	0.034372157	0.379211321	3.220021973	0.033909512	0.375754682		3.169973145	0.034104879	0.382983096	3.330007324	0.033678533	0.39725173	3.440002441	0.033866967	0.395511735		3.260009766	0.034736377	0.388136238	3.299978027	0.034416484	0.384735021	3.270019531	0.034199854	0.388626454
3.25	0.033993236	0.36680457	3.200012207	0.034495377	0.380403741	3.229970703	0.03403408	0.376955636		3.17998291	0.034225389	0.384170704	3.34001709	0.033802322	0.398433574	3.450012207	0.033989519	0.396669797		3.270019531	0.034855107	0.389296463	3.309987793	0.034541066	0.385890369	3.280029297	0.034324784	0.389784517
3.260009766	0.034111731	0.36795142	3.210021973	0.034612112	0.381588566	3.239980469	0.034155172	0.37816419		3.189992676	0.034349994	0.385365924	3.350026855	0.033924959	0.399592544	3.460021973	0.034110328	0.397812622		3.280029297	0.034975024	0.390464272	3.319997559	0.034668009	0.387038116	3.289978027	0.034447369	0.39093496
3.270019531	0.034232549	0.369105864	3.220031738	0.034733563	0.382750606	3.249990234	0.03427105	0.379334739		3.200002441	0.034476939	0.386561145	3.359975586	0.034045293	0.400743888	3.470031738	0.034228815	0.398970684		3.290039063	0.035101471	0.391639664	3.330007324	0.034793772	0.388201064	3.299987793	0.034572299	0.392093022
3.279968262	0.034356272	0.370267904	3.230041504	0.034860321	0.383935431	3.26	0.034389245	0.380505289		3.210012207	0.034602714	0.387748753	3.369985352	0.034165052	0.401910482	3.479980469	0.034351367	0.400121128		3.300048828	0.035227919	0.392799889	3.339956055	0.034916583	0.389348811	3.309997559	0.03469723	0.393266322
3.289978027	0.034478833	0.371414754	3.239990234	0.034989436	0.38512785	3.270009766	0.034511495	0.381683439		3.219960938	0.03472615	0.388928748	3.379995117	0.034287689	0.403084701	3.489990234	0.034476242	0.40127919		3.309997559	0.035350804	0.393944948	3.34996582	0.035041165	0.390496557	3.320007324	0.034821574	0.394447241
3.299987793	0.034600232	0.372546414	3.25	0.035113835	0.38628989	3.280019531	0.034633167	0.38286159		3.229970703	0.034849585	0.39010113	3.390004883	0.034409175	0.404281795	3.5	0.034598794	0.402437252		3.320007324	0.035475471	0.395112757	3.359975586	0.035166928	0.391644304	3.33001709	0.034941812	0.395597685
3.309997559	0.03472105	0.373662883	3.260009766	0.035237055	0.387459525	3.290029297	0.034755417	0.384024538		3.239980469	0.03497419	0.391273512	3.400014648	0.034528358	0.405463638	3.510009766	0.034718442	0.403572458		3.33001709	0.035604887	0.396272983	3.369985352	0.035293872	0.392799652	3.340026855	0.035060291	0.396763366
3.320007324	0.034844773	0.374786948	3.270019531	0.035361454	0.388636755	3.299978027	0.034877668	0.385187487		3.249990234	0.03509587	0.392445894	3.410024414	0.034644662	0.406630233	3.520019531	0.034840994	0.404715283		3.340026855	0.035729553	0.397448375	3.379995117	0.03541314	0.393970201	3.349975586	0.035184048	0.397906191
3.33001709	0.034969657	0.375941393	3.280029297	0.035486443	0.389813985	3.309987793	0.034999919	0.386358037		3.26	0.03521287	0.393610663	3.42003418	0.034763269	0.407789202	3.530029297	0.034964708	0.405835251		3.350036621	0.035852439	0.398616183	3.390004883	0.035531227	0.395125549	3.359985352	0.035311325	0.399071872
3.340026855	0.035089895	0.377080648	3.290039063	0.035608484	0.39098362	3.319997559	0.035123329	0.387543788		3.270009766	0.03533221	0.394775432	3.42998291	0.034885907	0.408948171	3.539978027	0.03508726	0.406978076		3.360046387	0.035973543	0.399791575	3.399953613	0.035654628	0.396303699	3.369995117	0.035435082	0.400222315
3.349975586	0.035207228	0.378235092	3.299987793	0.035727577	0.39216085	3.330007324	0.035243841	0.388721939		3.280019531	0.035455646	0.395917363	3.439992676	0.035009695	0.410130015	3.549987793	0.035206908	0.4081209		3.370056152	0.036096429	0.400966967	3.409963379	0.035780391	0.397459047	3.380004883	0.035555907	0.40136514
3.359985352	0.035324561	0.379389537	3.309997559	0.035846669	0.393330485	3.34001709	0.035362036	0.389877286		3.289968262	0.035579081	0.397066907	3.450002441	0.035131181	0.411304234	3.559997559	0.035324232	0.409271344		3.380056152	0.036220316	0.402124379	3.419973145	0.035905563	0.398606793	3.390014648	0.035679664	0.402507964
3.369995117	0.035448284	0.380543982	3.320007324	0.035971069	0.394522904	3.350026855	0.035481969	0.391032634		3.299978027	0.035701346	0.398201224	3.460012207	0.035252667	0.412470828	3.570007324	0.0354433	0.410444644		3.390004883	0.03634617	0.403284604	3.42998291	0.036031326	0.399739338	3.400024414	0.035805768	0.403658408
3.380004883	0.035572007	0.381683237	3.33001709	0.036097826	0.395692539	3.359975586	0.03560422	0.392203183		3.309987793	0.035825366	0.399335542	3.470021973	0.035371274	0.413637422	3.58001709	0.035565852	0.411610325		3.400014648	0.036472617	0.404429663	3.439992676	0.036160041	0.400887085	3.409973145	0.035930698	0.40481647
3.390014648	0.035694567	0.382807301	3.340026855	0.036222225	0.396854579	3.369985352	0.035729947	0.393396536		3.319997559	0.035949971	0.400485085	3.480031738	0.03549276	0.414796392	3.590026855	0.035690727	0.412753149		3.410024414	0.03659669	0.405582306	3.450002441	0.036284033	0.402042432	3.41998291	0.036049177	0.405959295
3.400024414	0.035816547	0.383946556	3.350036621	0.036344855	0.398024214	3.379995117	0.035852198	0.394567085		3.330007324	0.036074576	0.401642242	3.489980469	0.035614246	0.415962986	3.599975586	0.035811536	0.413888355		3.42003418	0.036721951	0.406727365	3.460012207	0.036409795	0.403220583	3.429992676	0.03616531	0.407117357
3.409973145	0.035939108	0.385116191	3.360046387	0.036471613	0.399209039	3.390004883	0.035971552	0.395730034		3.34001709	0.036196842	0.402814624	3.499990234	0.035732853	0.41712958	3.609985352	0.035934088	0.415038799		3.430043945	0.036846617	0.407902757	3.469960938	0.036533196	0.40437593	3.440002441	0.036286135	0.408267801
3.41998291	0.036061669	0.386293421	3.369995117	0.03659837	0.400401459	3.400014648	0.036093803	0.396892982		3.34996582	0.036316182	0.40397178	3.51	0.035848006	0.418311424	3.619995117	0.03605664	0.416196861		3.440053711	0.036971877	0.409078149	3.479970703	0.036651284	0.405508475	3.450012207	0.036411065	0.409441101
3.429992676	0.036179002	0.387463056	3.380004883	0.03672159	0.401586284	3.410024414	0.036218371	0.398063532		3.359975586	0.036436107	0.405121324	3.520009766	0.03596834	0.419478018	3.630004883	0.03617745	0.417393018		3.450002441	0.037091795	0.410230791	3.489980469	0.036771733	0.406648621	3.460021973	0.036538342	0.410614401
3.440002441	0.036298659	0.388632691	3.390014648	0.036841862	0.402771109	3.419973145	0.03634178	0.39922648		3.369985352	0.036560127	0.406255641	3.530019531	0.036092129	0.420652237	3.640014648	0.03629884	0.418573936		3.460012207	0.037211712	0.411383434	3.499990234	0.036896315	0.407781165	3.470031738	0.036660926	0.411772463
3.450012207	0.036420058	0.389787135	3.400024414	0.036960955	0.403948339	3.42998291	0.036461134	0.400381828		3.379995117	0.036684732	0.407405185	3.540029297	0.036214766	0.421803581	3.650024414	0.036417327	0.419739618		3.470021973	0.037334597	0.412528493	3.51	0.037022077	0.408928912	3.479980469	0.03678351	0.412922907
3.460021973	0.036542619	0.390933985	3.41003418	0.037084175	0.405148354	3.439992676	0.03657817	0.401544777		3.390004883	0.036810507	0.408554728	3.549978027	0.036337404	0.422947301	3.66003418	0.036537556	0.420905299		3.480031738	0.037462232	0.413703885	3.520009766	0.037146659	0.41008426	3.489990234	0.036906681	0.414080969
3.469970703	0.036667504	0.39208843	3.420043945	0.037209753	0.406333179	3.450002441	0.036699262	0.402715326		3.400014648	0.036932773	0.409704272	3.559987793	0.036459465	0.424091021	3.66998291	0.036662431	0.422040505		3.490041504	0.03758868	0.414841361	3.529958496	0.03726947	0.411224405	3.5	0.037031612	0.415254269
3.479980469	0.036788322	0.39326566	3.429992676	0.037335331	0.407525598	3.460012207	0.03682499	0.403885876		3.409963379	0.037055038	0.410861428	3.569997559	0.036580951	0.425257615	3.679992676	0.036786145	0.423198567		3.50005127	0.037715127	0.416001586	3.539968262	0.037395233	0.412372152	3.510009766	0.037154196	0.416404712
3.489990234	0.036910883	0.394435295	3.440002441	0.03745973	0.408718018	3.470021973	0.03694724	0.40501842		3.419973145	0.037180813	0.412010972	3.580007324	0.036702437	0.426431834	3.690002441	0.036905792	0.424356629		3.51	0.037841575	0.417169395	3.549978027	0.037522177	0.413519898	3.520019531	0.037275021	0.417555156
3.5	0.037032282	0.395566954	3.450012207	0.037587667	0.409895248	3.479970703	0.037068332	0.406158566		3.42998291	0.037306588	0.413160515	3.59001709	0.036821044	0.427590803	3.700012207	0.037028345	0.425514692		3.520009766	0.037968022	0.418329621	3.559987793	0.037645578	0.414660044	3.530029297	0.037395259	0.418713218
3.510009766	0.037154843	0.396698614	3.460021973	0.037715603	0.411072478	3.489980469	0.037188845	0.407291111		3.439992676	0.037427098	0.414302446	3.600026855	0.036937924	0.428742148	3.710021973	0.037149154	0.426665135		3.530019531	0.038091501	0.419482263	3.569997559	0.037764846	0.415807791	3.539978027	0.037517257	0.419878899
3.520019531	0.037275661	0.397853059	3.470031738	0.037840002	0.412257303	3.499990234	0.037312254	0.408446458		3.450002441	0.037545268	0.415436764	3.609975586	0.037057683	0.429870618	3.720031738	0.037271706	0.427815579		3.540029297	0.038216761	0.420619739	3.580007324	0.037885295	0.416955537	3.549987793	0.037642188	0.421021724
3.529968262	0.037395899	0.398999909	3.480041504	0.037959095	0.413434533	3.51	0.037436823	0.409609407		3.460012207	0.037667534	0.416578694	3.619985352	0.03718032	0.431029588	3.729980469	0.037393097	0.428958403		3.550039063	0.038337866	0.421779965	3.589956055	0.038011058	0.418103284	3.559997559	0.037765945	0.422149311
3.539978027	0.03751207	0.400146758	3.489990234	0.038078188	0.414596573	3.520009766	0.037555018	0.410764754		3.469960938	0.037794479	0.417751076	3.629995117	0.037304109	0.432180932	3.739990234	0.037511583	0.430116466		3.560048828	0.038459564	0.422925024	3.59996582	0.038138001	0.419266232	3.570007324	0.037887943	0.423284517
3.549987793	0.037630565	0.401293608	3.5	0.038200229	0.415773803	3.530019531	0.037672633	0.411920102		3.479970703	0.037919084	0.418908233	3.640004883	0.037425595	0.433317027	3.75	0.037627746	0.431289765		3.569997559	0.038585418	0.424092833	3.609975586	0.038263764	0.420406378	3.58001709	0.038012874	0.424427341
3.559997559	0.037755449	0.402440458	3.510009766	0.038324039	0.416935843	3.540029297	0.037790828	0.413067849		3.489980469	0.038038424	0.420065389	3.650014648	0.037547081	0.434453122	3.760009766	0.037749136	0.432447828		3.580007324	0.038713053	0.425237892	3.619985352	0.038387165	0.421538923	3.590026855	0.038137804	0.425593023
3.570007324	0.037880334	0.403602498	3.520019531	0.038448438	0.418105477	3.549978027	0.037913079	0.414230797		3.499990234	0.038161859	0.421184481	3.660024414	0.037669718	0.435604467	3.770019531	0.037875173	0.433613509		3.59001709	0.0388395	0.426382951	3.629995117	0.038509976	0.422679068	3.599975586	0.038259215	0.426758704
3.58001709	0.038005218	0.404734157	3.530029297	0.038571658	0.419252327	3.559987793	0.038035909	0.415370943		3.51	0.038287634	0.422326412	3.67003418	0.037793507	0.436748186	3.780029297	0.038000049	0.434771571		3.600026855	0.038963573	0.427505261	3.640004883	0.03863692	0.423819214	3.609985352	0.038376521	0.427909147
3.590026855	0.038127779	0.405881007	3.540039063	0.038695465	0.420391582	3.569997559	0.038157001	0.416503487		3.520009766	0.03841341	0.423460729	3.67998291	0.037910963	0.437891906	3.789978027	0.038122598	0.435914396		3.610036621	0.039090021	0.428635153	3.649953613	0.03876268	0.424989764	3.619995117	0.038494998	0.429051972
3.600026855	0.038249146	0.407039902	3.549987793	0.038821043	0.421546027	3.580007324	0.038280411	0.417658835		3.530019531	0.03853275	0.424617886	3.689992676	0.038026115	0.439043251	3.799987793	0.03824457	0.437064839		3.620046387	0.039217655	0.42977263	3.659963379	0.0388849	0.42613751	3.630004883	0.038616995	0.430202415
3.609975586	0.038371127	0.408186752	3.559997559	0.038946621	0.422715662	3.59001709	0.03840382	0.418829384		3.539968262	0.03864858	0.425775042	3.700002441	0.038142419	0.440194595	3.809997559	0.038368283	0.438207664		3.630056152	0.039342916	0.430902522	3.669973145	0.039004168	0.427262454	3.640014648	0.038744859	0.431337621
3.619985352	0.038496011	0.409341197	3.570007324	0.03907102	0.423885296	3.600026855	0.038524333	0.420007535		3.549978027	0.03876675	0.426916973	3.710012207	0.038265056	0.441338315	3.820007324	0.038490835	0.439358108		3.640004883	0.039462833	0.432047582	3.67998291	0.03912875	0.428379797	3.650024414	0.038870962	0.432480446
3.629995117	0.038613344	0.410480451	3.58001709	0.039190113	0.425054931	3.609975586	0.038645425	0.421147681		3.559987793	0.03889311	0.42805129	3.720021973	0.038391148	0.44248966	3.83001709	0.038612226	0.440500932		3.650014648	0.039581563	0.433177474	3.689992676	0.039256875	0.429512341	3.659973145	0.038994133	0.433608033
3.640004883	0.03873242	0.411612111	3.590026855	0.039310385	0.426224566	3.619985352	0.03876362	0.422303028		3.569997559	0.039018885	0.429185608	3.730031738	0.038513786	0.443633379	3.840026855	0.038730712	0.441651376		3.660024414	0.039703855	0.434322534	3.700002441	0.039382638	0.430629684	3.66998291	0.039117891	0.434743239
3.650014648	0.038854981	0.412758961	3.600036621	0.039437143	0.427379011	3.629995117	0.038883553	0.423458376		3.580007324	0.039141736	0.430319926	3.739980469	0.038632969	0.444777099	3.849975586	0.03885036	0.442786582		3.67003418	0.03983149	0.435467593	3.710012207	0.039501906	0.431731825	3.679992676	0.039242821	0.435893682
3.660024414	0.038979865	0.413905811	3.610046387	0.039562721	0.428541051	3.640004883	0.039005804	0.424628925		3.59001709	0.039262831	0.431439018	3.749990234	0.038753879	0.445920819	3.859985352	0.038972912	0.443937025		3.680043945	0.039959124	0.436589903	3.719960938	0.039624717	0.43287197	3.690002441	0.039367752	0.437028888
3.669973145	0.039103007	0.41502228	3.619995117	0.039688299	0.429703091	3.650014648	0.039130372	0.425799475		3.59996582	0.039384511	0.432580948	3.76	0.038876516	0.447064539	3.869995117	0.039098949	0.445056993		3.690053711	0.040083197	0.437727379	3.729970703	0.03975166	0.433996914	3.700012207	0.039487403	0.438148856
3.67998291	0.039225568	0.416131155	3.630004883	0.03981034	0.43084994	3.660024414	0.039250885	0.426954822		3.609975586	0.039510286	0.433722879	3.770009766	0.038998002	0.448208258	3.880004883	0.039221501	0.44618458		3.700002441	0.040209645	0.438872438	3.739980469	0.039877423	0.435121858	3.710021973	0.039607642	0.4392993
3.689992676	0.03934929	0.417262815	3.640014648	0.039934149	0.432019575	3.669973145	0.039371977	0.42811017		3.619985352	0.039633721	0.434872422	3.780019531	0.039116609	0.449359603	3.890014648	0.039344053	0.447319786		3.710012207	0.040336092	0.440017497	3.749990234	0.039999643	0.4362316	3.720031738	0.039728466	0.440442124
3.700002441	0.039473013	0.418409664	3.650024414	0.040061496	0.43318921	3.67998291	0.039492489	0.429250316		3.629995117	0.039753061	0.435999127	3.790029297	0.039231762	0.450510948	3.900024414	0.039467767	0.448447373		3.720021973	0.040459571	0.441170139	3.76	0.040117731	0.437348942	3.729980469	0.03985457	0.441584949
3.710012207	0.039594412	0.419564109	3.66003418	0.040188253	0.434343655	3.689992676	0.03961474	0.430405663		3.640004883	0.039871817	0.437141058	3.799978027	0.039349793	0.451685167	3.91003418	0.03959148	0.449597817		3.730031738	0.040582457	0.442315199	3.770009766	0.040238179	0.438481487	3.739990234	0.039981847	0.442743011
3.720021973	0.039710584	0.420680579	3.670043945	0.040308526	0.43548291	3.700002441	0.039735832	0.43155341		3.650014648	0.039994667	0.438282989	3.809987793	0.03947243	0.452836511	3.91998291	0.039711128	0.45074826		3.740041504	0.040702374	0.443452675	3.779958496	0.040362761	0.439621633	3.75	0.040105604	0.443870598
3.729970703	0.039829079	0.421812238	3.679992676	0.040428798	0.436622164	3.710012207	0.039854027	0.43273156		3.659963379	0.040120442	0.439432532	3.819997559	0.039598522	0.45399548	3.929992676	0.039827291	0.451898704		3.75005127	0.040823479	0.444605317	3.789968262	0.040490886	0.440769379	3.760009766	0.040228188	0.445005804
3.739980469	0.039950478	0.422943898	3.690002441	0.040553197	0.437761419	3.720021973	0.039969905	0.433894509		3.669973145	0.040243877	0.440559237	3.830007324	0.039723463	0.4551392	3.940002441	0.039945778	0.453033909		3.76	0.040949926	0.445757959	3.799978027	0.040614287	0.441909525	3.770019531	0.040350186	0.446148629
3.749990234	0.040076524	0.424067963	3.700012207	0.040679954	0.438915864	3.729970703	0.040089838	0.435057457		3.67998291	0.040367312	0.441685942	3.84001709	0.039844949	0.456275295	3.950012207	0.040069491	0.454169115		3.770009766	0.041078748	0.446903019	3.809987793	0.040738279	0.443034469	3.780029297	0.040475117	0.447299072
3.76	0.040198504	0.425207218	3.710021973	0.040804353	0.440055119	3.739980469	0.040215565	0.436220406		3.689992676	0.040490747	0.442812647	3.850026855	0.039967586	0.457449514	3.960021973	0.040194367	0.455304321		3.780019531	0.041205196	0.448063244	3.819997559	0.040865222	0.444159412	3.789978027	0.040597701	0.448434278
3.770009766	0.040321065	0.426331282	3.720031738	0.040925804	0.441186778	3.749990234	0.040341292	0.437368153		3.700002441	0.040613598	0.443946964	3.859975586	0.040090223	0.458616108	3.970031738	0.040316919	0.456454765		3.790029297	0.041331643	0.44922347	3.830007324	0.040989804	0.445291957	3.799987793	0.040715007	0.449584722
3.780019531	0.040443626	0.427455347	3.730041504	0.041050203	0.442333628	3.76	0.040463543	0.438515899		3.710012207	0.040734693	0.445081282	3.869985352	0.040207679	0.459775078	3.979980469	0.040438309	0.457605208		3.800039063	0.041458091	0.450383695	3.839956055	0.041110253	0.446432103	3.809997559	0.040834659	0.450727546
3.789968262	0.040566187	0.428571817	3.739990234	0.041174602	0.443465288	3.770009766	0.040584055	0.439671247		3.719960938	0.040852863	0.446223213	3.879995117	0.040323983	0.460903548	3.989990234	0.040562023	0.458755652		3.810048828	0.041583351	0.451521171	3.84996582	0.041231293	0.447549445	3.820007324	0.040958416	0.451870371
3.799978027	0.040688167	0.429695881	3.75	0.041300181	0.444619733	3.780019531	0.040707465	0.440856998		3.729970703	0.040971033	0.44735753	3.890004883	0.040442014	0.462039643	4	0.040685736	0.459913714		3.819997559	0.041708611	0.452666231	3.859975586	0.041352922	0.44868199	3.83001709	0.041085693	0.453005577
3.809987793	0.040809566	0.430819946	3.760009766	0.041421632	0.445766582	3.790029297	0.040832033	0.442027548		3.739980469	0.041090373	0.448484235	3.900014648	0.040562924	0.463160488	4.010009766	0.040807708	0.461079395		3.830007324	0.041829716	0.45381129	3.869985352	0.041477504	0.449822136	3.840026855	0.04120945	0.454133164
3.819997559	0.040926899	0.431959201	3.770019531	0.041540725	0.446913432	3.799978027	0.040951966	0.443182895		3.749990234	0.041216733	0.449618553	3.910024414	0.040685562	0.464319458	4.020019531	0.040923871	0.46222222		3.84001709	0.041948446	0.454956349	3.879995117	0.041604448	0.45095468	3.849975586	0.041331448	0.45526837
3.830007324	0.041045975	0.433098455	3.780029297	0.041662766	0.448083067	3.809987793	0.041069003	0.44431544		3.76	0.041343679	0.450745258	3.92003418	0.040805896	0.465447928	4.030029297	0.041041776	0.463349807		3.850026855	0.042070738	0.456101408	3.890004883	0.041727849	0.452064422	3.859985352	0.041455205	0.456403576
3.84001709	0.041167955	0.43423771	3.790039063	0.041788344	0.449237512	3.819997559	0.041188357	0.445470788		3.770009766	0.041469454	0.451879576	3.92998291	0.040927382	0.466576398	4.039978027	0.041163747	0.464492631		3.860036621	0.042197185	0.457231301	3.899953613	0.041851841	0.453181765	3.869995117	0.041580136	0.457561638
3.850026855	0.041294582	0.43536937	3.799987793	0.041912153	0.450399552	3.830007324	0.041312925	0.446626135		3.780019531	0.041592889	0.452998668	3.939992676	0.041048292	0.467712493	4.049987793	0.041288623	0.465658312		3.870046387	0.042323633	0.458368777	3.909963379	0.041976423	0.454291507	3.880004883	0.041703893	0.458704462
3.859975586	0.041419466	0.436501029	3.809997559	0.042036552	0.451531211	3.84001709	0.041437493	0.447773882		3.789968262	0.041714569	0.45411776	3.950002441	0.041172081	0.468848588	4.059997559	0.04141524	0.466823994		3.880056152	0.042447705	0.459491087	3.919973145	0.042101005	0.45541645	3.890014648	0.041823545	0.459847287
3.869985352	0.041541446	0.437632689	3.820007324	0.042160951	0.452678061	3.850026855	0.041560903	0.448921629		3.799978027	0.041839174	0.455252077	3.960012207	0.041292415	0.469992308	4.070007324	0.041537212	0.467959199		3.890004883	0.042572966	0.460613396	3.92998291	0.042224406	0.456571798	3.900024414	0.041940851	0.460990112
3.879995117	0.041664007	0.438771944	3.83001709	0.04228653	0.453824911	3.859975586	0.041681995	0.450054173		3.809987793	0.041962609	0.456409234	3.970021973	0.041409871	0.471120778	4.08001709	0.041658602	0.469086786		3.900014648	0.042697632	0.461750872	3.939992676	0.042344855	0.457696742	3.909973145	0.042062262	0.462132936
3.890004883	0.041788891	0.439918794	3.840026855	0.04240916	0.454979356	3.869985352	0.041805404	0.451194319		3.819997559	0.04208195	0.457543551	3.980031738	0.041527902	0.472249248	4.090026855	0.041783477	0.470221992		3.910024414	0.04282408	0.462895932	3.950002441	0.042462942	0.458836887	3.91998291	0.042188366	0.46328338
3.900014648	0.041910291	0.441065643	3.850036621	0.04253238	0.45614899	3.879995117	0.041928814	0.452334464		3.830007324	0.04220012	0.458662643	3.989980469	0.041649964	0.473392968	4.099975586	0.041908353	0.471364817		3.92003418	0.042948152	0.464033408	3.960012207	0.042584572	0.459969432	3.929992676	0.042314469	0.464403348
3.910024414	0.042027624	0.442189708	3.860046387	0.042652652	0.457288245	3.890004883	0.042048168	0.453482211		3.84001709	0.042324725	0.459781735	3.999990234	0.04177548	0.474544312	4.109985352	0.042026839	0.472507642		3.930043945	0.043069257	0.465163301	3.969960938	0.042711516	0.461079174	3.940002441	0.042440573	0.465538554
3.919973145	0.042146119	0.443306178	3.869995117	0.042773514	0.458435095	3.900014648	0.042165204	0.454614756		3.84996582	0.042453425	0.46090844	4.01	0.04189639	0.475657533	4.119995117	0.042143002	0.473650466		3.940053711	0.043194517	0.466293193	3.979970703	0.042838459	0.462188915	3.950012207	0.042566676	0.466681379
3.92998291	0.042267518	0.444430242	3.880004883	0.042897323	0.45957435	3.910024414	0.042282819	0.455770103		3.859975586	0.042576275	0.462035145	4.020009766	0.042016725	0.476763129	4.130004883	0.042262069	0.474793291		3.950002441	0.043319777	0.467430669	3.989980469	0.042964222	0.463306258	3.960021973	0.04269278	0.467839441
3.939992676	0.042391241	0.445561902	3.890014648	0.043025849	0.460721199	3.919973145	0.04240565	0.456925451		3.869985352	0.04269971	0.463154237	4.030019531	0.042139362	0.477899224	4.140014648	0.042385202	0.475913259		3.960012207	0.043446225	0.468560562	3.999990234	0.043088804	0.464431202	3.970031738	0.042814778	0.468982266
3.950002441	0.042514963	0.446670777	3.900024414	0.04314848	0.461852859	3.92998291	0.042531956	0.458073198		3.879995117	0.042823146	0.464273329	4.040029297	0.042261999	0.479050568	4.150024414	0.042508916	0.477025608		3.970021973	0.043570891	0.469682872	4.01	0.043214567	0.465556146	3.979980469	0.042935016	0.470102234
3.960012207	0.04263462	0.447779651	3.91003418	0.04327052	0.462976924	3.939992676	0.042652469	0.459205742		3.890004883	0.042944826	0.465430486	4.049978027	0.042383485	0.480171413	4.16003418	0.042630306	0.478130339		3.980031738	0.043694964	0.470820348	4.020009766	0.04334033	0.466696291	3.989990234	0.043053495	0.471222202
3.970021973	0.042757181	0.448903716	3.920043945	0.04339433	0.464116178	3.950002441	0.042773561	0.460323085		3.900014648	0.043068261	0.466564803	4.059987793	0.042502092	0.481292259	4.16998291	0.042749954	0.479250307		3.990041504	0.043822599	0.471950241	4.029958496	0.043464912	0.467790831	4	0.043175493	0.472357408
3.979970703	0.042880903	0.450027781	3.929992676	0.043518729	0.465263028	3.960012207	0.042894073	0.461463231		3.909963379	0.043186431	0.467683895	4.069997559	0.042618396	0.482420729	4.179992676	0.042873668	0.480385513		4.00005127	0.043949046	0.473080134	4.039968262	0.04358418	0.468900573	4.010009766	0.043298077	0.473500232
3.989980469	0.043002883	0.451167035	3.940002441	0.043643128	0.466394688	3.970021973	0.043018642	0.462610977		3.919973145	0.043304601	0.468802987	4.080007324	0.042739882	0.483549199	4.190002441	0.042998543	0.481528338		4.01	0.044074307	0.474202443	4.049978027	0.043704629	0.470002714	4.020019531	0.043421835	0.474635438
3.999990234	0.043125444	0.452283505	3.950012207	0.043762221	0.467533943	3.979970703	0.043140892	0.463766325		3.92998291	0.043426866	0.469937305	4.09001709	0.042863671	0.484670045	4.200012207	0.043121095	0.482671162		4.020009766	0.044194224	0.475332336	4.059987793	0.043830392	0.471104854	4.030029297	0.043545592	0.475778263
4.01	0.043243939	0.45340757	3.960021973	0.043881314	0.468680792	3.989980469	0.043259667	0.464914071		3.939992676	0.043553812	0.471071623	4.100026855	0.042986309	0.485783265	4.210021973	0.043239581	0.48379113		4.030019531	0.044315329	0.476454646	4.069997559	0.043957335	0.472222197	4.039978027	0.043668763	0.476913469
4.020009766	0.043364177	0.454524039	3.970031738	0.044004534	0.469820047	3.999990234	0.043376703	0.46607702		3.950002441	0.043677247	0.472213553	4.109975586	0.043104916	0.48690411	4.220031738	0.043357487	0.484895861		4.040029297	0.044442963	0.477569373	4.080007324	0.044083098	0.473347141	4.049987793	0.043793694	0.478041056
4.030019531	0.043486738	0.455648104	3.980041504	0.044131291	0.470966897	4.01	0.043498374	0.467224767		3.960012207	0.043800682	0.473340258	4.119985352	0.043226402	0.488024956	4.229980469	0.0434812	0.486031067		4.050039063	0.044569411	0.478691682	4.089956055	0.04420768	0.474449282	4.059997559	0.043918624	0.479191499
4.039968262	0.043612784	0.456772169	3.989990234	0.044258048	0.472098557	4.020009766	0.043621784	0.468372513		3.969960938	0.043925287	0.47445935	4.129995117	0.043350191	0.489161051	4.239990234	0.043607237	0.487151035		4.060048828	0.044691703	0.479798826	4.09996582	0.044333443	0.475551422	4.070007324	0.044041208	0.480326705
4.049978027	0.043735345	0.457873448	4	0.044383627	0.473237811	4.030019531	0.043746352	0.469512659		3.979970703	0.044049892	0.475593668	4.140004883	0.043469373	0.490274271	4.25	0.043730951	0.488263384		4.069997559	0.044815776	0.480921135	4.109975586	0.044458615	0.476661164	4.08001709	0.04416086	0.481484767
4.059987793	0.043856163	0.458974728	4.010009766	0.044507436	0.474369471	4.040029297	0.043868603	0.470660405		3.989980469	0.044171572	0.47671276	4.150014648	0.04358798	0.491402742	4.260009766	0.043850599	0.489383352		4.080007324	0.044942223	0.482028279	4.119985352	0.044580836	0.477755704	4.090026855	0.044280512	0.48264283
4.069997559	0.043981047	0.460106387	4.020019531	0.044631835	0.475508726	4.049978027	0.043990854	0.471815753		3.999990234	0.044290913	0.477847078	4.160024414	0.043705436	0.492523587	4.270019531	0.043975474	0.490503321		4.09001709	0.045069858	0.483158171	4.129995117	0.044700104	0.478873047	4.099975586	0.044406616	0.483793273
4.080007324	0.04410477	0.461245642	4.030029297	0.044757413	0.476655576	4.059987793	0.044114263	0.4729635		4.01	0.044409668	0.478981395	4.17003418	0.043824619	0.493644432	4.280029297	0.044099188	0.491630908		4.100026855	0.045193931	0.484280481	4.140004883	0.044820553	0.479990389	4.109985352	0.044532719	0.484913241
4.09001709	0.044223846	0.462354517	4.040039063	0.044879454	0.47779483	4.069997559	0.04423999	0.474126448		4.020009766	0.044530178	0.480130939	4.17998291	0.043946105	0.494765278	4.289978027	0.044220578	0.492758495		4.110036621	0.045312661	0.485410374	4.149953613	0.044945135	0.481115333	4.119995117	0.044655303	0.48603321
4.100026855	0.044342341	0.463448201	4.049987793	0.044998547	0.47892649	4.080007324	0.044358185	0.475274195		4.030019531	0.044654783	0.481265257	4.189992676	0.044065863	0.495878498	4.299987793	0.044340226	0.493863225		4.120046387	0.045433765	0.48654785	4.159963379	0.045072078	0.482225075	4.130004883	0.044777888	0.487160797
4.109975586	0.044463159	0.464557076	4.059997559	0.045121178	0.480065745	4.09001709	0.044475222	0.476406739		4.039968262	0.044780558	0.4824148	4.200002441	0.044188501	0.496991719	4.309997559	0.044458713	0.494975574		4.130056152	0.045560213	0.487692909	4.169973145	0.04519666	0.483319615	4.140014648	0.044902818	0.488296002
4.119985352	0.044589786	0.465665951	4.070007324	0.045247935	0.481204999	4.100026855	0.044592837	0.477531683		4.049978027	0.044905163	0.483533892	4.210012207	0.044309987	0.498104939	4.320007324	0.044582426	0.496087924		4.140004883	0.04568666	0.488837968	4.17998291	0.045320061	0.484429356	4.150024414	0.045027162	0.489438827
4.129995117	0.04471467	0.46676723	4.08001709	0.045374692	0.482329064	4.109975586	0.044714509	0.478664228		4.059987793	0.045030939	0.484660597	4.220021973	0.044429745	0.499210535	4.33001709	0.044707302	0.497207892		4.150014648	0.045808952	0.489960278	4.189992676	0.045444053	0.485523896	4.159973145	0.04515092	0.490566414
4.140004883	0.044833165	0.467845725	4.090026855	0.045499091	0.483453129	4.119985352	0.044839077	0.479796773		4.069997559	0.045155544	0.485787302	4.230031738	0.044551231	0.500323726	4.340026855	0.044829854	0.498335479		4.160024414	0.045933025	0.491090171	4.200002441	0.045568635	0.486626037	4.16998291	0.045272331	0.491694001
4.150014648	0.044952822	0.468939409	4.100036621	0.04562349	0.484584788	4.129995117	0.044960169	0.480929317		4.080007324	0.045281319	0.486929232	4.239980469	0.044671565	0.501459821	4.349975586	0.044950082	0.499447828		4.17003418	0.046059473	0.492220064	4.210012207	0.045693217	0.487758582	4.179992676	0.045391983	0.49280635
4.160024414	0.045077706	0.470040689	4.110046387	0.045747889	0.485693663	4.140004883	0.045081261	0.482061862		4.09001709	0.045401829	0.488078776	4.249990234	0.044789021	0.502580666	4.359985352	0.045073215	0.500529702		4.180043945	0.046184139	0.49335754	4.219960938	0.045816028	0.488875925	4.190002441	0.045516913	0.493926319
4.169973145	0.045204333	0.471119183	4.119995117	0.045874647	0.486832918	4.150014648	0.045202932	0.483186806		4.09996582	0.045520584	0.489213094	4.26	0.044908204	0.503701512	4.369995117	0.04519809	0.501642052		4.190053711	0.046308212	0.494510182	4.229970703	0.045935886	0.489993267	4.200012207	0.045643017	0.495046287
4.17998291	0.045322828	0.472228058	4.130004883	0.045997277	0.487972173	4.160024414	0.045326342	0.484334552		4.109975586	0.045638754	0.490324573	4.270009766	0.045030265	0.504822357	4.380004883	0.045321804	0.502754401		4.200002441	0.046430504	0.495647658	4.239980469	0.046055154	0.49111061	4.210021973	0.045766774	0.496173874
4.189992676	0.045440161	0.473336932	4.140014648	0.046114012	0.489103832	4.169973145	0.045448593	0.485451895		4.119985352	0.045760435	0.491436052	4.280019531	0.04515463	0.505958452	4.390014648	0.04543971	0.503859131		4.210012207	0.046552202	0.496777551	4.249990234	0.046182098	0.492235554	4.220031738	0.045887599	0.497286223
4.200002441	0.045556333	0.474445807	4.150024414	0.046233105	0.490212707	4.17998291	0.045566788	0.486576839		4.129995117	0.04588621	0.492547531	4.290029297	0.045274389	0.507102172	4.400024414	0.04555413	0.504986718		4.220021973	0.046677462	0.497877111	4.26	0.046310222	0.493368098	4.229980469	0.04601253	0.498398572
4.210012207	0.045680055	0.475554682	4.16003418	0.046358683	0.491321581	4.189992676	0.045686721	0.487694181		4.140004883	0.046010815	0.49365901	4.299978027	0.045394723	0.508215392	4.41003418	0.045675521	0.506106687		4.230031738	0.046805097	0.498999421	4.270009766	0.046435985	0.494493042	4.239990234	0.046136287	0.499510922
4.220021973	0.045803778	0.476663556	4.170043945	0.046486619	0.492453241	4.200002441	0.045811289	0.488834327		4.150014648	0.04613191	0.494755264	4.309987793	0.04551333	0.509343862	4.41998291	0.045800396	0.507241892		4.240041504	0.046931544	0.500098981	4.279958496	0.046561748	0.495617986	4.25	0.046260045	0.500623271
4.229970703	0.0459275	0.477757241	4.179992676	0.046611018	0.493569711	4.210012207	0.045934699	0.48995167		4.159963379	0.04625476	0.495866743	4.319997559	0.045634816	0.510495207	4.429992676	0.045922948	0.508354242		4.25005127	0.047053836	0.501213708	4.289968262	0.046687511	0.496742929	4.260009766	0.046379696	0.50173562
4.239980469	0.046047157	0.478866115	4.190002441	0.046734238	0.49468618	4.220021973	0.04605637	0.491076613		4.169973145	0.04638112	0.497008673	4.330007324	0.045756302	0.511631302	4.440002441	0.046042596	0.50947421		4.26	0.047176128	0.502328434	4.299978027	0.046813274	0.497867873	4.270019531	0.046498175	0.502840351
4.249990234	0.046169718	0.479997775	4.200012207	0.046858637	0.49580265	4.229970703	0.046177462	0.492193956		4.17998291	0.046502801	0.498142991	4.34001709	0.045873757	0.512759772	4.450012207	0.046162825	0.510594178		4.270009766	0.047302576	0.503443161	4.309987793	0.046934904	0.498977615	4.280029297	0.046617827	0.503960319
4.26	0.046293441	0.481114245	4.210021973	0.046983626	0.4969495	4.239980469	0.046299713	0.4933189		4.189992676	0.046620971	0.499262053	4.350026855	0.045990061	0.513903492	4.460021973	0.046286538	0.511737003		4.280019531	0.047427836	0.50456547	4.319997559	0.047052991	0.500079756	4.289978027	0.046745104	0.505087906
4.270009766	0.046416001	0.482245904	4.220031738	0.047108025	0.498088755	4.249990234	0.046424281	0.494443844		4.200002441	0.046740896	0.500373532	4.359975586	0.046109244	0.515039587	4.470031738	0.046411414	0.512879827		4.290029297	0.047550721	0.50568778	4.330007324	0.04717344	0.501181896	4.299987793	0.046868861	0.506207874
4.280019531	0.046535658	0.483347184	4.230041504	0.047227118	0.499220414	4.26	0.046547691	0.495568787		4.210012207	0.046864916	0.501500237	4.369985352	0.046233033	0.516190931	4.479980469	0.046532223	0.514015033		4.300039063	0.047670639	0.50681009	4.339956055	0.047298022	0.502284037	4.309997559	0.046990272	0.507320224
4.289968262	0.046652991	0.484448464	4.239990234	0.04734798	0.500352074	4.270009766	0.046668203	0.49668613		4.219960938	0.046989521	0.502626942	4.379995117	0.046356822	0.517327026	4.489990234	0.04665129	0.51514262		4.310048828	0.047791743	0.507932399	4.34996582	0.047421423	0.503393779	4.320007324	0.047113443	0.508447811
4.299978027	0.046774391	0.485549743	4.25	0.047469431	0.501491329	4.280019531	0.046786978	0.497811074		4.229970703	0.047115296	0.503738421	4.390004883	0.04647946	0.518447872	4.5	0.046769777	0.516262588		4.319997559	0.047918191	0.509077459	4.359975586	0.047547186	0.504503521	4.33001709	0.047239547	0.509567779
4.309987793	0.046898113	0.486666213	4.260009766	0.047596188	0.502645773	4.290029297	0.04690749	0.498936047		4.239980469	0.047237562	0.504857513	4.400014648	0.046599218	0.519576342	4.510009766	0.04689349	0.517382557		4.330007324	0.048047013	0.510214935	4.369985352	0.047669996	0.505598061	4.340026855	0.047364477	0.510687747
4.319997559	0.047022997	0.487782682	4.270019531	0.047724125	0.503800218	4.299978027	0.047032059	0.500045789		4.249990234	0.047360997	0.505991831	4.410024414	0.046721856	0.520712437	4.520019531	0.047019527	0.518494906		4.34001709	0.04817346	0.511359994	4.379995117	0.047795759	0.506700201	4.349975586	0.047485889	0.511815334
4.330007324	0.047145558	0.488891557	4.280029297	0.047848524	0.504939473	4.309987793	0.047153151	0.501163132		4.26	0.047486772	0.507118536	4.42003418	0.046844493	0.521840907	4.530029297	0.047140918	0.519599636		4.350026855	0.048299908	0.512482304	4.390004883	0.047922703	0.507825145	4.359985352	0.047604367	0.512942921
4.34001709	0.047264053	0.489985242	4.290039063	0.047972923	0.506086323	4.319997559	0.047274243	0.502265272		4.270009766	0.047611377	0.508245241	4.42998291	0.046964827	0.522969377	4.539978027	0.047261727	0.520719605		4.360036621	0.048423387	0.513604613	4.399953613	0.048046104	0.508950089	4.369995117	0.047724019	0.514078127
4.350026855	0.047386614	0.491071331	4.299987793	0.048098501	0.507233173	4.330007324	0.047397073	0.503375014		4.280019531	0.047730717	0.509364333	4.439992676	0.047081131	0.524090223	4.549987793	0.047383118	0.521831954		4.370046387	0.048548647	0.514726923	4.409963379	0.048166553	0.510059831	4.380004883	0.04784895	0.515198095
4.359975586	0.047510337	0.492180206	4.309997559	0.048225258	0.508372427	4.34001709	0.04752222	0.504492357		4.289968262	0.047848887	0.510475812	4.450002441	0.04720089	0.525195818	4.559997559	0.047503927	0.522929066		4.380056152	0.048675095	0.515849233	4.419973145	0.048287002	0.511177173	4.390014648	0.047976226	0.516318063
4.369985352	0.047628832	0.493266295	4.320007324	0.04834671	0.509511682	4.350026855	0.047645051	0.505632503		4.299978027	0.047971152	0.511594904	4.460012207	0.047323527	0.526324289	4.570007324	0.047625318	0.524033796		4.390004883	0.048796199	0.516963959	4.42998291	0.048412765	0.512286915	4.400024414	0.048098811	0.517430412
4.379995117	0.047746165	0.494352385	4.33001709	0.048464623	0.510643342	4.359975586	0.047762666	0.506757446		4.309987793	0.048098098	0.512721609	4.470021973	0.047448468	0.527429884	4.58001709	0.047744966	0.525130908		4.400014648	0.04891671	0.518093852	4.439992676	0.048538527	0.513396657	4.409973145	0.048219636	0.518519905
4.390004883	0.04786466	0.495476449	4.340026855	0.048583716	0.511775001	4.369985352	0.047878544	0.507889991		4.319997559	0.048222703	0.513848314	4.480031738	0.047569954	0.52853548	4.590026855	0.047862871	0.526235638		4.410024414	0.049041377	0.519216162	4.450002441	0.04866429	0.514498798	4.41998291	0.04834222	0.519609398
4.400014648	0.047987221	0.496600514	4.350036621	0.048706936	0.512929446	4.379995117	0.047996739	0.509007334		4.330007324	0.048343213	0.514959793	4.489980469	0.047690288	0.529641076	4.599975586	0.047982519	0.527325131		4.42003418	0.049170793	0.520330888	4.460012207	0.048787691	0.515593337	4.429992676	0.048468323	0.520744604
4.410024414	0.048112105	0.497701794	4.360046387	0.048834873	0.514061106	4.390004883	0.048121307	0.510139878		4.34001709	0.048466648	0.516071272	4.499990234	0.047811774	0.530754297	4.609985352	0.048107394	0.528445099		4.430043945	0.049296646	0.521438032	4.469960938	0.048911683	0.516703079	4.440002441	0.048590908	0.521872191
4.419973145	0.048236989	0.498795448	4.370046387	0.04895958	0.515185586	4.400014648	0.048245875	0.511272423		4.34996582	0.048591253	0.517190364	4.51	0.047933835	0.531867517	4.619995117	0.04823227	0.52954983		4.440053711	0.049421907	0.522537592	4.479970703	0.049037446	0.517797619	4.450012207	0.048708214	0.522976921
4.42998291	0.04835955	0.499873943	4.379995117	0.049081032	0.516309651	4.410024414	0.048366967	0.512404968		4.359975586	0.048714689	0.518309456	4.520009766	0.04805417	0.532988362	4.630004883	0.048354822	0.530646942		4.450002441	0.049547167	0.523644735	4.489980469	0.049163209	0.518892159	4.460021973	0.048826692	0.52409689
4.439992676	0.048483273	0.500967628	4.390004883	0.04920661	0.517433715	4.419973145	0.048486321	0.513545113		4.369985352	0.048835199	0.519420935	4.530019531	0.048169322	0.534086333	4.640014648	0.048477374	0.531728816		4.460012207	0.049672427	0.524767045	4.499990234	0.04928661	0.520001901	4.470031738	0.04894869	0.525216858
4.450002441	0.048606996	0.502076502	4.400014648	0.049333367	0.518580565	4.42998291	0.048609731	0.514685259		4.379995117	0.048953369	0.520532414	4.540029297	0.048286778	0.535199554	4.650024414	0.048601087	0.532825927		4.470021973	0.049797093	0.525896938	4.51	0.049405878	0.52109644	4.480031738	0.049075385	0.526342242
4.460012207	0.048730718	0.503192972	4.410024414	0.049456587	0.519727415	4.439992676	0.048731981	0.515802602		4.390004883	0.049074464	0.521643893	4.549978027	0.048409415	0.536335649	4.66003418	0.04872422	0.533930658		4.480031738	0.049918792	0.527004081	4.520009766	0.04953046	0.522183379	4.489980469	0.049201488	0.527439354
4.470021973	0.048848051	0.504309441	4.42003418	0.049576859	0.520843884	4.450002441	0.048852494	0.516912343		4.400014648	0.049197899	0.522755372	4.559987793	0.048534356	0.537471744	4.66998291	0.048844449	0.535035388		4.490041504	0.050039896	0.528103641	4.529958496	0.049657404	0.523270318	4.499990234	0.049327592	0.528536466
4.479970703	0.048964223	0.505418316	4.430043945	0.049697131	0.521967949	4.460012207	0.048972427	0.518037287		4.409963379	0.049321919	0.523859239	4.569997559	0.048653539	0.53857734	4.679992676	0.048960612	0.536147738		4.50005127	0.050162782	0.529210785	4.539968262	0.049783166	0.524372459	4.51	0.049452522	0.529648815
4.489980469	0.049087946	0.506504405	4.439992676	0.04982271	0.523092014	4.470021973	0.049090622	0.519162231		4.419973145	0.049444184	0.524955492	4.580007324	0.048776176	0.53969056	4.690002441	0.049082003	0.537252468		4.51	0.050290417	0.530325511	4.549978027	0.049904796	0.525451797	4.520009766	0.049576866	0.530776402
4.499990234	0.049213992	0.50761328	4.450002441	0.049949467	0.524200888	4.479970703	0.049211714	0.520294775		4.42998291	0.04956762	0.526051745	4.59001709	0.048898813	0.540803781	4.700012207	0.049206878	0.538364817		4.520009766	0.05041627	0.531432654	4.559987793	0.050028197	0.526546337	4.530019531	0.049699451	0.531881133
4.51	0.049336552	0.50871456	4.460012207	0.050075045	0.525324953	4.489980469	0.049335124	0.521419719		4.439992676	0.049692225	0.527155612	4.600026855	0.049019723	0.541909377	4.710021973	0.049331753	0.539461929		4.530019531	0.050540343	0.532532215	4.569997559	0.05015396	0.527633275	4.540029297	0.049823208	0.532985863
4.520009766	0.049457371	0.509808244	4.470021973	0.050198265	0.526426233	4.499990234	0.049457954	0.522544663		4.450002441	0.04981683	0.528282316	4.609975586	0.049140058	0.543037847	4.720031738	0.049453724	0.540559041		4.540029297	0.050665603	0.533631775	4.580007324	0.050277952	0.528727815	4.549978027	0.049940514	0.534090594
4.530019531	0.049581093	0.510909524	4.480031738	0.050322074	0.527557892	4.51	0.049579046	0.523646804		4.460012207	0.04993851	0.529401408	4.619985352	0.049257513	0.544158692	4.729980469	0.049576276	0.541663771		4.550039063	0.050793238	0.534746501	4.589956055	0.050400172	0.529822355	4.559987793	0.050060166	0.535195324
4.539968262	0.049704816	0.512025993	4.490041504	0.050447653	0.528674362	4.520009766	0.049701297	0.524741343		4.469960938	0.05005668	0.530505275	4.629995117	0.049372666	0.545294787	4.739990234	0.049698828	0.542768502		4.560048828	0.050919686	0.535861228	4.59996582	0.050520621	0.530909294	4.569997559	0.050186269	0.536300055
4.549978027	0.049827377	0.513142463	4.499990234	0.050573231	0.529783236	4.530019531	0.049821809	0.525851085		4.479970703	0.050176605	0.531609141	4.640004883	0.049493	0.546415632	4.75	0.049822542	0.54388847		4.569997559	0.051038416	0.536983537	4.609975586	0.05064107	0.532019036	4.580007324	0.050313546	0.537412404
4.559987793	0.04994471	0.514243743	4.51	0.050693503	0.530876921	4.540029297	0.04994406	0.526976029		4.489980469	0.050299456	0.532728233	4.650014648	0.049615638	0.547536478	4.760009766	0.04994219	0.545008438		4.580007324	0.05115952	0.538098264	4.619985352	0.050766833	0.533121176	4.59001709	0.050437303	0.538509516
4.569997559	0.050060882	0.515345022	4.520009766	0.050815544	0.531985796	4.549978027	0.050063993	0.528093372		4.499990234	0.050425231	0.533839712	4.660024414	0.04974173	0.548642074	4.770019531	0.050059515	0.546120787		4.59001709	0.051282406	0.539220574	4.629995117	0.050890234	0.534215716	4.600026855	0.050561061	0.539599009
4.580007324	0.050182281	0.516446302	4.530019531	0.050939943	0.53310986	4.559987793	0.050179871	0.529195512		4.51	0.050549836	0.534951191	4.67003418	0.049864367	0.549762919	4.780029297	0.05017742	0.547217899		4.600026855	0.05140826	0.5403353	4.640004883	0.051014816	0.535317857	4.609975586	0.050684818	0.540703739
4.59001709	0.050308327	0.517547581	4.540029297	0.051063752	0.534218735	4.569997559	0.050299225	0.530305254		4.520009766	0.050672101	0.536070283	4.67998291	0.049985853	0.550868515	4.789978027	0.050300553	0.548315011		4.610036621	0.051535894	0.54145761	4.649953613	0.051138807	0.536427599	4.619985352	0.050809162	0.54180847
4.600026855	0.050430888	0.518648861	4.550039063	0.051188151	0.535350395	4.580007324	0.050423793	0.531422597		4.530019531	0.050794366	0.537174149	4.689992676	0.05010849	0.55198936	4.799987793	0.050425428	0.549419741		4.620046387	0.051662342	0.54257992	4.659963379	0.051263389	0.537522139	4.629995117	0.050930574	0.542920819
4.609975586	0.050551706	0.519742545	4.559987793	0.05131255	0.536451674	4.59001709	0.050548361	0.532524738		4.539968262	0.050918386	0.538278016	4.700002441	0.050229976	0.55311783	4.809997559	0.05054798	0.550524472		4.630056152	0.051788789	0.543709812	4.669973145	0.05138679	0.538624279	4.640004883	0.051047879	0.544025549
4.619985352	0.050675429	0.52083623	4.569997559	0.051436949	0.537568144	4.600026855	0.050669453	0.533619278		4.549978027	0.051040652	0.539374269	4.710012207	0.050348583	0.554223426	4.820007324	0.050670532	0.551636821		4.640004883	0.05191405	0.544824539	4.67998291	0.051509601	0.539741622	4.650014648	0.051166358	0.54513028
4.629995117	0.050799151	0.521945105	4.580007324	0.051562528	0.538669423	4.609975586	0.050792863	0.534729019		4.559987793	0.051159992	0.540478135	4.720021973	0.050464887	0.555313772	4.83001709	0.050793084	0.552741552		4.650014648	0.052042872	0.545946849	4.689992676	0.05163064	0.540851364	4.660024414	0.051292461	0.546242629
4.640004883	0.050921712	0.523046384	4.59001709	0.051686337	0.539785893	4.619985352	0.050917431	0.535853963		4.569997559	0.051278747	0.541589614	4.730031738	0.050582343	0.556411743	4.840026855	0.050916798	0.553846282		4.660024414	0.052166944	0.547046409	4.700002441	0.051753451	0.541953505	4.669973145	0.051419738	0.547339741
4.650014648	0.051041369	0.524147664	4.600026855	0.051809557	0.540917553	4.629995117	0.051039102	0.536978907		4.580007324	0.051399257	0.542701094	4.739980469	0.050703829	0.557509714	4.849975586	0.051038769	0.554958631		4.67003418	0.052285674	0.548138386	4.710012207	0.051879214	0.543063246	4.67998291	0.051542322	0.548436853
4.660024414	0.05115754	0.525248943	4.610036621	0.051927471	0.542056807	4.640004883	0.051160194	0.538096249		4.59001709	0.051523862	0.543812573	4.749990234	0.050827618	0.55860006	4.859985352	0.051156675	0.556055743		4.680043945	0.052406779	0.549253112	4.719960938	0.052006158	0.544165387	4.689992676	0.051664907	0.549533964
4.669973145	0.051277778	0.526365413	4.620046387	0.052048922	0.543188467	4.650014648	0.051276072	0.539213592		4.59996582	0.051649637	0.544924052	4.76	0.050947952	0.559705656	4.869995117	0.051274	0.557168092		4.690053711	0.052529665	0.550360256	4.729970703	0.05213074	0.545275129	4.700002441	0.05179101	0.550638695
4.67998291	0.051401501	0.527489478	4.629995117	0.052172142	0.544320127	4.660024414	0.051396005	0.540330935		4.609975586	0.051773073	0.546012692	4.770009766	0.051067711	0.560803627	4.880004883	0.051393647	0.558295679		4.700002441	0.052657299	0.551459816	4.739980469	0.052252369	0.546369669	4.710012207	0.051914181	0.551751044
4.689992676	0.051527547	0.528598352	4.640004883	0.05229772	0.545436596	4.669973145	0.051521732	0.541455879		4.619985352	0.051897678	0.547086107	4.780019531	0.051189196	0.561901598	4.890014648	0.051518523	0.559423266		4.710012207	0.052781966	0.552551793	4.749990234	0.05237577	0.547441406	4.720021973	0.052037939	0.552863393
4.700002441	0.051652431	0.529676847	4.650014648	0.052423298	0.546537876	4.67998291	0.0516463	0.542558019		4.629995117	0.052022283	0.548189973	4.790029297	0.051311834	0.563014819	4.900024414	0.051643398	0.560543235		4.720021973	0.052906039	0.553651353	4.76	0.052500352	0.548535946	4.730031738	0.052156418	0.553975743
4.710012207	0.051774992	0.530770531	4.660024414	0.052545929	0.547654346	4.689992676	0.051768551	0.543675362		4.640004883	0.052145133	0.54929384	4.799978027	0.051434471	0.564120414	4.91003418	0.051767112	0.561655584		4.730031738	0.053030112	0.554735747	4.770009766	0.052624934	0.549645687	4.739980469	0.052274896	0.555080473
4.720021973	0.051898134	0.531879406	4.67003418	0.052669149	0.54876322	4.700002441	0.051890223	0.544777503		4.650014648	0.052267398	0.550397706	4.809987793	0.051551927	0.565210761	4.92003418	0.051894914	0.562756505		4.740041504	0.053156559	0.555858056	4.779958496	0.052746564	0.550747828	4.749990234	0.052398654	0.55620806
4.729970703	0.052023018	0.53298828	4.680043945	0.052792369	0.549887285	4.710012207	0.052012473	0.545887245		4.659963379	0.052385568	0.551501572	4.819997559	0.051668231	0.566308732	4.92998291	0.052018047	0.563861236		4.75005127	0.053282413	0.556972783	4.789968262	0.052863471	0.551849969	4.76	0.052524757	0.55732041
4.739980469	0.052143255	0.53410475	4.689992676	0.052914999	0.55102654	4.720021973	0.052134724	0.547004587		4.669973145	0.052504909	0.552597825	4.830007324	0.051790868	0.567414327	4.939992676	0.052139437	0.564981204		4.76	0.053404111	0.558095093	4.799978027	0.052983919	0.552944509	4.770009766	0.052650861	0.558447997
4.749990234	0.052259427	0.53522122	4.700002441	0.05303704	0.552143009	4.729970703	0.052255237	0.548106728		4.67998291	0.052630684	0.553686466	4.84001709	0.051916384	0.568512298	4.950002441	0.052257923	0.566085934		4.770009766	0.053525216	0.559202236	4.809987793	0.053113815	0.554039049	4.780019531	0.052774618	0.559567965
4.76	0.052377922	0.536330094	4.710012207	0.053158491	0.553259479	4.739980469	0.052371114	0.549201268		4.689992676	0.052758214	0.554775106	4.850026855	0.052038446	0.56959502	4.960012207	0.052375248	0.567205902		4.780019531	0.053650476	0.560301796	4.819997559	0.05324194	0.555141189	4.790029297	0.052898376	0.560687933
4.770009766	0.052500483	0.537431374	4.720021973	0.05328289	0.554375949	4.749990234	0.05248873	0.55031101		4.700002441	0.052881064	0.555848521	4.859975586	0.052157629	0.570677741	4.970021973	0.052496638	0.568310633		4.790029297	0.053779298	0.561408939	4.830007324	0.053365931	0.556228128	4.799978027	0.053023306	0.56181552
4.780019531	0.052623044	0.538517463	4.730031738	0.053410827	0.555492418	4.76	0.052610401	0.551420752		4.710012207	0.053002159	0.556929549	4.869985352	0.052280266	0.571775712	4.980031738	0.05261919	0.569407745		4.800039063	0.053905746	0.562516083	4.839956055	0.053489333	0.557315067	4.809987793	0.05314941	0.562935488
4.789968262	0.052743862	0.539618743	4.740041504	0.053535226	0.556601293	4.770009766	0.052736708	0.552530493		4.719960938	0.053126764	0.558018189	4.879995117	0.052402904	0.572881308	4.989980469	0.052741743	0.570504856		4.810048828	0.054028037	0.56360806	4.84996582	0.053613915	0.558417208	4.819997559	0.053270235	0.564047837
4.799978027	0.052867585	0.540720023	4.749990234	0.053657856	0.557702572	4.780019531	0.05285722	0.553640235		4.729970703	0.05325254	0.559129669	4.890004883	0.052525541	0.573971654	4.999990234	0.052862552	0.57158673		4.819997559	0.05415211	0.56470762	4.859975586	0.053740858	0.559519349	4.830007324	0.05338754	0.565152568
4.809987793	0.052990146	0.541828897	4.76	0.053781076	0.558811447	4.790029297	0.052979471	0.554742376		4.739980469	0.05337422	0.560233535	4.900014648	0.052642997	0.575062	5.01	0.052983943	0.572668604		4.830007324	0.054280932	0.565822346	4.869985352	0.05386544	0.560621489	4.84001709	0.053506019	0.566257298
4.819997559	0.05311503	0.542945367	4.770009766	0.053905475	0.559920322	4.799978027	0.053104039	0.555836916		4.749990234	0.05349239	0.561329788	4.910024414	0.052760452	0.576152346	5.020009766	0.053108818	0.573765716		4.84001709	0.05440738	0.56692949	4.879995117	0.053983527	0.561708428	4.850026855	0.053629776	0.567369648
4.830007324	0.053237591	0.544046646	4.780019531	0.054028105	0.561044386	4.809987793	0.053227449	0.556939056		4.76	0.053611145	0.562410816	4.92003418	0.052880787	0.577257942	5.030019531	0.053233693	0.574893303		4.850026855	0.054530265	0.56802905	4.890004883	0.054103976	0.562802968	4.859975586	0.053754707	0.568481997
4.84001709	0.053356086	0.545155521	4.790029297	0.054147198	0.562153261	4.819997559	0.053347961	0.558041197		4.770009766	0.053732825	0.563507069	4.92998291	0.053006879	0.578363538	5.040029297	0.053353341	0.576013271		4.860036621	0.054648995	0.56912861	4.899953613	0.054229739	0.563897508	4.869985352	0.053878464	0.56957149
4.850026855	0.053473419	0.546249206	4.800039063	0.054266881	0.56325454	4.830007324	0.053466736	0.559150939		4.780019531	0.05385977	0.564610935	4.939992676	0.053129516	0.579461509	5.049978027	0.053470666	0.57712562		4.870046387	0.054772475	0.570243337	4.909963379	0.054357864	0.564984447	4.879995117	0.054000462	0.570668602
4.859975586	0.053597141	0.547335295	4.809987793	0.054389511	0.56435582	4.84001709	0.053583772	0.560260681		4.789968262	0.053984376	0.565707189	4.950002441	0.053248699	0.580551855	5.059987793	0.053589733	0.578222732		4.880056152	0.054900109	0.57135048	4.919973145	0.054482446	0.566063785	4.890004883	0.054125393	0.571765713
4.869985352	0.053722026	0.54842898	4.819997559	0.054516269	0.565479885	4.850026855	0.053701967	0.561378023		4.799978027	0.054105471	0.566811055	4.960012207	0.053369609	0.581634576	5.069997559	0.053713447	0.579327463		4.890004883	0.055027744	0.572457623	4.92998291	0.054607028	0.567150723	4.900014648	0.054250323	0.572862825
4.879995117	0.053844587	0.549530259	4.830007324	0.054643026	0.566588759	4.859975586	0.053825377	0.562502967		4.809987793	0.054228906	0.567899696	4.970021973	0.053491095	0.582717298	5.080007324	0.053839483	0.580432193		4.900014648	0.055151817	0.573564767	4.939992676	0.054731019	0.568245263	4.910024414	0.054374081	0.573975174
4.890004883	0.053964243	0.550616349	4.84001709	0.054768604	0.567697634	4.869985352	0.053952263	0.56362031		4.819997559	0.054355851	0.569011175	4.980031738	0.053614884	0.583807644	5.09001709	0.053960293	0.581521686		4.910024414	0.055274109	0.574649161	4.950002441	0.054857963	0.569347404	4.919973145	0.054493733	0.575072286
4.900014648	0.054086804	0.551717628	4.850026855	0.054891824	0.568798913	4.879995117	0.054075672	0.56471485		4.830007324	0.054476361	0.570115041	4.989980469	0.053732339	0.584905615	5.100026855	0.054080522	0.582634035		4.92003418	0.055400556	0.575733554	4.960012207	0.054981364	0.570441944	4.92998291	0.054613971	0.576169398
4.910024414	0.05421285	0.552811313	4.860036621	0.055018581	0.569915383	4.890004883	0.05420024	0.565824592		4.84001709	0.054596286	0.571218907	4.999990234	0.05384634	0.586003586	5.109975586	0.054204235	0.583746385		4.930043945	0.055531159	0.576817948	4.969960938	0.055099451	0.57150608	4.939992676	0.054738315	0.577274128
4.919973145	0.054336573	0.553912592	4.870046387	0.05514298	0.571039448	4.900014648	0.054322491	0.566964737		4.84996582	0.054716797	0.572330386	5.01	0.053964372	0.587101557	5.119985352	0.054330272	0.584858734		4.940053711	0.055654639	0.577909925	4.979970703	0.055218719	0.572585418	4.950002441	0.054864418	0.578363621
4.92998291	0.054455649	0.555006277	4.879995117	0.055264432	0.572133132	4.910024414	0.054447059	0.568089681		4.859975586	0.054836137	0.573449478	5.020009766	0.05408816	0.588199528	5.129995117	0.054452824	0.585948227		4.950002441	0.055772181	0.578994319	4.989980469	0.055344482	0.573679957	4.960012207	0.054989349	0.579453114
4.939992676	0.054574144	0.556084771	4.890004883	0.055384704	0.573242007	4.919973145	0.054566993	0.569207024		4.869985352	0.054960742	0.574553345	5.030019531	0.054211949	0.589305124	5.140004883	0.054571311	0.587030101		4.960012207	0.055892099	0.580086296	4.999990234	0.055472607	0.574774497	4.970021973	0.055109587	0.580534988
4.950002441	0.054696705	0.557163266	4.900014648	0.055505565	0.574366072	4.92998291	0.054684029	0.570316765		4.879995117	0.055086517	0.575680049	5.040029297	0.05433286	0.590403095	5.150014648	0.05469154	0.588119594		4.970021973	0.056017359	0.58117069	5.01	0.055596008	0.575861436	4.980031738	0.055232758	0.581616862
4.960012207	0.054821589	0.558264545	4.910024414	0.055632323	0.575482541	4.939992676	0.054802224	0.571426507		4.890004883	0.055211122	0.576799141	5.049978027	0.054452042	0.591501066	5.160024414	0.054813511	0.589224324		4.980031738	0.056144994	0.582255084	5.020009766	0.055718819	0.576940774	4.989980469	0.055358862	0.582729211
4.970021973	0.054943569	0.559350635	4.92003418	0.055760259	0.576599011	4.950002441	0.054923316	0.572528648		4.900014648	0.055335727	0.577895395	5.059987793	0.054573528	0.592606661	5.17003418	0.054938386	0.590329055		4.990041504	0.056271441	0.583331894	5.029958496	0.055844581	0.578035314	4.999990234	0.055485552	0.583841561
4.979970703	0.055062645	0.560436724	4.930043945	0.055884658	0.5776851	4.960012207	0.055046725	0.573630789		4.909963379	0.055462673	0.5790221	5.069997559	0.054697317	0.593712257	5.17998291	0.055059776	0.591410929		5.00005127	0.05639492	0.584431454	5.039968262	0.055971525	0.579129854	5.01	0.055606377	0.584931053
4.989980469	0.055186367	0.561515219	4.939992676	0.056006109	0.57878638	4.970021973	0.055167238	0.574717728		4.919973145	0.055587278	0.580125966	5.080007324	0.054815924	0.594817853	5.189992676	0.055179424	0.592492803		5.01	0.056517806	0.585546181	5.049978027	0.056093745	0.580216792	5.020009766	0.055723682	0.586020546
4.999990234	0.05531009	0.562593713	4.950002441	0.056132867	0.57988766	4.979970703	0.055289489	0.575812267		4.92998291	0.055706618	0.581222219	5.09001709	0.05493338	0.595915824	5.200002441	0.055306042	0.593567058		5.020009766	0.056644253	0.586638158	5.059987793	0.056215375	0.581303731	5.030019531	0.055848613	0.587117658
5.01	0.055433232	0.563679803	4.960012207	0.056259624	0.581011724	4.989980469	0.055412898	0.576922009		4.939992676	0.055823618	0.582326086	5.100026855	0.055051411	0.59702142	5.210012207	0.055429756	0.594641313		5.030019531	0.056767733	0.587737718	5.069997559	0.056334643	0.582421074	5.040029297	0.055974716	0.588222388
5.020009766	0.055554631	0.564750702	4.970021973	0.056380486	0.582120599	4.999990234	0.055536308	0.578008948		4.950002441	0.055944713	0.583422339	5.109975586	0.05517117	0.598119391	5.220021973	0.055550565	0.595738425		5.040029297	0.056891805	0.588837278	5.080007324	0.056456863	0.583508013	5.049978027	0.056099647	0.589311881
5.030019531	0.055671964	0.565836792	4.980031738	0.056499579	0.583229473	5.01	0.05565682	0.579126291		4.960012207	0.056066393	0.584518592	5.119985352	0.055294959	0.599209737	5.230031738	0.055669052	0.596820299		5.050039063	0.057014097	0.589936838	5.089956055	0.056582626	0.584594952	5.059987793	0.056219299	0.590393755
5.039968262	0.055789297	0.566938071	4.990041504	0.056618672	0.584330753	5.020009766	0.055775595	0.580236032		4.969960938	0.056190999	0.585622459	5.129995117	0.055418748	0.600284833	5.239980469	0.055785215	0.597909792		5.060048828	0.057135796	0.591028815	5.09996582	0.056711932	0.585689492	5.069997559	0.056341883	0.591490867
5.049978027	0.055911858	0.568031756	4.999990234	0.05674425	0.585447223	5.030019531	0.05589379	0.581338173		4.979970703	0.056314434	0.586703486	5.140004883	0.055539082	0.60135993	5.249990234	0.055905444	0.599006903		5.069997559	0.057261056	0.592143542	5.109975586	0.056837695	0.586791632	5.080007324	0.056467987	0.592595597
5.059987793	0.056035581	0.569117845	5.01	0.056872186	0.586548502	5.040029297	0.056016041	0.582440314		4.989980469	0.056436699	0.587792127	5.150014648	0.055659416	0.602435027	5.26	0.056030319	0.600088777		5.080007324	0.05738691	0.593250685	5.119985352	0.056961096	0.587878571	5.09001709	0.056591744	0.593692709
5.069997559	0.056158142	0.570203935	5.020009766	0.056995406	0.587634592	5.049978027	0.05613945	0.583550056		4.999990234	0.056561304	0.588880767	5.160024414	0.055780326	0.603532998	5.270009766	0.056154033	0.601170651		5.09001709	0.057510982	0.594342662	5.129995117	0.057086859	0.588957909	5.100026855	0.056711396	0.594774583
5.080007324	0.05627896	0.571274834	5.030019531	0.057118037	0.588758656	5.059987793	0.056265177	0.584652197		5.01	0.056685909	0.589969408	5.17003418	0.055900661	0.604623344	5.280019531	0.056274842	0.602267763		5.100026855	0.057636243	0.595419473	5.140004883	0.057214983	0.590052449	5.109975586	0.056829874	0.595864076
5.09001709	0.056403844	0.572360924	5.040029297	0.057243615	0.589875126	5.069997559	0.05638569	0.585754337		5.020009766	0.056807589	0.591065661	5.17998291	0.056016965	0.60571369	5.290029297	0.056396232	0.603364875		5.110036621	0.05776269	0.596503867	5.149953613	0.057337794	0.591146989	5.119985352	0.056950699	0.596968806
5.100026855	0.056526405	0.573454608	5.050039063	0.057370372	0.590999191	5.080007324	0.056506782	0.586848877		5.030019531	0.056928685	0.59217714	5.189992676	0.056133269	0.606804036	5.299978027	0.056519946	0.604454368		5.120046387	0.057887357	0.597626176	5.159963379	0.057455881	0.592218726	5.129995117	0.05707563	0.598073537
5.109975586	0.0566449	0.574555888	5.059987793	0.057492413	0.592123255	5.09001709	0.05663135	0.587951018		5.039968262	0.057046855	0.593242942	5.200002441	0.056253603	0.607894382	5.309987793	0.05664366	0.605574336		5.130056152	0.058009055	0.59873332	5.169973145	0.05757574	0.593282862	5.140004883	0.05720056	0.59916303
5.119985352	0.056765138	0.575657168	5.069997559	0.057611506	0.593239725	5.100026855	0.056753601	0.589068361		5.049978027	0.05717146	0.59432397	5.210012207	0.056376241	0.608999978	5.319997559	0.056763308	0.606679066		5.140004883	0.058128972	0.599840463	5.17998291	0.05769855	0.5943698	5.150014648	0.057324318	0.600252523
5.129995117	0.056884794	0.576735662	5.080007324	0.057732957	0.594356195	5.109975586	0.056871796	0.590170501		5.059987793	0.057297235	0.59541261	5.220021973	0.056500029	0.610097949	5.330007324	0.056879471	0.607776178		5.150014648	0.058247702	0.600947606	5.189992676	0.057824313	0.595456739	5.160024414	0.057446902	0.601349634
5.140004883	0.057007355	0.577821752	5.09001709	0.057856177	0.595457474	5.119985352	0.056991729	0.591265041		5.069997559	0.057420085	0.596508864	5.230031738	0.056622667	0.611188295	5.34001709	0.0569997	0.608880908		5.160024414	0.05837415	0.602069916	5.200002441	0.057948895	0.596520875	5.169973145	0.057570073	0.602461984
5.150014648	0.057131078	0.578885056	5.100026855	0.057982934	0.596566349	5.129995117	0.057112242	0.592359581		5.080007324	0.05754235	0.597574666	5.239980469	0.056745304	0.612263392	5.350026855	0.057123413	0.609970401		5.17003418	0.058504159	0.603177059	5.210012207	0.058071706	0.597592612	5.17998291	0.057693831	0.603581952
5.160024414	0.057254801	0.579955955	5.110036621	0.058109692	0.597682818	5.140004883	0.05723681	0.593469323		5.09001709	0.057664616	0.59864808	5.249990234	0.056866214	0.613338488	5.359975586	0.05724945	0.611067513		5.180043945	0.058630606	0.604284203	5.219960938	0.058197469	0.598679551	5.189992676	0.057816415	0.604679064
5.169973145	0.057374457	0.58101926	5.120046387	0.058234091	0.598799288	5.150014648	0.05736022	0.594556262		5.09996582	0.057791561	0.59975956	5.26	0.0569877	0.61442121	5.369985352	0.057372002	0.612157006		5.190053711	0.058754679	0.605383763	5.229970703	0.058323231	0.599781692	5.200002441	0.057936067	0.605799032
5.17998291	0.057495856	0.582112944	5.129995117	0.058359669	0.599900568	5.160024414	0.057480153	0.595627999		5.109975586	0.057917336	0.6008482	5.270009766	0.057109186	0.615519181	5.379995117	0.057492812	0.613231261		5.200002441	0.058882314	0.606483323	5.239980469	0.058446632	0.600868631	5.210012207	0.058055718	0.606903762
5.189992676	0.057619579	0.583199034	5.140004883	0.058484658	0.601001847	5.169973145	0.057601824	0.596722538		5.119985352	0.058037846	0.601944453	5.280019531	0.057224339	0.616594277	5.390004883	0.057614202	0.614297897		5.210012207	0.059008762	0.607590466	5.249990234	0.058567081	0.601947968	5.220021973	0.058181822	0.608008493
5.200002441	0.057740397	0.584269933	5.150014648	0.058612005	0.602103127	5.17998291	0.057724075	0.597824679		5.129995117	0.058156601	0.603033094	5.290029297	0.057341794	0.617654124	5.400014648	0.057737916	0.61538739		5.220021973	0.059131053	0.608690027	5.26	0.058689302	0.603042508	5.230031738	0.058307926	0.609113223
5.210012207	0.057859473	0.585340833	5.160024414	0.058733456	0.603196811	5.189992676	0.057847485	0.598919219		5.140004883	0.058278281	0.604129347	5.299978027	0.057465583	0.618729221	5.410024414	0.057857564	0.616484502		5.230031738	0.059252158	0.609782004	5.270009766	0.058813293	0.604137048	5.239980469	0.05843051	0.610210335
5.220021973	0.057976806	0.586419327	5.17003418	0.058852549	0.604275306	5.200002441	0.057966838	0.600013759		5.150014648	0.058404057	0.605210375	5.309987793	0.057591099	0.619804317	5.42003418	0.057973727	0.617558757		5.240041504	0.059372075	0.610873981	5.279958496	0.058940237	0.605223987	5.249990234	0.058553094	0.611292209
5.229970703	0.058098205	0.587505417	5.180043945	0.058971642	0.60536899	5.210012207	0.058084454	0.601093097		5.159963379	0.058528662	0.606306628	5.319997559	0.057712009	0.620879414	5.42998291	0.058091052	0.618640631		5.25005127	0.059500304	0.611973541	5.289968262	0.059066	0.606303325	5.26	0.058675092	0.612381702
5.239980469	0.058221347	0.588591506	5.189992676	0.059094862	0.60647027	5.220021973	0.058202649	0.602187637		5.169973145	0.058649757	0.607380043	5.330007324	0.057832344	0.621939261	5.439992676	0.058213604	0.619730124		5.26	0.059627939	0.613057935	5.299978027	0.059189401	0.607382663	5.270009766	0.05879885	0.613471195
5.249990234	0.05834507	0.589677596	5.200002441	0.059222798	0.607563954	5.229970703	0.0583249	0.603282176		5.17998291	0.058771437	0.608468684	5.34001709	0.057954981	0.623014358	5.450002441	0.058340802	0.620819617		5.270009766	0.059755573	0.614142328	5.309987793	0.059313983	0.608446799	5.280019531	0.058921434	0.614553069
5.26	0.058468792	0.59075609	5.210012207	0.059346018	0.608657639	5.239980469	0.058449468	0.604376716		5.189992676	0.058896042	0.609549711	5.350026855	0.058076467	0.624112329	5.460012207	0.058464516	0.621901491		5.280019531	0.059877865	0.615211556	5.319997559	0.059440927	0.609526136	5.290029297	0.059039913	0.61565018
5.270009766	0.058591353	0.59182699	5.220021973	0.059468648	0.609736133	5.249990234	0.058571139	0.605463655		5.200002441	0.059021817	0.610638352	5.359975586	0.058196226	0.625202675	5.470021973	0.058585906	0.622975746		5.290029297	0.060004313	0.61629595	5.330007324	0.059564918	0.610613075	5.299978027	0.059160738	0.616732054
5.280019531	0.058717399	0.592890294	5.230031738	0.059591868	0.610807033	5.26	0.058692231	0.606558195		5.210012207	0.059141158	0.611726992	5.369985352	0.058311378	0.626262522	5.480031738	0.058710782	0.624050001		5.300039063	0.060131947	0.617380344	5.339956055	0.059685957	0.611684812	5.309987793	0.059282149	0.617806309
5.289968262	0.05883996	0.593976384	5.240041504	0.059717446	0.611893122	5.270009766	0.058815641	0.607660336		5.219960938	0.059258158	0.612800407	5.379995117	0.058428834	0.627360493	5.489980469	0.058834495	0.625147113		5.310048828	0.060257208	0.618479904	5.34996582	0.059805226	0.612748948	5.319997559	0.059408253	0.618903421
5.299978027	0.05896136	0.595054878	5.249990234	0.059841846	0.612994402	5.280019531	0.058937892	0.608762476		5.229970703	0.059376913	0.61389666	5.390004883	0.058551471	0.628458464	5.499990234	0.058958209	0.626236606		5.319997559	0.060377125	0.619571881	5.359975586	0.059929807	0.613828286	5.330007324	0.059534356	0.619977676
5.309987793	0.059078693	0.596125778	5.26	0.059963297	0.614095682	5.290029297	0.059057246	0.609872218		5.239980469	0.059500933	0.614985301	5.400014648	0.05867526	0.62953356	5.51	0.059076695	0.627310861		5.330007324	0.060495855	0.620648691	5.369985352	0.060057932	0.614915225	5.34001709	0.059659287	0.621051932
5.319997559	0.059196026	0.597204272	5.270009766	0.060083569	0.615189366	5.299978027	0.059177179	0.610959157		5.249990234	0.059628463	0.616081554	5.410024414	0.058795594	0.630631531	5.520009766	0.059192858	0.628385116		5.34001709	0.06061696	0.621740668	5.379995117	0.060182514	0.615994563	5.350026855	0.059782458	0.622126187
5.330007324	0.05932091	0.598267577	5.280019531	0.060206789	0.616283051	5.309987793	0.059296533	0.612053697		5.26	0.059750143	0.617147356	5.42003418	0.05891708	0.631721877	5.530019531	0.059314249	0.629451752		5.350026855	0.060745782	0.622817479	5.390004883	0.060304144	0.617058699	5.359975586	0.059907388	0.62321568
5.34001709	0.059446956	0.599338476	5.290029297	0.060332367	0.617376735	5.319997559	0.059418783	0.613155838		5.270009766	0.059872409	0.618228384	5.42998291	0.059039718	0.632812224	5.540029297	0.059439124	0.630541245		5.360036621	0.06087401	0.623901873	5.399953613	0.060428726	0.618107633	5.369985352	0.060029972	0.624297554
5.350026855	0.059568356	0.60040178	5.300039063	0.060459124	0.618462825	5.330007324	0.059543352	0.614257978		5.280019531	0.059997014	0.619324637	5.439992676	0.059162355	0.633910195	5.549978027	0.059563999	0.631630738		5.370046387	0.060998677	0.624978683	5.409963379	0.06055685	0.619186971	5.379995117	0.06015373	0.625379428
5.359975586	0.059690336	0.601465085	5.309987793	0.060584702	0.619541319	5.34001709	0.059666761	0.615352518		5.289968262	0.060118694	0.620420891	5.450002441	0.059282114	0.635000541	5.559987793	0.059686551	0.632712612		5.380056152	0.061125124	0.626063077	5.419973145	0.060683794	0.620251106	5.390004883	0.060272209	0.626461302
5.369985352	0.059814058	0.602528389	5.319997559	0.060707333	0.620627409	5.350026855	0.059786115	0.616431856		5.299978027	0.060240959	0.621517144	5.460012207	0.059399569	0.636106136	5.569997559	0.059807361	0.63377163		5.390004883	0.061250384	0.627170221	5.42998291	0.060804243	0.621322843	5.400014648	0.060393033	0.627535557
5.379995117	0.059937781	0.603606884	5.330007324	0.06083409	0.621736283	5.359975586	0.059907207	0.617526396		5.309987793	0.060361469	0.622613397	5.470021973	0.059516449	0.637219357	5.580007324	0.059931075	0.634853504		5.400014648	0.061374457	0.628277364	5.439992676	0.060921149	0.62239458	5.410024414	0.060517964	0.628617431
5.390004883	0.060060342	0.604677783	5.34001709	0.060958489	0.622837563	5.369985352	0.060030616	0.618613335		5.319997559	0.060481394	0.623709651	5.480031738	0.059635056	0.638332578	5.59001709	0.06005595	0.635935378		5.410024414	0.061496749	0.629376924	5.450002441	0.061041598	0.623473918	5.419973145	0.060644067	0.629699305
5.400014648	0.060176513	0.605748683	5.350026855	0.061078761	0.623923652	5.379995117	0.060151129	0.619707875		5.330007324	0.060604245	0.624798291	5.489980469	0.059758845	0.639445798	5.600026855	0.06017734	0.63702487		5.42003418	0.061616666	0.630476484	5.460012207	0.06116618	0.624538054	5.42998291	0.060767825	0.630804035
5.410024414	0.060293846	0.606819582	5.360036621	0.061199623	0.625002147	5.390004883	0.060268745	0.620802414		5.34001709	0.060730605	0.625886932	5.499990234	0.059882634	0.640559019	5.609975586	0.060293503	0.638106744		5.430043945	0.061739552	0.631606377	5.469960938	0.061293124	0.625609791	5.439992676	0.060891582	0.631901147
5.419973145	0.060415246	0.607882886	5.370046387	0.061324022	0.626088236	5.400014648	0.060385781	0.621912156		5.34996582	0.06085638	0.626983185	5.51	0.060006423	0.641634115	5.619985352	0.060409666	0.639188618		5.440053711	0.061865406	0.632713521	5.479970703	0.061417706	0.626673927	5.450002441	0.061016513	0.632998259
5.42998291	0.060541292	0.608961381	5.379995117	0.061450779	0.627189516	5.410024414	0.060505135	0.623014297		5.359975586	0.06097689	0.628071826	5.520009766	0.06012906	0.642709212	5.629995117	0.060531638	0.640270492		5.450002441	0.061991853	0.633828247	5.489980469	0.061539336	0.627738063	5.460012207	0.061139684	0.634080133
5.439992676	0.060665014	0.610024685	5.390004883	0.061574589	0.628305986	5.419973145	0.060629703	0.624108837		5.369985352	0.0610974	0.629152853	5.530019531	0.060252849	0.643814808	5.640004883	0.060660579	0.641344748		5.460012207	0.062119488	0.63493539	5.499990234	0.061665099	0.628817401	5.470021973	0.061262268	0.635169625
5.450002441	0.060787575	0.611080395	5.400014648	0.06169663	0.62939967	5.42998291	0.060754271	0.625180574		5.379995117	0.061220835	0.630249107	5.540029297	0.060375487	0.644928028	5.650014648	0.060781969	0.642403765		5.470021973	0.062247716	0.636042534	5.51	0.061790861	0.629911941	5.480031738	0.061380747	0.636243881
5.460012207	0.060908394	0.612143699	5.410024414	0.061822208	0.630478165	5.439992676	0.060877681	0.626259912		5.390004883	0.061344271	0.631360586	5.549978027	0.060492942	0.646033624	5.660024414	0.060902779	0.643470401		5.480031738	0.06237357	0.63715726	5.520009766	0.061914263	0.63100648	5.489980469	0.061499226	0.637318136
5.470021973	0.061032116	0.613214599	5.42003418	0.061948965	0.631564254	5.450002441	0.060999932	0.62734685		5.400014648	0.061462441	0.632449226	5.559987793	0.060608095	0.647131595	5.67003418	0.061025331	0.644544657		5.490041504	0.06249883	0.638249237	5.529958496	0.062034711	0.632078217	5.499990234	0.061622983	0.638422866
5.479970703	0.061155839	0.614293093	5.430043945	0.062074543	0.632650344	5.460012207	0.0611245	0.62844139		5.409963379	0.061581781	0.633537867	5.569997559	0.060726126	0.648214316	5.67998291	0.061150206	0.645626531		5.50005127	0.062622903	0.639356381	5.539968262	0.062155751	0.633149954	5.51	0.061751433	0.639519978
5.489980469	0.061274334	0.615356397	5.439992676	0.062195995	0.633744028	5.470021973	0.061246751	0.629558733		5.419973145	0.061702876	0.634626507	5.580007324	0.060848763	0.649297038	5.689992676	0.061271596	0.646716024		5.51	0.062744008	0.640448358	5.549978027	0.062278562	0.634236893	5.520009766	0.06187519	0.640594233
5.499990234	0.061393409	0.616427297	5.450002441	0.062313908	0.634845308	5.479970703	0.061367263	0.630638071		5.42998291	0.061828651	0.635707535	5.59001709	0.060969673	0.650372134	5.700002441	0.061388921	0.647805516		5.520009766	0.062863925	0.641525168	5.559987793	0.062404324	0.635316231	5.530019531	0.061997775	0.64166087
5.51	0.061511904	0.617513386	5.460012207	0.062433001	0.635931397	5.489980469	0.061483141	0.631709808		5.439992676	0.061954426	0.636788563	5.600026855	0.061090008	0.651447231	5.710012207	0.061507407	0.64888739		5.530019531	0.062987998	0.642624728	5.569997559	0.062531268	0.636380367	5.540029297	0.062121532	0.642712268
5.520009766	0.061635627	0.618599476	5.470021973	0.06255858	0.637025082	5.499990234	0.061603074	0.632789146		5.450002441	0.062079032	0.63786959	5.609975586	0.061211494	0.652522328	5.720021973	0.061627055	0.649992121		5.540029297	0.063113258	0.643731872	5.580007324	0.062654669	0.637459705	5.549978027	0.062245876	0.643794142
5.530019531	0.061760511	0.619670375	5.480031738	0.062685337	0.638126361	5.51	0.061727642	0.633868483		5.460012207	0.062202467	0.638958231	5.619985352	0.061335283	0.653620299	5.730031738	0.061752511	0.651096851		5.550039063	0.063236737	0.644816266	5.589956055	0.06277748	0.638546644	5.559987793	0.062369634	0.644891254
5.539968262	0.061883072	0.62074887	5.490041504	0.062809736	0.639182071	5.520009766	0.061853369	0.63494022		5.469960938	0.062325317	0.640046871	5.629995117	0.061456193	0.654710645	5.739980469	0.061877387	0.652163488		5.560048828	0.06336081	0.645885493	5.59996582	0.062903243	0.639625981	5.569997559	0.062488112	0.645995984
5.549978027	0.062007957	0.621842554	5.499990234	0.062932956	0.64026816	5.530019531	0.06197562	0.636019558		5.479970703	0.062447582	0.641120286	5.640004883	0.061577679	0.655808616	5.749990234	0.062000519	0.653268218		5.569997559	0.063488445	0.646962304	5.609975586	0.063026644	0.640705319	5.580007324	0.062606591	0.647100715
5.559987793	0.062131679	0.622921049	5.51	0.063057945	0.641361845	5.540029297	0.062096133	0.637106497		5.489980469	0.062571017	0.642201314	5.650014648	0.061693983	0.656898962	5.76	0.062123072	0.654372949		5.580007324	0.06361608	0.648061864	5.619985352	0.063145912	0.641761854	5.59001709	0.062728002	0.648205445
5.569997559	0.062255402	0.624014733	5.520009766	0.063182344	0.642463124	5.549978027	0.062219542	0.638178234		5.499990234	0.062691527	0.643282341	5.660024414	0.061812014	0.657974058	5.770009766	0.062247947	0.655477679		5.59001709	0.06374134	0.649146258	5.629995117	0.06326518	0.642856394	5.600026855	0.062854106	0.649287319
5.580007324	0.062375058	0.625093228	5.530019531	0.063304384	0.643579594	5.559987793	0.062342952	0.639257572		5.51	0.062812623	0.644348143	5.67003418	0.061932924	0.659064405	5.780019531	0.062370499	0.656574791		5.600026855	0.063863632	0.650238235	5.640004883	0.0633874	0.643958535	5.609975586	0.062982556	0.650369193
5.59001709	0.062493553	0.626164127	5.540029297	0.063424656	0.644688469	5.569997559	0.062462885	0.640321708		5.520009766	0.062935473	0.645429171	5.67998291	0.062056713	0.660139501	5.790029297	0.062490728	0.657649046		5.610036621	0.063982362	0.651330212	5.649953613	0.063512573	0.645045474	5.619985352	0.063107486	0.651443449
5.600026855	0.062610887	0.627227432	5.550039063	0.063546108	0.645782153	5.580007324	0.06258108	0.641401046		5.530019531	0.063061248	0.646525424	5.689992676	0.062181078	0.661237472	5.799978027	0.062608052	0.65873092		5.620046387	0.064107622	0.652414605	5.659963379	0.063638335	0.646132413	5.629995117	0.063232417	0.652525323
5.609975586	0.062733447	0.628305926	5.559987793	0.063669328	0.646891028	5.59001709	0.062696958	0.642480384		5.539968262	0.063187608	0.647614065	5.700002441	0.062300836	0.662335443	5.809987793	0.0627277	0.659805175		5.630056152	0.064235257	0.65347625	5.669973145	0.063764098	0.64721175	5.640004883	0.063356174	0.653630053
5.619985352	0.06285717	0.629392016	5.569997559	0.063794906	0.647977117	5.600026855	0.06281805	0.643559721		5.549978027	0.063309288	0.648664641	5.710012207	0.062422322	0.663441039	5.819997559	0.062849091	0.66087943		5.640004883	0.064362892	0.654537894	5.67998291	0.063889861	0.648275886	5.650014648	0.063481105	0.654727165
5.629995117	0.062979731	0.630462915	5.580007324	0.063920484	0.649063207	5.609975586	0.062943777	0.644654261		5.559987793	0.063432723	0.649730443	5.720021973	0.06254496	0.664546635	5.830007324	0.062972804	0.661953686		5.650014648	0.064488152	0.655607122	5.689992676	0.064015624	0.649355224	5.660024414	0.063601929	0.655809039
5.640004883	0.063100549	0.631518625	5.59001709	0.064046062	0.650141701	5.619985352	0.063065448	0.645733599		5.569997559	0.063557329	0.650803858	5.730031738	0.062667597	0.665636981	5.84001709	0.063096518	0.663043178		5.660024414	0.064610444	0.656676349	5.700002441	0.064140206	0.650442163	5.669973145	0.063720408	0.656868056
5.650014648	0.06322311	0.632574334	5.600026855	0.064168693	0.651220196	5.629995117	0.063187699	0.646805336		5.580007324	0.063679009	0.65186966	5.739980469	0.062786204	0.666719702	5.850026855	0.063215004	0.664102196		5.67003418	0.064738078	0.657745576	5.710012207	0.064263017	0.651529102	5.67998291	0.063840646	0.657934693
5.660024414	0.063346833	0.633660423	5.610036621	0.064291912	0.65232907	5.640004883	0.063311108	0.647869472		5.59001709	0.063796009	0.652943074	5.749990234	0.062902508	0.667787174	5.859975586	0.063337556	0.665153595		5.680043945	0.064864526	0.65882997	5.719960938	0.064382875	0.65260844	5.689992676	0.063963817	0.659001329
5.669973145	0.063469394	0.634738918	5.620046387	0.064415132	0.65343035	5.650014648	0.063434518	0.64894881		5.59996582	0.063915934	0.654031715	5.76	0.063023994	0.668869895	5.869985352	0.063462432	0.666243088		5.690053711	0.064988599	0.659914364	5.729970703	0.064503324	0.653672576	5.700002441	0.064088748	0.660075584
5.67998291	0.06358905	0.635825007	5.629995117	0.064535405	0.654516439	5.660024414	0.06355561	0.650035749		5.609975586	0.064038784	0.655112742	5.770009766	0.063148934	0.669960242	5.879995117	0.063584403	0.667324962		5.700002441	0.065108516	0.660976008	5.739980469	0.064630268	0.654744313	5.710012207	0.064210159	0.661142221
5.689992676	0.063706384	0.636926287	5.640004883	0.064654497	0.655587339	5.669973145	0.063674964	0.651122688		5.619985352	0.064165144	0.656186157	5.780019531	0.06327042	0.671050588	5.890004883	0.063702308	0.668406836		5.710012207	0.065230808	0.662045236	5.749990234	0.064759573	0.65581605	5.720021973	0.064333917	0.662231713
5.700002441	0.063828945	0.638012377	5.650014648	0.06477477	0.656681023	5.67998291	0.063790841	0.652217227		5.629995117	0.064289165	0.657244346	5.790029297	0.063390755	0.67211806	5.900014648	0.063820795	0.66948871		5.720021973	0.065358443	0.66312963	5.76	0.064884155	0.656880186	5.730031738	0.064458261	0.663305969
5.710012207	0.063953829	0.639083276	5.660024414	0.064900348	0.657782303	5.689992676	0.063909036	0.653311767		5.640004883	0.0644126	0.658294922	5.799978027	0.063510513	0.673177906	5.910024414	0.063944508	0.670578202		5.730031738	0.065486077	0.664221607	5.770009766	0.065008737	0.65793672	5.739980469	0.064584951	0.66440308
5.720021973	0.064078713	0.64014658	5.67003418	0.065028284	0.658883583	5.700002441	0.064033605	0.654413908		5.650014648	0.064537205	0.659368337	5.809987793	0.063633151	0.674237753	5.92003418	0.064070545	0.671660076		5.740041504	0.065608963	0.665290834	5.779958496	0.065131548	0.659000856	5.749990234	0.064705775	0.665484954
5.729970703	0.064198951	0.64120229	5.680043945	0.065152683	0.659992457	5.710012207	0.064159911	0.655493246		5.659963379	0.06466181	0.660441752	5.819997559	0.063755788	0.675305225	5.92998291	0.064195421	0.672734332		5.75005127	0.065732442	0.666352478	5.789968262	0.065257311	0.660095396	5.76	0.064825427	0.66655921
5.739980469	0.064322673	0.642288379	5.689992676	0.065277082	0.661093737	5.720021973	0.064281582	0.656587786		5.669973145	0.06478232	0.661530392	5.830007324	0.063872092	0.676372697	5.939992676	0.064315069	0.673800968		5.76	0.065860671	0.667444455	5.799978027	0.065380712	0.661167133	5.770009766	0.064945665	0.667641084
5.749990234	0.064444653	0.643382064	5.700002441	0.065402661	0.662187421	5.729970703	0.064406151	0.657682325		5.67998291	0.064901075	0.662626646	5.84001709	0.063987245	0.677455418	5.950002441	0.064436459	0.674890461		5.770009766	0.065986524	0.668528849	5.809987793	0.06549998	0.662231269	5.780019531	0.065071769	0.668722958
5.76	0.064567214	0.644490938	5.710012207	0.065528239	0.663281106	5.739980469	0.06452956	0.658776865		5.689992676	0.065020416	0.663684835	5.850026855	0.064107579	0.678561014	5.960012207	0.064562496	0.675979954		5.780019531	0.06610941	0.66958291	5.819997559	0.065620429	0.663295405	5.790029297	0.065197873	0.66981245
5.770009766	0.064689775	0.645554243	5.720021973	0.065652048	0.66437479	5.749990234	0.06465297	0.659894208		5.700002441	0.065140926	0.664750637	5.859975586	0.064230216	0.679643736	5.970021973	0.06468621	0.67704659		5.790029297	0.066229327	0.670652138	5.830007324	0.065745011	0.664382344	5.799978027	0.065321044	0.670894324
5.780019531	0.064809432	0.646602357	5.730031738	0.065769962	0.665453285	5.76	0.064774062	0.66100395		5.710012207	0.065266701	0.665839277	5.869985352	0.064351126	0.680711207	5.980031738	0.064804696	0.678120845		5.800039063	0.066349245	0.671728949	5.839956055	0.065870774	0.665454081	5.809987793	0.065442455	0.67196858
5.789968262	0.064929669	0.647642877	5.740041504	0.065890824	0.666539374	5.770009766	0.064889939	0.662090889		5.719960938	0.065394231	0.666927918	5.879995117	0.064472612	0.68176343	5.989980469	0.064922601	0.679179863		5.810048828	0.066474505	0.672805759	5.84996582	0.065996536	0.666510616	5.819997559	0.065567385	0.673035216
5.799978027	0.065053392	0.648690991	5.749990234	0.066016402	0.667625464	5.780019531	0.065008134	0.663177828		5.729970703	0.065518251	0.668001333	5.890004883	0.06459525	0.682838526	5.999990234	0.065044573	0.68023888		5.819997559	0.06660214	0.673897736	5.859975586	0.066121118	0.667582353	5.830007324	0.065692316	0.674124709
5.809987793	0.065177115	0.6497467	5.76	0.066144338	0.668719148	5.790029297	0.065130385	0.664272367		5.739980469	0.065641686	0.669089973	5.900014648	0.064716736	0.683921247	6.01	0.065169448	0.681313135		5.830007324	0.0667274	0.674966964	5.869985352	0.066248062	0.668669291	5.84001709	0.065815487	0.675191345
5.819997559	0.065296771	0.65080241	5.770009766	0.066268737	0.669790048	5.799978027	0.065253795	0.665344104		5.749990234	0.065768632	0.670193839	5.910024414	0.064836494	0.684996344	6.020009766	0.065292	0.682372153		5.84001709	0.066849692	0.676028608	5.879995117	0.066372054	0.66975623	5.850026855	0.065936898	0.676257981
5.830007324	0.06541817	0.651865714	5.780019531	0.066391368	0.670845757	5.809987793	0.065374307	0.666400639		5.76	0.065893237	0.671274867	5.92003418	0.064956829	0.68608669	6.030019531	0.065414552	0.683423552		5.850026855	0.066974952	0.677105419	5.890004883	0.066495455	0.670827967	5.859975586	0.06605655	0.677332237
5.84001709	0.065541893	0.652921423	5.790029297	0.066516946	0.671916657	5.819997559	0.065496558	0.667472376		5.770009766	0.066011407	0.672340669	5.92998291	0.065074284	0.687161787	6.040029297	0.065535942	0.684497807		5.860036621	0.067103774	0.678174646	5.899953613	0.066617085	0.671899704	5.869985352	0.066180307	0.678421729
5.850026855	0.065666777	0.653977133	5.800039063	0.066642524	0.673002746	5.830007324	0.065618809	0.668559315		5.780019531	0.066130162	0.673406471	5.939992676	0.065194618	0.688221634	6.049978027	0.065659075	0.685572062		5.870046387	0.067226659	0.679266623	5.909963379	0.066736943	0.672986643	5.879995117	0.066306411	0.679511222
5.859975586	0.065785272	0.655010057	5.809987793	0.066765744	0.674073646	5.84001709	0.065741059	0.669653855		5.789968262	0.066250672	0.674479886	5.950002441	0.065316104	0.689289106	6.059987793	0.065780466	0.686646317		5.880056152	0.067346577	0.6803586	5.919973145	0.066859754	0.674065981	5.890004883	0.066430168	0.680577859
5.869985352	0.065902605	0.656073362	5.819997559	0.066884837	0.675159735	5.850026855	0.065862731	0.670733193		5.799978027	0.066374107	0.675545687	5.960012207	0.065438742	0.690364202	6.069997559	0.065900114	0.687728191		5.890004883	0.067466494	0.681435411	5.92998291	0.066984336	0.675145319	5.900014648	0.066552166	0.681621639
5.879995117	0.0660211	0.657136666	5.830007324	0.06700393	0.67625342	5.859975586	0.065982664	0.671797329		5.809987793	0.066498713	0.676603876	5.970021973	0.065559652	0.691439299	6.080007324	0.066018019	0.688802446		5.900014648	0.067592942	0.682519804	5.939992676	0.067110099	0.676239859	5.910024414	0.066677097	0.682680656
5.890004883	0.066144823	0.65821516	5.84001709	0.06712715	0.677339509	5.869985352	0.066100859	0.672869065		5.819997559	0.066619223	0.677669678	5.980031738	0.065679986	0.692506771	6.09001709	0.066137667	0.68988432		5.910024414	0.067720576	0.683611781	5.950002441	0.067237042	0.677319196	5.919973145	0.066802027	0.683754911
5.900014648	0.066268546	0.659293655	5.850026855	0.067255086	0.678410409	5.879995117	0.066224269	0.673933201		5.830007324	0.066742658	0.678727867	5.989980469	0.065801472	0.693581867	6.100026855	0.066261381	0.690966194		5.92003418	0.067845837	0.684673426	5.960012207	0.067362805	0.678398534	5.92998291	0.066926958	0.684821548
5.910024414	0.066391107	0.660364554	5.860036621	0.067381844	0.679473713	5.890004883	0.066347678	0.675004938		5.84001709	0.066866093	0.679786056	5.999990234	0.065924109	0.694664588	6.109975586	0.066383933	0.69204045		5.930043945	0.067969316	0.685742653	5.970012207	0.067487461	0.679469796	5.939992676	0.06704661	0.685895803
5.919973145	0.066510763	0.661427859	5.870046387	0.067504474	0.680544613	5.900014648	0.066471088	0.676107079		5.84996582	0.066990698	0.680851858	6.01	0.066043868	0.69574731	6.119985352	0.066504742	0.693114705		5.940053711	0.068093389	0.686827047	5.979960938	0.067615586	0.680549134	5.950002441	0.067163915	0.686970058
5.92998291	0.066634486	0.662491163	5.879995117	0.067630052	0.681607917	5.910024414	0.066590441	0.677201619		5.859975586	0.067115303	0.681932886	6.020009766	0.066160172	0.696830031	6.129995117	0.066627294	0.694204198		5.950002441	0.068219836	0.687903858	5.989970703	0.067737215	0.681620871	5.960012207	0.067284154	0.688036694
5.939992676	0.066757047	0.663577253	5.890004883	0.067755631	0.682694006	5.919973145	0.066711533	0.678273356		5.869985352	0.067234644	0.683013914	6.030019531	0.066275325	0.697905128	6.140004883	0.066751008	0.695278453		5.960012207	0.068344503	0.689003418	5.999980469	0.067855302	0.682692608	5.970021973	0.067410257	0.689103331
5.950002441	0.066878446	0.664655747	5.900014648	0.06787885	0.683787691	5.92998291	0.06683726	0.679345093		5.879995117	0.067352814	0.684087328	6.040029297	0.066395659	0.698987849	6.150014648	0.066872398	0.696367946		5.970021973	0.068467388	0.690087812	6.009990234	0.067974571	0.683771946	5.980031738	0.067536361	0.690154729
5.960012207	0.066996941	0.665741837	5.910024414	0.067999123	0.68487378	5.939992676	0.066962988	0.68041683		5.890004883	0.067476249	0.685168356	6.049978027	0.066519448	0.700062946	6.160024414	0.066990885	0.697472676		5.980031738	0.068588493	0.691179789	6.02	0.068097972	0.684851284	5.989980469	0.067658359	0.691221366
5.970021973	0.067115436	0.666805141	5.92003418	0.068118215	0.68595987	5.950002441	0.067082921	0.681473365		5.900014648	0.067603194	0.686241771	6.059987793	0.066643237	0.701130418	6.17003418	0.067110533	0.69855455		5.990041504	0.06870841	0.692279349	6.030009766	0.068223734	0.685930621	5.999990234	0.067780943	0.692280383
5.979970703	0.067237997	0.667891231	5.930043945	0.068240256	0.687053555	5.960012207	0.067199957	0.682552702		5.909963379	0.067727799	0.68729996	6.069997559	0.066764723	0.702205514	6.17998291	0.067230761	0.699621186		6.00005127	0.068832483	0.69335616	6.039958496	0.068348316	0.686987156	6.01	0.067905873	0.693369876
5.989980469	0.067362881	0.668969725	5.939992676	0.068365834	0.688154834	5.970021973	0.067319311	0.683616838		5.919973145	0.067848309	0.688350536	6.080007324	0.06688736	0.703272986	6.189992676	0.067354475	0.70070306		6.01	0.068961305	0.69443297	6.049968262	0.068471127	0.688043691	6.020009766	0.068027871	0.69445175
5.999990234	0.067487765	0.670040625	5.950002441	0.068492592	0.689248519	5.979970703	0.067443879	0.684711378		5.92998291	0.067972915	0.689431564	6.09001709	0.067009997	0.704332833	6.200002441	0.067480512	0.701784934		6.020009766	0.06908894	0.695509781	6.059978027	0.068599252	0.689092625	6.030019531	0.068149283	0.695533624
6.01	0.06760626	0.671088739	5.960012207	0.06861817	0.690372583	5.989980469	0.06756613	0.685775514		5.939992676	0.06809752	0.690512591	6.100026855	0.067132635	0.705407929	6.210012207	0.067603064	0.702874427		6.030019531	0.069215387	0.696579008	6.069987793	0.068725015	0.690171963	6.040029297	0.068268934	0.696607879
6.020009766	0.067726498	0.672152043	5.970021973	0.068744927	0.691489053	5.999990234	0.067687222	0.686816847		5.950002441	0.068220955	0.691593619	6.109975586	0.06725009	0.706483026	6.220021973	0.067723874	0.703948683		6.040029297	0.069340647	0.697655819	6.079997559	0.068848416	0.691251301	6.049978027	0.068390346	0.697704991
6.030019531	0.067851382	0.673207753	5.980031738	0.068871685	0.692597928	6.01	0.067807735	0.687873382		5.960012207	0.068340295	0.692674647	6.119985352	0.067366394	0.707535248	6.230031738	0.067844102	0.7050077		6.050039063	0.069465908	0.698755379	6.090007324	0.068968865	0.69233824	6.059987793	0.068512344	0.698779246
6.039968262	0.067972781	0.674271057	5.990041504	0.068997263	0.693706802	6.020009766	0.067932303	0.688937518		5.969960938	0.068459635	0.693740448	6.129995117	0.067486729	0.708595095	6.239980469	0.067967816	0.706081955		6.060048828	0.069590574	0.699839773	6.099956055	0.069088133	0.693402376	6.069997559	0.068638447	0.69986112
6.049978027	0.068091276	0.675334362	5.999990234	0.069118714	0.694815677	6.030019531	0.068054554	0.690016856		5.979970703	0.06858307	0.694813863	6.140004883	0.067610518	0.709670192	6.249990234	0.068087464	0.707148592		6.069997559	0.069712272	0.700901417	6.10996582	0.069213896	0.694474113	6.080007324	0.068762205	0.700935375
6.059987793	0.068208609	0.676412856	6.01	0.069236628	0.695916956	6.040029297	0.068174487	0.691096194		5.989980469	0.068710015	0.695879665	6.150014648	0.067735458	0.710737664	6.26	0.06820595	0.708207609		6.080007324	0.06983219	0.701955478	6.119975586	0.069340839	0.695530648	6.09001709	0.068885962	0.702024868
6.069997559	0.068328266	0.67749135	6.020009766	0.0693569	0.697003046	6.049978027	0.068290364	0.692198335		5.999990234	0.068834621	0.69695308	6.160024414	0.067855217	0.711797511	6.270009766	0.068322113	0.709289483		6.09001709	0.069958637	0.703039872	6.129985352	0.069466602	0.696594784	6.100026855	0.06900972	0.703114361
6.080007324	0.068451989	0.678554655	6.030019531	0.069481299	0.698089135	6.059987793	0.068409718	0.693277672		6.01	0.068954546	0.698011269	6.17003418	0.067975551	0.712842108	6.280019531	0.068443504	0.710371357		6.100026855	0.070086272	0.704131849	6.139995117	0.069590003	0.697651319	6.109975586	0.06913289	0.704180997
6.09001709	0.068576873	0.679610364	6.040029297	0.069606877	0.699190415	6.069997559	0.068533128	0.694379813		6.020009766	0.069079151	0.699077071	6.17998291	0.068098189	0.713901955	6.290029297	0.068568379	0.711445612		6.110036621	0.070212719	0.705223826	6.150004883	0.069715766	0.698723056	6.119985352	0.069254302	0.705262871
6.100026855	0.0687035	0.680658479	6.050039063	0.069728328	0.700276504	6.080007324	0.068655378	0.695443949		6.030019531	0.069203171	0.70013526	6.189992676	0.068221977	0.714977052	6.299978027	0.068694416	0.712519867		6.120046387	0.070337386	0.706300637	6.159953613	0.06984271	0.699809994	6.129995117	0.069372781	0.706352364
6.109975586	0.06882548	0.681706593	6.059987793	0.069852728	0.701339809	6.09001709	0.068778788	0.696523287		6.039968262	0.069327776	0.701216287	6.200002441	0.068340585	0.716052148	6.309987793	0.06881813	0.713578885		6.130056152	0.070462646	0.707377447	6.169963379	0.069966701	0.700881731	6.140004883	0.069491259	0.707434238
6.119985352	0.068948041	0.682769897	6.069997559	0.069978306	0.702418303	6.100026855	0.068899301	0.697602625		6.049978027	0.069448871	0.702282089	6.210012207	0.068455737	0.71711962	6.319997559	0.068941843	0.714637903		6.140004883	0.070589093	0.708461841	6.179973145	0.070088922	0.701930665	6.150014648	0.069612671	0.708508493
6.129995117	0.069071763	0.683833202	6.080007324	0.070106242	0.703496798	6.109975586	0.069021551	0.698681963		6.059987793	0.069567042	0.703340278	6.220021973	0.068572617	0.718194716	6.330007324	0.069064395	0.715712158		6.150014648	0.070713166	0.709546235	6.18998291	0.07020819	0.702971998	6.160024414	0.069738774	0.709605605
6.140004883	0.069194324	0.684904101	6.09001709	0.070229462	0.704590482	6.119985352	0.069142643	0.699791705		6.069997559	0.069684042	0.704398467	6.230031738	0.068693527	0.719285063	6.34001709	0.069186947	0.716801651		6.160024414	0.070835458	0.710638212	6.199992676	0.070332772	0.704043735	6.169973145	0.069866051	0.71067986
6.150014648	0.069311658	0.685967406	6.100026855	0.070349734	0.705653787	6.129995117	0.069261997	0.700886244		6.080007324	0.069808647	0.705464269	6.239980469	0.068820195	0.72034491	6.350026855	0.069306595	0.717883525		6.17003418	0.070955376	0.711715023	6.210002441	0.070459715	0.70510027	6.17998291	0.069989808	0.711746497
6.160024414	0.069428991	0.687007925	6.110036621	0.070470596	0.706732281	6.140004883	0.06938193	0.701973183		6.09001709	0.069935592	0.706530071	6.249990234	0.068941105	0.721404757	6.359975586	0.069422758	0.71895778		6.180043945	0.071077074	0.712799417	6.220012207	0.070584297	0.706156805	6.189992676	0.070112979	0.712813133
6.169973145	0.069551552	0.688056039	6.120046387	0.070594405	0.707825966	6.150014648	0.069501284	0.703037319		6.09996582	0.070059027	0.707603486	6.26	0.069061439	0.722464604	6.369985352	0.069544149	0.720016797		6.190053711	0.071204709	0.713876227	6.229960938	0.070705927	0.70721334	6.200002441	0.07023791	0.713887388
6.17998291	0.069677598	0.689119344	6.129995117	0.070721163	0.708896865	6.160024414	0.069622376	0.704116657		6.109975586	0.070179537	0.708684514	6.270009766	0.069182925	0.723532075	6.379995117	0.069669024	0.721091052		6.200002441	0.071332343	0.714945455	6.239970703	0.070829328	0.708277476	6.210012207	0.070361667	0.7149845
6.189992676	0.069802482	0.690167458	6.140004883	0.070845562	0.70996017	6.169973145	0.069748103	0.705195995		6.119985352	0.070301803	0.709757928	6.280019531	0.069305562	0.724622422	6.390004883	0.069795061	0.722172926		6.210012207	0.071454635	0.716007099	6.249980469	0.070957453	0.709334011	6.220021973	0.070484252	0.716051136
6.200002441	0.069923881	0.691223168	6.150014648	0.070968782	0.711015879	6.17998291	0.069871513	0.706275333		6.129995117	0.070426408	0.710831343	6.290029297	0.069426473	0.725697518	6.400014648	0.069915871	0.723239563		6.220021973	0.071578708	0.71706116	6.259990234	0.071084396	0.710382945	6.230031738	0.070601557	0.717110154
6.210012207	0.070045861	0.692301662	6.160024414	0.07109436	0.712079183	6.189992676	0.069990867	0.70734707		6.140004883	0.070549258	0.711897145	6.299978027	0.069544504	0.726780239	6.410024414	0.070038423	0.724313818		6.230031738	0.071705156	0.718137971	6.27	0.071203665	0.711447081	6.239980469	0.070723555	0.718184409
6.220021973	0.070169584	0.693357371	6.17003418	0.071221117	0.713150083	6.200002441	0.070113117	0.708426408		6.150014648	0.070669183	0.712955334	6.309987793	0.069660808	0.727855336	6.42003418	0.070163298	0.725403311		6.240041504	0.071831603	0.719214781	6.280009766	0.071322933	0.712496015	6.249990234	0.070850832	0.719251045
6.229970703	0.070292145	0.694428271	6.180043945	0.071346695	0.714236172	6.210012207	0.070235368	0.709490544		6.159963379	0.070788523	0.714013523	6.319997559	0.069781142	0.728945682	6.42998291	0.070287012	0.726485185		6.25005127	0.071955082	0.720291592	6.289958496	0.071443972	0.713567752	6.26	0.070978695	0.720310063
6.239980469	0.070409478	0.69548398	6.189992676	0.071468147	0.715299477	6.220021973	0.070357039	0.710569881		6.169973145	0.070909618	0.715094551	6.330007324	0.069903204	0.730036028	6.439992676	0.070405498	0.727551821		6.26	0.072076187	0.721383569	6.299968262	0.071570916	0.714624287	6.270009766	0.071100693	0.72136908
6.249990234	0.070526811	0.696532095	6.200002441	0.07158724	0.716370376	6.229970703	0.070474655	0.711641618		6.17998291	0.071036564	0.716175578	6.34001709	0.070027569	0.731111125	6.450002441	0.070521661	0.728618458		6.270009766	0.072196698	0.722498296	6.309978027	0.071694907	0.715688423	6.280019531	0.071223277	0.722428098
6.26	0.07064821	0.697595399	6.210012207	0.07171046	0.717448871	6.239980469	0.070591691	0.712728557		6.189992676	0.071161169	0.717256606	6.350026855	0.070151357	0.732193846	6.460012207	0.070643051	0.729692713		6.280019531	0.072321364	0.723605439	6.319987793	0.071818308	0.716744958	6.290029297	0.071349381	0.723494734
6.270009766	0.070771933	0.698658703	6.220021973	0.071837217	0.718512175	6.249990234	0.070711045	0.713800294		6.200002441	0.071281679	0.718314795	6.359975586	0.070272268	0.733284193	6.470021973	0.070765603	0.730766968		6.290029297	0.072447812	0.724712582	6.329997559	0.071941709	0.717801493	6.299978027	0.071474311	0.724576608
6.280019531	0.070895656	0.699714413	6.230031738	0.071961616	0.71957548	6.26	0.070835613	0.714879632		6.210012207	0.071405114	0.719365371	6.369985352	0.070394905	0.734382164	6.480031738	0.070890479	0.731833604		6.300039063	0.072577228	0.725804559	6.340007324	0.072065701	0.718858028	6.309987793	0.071593963	0.725650863
6.289968262	0.071019378	0.700770122	6.240041504	0.072083067	0.720653974	6.270009766	0.070961341	0.71595897		6.219960938	0.071528549	0.720438786	6.379995117	0.070517542	0.735464885	6.489980469	0.071011288	0.732892622		6.310048828	0.072704862	0.726896536	6.349956055	0.072190283	0.719937366	6.319997559	0.071711269	0.726732737
6.299978027	0.071140197	0.701818237	6.249990234	0.072208645	0.721717278	6.280019531	0.07108475	0.717023106		6.229970703	0.071650229	0.721519814	6.390004883	0.070634998	0.736547606	6.499990234	0.071132679	0.733951639		6.319997559	0.072830716	0.727988513	6.35996582	0.072313684	0.721016703	6.330007324	0.07183092	0.727791755
6.309987793	0.071262758	0.702873946	6.26	0.072334224	0.722818558	6.290029297	0.071205842	0.718087242		6.239980469	0.0717684	0.722578003	6.400014648	0.07075015	0.737615078	6.51	0.071255231	0.735003038		6.330007324	0.072957164	0.729088073	6.369975586	0.072434133	0.72208844	6.34001709	0.071955851	0.728850772
6.319997559	0.071385318	0.703944845	6.270009766	0.072459802	0.723904648	6.299978027	0.071328093	0.719143777		6.249990234	0.071887155	0.72365903	6.410024414	0.070869333	0.738690175	6.520009766	0.071381268	0.736054437		6.34001709	0.073081236	0.73018005	6.379985352	0.072555763	0.723167778	6.350026855	0.072081954	0.729917409
6.330007324	0.071506137	0.705015745	6.280019531	0.072578895	0.724983142	6.309987793	0.071451502	0.720230715		6.26	0.072007665	0.724755284	6.42003418	0.070991971	0.739757646	6.530019531	0.071502658	0.737128692		6.350026855	0.073202341	0.731264444	6.389995117	0.072680345	0.724231914	6.359975586	0.072205712	0.730976426
6.34001709	0.071622308	0.706071454	6.290029297	0.072697988	0.726046446	6.319997559	0.071572015	0.721302452		6.270009766	0.07213344	0.725836311	6.42998291	0.071114608	0.740832743	6.540029297	0.071619983	0.738195328		6.360036621	0.073322258	0.732326088	6.400004883	0.072807288	0.725303651	6.369985352	0.072329469	0.732035444
6.350026855	0.071742546	0.707149949	6.300039063	0.07281826	0.727140131	6.330007324	0.071689051	0.722374189		6.280019531	0.072259215	0.726902113	6.439992676	0.071234367	0.741900215	6.549978027	0.071737307	0.739254346		6.370046387	0.073445144	0.733372566	6.409953613	0.072933051	0.726367787	6.379995117	0.072453227	0.733124937
6.359975586	0.071866268	0.708213253	6.309987793	0.072945017	0.728233816	6.34001709	0.071810143	0.723453527		6.289968262	0.07238265	0.727967915	6.450002441	0.071355853	0.742975311	6.559987793	0.071859859	0.740343839		6.380056152	0.073570404	0.734441794	6.419963379	0.073056452	0.727431923	6.390004883	0.07257933	0.734191573
6.369985352	0.071993476	0.709284153	6.319997559	0.073071774	0.72931231	6.350026855	0.071933553	0.724525264		6.299978027	0.072506086	0.72904133	6.460012207	0.071477338	0.744042783	6.569997559	0.071984735	0.741425713		6.390004883	0.073696852	0.735503438	6.429973145	0.073179263	0.728488458	6.400014648	0.072701328	0.735258209
6.379995117	0.072116037	0.710347457	6.330007324	0.073193815	0.730405995	6.359975586	0.072058121	0.725597001		6.309987793	0.072630106	0.730107132	6.470021973	0.071599976	0.74511788	6.580007324	0.072110772	0.74248473		6.400014648	0.073820331	0.736557499	6.43998291	0.073303845	0.729560195	6.410024414	0.072821566	0.736340083
6.390004883	0.072238598	0.711403166	6.34001709	0.073316446	0.731476894	6.369985352	0.072180372	0.726653536		6.319997559	0.072754711	0.731180547	6.480031738	0.071719734	0.746185352	6.59001709	0.072233324	0.743551366		6.410024414	0.073944404	0.73763431	6.449992676	0.073428427	0.730624331	6.419973145	0.072940045	0.737421957
6.400014648	0.072362321	0.712466471	6.350026855	0.073443792	0.732562984	6.379995117	0.072300884	0.727725273		6.330007324	0.072876976	0.732269187	6.489980469	0.071837766	0.747237574	6.600026855	0.072355295	0.744610384		6.42003418	0.074072038	0.738726287	6.460002441	0.073547695	0.731688467	6.42998291	0.073062043	0.73851145
6.410024414	0.072488367	0.713529775	6.360036621	0.073567602	0.733641478	6.390004883	0.072424294	0.728789409		6.34001709	0.072996316	0.733342602	6.499990234	0.071955221	0.748305045	6.609975586	0.072481913	0.74567702		6.430043945	0.074198486	0.739810681	6.470012207	0.073668144	0.732745002	6.439992676	0.073185801	0.739616181
6.419973145	0.072609185	0.71459308	6.370046387	0.073689643	0.734719972	6.400014648	0.072547703	0.729861146		6.34996582	0.073114486	0.73442363	6.51	0.072077859	0.749380142	6.619985352	0.072605626	0.746743657		6.440053711	0.074320778	0.740902658	6.479960938	0.073790364	0.733816738	6.450002441	0.073313077	0.740705674
6.42998291	0.072724195	0.715648789	6.379995117	0.073809915	0.735798467	6.410024414	0.072668795	0.730948085		6.359975586	0.073239092	0.735489431	6.520009766	0.072202799	0.750447614	6.629995117	0.072722951	0.747795055		6.450002441	0.074440695	0.741987052	6.489970703	0.073916127	0.734880874	6.460012207	0.073438008	0.741787548
6.439992676	0.07284269	0.716704498	6.390004883	0.073930187	0.736884556	6.419973145	0.07278699	0.73200462		6.369985352	0.073367792	0.736532395	6.530019531	0.072323133	0.75152271	6.640004883	0.072839114	0.748854073		6.460012207	0.074564768	0.743063862	6.499980469	0.074044252	0.735937409	6.470021973	0.073562938	0.742869422
6.450002441	0.072965251	0.717729828	6.400014648	0.074054586	0.737963051	6.42998291	0.072902868	0.733068755		6.379995117	0.073490642	0.737582971	6.540029297	0.072441741	0.752582557	6.650014648	0.0729576	0.74991309		6.470021973	0.074692403	0.744163422	6.509990234	0.074170015	0.736993944	6.480031738	0.073689042	0.743943677
6.460012207	0.073088973	0.718777942	6.410024414	0.074181343	0.73903395	6.439992676	0.073026277	0.734117689		6.390004883	0.073612907	0.738633547	6.549978027	0.072564378	0.75363478	6.660024414	0.073081314	0.75095687		6.480031738	0.074820038	0.745255399	6.52	0.074294597	0.738035277	6.489980469	0.073815145	0.745040788
6.470021973	0.073210372	0.719826056	6.42003418	0.074306922	0.74008966	6.450002441	0.073150846	0.735189426		6.400014648	0.073737512	0.739684123	6.559987793	0.072689318	0.754694627	6.67003418	0.073203866	0.751993031		6.490041504	0.074945298	0.74633221	6.530009766	0.074419769	0.739107014	6.499990234	0.073932451	0.746115044
6.479970703	0.073334095	0.720866576	6.430043945	0.074430141	0.741145369	6.460012207	0.073273097	0.736253562		6.409963379	0.073860947	0.740765151	6.569997559	0.072811956	0.755754474	6.67998291	0.07332758	0.753052049		6.50005127	0.07506759	0.747416604	6.539958496	0.074544351	0.740163549	6.51	0.07405093	0.74718168
6.489980469	0.073453752	0.721922285	6.439992676	0.074552772	0.742208674	6.470021973	0.07339245	0.737302496		6.419973145	0.073982628	0.74182334	6.580007324	0.072931139	0.756806696	6.689992676	0.073449551	0.754111066		6.51	0.075194037	0.748493415	6.549968262	0.074667752	0.741235286	6.520009766	0.074171168	0.748255935
6.499990234	0.073577474	0.72301597	6.450002441	0.074677171	0.743271978	6.479970703	0.073514701	0.738359031		6.42998291	0.074102553	0.742873916	6.59001709	0.073046291	0.757858918	6.700002441	0.073572103	0.755170084		6.520009766	0.075321672	0.749562642	6.559978027	0.074784658	0.74228422	6.530019531	0.074294339	0.74933019
6.51	0.073701197	0.724079274	6.460012207	0.074800391	0.744350472	6.489980469	0.073640428	0.739438369		6.439992676	0.074220723	0.743947331	6.600026855	0.073167201	0.758918765	6.710012207	0.073694655	0.756244339		6.530019531	0.075444557	0.750624286	6.569987793	0.074906288	0.743340755	6.540029297	0.074419269	0.750389208
6.520009766	0.073819692	0.725134983	6.470021973	0.074920663	0.745428967	6.499990234	0.073762679	0.740525308		6.450002441	0.074344158	0.744990294	6.609975586	0.07329099	0.759963362	6.720021973	0.073815465	0.757310975		6.540029297	0.075565662	0.751685931	6.579997559	0.075034413	0.744389689	6.549978027	0.074541854	0.751455844
6.530019531	0.073938768	0.726183098	6.480031738	0.075040935	0.746499866	6.51	0.073879715	0.741574242		6.460012207	0.074469933	0.746048483	6.619985352	0.073411325	0.76100796	6.730031738	0.073935693	0.758377612		6.550039063	0.075689735	0.752755158	6.590007324	0.075161356	0.745461426	6.559987793	0.074663852	0.752507243
6.539968262	0.074060748	0.727246402	6.490041504	0.075162976	0.747578361	6.520009766	0.073996751	0.742645979		6.469960938	0.074592783	0.747114285	6.629995117	0.073531659	0.762037307	6.739980469	0.07405418	0.759421392		6.560048828	0.075815589	0.753824386	6.599956055	0.075285938	0.746517961	6.569997559	0.074790542	0.75356626
6.549978027	0.074186794	0.728332492	6.499990234	0.075289733	0.748656855	6.530019531	0.074116685	0.743710115		6.479970703	0.074717389	0.748180087	6.640004883	0.073653721	0.763081905	6.749990234	0.074176732	0.760488028		6.569997559	0.075942036	0.75488603	6.60996582	0.075409339	0.747566895	6.580007324	0.074916645	0.754632897
6.559987793	0.074310516	0.729388201	6.51	0.07541649	0.749727755	6.540029297	0.074241253	0.744781852		6.489980469	0.074841994	0.749238276	6.650014648	0.073777509	0.764141752	6.76	0.074301607	0.761539427		6.580007324	0.076066109	0.755932508	6.619975586	0.075533331	0.748646233	6.59001709	0.075039816	0.755691914
6.569997559	0.074431915	0.73042872	6.520009766	0.075540889	0.750798654	6.549978027	0.074368139	0.745853589		6.499990234	0.074965429	0.750296465	6.660024414	0.073897844	0.765216848	6.770009766	0.074425321	0.762598444		6.59001709	0.076190182	0.756986569	6.629985352	0.075660865	0.749710369	6.600026855	0.075157122	0.756743313
6.580007324	0.074553315	0.731492025	6.530019531	0.075664699	0.751854364	6.559987793	0.07449039	0.746925325		6.51	0.075088864	0.751362267	6.67003418	0.074014148	0.76628432	6.780019531	0.07454613	0.763634605		6.600026855	0.076314848	0.758025464	6.639995117	0.075783676	0.750774505	6.609975586	0.07527736	0.75780233
6.59001709	0.074678199	0.732570519	6.540029297	0.075792635	0.752917668	6.569997559	0.074610902	0.747989461		6.520009766	0.075209374	0.752443295	6.67998291	0.074132179	0.767359417	6.790029297	0.074669844	0.764693623		6.610036621	0.076441296	0.759079525	6.650004883	0.075902944	0.75183104	6.619985352	0.075402291	0.75884611
6.600026855	0.074800179	0.733611039	6.550039063	0.075917035	0.754003758	6.580007324	0.074734312	0.749061198		6.530019531	0.075326374	0.753516709	6.689992676	0.074250786	0.768442138	6.799978027	0.074794719	0.765767878		6.620046387	0.076566556	0.760148752	6.659953613	0.076022212	0.752887575	6.629995117	0.075528394	0.75988989
6.609975586	0.074921578	0.734666748	6.559987793	0.076039075	0.755067062	6.59001709	0.07485888	0.750117733		6.539968262	0.075445715	0.754582511	6.700002441	0.074373424	0.76950961	6.809987793	0.074917271	0.766842133		6.630056152	0.076686473	0.761225563	6.669963379	0.076146794	0.753951711	6.640004883	0.075652738	0.760926051
6.619985352	0.075040073	0.735707267	6.569997559	0.076156989	0.756115176	6.600026855	0.074979972	0.751174268		6.549978027	0.07556915	0.755655926	6.710012207	0.074494909	0.770577082	6.819997559	0.075036338	0.767893532		6.640004883	0.076807578	0.762287207	6.679973145	0.076273738	0.755023447	6.650014648	0.075775323	0.761954593
6.629995117	0.075160311	0.736755382	6.580007324	0.076279619	0.757155696	6.609975586	0.075097008	0.752238404		6.559987793	0.075696095	0.756729341	6.720021973	0.07461582	0.771636929	6.830007324	0.075153663	0.768960168		6.650014648	0.076931651	0.763356435	6.68998291	0.07639832	0.756072381	6.660024414	0.075900253	0.763005992
6.640004883	0.075284033	0.737811091	6.59001709	0.076407556	0.758219	6.619985352	0.075214045	0.753294939		6.569997559	0.07582187	0.757795143	6.730031738	0.074736154	0.772712025	6.84001709	0.075275634	0.770019186		6.660024414	0.077059286	0.764433245	6.699992676	0.076521721	0.757106113	6.669973145	0.076026357	0.764072628
6.650014648	0.075410079	0.7388668	6.600026855	0.076533134	0.759274709	6.629995117	0.075335137	0.754343873		6.580007324	0.0759494	0.758853332	6.739980469	0.074859943	0.773787122	6.850026855	0.075402252	0.771085822		6.67003418	0.077185733	0.76549489	6.710002441	0.076645712	0.758155047	6.67998291	0.076150114	0.765131646
6.660024414	0.075530898	0.739914915	6.610036621	0.076656354	0.760322824	6.640004883	0.075459705	0.755392807		6.59001709	0.07607225	0.759926746	6.749990234	0.074979126	0.774869843	6.859975586	0.075523062	0.772152458		6.680043945	0.077308025	0.766548951	6.720012207	0.076772656	0.759219183	6.689992676	0.076269766	0.766183045
6.669973145	0.075651135	0.740932649	6.620046387	0.076779574	0.761393723	6.650014648	0.075581956	0.756441741		6.59996582	0.076196856	0.761015387	6.76	0.075098884	0.775937315	6.869985352	0.07564329	0.773211476		6.690053711	0.077433285	0.767618178	6.729960938	0.076897238	0.760275718	6.700002441	0.076391177	0.767242062
6.67998291	0.075774858	0.741950383	6.629995117	0.076906331	0.762472218	6.660024414	0.075702468	0.757483074		6.609975586	0.076317951	0.762081189	6.770009766	0.07521634	0.777012412	6.879995117	0.075767004	0.774255256		6.700002441	0.077559733	0.768725322	6.739970703	0.077016506	0.761324652	6.710012207	0.076514348	0.768308698
6.689992676	0.075899742	0.742990902	6.640004883	0.07703191	0.763565902	6.669973145	0.075824719	0.758524407		6.619985352	0.076436121	0.763146991	6.780019531	0.075335523	0.778072259	6.890004883	0.075890137	0.775314273		6.710012207	0.077684993	0.769824882	6.749980469	0.077135774	0.762388788	6.720021973	0.076640452	0.769382954
6.700002441	0.076019399	0.744039017	6.650014648	0.077152182	0.764636802	6.67998291	0.075948128	0.759588543		6.629995117	0.076554291	0.76420518	6.790029297	0.075457009	0.779132106	6.900014648	0.076015593	0.776373291		6.720021973	0.077806097	0.770901692	6.759990234	0.077259175	0.763460525	6.730031738	0.076761863	0.770434352
6.710012207	0.076135575	0.745079536	6.660024414	0.077271275	0.765722891	6.689992676	0.076070379	0.760652679		6.640004883	0.076677726	0.765278595	6.799978027	0.075580797	0.780214827	6.910024414	0.076134079	0.777424689		6.730031738	0.077926015	0.771963337	6.77	0.0773873	0.764532262	6.739980469	0.076883861	0.77149337
6.720021973	0.076252908	0.746135246	6.67003418	0.077392726	0.766816576	6.700002441	0.076188574	0.761709214		6.650014648	0.076802331	0.766352009	6.809987793	0.075701708	0.781297548	6.92003418	0.076249081	0.778483707		6.740041504	0.078052462	0.773047731	6.780009766	0.077513063	0.765603999	6.749990234	0.077009965	0.772560006
6.729970703	0.076375469	0.74719855	6.680043945	0.077515946	0.76791026	6.710012207	0.076305611	0.76277335		6.659963379	0.076924012	0.767417811	6.819997559	0.07582089	0.782357395	6.92998291	0.076368729	0.779542724		6.75005127	0.07817891	0.774116958	6.789958496	0.077636464	0.766683337	6.76	0.077136655	0.773619024
6.739980469	0.076500353	0.748239069	6.689992676	0.077641524	0.768988755	6.720021973	0.076427861	0.763837486		6.669973145	0.077046277	0.768468387	6.830007324	0.075940649	0.783409617	6.939992676	0.076493604	0.780601742		6.76	0.078305357	0.775193769	6.799968262	0.077762227	0.767762675	6.770009766	0.077258653	0.774670422
6.749990234	0.076624076	0.749264399	6.700002441	0.077768281	0.770082439	6.729970703	0.07655243	0.764924425		6.67998291	0.077172052	0.769518964	6.84001709	0.076063286	0.784469464	6.950002441	0.076618479	0.781645522		6.770009766	0.078427649	0.776262996	6.809978027	0.07788917	0.768834412	6.780019531	0.077377131	0.775737059
6.76	0.076746637	0.750312513	6.710012207	0.077889732	0.771160934	6.739980469	0.076676998	0.765988561		6.689992676	0.077296657	0.770577153	6.850026855	0.076184772	0.785536936	6.960012207	0.07673987	0.78269692		6.780019531	0.078551722	0.777339807	6.819987793	0.078014933	0.769906149	6.790029297	0.07749561	0.776788457
6.770009766	0.076869198	0.751368222	6.720021973	0.078014132	0.772216643	6.749990234	0.07679809	0.767037495		6.700002441	0.077421262	0.771673406	6.859975586	0.076301076	0.786604408	6.970021973	0.076860679	0.783748319		6.790029297	0.078678169	0.778416617	6.829997559	0.078138925	0.770993087	6.799978027	0.077617021	0.777855094
6.780019531	0.076991178	0.752439122	6.730031738	0.078140889	0.773287543	6.76	0.076919761	0.76809403		6.710012207	0.077539432	0.772746821	6.869985352	0.07641738	0.787679505	6.980031738	0.076983231	0.784814956		6.800039063	0.078805804	0.779470679	6.840007324	0.078258783	0.772072425	6.809987793	0.077741952	0.778914111
6.789968262	0.077112577	0.753479641	6.740041504	0.078265288	0.774366037	6.770009766	0.077042012	0.769180968		6.719960938	0.077656433	0.773797397	6.879995117	0.076537715	0.788762226	6.989980469	0.077104622	0.785873973		6.810048828	0.078925721	0.780539906	6.849956055	0.078378051	0.773136561	6.819997559	0.077866882	0.77996551
6.799978027	0.077231072	0.754527755	6.749990234	0.078384381	0.775452127	6.780019531	0.077165422	0.770267907		6.729970703	0.077779868	0.774855586	6.890004883	0.076661504	0.789829698	6.999990234	0.077227174	0.786932991		6.819997559	0.079043264	0.781616717	6.85996582	0.078500862	0.774208298	6.830007324	0.077990053	0.781032146
6.809987793	0.077351309	0.755583465	6.76	0.078503474	0.776538216	6.790029297	0.077284775	0.771339644		6.739980469	0.077906813	0.775913775	6.900014648	0.076785293	0.790889545	7.01	0.077346822	0.788007246		6.830007324	0.079165556	0.782685944	6.869975586	0.078627806	0.775272434	6.84001709	0.078112638	0.782091164
6.819997559	0.077469804	0.756623984	6.770009766	0.078625515	0.777631901	6.800029297	0.077404917	0.77239416		6.749990234	0.078032588	0.776964351	6.910024414	0.07690793	0.791949392	7.020009766	0.077464146	0.789073882		6.84001709	0.079292004	0.783770338	6.879985352	0.078752388	0.776321368	6.850026855	0.078237568	0.783165419
6.830007324	0.077594689	0.757672098	6.780019531	0.078752272	0.778725585	6.809978027	0.077526588	0.773450695		6.76	0.078153098	0.778007314	6.92003418	0.077029416	0.793024488	7.030019531	0.077585537	0.790125281		6.850026855	0.079419638	0.784847149	6.889995117	0.078875789	0.777370302	6.859975586	0.078361326	0.784239674
6.84001709	0.077718411	0.758712618	6.790029297	0.078879029	0.779811675	6.819987793	0.077652315	0.774522432		6.770009766	0.078276533	0.779080729	6.92998291	0.077152053	0.794084335	7.040029297	0.077711574	0.791199536		6.860036621	0.079546086	0.785908793	6.900004883	0.07899978	0.778426837	6.869985352	0.07848215	0.785313929
6.850026855	0.077840972	0.759753137	6.800039063	0.079005787	0.780874979	6.829997558	0.077774566	0.775563765		6.780019531	0.078403479	0.780161757	6.939992676	0.077272963	0.795144182	7.049978027	0.077834126	0.792273791		6.870046387	0.079671346	0.786970437	6.909953613	0.079126724	0.779506175	6.879995117	0.078600629	0.786372947
6.859975586	0.07796179	0.760786061	6.809987793	0.079132544	0.781953474	6.840007324	0.077894499	0.776627901		6.789968262	0.078529254	0.781219946	6.950002441	0.077393298	0.796234528	7.059987793	0.077956097	0.793332809		6.880056152	0.079796606	0.788047248	6.919963379	0.079250125	0.780577912	6.890004883	0.078723213	0.787454821
6.869985352	0.078084351	0.761834176	6.819997559	0.079258122	0.783054753	6.85001709	0.078016171	0.777669234		6.799978027	0.078649179	0.782247683	6.960012207	0.077510753	0.797302	7.069997559	0.078077487	0.794391826		6.890004883	0.079921866	0.789124058	6.929973145	0.079369393	0.781626846	6.900014648	0.078848144	0.788513838
6.879995117	0.078205751	0.762889885	6.830007324	0.0793837	0.784140843	6.860026855	0.07813958	0.77873337		6.809987793	0.078768519	0.783290647	6.970021973	0.077628785	0.798361847	7.080007324	0.078200039	0.795466081		6.900014648	0.08004772	0.790193286	6.93998291	0.079488661	0.782683381	6.910024414	0.078974248	0.789580475
6.890004883	0.078324245	0.76395319	6.84001709	0.079502793	0.785234527	6.869975586	0.07826299	0.779797506		6.819997559	0.078890784	0.784348836	6.980031738	0.077751422	0.799406445	7.09001709	0.078320849	0.796540337		6.910024414	0.080170606	0.79125493	6.949992676	0.079614424	0.783739916	6.919973145	0.079096245	0.790639492
6.900014648	0.078441579	0.765016494	6.850026855	0.079621886	0.786313022	6.879985351	0.078382923	0.780831238		6.830007324	0.079016559	0.785407025	6.989980469	0.077876362	0.800466292	7.100026855	0.078438755	0.797622211		6.92003418	0.08029171	0.792316575	6.960002441	0.079741368	0.784804052	6.92998291	0.07921883	0.79169851
6.910024414	0.078560074	0.766072203	6.860036621	0.079743927	0.787383921	6.889995117	0.078497642	0.781895374		6.84001709	0.07913824	0.786465214	6.999990234	0.077997848	0.801510889	7.109975586	0.078556079	0.798673609		6.930043945	0.080418158	0.793385802	6.970012207	0.079868311	0.785890991	6.939992676	0.079341414	0.792757527
6.919973145	0.078683796	0.767135508	6.870046387	0.079867737	0.788462416	6.900004883	0.078614678	0.782967111		6.84996582	0.079259335	0.787531016	7.01	0.078118758	0.802563111	7.119985352	0.078676889	0.799732627		6.940053711	0.080544605	0.794447446	6.979960938	0.079991713	0.786962727	6.950002441	0.079463412	0.793808926
6.92998291	0.078810423	0.768198812	6.879995117	0.079992136	0.78954091	6.910014648	0.078739246	0.784023646		6.859975586	0.07938394	0.788573979	7.020009766	0.078240244	0.803622958	7.129995117	0.078801764	0.800814501		6.950002441	0.080671053	0.795493924	6.989970703	0.080113342	0.788026863	6.960012207	0.07958717	0.794867944
6.939992676	0.078934146	0.769262117	6.890004883	0.080115356	0.790604215	6.920024414	0.078863814	0.785087782		6.869985352	0.079509715	0.789616942	7.030019531	0.07836173	0.80470568	7.140004883	0.078926639	0.801873518		6.960012207	0.080795126	0.796540402	6.999980469	0.080239105	0.7890986	6.970021973	0.079705648	0.795949818
6.950002441	0.07905903	0.770325421	6.900014648	0.080237986	0.791667519	6.929973144	0.078987224	0.78616712		6.879995117	0.079632565	0.790667518	7.040029297	0.078481489	0.805773151	7.150014648	0.07904803	0.802940155		6.970021973	0.080919792	0.797594463	7.009990234	0.08036782	0.790162736	6.980031738	0.0798253	0.797031692
6.960012207	0.079179848	0.77138113	6.910024414	0.080363564	0.792746013	6.93998291	0.079107737	0.787216054		6.890004883	0.07975366	0.791725707	7.049978027	0.078596641	0.806794874	7.160024414	0.079170582	0.804006791		6.980031738	0.08104624	0.798648524	7.02	0.08048945	0.791226872	6.989980469	0.079946711	0.798098328
6.970021973	0.079301248	0.77243684	6.92003418	0.080491501	0.793832103	6.949992676	0.079229987	0.78828779		6.900014648	0.079870661	0.792783896	7.059987793	0.078714673	0.807831847	7.17003418	0.079295457	0.805065809		6.990041504	0.081170312	0.799717752	7.030009766	0.080609899	0.792298609	6.999990234	0.080071642	0.799164964
6.979970703	0.079423808	0.773507739	6.930043945	0.08061472	0.794940978	6.960002441	0.079352238	0.789351926		6.909963379	0.079988831	0.793849698	7.069997559	0.078838462	0.808876444	7.17998291	0.079419171	0.806132445		7.00005127	0.081291417	0.800779396	7.039958496	0.0807333	0.793362745	7.01	0.080200092	0.800223982
6.989980469	0.079542303	0.774555854	6.939992676	0.080731455	0.796019472	6.970012207	0.079472751	0.790431264		6.919973145	0.080113436	0.794923113	7.080007324	0.07896225	0.809943916	7.189992676	0.079538819	0.807183844		7.01	0.081412522	0.801833457	7.049968262	0.080857882	0.794434482	7.020009766	0.080325022	0.801275381
6.999990234	0.079659637	0.775596373	6.950002441	0.080852906	0.797090371	6.980021973	0.079591525	0.7914954		6.92998291	0.080238041	0.795996528	7.09001709	0.079083736	0.810996138	7.200002441	0.079654982	0.808227623		7.020009766	0.081536594	0.802895102	7.059978027	0.080984826	0.795491017	7.030019531	0.080449953	0.80231916
7.01	0.079783359	0.776636892	6.960012207	0.080980843	0.798161271	6.989970703	0.07970972	0.792567137		6.939992676	0.080361476	0.797054717	7.100026855	0.079202343	0.812055985	7.210012207	0.079776372	0.809286641		7.030019531	0.081664229	0.803964329	7.069987793	0.081108817	0.796524749	7.040029297	0.080572537	0.803385797
7.020009766	0.079909405	0.777707792	6.970021973	0.08110819	0.79923217	6.999980469	0.079829074	0.793638874		6.950002441	0.080481986	0.798105293	7.109975586	0.079324981	0.813108207	7.220021973	0.079901248	0.81033804		7.040029297	0.081790677	0.80501839	7.079997559	0.081233399	0.797566082	7.049978027	0.080696881	0.804452433
7.030019531	0.080033128	0.778755906	6.980031738	0.08123082	0.80030307	7.009990234	0.07995538	0.794718212		6.960012207	0.080606592	0.799171095	7.119985352	0.079449921	0.814175679	7.230031738	0.080026123	0.811397057		7.050039063	0.081912969	0.806087618	7.090007324	0.0813568	0.798622617	7.059987793	0.080818292	0.805519069
7.039968262	0.080156851	0.77977364	6.990041504	0.08135404	0.801389159	7.02	0.08007879	0.795782348		6.969960938	0.080732367	0.80024451	7.129995117	0.079570256	0.815243151	7.239980469	0.080148675	0.812456075		7.060048828	0.082037041	0.807156845	7.099956055	0.081479611	0.799671551	7.069997559	0.080935598	0.80655523
7.049978027	0.080279411	0.780821755	6.999990234	0.081479618	0.802475249	7.030009766	0.080199303	0.796823681		6.979970703	0.080852877	0.801325537	7.140004883	0.079685408	0.816310623	7.249990234	0.080272389	0.813492236		7.069997559	0.082165864	0.808233656	7.10996582	0.081603012	0.800728086	7.080007324	0.081058182	0.807606629
7.059987793	0.080403134	0.781877464	7.01	0.081603428	0.803561338	7.040019531	0.080320395	0.797872615		6.989980469	0.080972802	0.802398952	7.150014648	0.079801712	0.817385719	7.26	0.080395521	0.814536016		7.080007324	0.082291124	0.809310467	7.119975586	0.08172228	0.801784621	7.09001709	0.081182526	0.808665647
7.069997559	0.080523952	0.782933173	7.020009766	0.081727827	0.804639833	7.050029297	0.080443804	0.798936751		6.999990234	0.081093312	0.803472367	7.160024414	0.079921471	0.818460816	7.270009766	0.080516912	0.815595033		7.09001709	0.082412228	0.81039486	7.129985352	0.0818445	0.802833555	7.100026855	0.081310389	0.809724664
7.080007324	0.080641286	0.783981288	7.030019531	0.081851047	0.805703137	7.059978027	0.080563158	0.800000887		7.01	0.081216747	0.804538169	7.17003418	0.080046987	0.819543537	7.280019531	0.080637141	0.816661669		7.100026855	0.082533927	0.811479254	7.139995117	0.081967311	0.80389009	7.109975586	0.08143356	0.810776063
7.09001709	0.080757457	0.785036997	7.040029297	0.081971319	0.806766442	7.069987793	0.080680194	0.801065023		7.020009766	0.081342523	0.805603971	7.18003418	0.080172134	0.82063853	7.290029297	0.080754465	0.817720687		7.110036621	0.082656219	0.812556065	7.150004883	0.082094255	0.804939024	7.119985352	0.081557318	0.811842699
7.100026855	0.080878856	0.786085111	7.050039063	0.082095718	0.807844936	7.079997558	0.08079723	0.802129159		7.030019531	0.081465958	0.806646934	7.18998291	0.080293044	0.821706002	7.299978027	0.080872952	0.818779704		7.120046387	0.082782666	0.813632875	7.159953613	0.082218837	0.805995559	7.129995117	0.081682248	0.812909336
7.109975586	0.081004902	0.787140821	7.059987793	0.082223654	0.808931026	7.090007324	0.080917164	0.803200895		7.039968262	0.081588808	0.807705123	7.199992676	0.080413379	0.822765849	7.309987793	0.080994342	0.819846341		7.130056152	0.082910301	0.814724852	7.169963379	0.082343419	0.807044493	7.140004883	0.081807179	0.813975972
7.119985352	0.081129787	0.788173745	7.069997559	0.082348053	0.80999433	7.10001709	0.081041732	0.804272632		7.049978027	0.081709903	0.808740473	7.210002441	0.080537168	0.823840945	7.319997559	0.081121541	0.820912977		7.140004883	0.083036748	0.815831996	7.179973145	0.082469182	0.808101028	7.150014648	0.081926831	0.815050227
7.129995117	0.081252348	0.789214264	7.080007324	0.082468326	0.811065229	7.110026855	0.081165141	0.805336768		7.059987793	0.081834508	0.809806275	7.220012207	0.080662108	0.824908417	7.330007324	0.081244093	0.821979614		7.150014648	0.083162008	0.816923973	7.18998291	0.082591992	0.809165164	7.160024414	0.082044136	0.816116863
7.140004883	0.081372004	0.790269974	7.09001709	0.082592725	0.812120939	7.119975586	0.081288551	0.806393303		7.069997559	0.081956188	0.810864464	7.230021973	0.080781291	0.82594539	7.34001709	0.081366064	0.823031012		7.160024414	0.083288456	0.818000783	7.199992676	0.082715393	0.810244501	7.169973145	0.082162615	0.8171835
7.150014648	0.081495727	0.791325683	7.100026855	0.082720661	0.813199433	7.129985351	0.081410222	0.807449838		7.080007324	0.082074944	0.811930266	7.240031738	0.080893565	0.827005237	7.350026855	0.081489777	0.824097649		7.17003418	0.08341431	0.819077594	7.210002441	0.082837023	0.811301036	7.17998291	0.082287546	0.818250136
7.160024414	0.081620611	0.792366202	7.110036621	0.08284506	0.814262738	7.139995117	0.08153537	0.808513974		7.09001709	0.082194284	0.812996068	7.249980469	0.081011596	0.828065083	7.359975586	0.081613491	0.825164285		7.180043945	0.083538383	0.820161988	7.220012207	0.082958063	0.81234997	7.189992676	0.082416582	0.819316773
7.169973145	0.081739687	0.793429507	7.120046387	0.082965332	0.815310852	7.150004883	0.0816582	0.809593312		7.09996582	0.082313624	0.814069483	7.259990234	0.081133658	0.829132555	7.369985352	0.081736043	0.826223302		7.190053711	0.083659487	0.821223632	7.229960938	0.083083825	0.813406505	7.200002441	0.082539753	0.820383409
7.17998291	0.08185702	0.794492811	7.129995117	0.083084425	0.816381752	7.160014648	0.081779292	0.810680251		7.109975586	0.082439399	0.815127672	7.27	0.081256295	0.830184777	7.379995117	0.081853368	0.827297558		7.200002441	0.083778217	0.822285276	7.239970703	0.083210769	0.814455439	7.210012207	0.082661164	0.821442426
7.189992676	0.081975515	0.795556116	7.140004883	0.083206466	0.817452651	7.170024414	0.08189517	0.811729185		7.119985352	0.082566344	0.816163022	7.280009766	0.081377781	0.831198876	7.390004883	0.081969531	0.828379432		7.210012207	0.08390229	0.82336967	7.249980469	0.08333358	0.815511974	7.220021973	0.082786094	0.822493825
7.200002441	0.082095753	0.79663461	7.150014648	0.083332044	0.81850836	7.179973144	0.082014524	0.81278572		7.129995117	0.082692119	0.817213599	7.290019531	0.081499267	0.832243473	7.400014648	0.08208976	0.829461306		7.220021973	0.084029925	0.824454064	7.259990234	0.083456981	0.816553307	7.230031738	0.082912198	0.823560461
7.210012207	0.082221799	0.797713105	7.160024414	0.083455854	0.81956407	7.18998291	0.082137933	0.813849856		7.140004883	0.082815555	0.818256562	7.300029297	0.081620753	0.83330332	7.410024414	0.082212892	0.830535561		7.230031738	0.084155185	0.825515708	7.27	0.083578611	0.817617443	7.239980469	0.083034196	0.824642335
7.220021973	0.082346683	0.798768814	7.17003418	0.083580253	0.820619779	7.199992676	0.082262501	0.814906391		7.150014648	0.08293899	0.819322364	7.309978027	0.08174339	0.834355542	7.42003418	0.08233951	0.831609816		7.240041504	0.084277477	0.826562186	7.280009766	0.083704374	0.818681579	7.249990234	0.083154434	0.825708972
7.229970703	0.082470406	0.799816928	7.180043945	0.083702293	0.821660298	7.210002441	0.082385911	0.815962926		7.159963379	0.0830595	0.820395779	7.319987793	0.081861997	0.835423014	7.42998291	0.082464386	0.832668834		7.25005127	0.084402737	0.827631414	7.289958496	0.083827775	0.819753316	7.26	0.08327174	0.826775608
7.239980469	0.082596452	0.800887828	7.189992676	0.083827282	0.822723603	7.220012207	0.08250932	0.81701186		7.169973145	0.083182935	0.821453968	7.329997559	0.081979453	0.836505735	7.439992676	0.082588099	0.833743089		7.26	0.084530372	0.828708225	7.299968262	0.083949404	0.820817452	7.270009766	0.083392565	0.82787272
7.249990234	0.082720174	0.801973917	7.200002441	0.08395286	0.823779312	7.230021973	0.082631571	0.818075996		7.17998291	0.083302275	0.822512157	7.340007324	0.082097484	0.837550333	7.450002441	0.082711813	0.834832582		7.270009766	0.084655632	0.829792618	7.309978027	0.084068673	0.821881588	7.280019531	0.083518668	0.828954594
7.26	0.082839831	0.803044817	7.210012207	0.084074901	0.824865402	7.239970703	0.082753822	0.819140132		7.189992676	0.08342337	0.82355512	7.35001709	0.082221273	0.838617805	7.460012207	0.082836688	0.835914456		7.280019531	0.084777924	0.830877012	7.319987793	0.084190893	0.822945724	7.290029297	0.083645945	0.830028849
7.270009766	0.082956002	0.804085336	7.220021973	0.084193994	0.825966681	7.249980469	0.082876073	0.820204267		7.200002441	0.083546806	0.824613309	7.360026855	0.082345062	0.839670027	7.470021973	0.082954013	0.83699633		7.290029297	0.084897841	0.83194624	7.329997559	0.084316656	0.82400986	7.299978027	0.083769702	0.831095485
7.280019531	0.083075078	0.805125855	7.230031738	0.084317214	0.827014796	7.259990234	0.08299195	0.821260802		7.210012207	0.083673751	0.825671498	7.369975586	0.082465972	0.840722249	7.480031738	0.083071338	0.838062966		7.300039063	0.085023101	0.833030633	7.340007324	0.084443599	0.825081597	7.309987793	0.083895806	0.832154503
7.289968262	0.083195896	0.806181565	7.240041504	0.084441023	0.828100885	7.27	0.083107828	0.822317337		7.219960938	0.083797186	0.8267373	7.379985352	0.082586306	0.841789721	7.489980469	0.083190985	0.839114365		7.310048828	0.085150736	0.834092278	7.349956055	0.084569362	0.826145733	7.319997559	0.084021909	0.833236377
7.299978027	0.083320781	0.807214489	7.249990234	0.084567781	0.82917938	7.280009766	0.08322834	0.823381473		7.229970703	0.083920036	0.827795489	7.389995117	0.082707792	0.842849568	7.499990234	0.083313538	0.840181001		7.319997559	0.085277184	0.835169088	7.35996582	0.084695125	0.827194667	7.330007324	0.084145667	0.834310632
7.309987793	0.083441018	0.808255008	7.26	0.084694538	0.830242684	7.290019531	0.083355226	0.824430407		7.239980469	0.084044641	0.828853678	7.400004883	0.08283043	0.843917039	7.51	0.083434928	0.841247637		7.330007324	0.085401256	0.836215566	7.369975586	0.084820297	0.828243601	7.34001709	0.084265319	0.835377268
7.319997559	0.083561837	0.809303123	7.270009766	0.0848154	0.831298393	7.300029297	0.083478636	0.825486942		7.249990234	0.084168076	0.829911867	7.410014648	0.08295134	0.844992136	7.520009766	0.083555738	0.842291417		7.34001709	0.085527704	0.837284794	7.379985352	0.084944879	0.829292535	7.350026855	0.084383797	0.836436286
7.330007324	0.083686721	0.810351237	7.280019531	0.084936851	0.832369293	7.309978027	0.083599728	0.826543477		7.26	0.084290342	0.830970056	7.420024414	0.083070523	0.846051983	7.530019531	0.083677128	0.843335197		7.350026855	0.085653558	0.838346438	7.389995117	0.085069461	0.830333868	7.359975586	0.084504036	0.837502922
7.34001709	0.083813348	0.811391756	7.290029297	0.085063608	0.833447787	7.319987793	0.083721978	0.827592411		7.270009766	0.084408512	0.832020632	7.43003418	0.08318913	0.84709658	7.540029297	0.083803165	0.844378977		7.360036621	0.085780005	0.839438415	7.400004883	0.085187549	0.831382802	7.369985352	0.084627793	0.838554321
7.350026855	0.083934166	0.812432276	7.300039063	0.085186828	0.834518687	7.329997558	0.083846547	0.828656547		7.280019531	0.084526682	0.833071208	7.43998291	0.083309464	0.848156427	7.549978027	0.083929202	0.845437994		7.370046387	0.085904078	0.840500059	7.409953613	0.085307998	0.832431736	7.379995117	0.084750964	0.839620957
7.359975586	0.084055565	0.81349558	7.309987793	0.085305921	0.835589586	7.340007324	0.083968797	0.829735885		7.290019531	0.084648984	0.834145277	7.449992676	0.083434404	0.849216274	7.559987793	0.084050592	0.846489393		7.380056152	0.086023995	0.841554121	7.419963379	0.08543376	0.833495872	7.390004883	0.084874722	0.840672356
7.369985352	0.084170575	0.814558885	7.319997559	0.085425014	0.836645296	7.35001709	0.084086992	0.830800021		7.299968262	0.084775929	0.835195853	7.460002441	0.083557042	0.850283746	7.569997559	0.084167917	0.847548411		7.390004883	0.086146881	0.842623348	7.429973145	0.085560704	0.834560008	7.400014648	0.084998479	0.841731374
7.379995117	0.084290232	0.815606999	7.330007324	0.085547055	0.8377086	7.360026855	0.084204029	0.831871758		7.309978027	0.084900534	0.836254042	7.470012207	0.083674497	0.851328344	7.580007324	0.084285242	0.84859219		7.400014648	0.086274516	0.843677409	7.43998291	0.085686467	0.835586139	7.410024414	0.085124583	0.84279801
7.390004883	0.084415116	0.816662708	7.34001709	0.085673812	0.838764309	7.369975586	0.084323383	0.832958697		7.319987793	0.085022214	0.837304619	7.480021973	0.083795983	0.852380566	7.59001709	0.084407794	0.849643589		7.410024414	0.086400963	0.84475422	7.449992676	0.08581223	0.836619871	7.419973145	0.085249513	0.843887503
7.400014648	0.084541162	0.817710823	7.350026855	0.08580057	0.839827614	7.379985351	0.084445633	0.834045636		7.329997559	0.085145649	0.838355195	7.490031738	0.083920924	0.853432788	7.600026855	0.08453383	0.850694988		7.42003418	0.086523255	0.845793115	7.460002441	0.085936812	0.837676406	7.42998291	0.08537327	0.844954139
7.410024414	0.084663723	0.818743747	7.360036621	0.085927327	0.840898513	7.389995117	0.084570202	0.835117372		7.340007324	0.085271424	0.839405771	7.499980469	0.08404241	0.85448501	7.609975586	0.084658706	0.851738768		7.430043945	0.086648515	0.846862342	7.470012207	0.086062575	0.838732941	7.439992676	0.085491749	0.846020775
7.419973145	0.084785122	0.819776671	7.370046387	0.086051136	0.841961818	7.400004883	0.08469477	0.836181508		7.35001709	0.08539369	0.840471573	7.509990234	0.084158714	0.855544857	7.619985352	0.084780096	0.852790166		7.440053711	0.086774963	0.847923986	7.479960938	0.086185385	0.839797077	7.450002441	0.085609055	0.847072174
7.42998291	0.084911168	0.820839976	7.379995117	0.086175536	0.843017527	7.410014648	0.084819338	0.837238043		7.35996582	0.08551186	0.841544988	7.52	0.084275018	0.856597079	7.629995117	0.084902648	0.853841565		7.450002441	0.086902597	0.848985631	7.489970703	0.086303472	0.840853611	7.460012207	0.085733985	0.84813881
7.439992676	0.085033729	0.821895685	7.390004883	0.086301114	0.844080832	7.420024414	0.084943907	0.838317381		7.369975586	0.0856312	0.842618402	7.530009766	0.084393049	0.857664551	7.640004883	0.085026362	0.85491582		7.460012207	0.087026077	0.850047275	7.499980469	0.086422741	0.841902545	7.470021973	0.085862435	0.849205447
7.450002441	0.085154548	0.822943799	7.400014648	0.086425513	0.845151731	7.429973144	0.085066157	0.839389118		7.379985352	0.085752295	0.843714656	7.540019531	0.084516838	0.858724398	7.650014648	0.085148333	0.855967219		7.470021973	0.087144807	0.851124086	7.509990234	0.086547322	0.84295908	7.480031738	0.085986192	0.850272083
7.460012207	0.085273042	0.823969129	7.410024414	0.086544606	0.84620744	7.43998291	0.085186091	0.840460855		7.389995117	0.085876315	0.844772845	7.550029297	0.084640627	0.85977662	7.660024414	0.085269724	0.856995761		7.480031738	0.087263537	0.852208479	7.52	0.086677218	0.844008014	7.489980469	0.086105844	0.851331101
7.470021973	0.085394442	0.825009648	7.42003418	0.086664878	0.84727834	7.449992676	0.085303127	0.841532592		7.400004883	0.086003845	0.845853872	7.559978027	0.084760385	0.860828842	7.67003418	0.08538821	0.858039541		7.490041504	0.08738761	0.853277707	7.530009766	0.08680121	0.845056948	7.499990234	0.086230775	0.852397737
7.479970703	0.085519326	0.826072952	7.430043945	0.086790456	0.848356834	7.460002441	0.085420163	0.842589127		7.410014648	0.086129621	0.846919674	7.569987793	0.08488072	0.861881065	7.67998291	0.0855096	0.859098558		7.50005127	0.087517619	0.854369684	7.539958496	0.08692343	0.846105882	7.51	0.086356878	0.853479611
7.489980469	0.085640725	0.827105877	7.439992676	0.086918392	0.849420139	7.470012207	0.085542414	0.843638061		7.419963379	0.086254226	0.847985476	7.579997559	0.085002206	0.862933287	7.689992676	0.085634476	0.860157576		7.51	0.087642879	0.855438911	7.549968262	0.087048012	0.847147215	7.520009766	0.086482982	0.854546247
7.499990234	0.085761544	0.828131206	7.450002441	0.087043971	0.850468253	7.480021973	0.085665823	0.844702197		7.429973145	0.086377076	0.849058891	7.590007324	0.085124843	0.863977884	7.700002441	0.085757028	0.861201356		7.520009766	0.087765171	0.856530888	7.559978027	0.087174956	0.84820375	7.530019531	0.086602634	0.855605265
7.51	0.085884104	0.82916413	7.460012207	0.087167191	0.851508772	7.489970703	0.085787495	0.845751131		7.43998291	0.086501681	0.850139919	7.60001709	0.085244602	0.865030106	7.710012207	0.085875514	0.862237517		7.530019531	0.087888057	0.857592533	7.569987793	0.087298947	0.849275487	7.540029297	0.086721112	0.856671901
7.520009766	0.086007827	0.83021984	7.470021973	0.087292769	0.852564482	7.499980469	0.085907428	0.846807666		7.449992676	0.086622776	0.851220946	7.610026855	0.085362633	0.866074704	7.720021973	0.085999228	0.863266059		7.540029297	0.088015691	0.858692093	7.579997559	0.087419987	0.850347224	7.549978027	0.08684487	0.857738538
7.530019531	0.08613155	0.831260359	7.480031738	0.087417168	0.853635381	7.509990234	0.086031996	0.847864201		7.460002441	0.086740946	0.852279135	7.619975586	0.085480088	0.867134551	7.730031738	0.086124103	0.864317458		7.550039063	0.088139764	0.859776487	7.590007324	0.087538074	0.85141136	7.559987793	0.086970973	0.858805174
7.539968262	0.086251206	0.832300878	7.490041504	0.087538619	0.854706281	7.52	0.086157723	0.848943539		7.470012207	0.086861457	0.853344937	7.629985352	0.085599847	0.868209647	7.739980469	0.086246655	0.865361238		7.560048828	0.088260869	0.860853297	7.599956055	0.087658523	0.852475496	7.569997559	0.087094731	0.859864191
7.549978027	0.08636912	0.833341398	7.499990234	0.087656533	0.855769585	7.530009766	0.086278815	0.850022877		7.479960938	0.086983722	0.854395513	7.639995117	0.085724212	0.869269494	7.749990234	0.08636398	0.866420255		7.569997559	0.088383161	0.861922525	7.60996582	0.087786647	0.853547233	7.580007324	0.087215556	0.86091559
7.559987793	0.086488777	0.834381917	7.51	0.087775626	0.85683289	7.540019531	0.086395852	0.85106421		7.489970703	0.087107157	0.855453702	7.650004883	0.085845122	0.870321716	7.76	0.086481304	0.86749451		7.580007324	0.088507234	0.863006919	7.619975586	0.087915953	0.854626571	7.59001709	0.087340486	0.861966989
7.569997559	0.086611338	0.835414841	7.520009766	0.087901204	0.857896194	7.550029297	0.086512888	0.852105543		7.499980469	0.087231762	0.856511891	7.660014648	0.085966608	0.871373939	7.770009766	0.086602114	0.868553528		7.59001709	0.088633681	0.864091312	7.629985352	0.088040535	0.855705909	7.600026855	0.087465417	0.863026006
7.580007324	0.086733318	0.836455361	7.530019531	0.08803032	0.858959498	7.559978027	0.086635139	0.853162078		7.509990234	0.087353442	0.85757008	7.670024414	0.086086942	0.872426161	7.780019531	0.086725828	0.869620164		7.600026855	0.088761316	0.865145373	7.639995117	0.088163936	0.856792848	7.609975586	0.087589174	0.864069786
7.59001709	0.086854717	0.83749588	7.540029297	0.08815354	0.860022803	7.569987793	0.086758548	0.854233814		7.52	0.087476877	0.858635882	7.68003418	0.08620958	0.873486008	7.790029297	0.08684838	0.870679182		7.610036621	0.088886576	0.866207018	7.650004883	0.088289699	0.857879786	7.619985352	0.087708826	0.865113566
7.600026855	0.086977278	0.838536399	7.550039063	0.08827558	0.861086107	7.579997558	0.086883116	0.855275147		7.530009766	0.087601483	0.859709297	7.68998291	0.086328187	0.87455348	7.799978027	0.08696977	0.871722962		7.620046387	0.089010055	0.867268662	7.659953613	0.088416643	0.858959124	7.629995117	0.087829064	0.866180202
7.609975586	0.087099839	0.839584514	7.559987793	0.088400569	0.862149412	7.590007324	0.087004788	0.856331682		7.540019531	0.087724918	0.860767486	7.699992676	0.086444491	0.875628576	7.809987793	0.08709058	0.87277436		7.630056152	0.089135315	0.868345473	7.669963379	0.088539453	0.860030861	7.640004883	0.087948716	0.867231601
7.619985352	0.087222981	0.840640223	7.569997559	0.088527326	0.863227906	7.60001709	0.087128197	0.857388217		7.549968262	0.087843088	0.861840901	7.710002441	0.086560795	0.876696048	7.819997559	0.087217197	0.873856234		7.640004883	0.089259388	0.8694147	7.679973145	0.08865754	0.861087396	7.650014648	0.088073646	0.868298237
7.629995117	0.08734438	0.841703527	7.580007324	0.088652905	0.864313996	7.610026855	0.087252766	0.858452353		7.559978027	0.087963598	0.86289909	7.720012207	0.086679977	0.877755895	7.830007324	0.087338007	0.874938108		7.650014648	0.089379306	0.870491511	7.68998291	0.088777399	0.862151532	7.660024414	0.088198577	0.869349636
7.640004883	0.087464617	0.842744047	7.59001709	0.088772587	0.865384895	7.619975586	0.087373858	0.859508888		7.569987793	0.088088203	0.863942053	7.730021973	0.086803766	0.878808117	7.84001709	0.087456493	0.876004745		7.660024414	0.08950041	0.871560738	7.699992676	0.08890021	0.863223269	7.669973145	0.088321748	0.870385797
7.650014648	0.087583112	0.843792161	7.600026855	0.088890501	0.866448199	7.629985351	0.087493211	0.860557822		7.579997559	0.088212808	0.864992629	7.740031738	0.086928707	0.879867964	7.850026855	0.08757556	0.877063762		7.67003418	0.089622702	0.872637549	7.710002441	0.089028334	0.864279804	7.67998291	0.088444332	0.871421958
7.660024414	0.087703931	0.844840275	7.610036621	0.089013131	0.867526694	7.639995117	0.087611986	0.861606756		7.590007324	0.088338584	0.866050818	7.749980469	0.087050193	0.880912561	7.859975586	0.087695208	0.878115161		7.680043945	0.08974915	0.87371436	7.720012207	0.089152916	0.865321137	7.689992676	0.088570436	0.872473357
7.669973145	0.087827653	0.84590358	7.620046387	0.089141068	0.868605188	7.650004883	0.087733657	0.862670892		7.60001709	0.088462019	0.867109007	7.759990234	0.087171103	0.881964784	7.869985352	0.087820084	0.879174178		7.690053711	0.089875597	0.87479117	7.729960938	0.089275136	0.86636247	7.700002441	0.08869302	0.873539993
7.67998291	0.087951376	0.846936504	7.629995117	0.089269594	0.869676088	7.660014648	0.087859964	0.863735028		7.60996582	0.088582529	0.868182422	7.77	0.08729374	0.883032255	7.879995117	0.087943797	0.880233196		7.700002441	0.090003232	0.875867981	7.739970703	0.089400309	0.867403803	7.710012207	0.088813845	0.87460663
7.689992676	0.088072775	0.847969428	7.640004883	0.089392224	0.870754582	7.670024414	0.087980476	0.864776361		7.619975586	0.088705964	0.869240611	7.780009766	0.087416378	0.884107352	7.890004883	0.088066349	0.881284595		7.710012207	0.090129679	0.876937208	7.749980469	0.089526072	0.868467939	7.720021973	0.088932324	0.875680885
7.700002441	0.088195336	0.849017543	7.650014648	0.089515444	0.871825482	7.679973144	0.08810041	0.865825295		7.629985352	0.088832909	0.870291187	7.790019531	0.08753556	0.885182449	7.900014648	0.088188901	0.88235885		7.720021973	0.090254939	0.878021602	7.759990234	0.089650654	0.869524474	7.730031738	0.089054908	0.876724665
7.710012207	0.088317316	0.850065657	7.660024414	0.089641022	0.872911571	7.68998291	0.088222081	0.866851426		7.639995117	0.088954004	0.871349376	7.800029297	0.087650713	0.886227046	7.910024414	0.088309711	0.883425486		7.730031738	0.0903802	0.879098413	7.77	0.089771103	0.870573408	7.739980469	0.089179839	0.877783682
7.720021973	0.088439877	0.851106176	7.67003418	0.089768959	0.873990066	7.699992676	0.08834549	0.86790036		7.650004883	0.089072175	0.872377114	7.809978027	0.08776932	0.887271643	7.92003418	0.088432263	0.884469266		7.740041504	0.09050546	0.880175224	7.780009766	0.089890961	0.871614741	7.749990234	0.089305942	0.878835081
7.729970703	0.08855721	0.852139101	7.680043945	0.08989041	0.87505337	7.710002441	0.0884689	0.868949294		7.660014648	0.089193855	0.873442916	7.819987793	0.087893109	0.888323866	7.92998291	0.088551911	0.885520665		7.75005127	0.090626564	0.881244451	7.789958496	0.090014953	0.872663675	7.76	0.08942794	0.879878861
7.739980469	0.088674543	0.853187215	7.689992676	0.090007145	0.876116675	7.720012207	0.088588833	0.869990627		7.669963379	0.08931963	0.874508718	7.829997559	0.088018049	0.889383713	7.939992676	0.088670978	0.886587301		7.76	0.090746482	0.882321262	7.799968262	0.090143668	0.87372021	7.770009766	0.089550525	0.880922641
7.749990234	0.088794781	0.854250519	7.700002441	0.090126238	0.877187574	7.730021973	0.088705869	0.87103196		7.679973145	0.089443065	0.875566907	7.840007324	0.088140687	0.890435935	7.950002441	0.088788303	0.8876387		7.770009766	0.090872929	0.883375323	7.809978027	0.09026884	0.874769144	7.780019531	0.089673109	0.882004515
7.76	0.088918504	0.855298634	7.710012207	0.090251816	0.878258473	7.739970703	0.088822906	0.872103697		7.68998291	0.0895665	0.876602257	7.85001709	0.08825987	0.891495782	7.960012207	0.088910855	0.888720574		7.780019531	0.091001751	0.884452133	7.819987793	0.09039106	0.875802876	7.790029297	0.089798039	0.883071151
7.770009766	0.089043388	0.856354343	7.720021973	0.090377394	0.879336968	7.749980469	0.088946315	0.873152631		7.699992676	0.089691105	0.877629995	7.860026855	0.088382507	0.892555629	7.970021973	0.089034568	0.889794829		7.790029297	0.091127011	0.885528944	7.829997559	0.090516823	0.87685181	7.799978027	0.089920037	0.884130168
7.780019531	0.08916711	0.857402458	7.730031738	0.090502972	0.880400272	7.759990234	0.089069725	0.874201565		7.710002441	0.089814541	0.878657732	7.869975586	0.088507448	0.893607851	7.980031738	0.089157701	0.890853846		7.800039063	0.091252272	0.886598172	7.840007324	0.090643767	0.877900744	7.809987793	0.090038516	0.885189186
7.789968262	0.089290833	0.858435382	7.740041504	0.090626192	0.881471172	7.77	0.089191976	0.875227696		7.720012207	0.089936221	0.87968547	7.879985352	0.088626055	0.894652448	7.989980469	0.089281415	0.891897626		7.810048828	0.091376938	0.887659816	7.849956055	0.09076953	0.878957279	7.819997559	0.090157581	0.886248204
7.799978027	0.089415717	0.859475901	7.749990234	0.090750002	0.882534476	7.780009766	0.089312488	0.87627663		7.729960938	0.090058486	0.880751272	7.889995117	0.088741207	0.895689421	7.999990234	0.08940629	0.892949025		7.819997559	0.091504573	0.888706294	7.85996582	0.090889979	0.880029016	7.830007324	0.090279579	0.887322459
7.809987793	0.089537697	0.86051642	7.76	0.090874401	0.883628161	7.790019531	0.089435898	0.877333165		7.739970703	0.090175486	0.881817074	7.900004883	0.088858087	0.896741643	8.01	0.089530004	0.893992805		7.830007324	0.091629833	0.889783104	7.869975586	0.091009247	0.881085551	7.84001709	0.090406856	0.888396714
7.819997559	0.089657935	0.861564535	7.770009766	0.090999979	0.884706655	7.800029297	0.089558148	0.878397301		7.749980469	0.090294826	0.882875263	7.910014648	0.088978997	0.89780149	8.020009766	0.089651394	0.895059441		7.84001709	0.091750938	0.890844749	7.879985352	0.091132648	0.882149687	7.850026855	0.090531786	0.88946335
7.830007324	0.089775268	0.862597459	7.780019531	0.091120251	0.88576996	7.809978027	0.089677502	0.879469038		7.759990234	0.090418261	0.883910613	7.920024414	0.089102786	0.898853712	8.030019531	0.089771042	0.89611084		7.850026855	0.091869668	0.891913976	7.889995117	0.091259591	0.883206222	7.859975586	0.090655544	0.890522368
7.84001709	0.089893763	0.863645573	7.790029297	0.091239344	0.886848454	7.819987793	0.089794538	0.880548376		7.77	0.090544037	0.884945964	7.93003418	0.089225423	0.89989831	8.040029297	0.089890109	0.897162239		7.860036621	0.091991366	0.89299837	7.900004883	0.091385354	0.884255156	7.869985352	0.090780474	0.891589004
7.850026855	0.090017486	0.864686093	7.800039063	0.091364922	0.887919354	7.829997558	0.089913313	0.881612512		7.780009766	0.090667472	0.886004153	7.93998291	0.089346909	0.900920033	8.049978027	0.090010919	0.898221256		7.870046387	0.092119001	0.894082764	7.909953613	0.091506984	0.885296489	7.879995117	0.090905405	0.892632784
7.859975586	0.09014237	0.865734207	7.809987793	0.091491679	0.888997848	7.840007324	0.090036722	0.882676648		7.790019531	0.090790322	0.887047116	7.949992676	0.089468395	0.90194938	8.059987793	0.090133471	0.899249798		7.880056152	0.092246635	0.895136825	7.919963379	0.091632747	0.886345423	7.890004883	0.091029162	0.893691801
7.869985352	0.090264931	0.866767131	7.819997559	0.091617258	0.890053557	7.85001709	0.090161291	0.883733183		7.799968262	0.090912587	0.888097692	7.960002441	0.089591032	0.902986353	8.069997559	0.090259508	0.900285959		7.890004883	0.092370115	0.896190886	7.929973145	0.091759691	0.887409559	7.900014648	0.09115116	0.8947432
7.879995117	0.090388654	0.867792461	7.830007324	0.091741657	0.891101672	7.860026855	0.0902847	0.884789718		7.809978027	0.091034852	0.88917872	7.970012207	0.089710791	0.9040462	8.080007324	0.090380898	0.901329739		7.900014648	0.092496562	0.897244947	7.93998291	0.091885454	0.888488896	7.910024414	0.091268466	0.89578698
7.890004883	0.090512376	0.86883298	7.84001709	0.091866056	0.892149786	7.869975586	0.090405213	0.885861455		7.819987793	0.091159457	0.890259747	7.980021973	0.089829974	0.905113672	8.09001709	0.09050345	0.9023659		7.910024414	0.092624197	0.898306591	7.949992676	0.092004722	0.889560633	7.919973145	0.09139105	0.896853616
7.900014648	0.090636099	0.869881094	7.850026855	0.091991634	0.893228281	7.879985351	0.090527464	0.886925591		7.829997559	0.091279968	0.891310323	7.990031738	0.089945126	0.906188768	8.100026855	0.090627164	0.903402061		7.92003418	0.092749457	0.899383402	7.960002441	0.09212399	0.890594365	7.92998291	0.091517154	0.897912634
7.910024414	0.090756917	0.870936804	7.860036621	0.092115443	0.894321965	7.889995117	0.090648556	0.888012529		7.840007324	0.091398138	0.892338061	7.999980469	0.090063733	0.90727149	8.109975586	0.090750297	0.90445346		7.930043945	0.092870562	0.90045263	7.970012207	0.092245029	0.891658501	7.939992676	0.091642084	0.898964033
7.919973145	0.09087425	0.871977323	7.870046387	0.092237484	0.89538527	7.900004883	0.090769068	0.889084266		7.85001709	0.091522743	0.893388637	8.009990234	0.090187522	0.908354211	8.119985352	0.090870526	0.905520096		7.940053711	0.092991073	0.90152944	7.979960938	0.092370792	0.892715036	7.950002441	0.091765255	0.900000194
7.92998291	0.090990422	0.873033032	7.879995117	0.092357756	0.896448574	7.910014648	0.090889001	0.890140801		7.85996582	0.091647348	0.894446826	8.02	0.090312463	0.909406433	8.129995117	0.090986689	0.906579114		7.950002441	0.093113365	0.902606251	7.989970703	0.092495964	0.893779172	7.960012207	0.091889013	0.901043973
7.939992676	0.091111821	0.874065957	7.890004883	0.092480976	0.897511878	7.920024414	0.091006038	0.891197336		7.869975586	0.091771953	0.895505015	8.030009766	0.0904351	0.910473905	8.140004883	0.091104013	0.907622894		7.960012207	0.093238625	0.903660312	7.999980469	0.092619365	0.894843308	7.970021973	0.092015116	0.902102991
7.950002441	0.091237867	0.875106476	7.900014648	0.092607734	0.898582778	7.929973144	0.091125391	0.892261472		7.879985352	0.091892463	0.896547978	8.040019531	0.090558889	0.911541377	8.150014648	0.091226565	0.908666673		7.970021973	0.093366259	0.904721956	8.009990234	0.092741586	0.895915045	7.980031738	0.092138874	0.903146771
7.960012207	0.091359266	0.876146995	7.910024414	0.092732133	0.899653677	7.93998291	0.09124996	0.893318007		7.889995117	0.092013559	0.897606167	8.050029297	0.090681527	0.912631723	8.160024414	0.091353764	0.909725691		7.980031738	0.093492707	0.905791184	8.02	0.092865577	0.896979181	7.989980469	0.092259698	0.904190551
7.970021973	0.091481827	0.87717992	7.92003418	0.092854763	0.900701792	7.949992676	0.091373369	0.894382143		7.900004883	0.092138164	0.898649131	8.059978027	0.090801861	0.913714444	8.17003418	0.091476316	0.910769471		7.990041504	0.093620342	0.906852828	8.030009766	0.092992521	0.898043317	7.999990234	0.092377004	0.905241949
7.979970703	0.091603807	0.878228034	7.930043945	0.092980341	0.901749906	7.960002441	0.091496779	0.89545388		7.910014648	0.092261014	0.899684481	8.069987793	0.090919316	0.91480479	8.17998291	0.091597126	0.91182087		8.00005127	0.093747976	0.907914472	8.039958496	0.093117103	0.899099852	8.01	0.092498415	0.906300967
7.989980469	0.091728692	0.879291338	7.939992676	0.093105919	0.902828401	7.970012207	0.091620188	0.896502814		7.919963379	0.092379769	0.900735057	8.079997559	0.091036772	0.915857013	8.189992676	0.091719678	0.912872268		8.01	0.093874424	0.909006449	8.049968262	0.093237552	0.900163988	8.020009766	0.092623346	0.907352366
7.999990234	0.091852414	0.880347048	7.950002441	0.093231498	0.903891705	7.980021973	0.091743598	0.897559349		7.929973145	0.092499109	0.901785634	8.090007324	0.091155955	0.916909235	8.200002441	0.091843391	0.913954142		8.020009766	0.093997903	0.910090843	8.059978027	0.093355639	0.901235725	8.030019531	0.092748276	0.908396145
8.01	0.09197149	0.881395162	7.960012207	0.09335177	0.904932224	7.989970703	0.091864111	0.898593081		7.93998291	0.092618449	0.902851435	8.10001709	0.091274562	0.917976707	8.210012207	0.091964782	0.91501316		8.030019531	0.094116633	0.911160071	8.069987793	0.093480221	0.902307462	8.040029297	0.092871447	0.909447544
8.020009766	0.092087661	0.882466062	7.970021973	0.093469683	0.905995529	7.999980469	0.09198752	0.899642015		7.949992676	0.092744225	0.90392485	8.110026855	0.091398351	0.919036554	8.220021973	0.092082106	0.916072177		8.040029297	0.094237144	0.912206549	8.079997559	0.093607165	0.9033868	8.049978027	0.092994032	0.910491324
8.030019531	0.092206156	0.883529366	7.980031738	0.093590545	0.907074023	8.009990234	0.092105136	0.90069855		7.960002441	0.09287117	0.904967813	8.119975586	0.091518685	0.920081151	8.230031738	0.092199431	0.917123576		8.050039063	0.094361811	0.913275776	8.090007324	0.093732927	0.904435734	8.059987793	0.093120135	0.911535104
8.039968262	0.092328717	0.884607861	7.990041504	0.093715534	0.908144923	8.02	0.092222172	0.901732282		7.970012207	0.092995775	0.906026003	8.129985352	0.09163902	0.921133373	8.239980469	0.092321983	0.91820545		8.060048828	0.094487071	0.914345004	8.099956055	0.093856329	0.905477067	8.069997559	0.093245066	0.912594121
8.049978027	0.092455925	0.88567876	7.999990234	0.093841112	0.909200632	8.030009766	0.092345582	0.902773615		7.979960938	0.09311804	0.907084192	8.139995117	0.09176396	0.92220847	8.249990234	0.09244802	0.919272086		8.069997559	0.094612331	0.915399065	8.10996582	0.09398032	0.906526001	8.080007324	0.093365891	0.913675995
8.059987793	0.092580809	0.886742064	8.01	0.093964332	0.910279126	8.040019531	0.092472467	0.903837751		7.989970703	0.093242645	0.908127155	8.150004883	0.091886597	0.923283566	8.26	0.092571734	0.920331104		8.080007324	0.094734623	0.916453126	8.119975586	0.094104902	0.907597737	8.09001709	0.093484956	0.914757869
8.069997559	0.092704532	0.887812964	8.020009766	0.094085783	0.911350026	8.050029297	0.092593559	0.904886685		7.999980469	0.09336608	0.909177731	8.160014648	0.092006356	0.924358663	8.270009766	0.092695447	0.921405359		8.09001709	0.09486107	0.917522353	8.129985352	0.094227122	0.908654272	8.100026855	0.093603435	0.915809268
8.080007324	0.092829416	0.888891458	8.030019531	0.09421254	0.912436115	8.059978027	0.092714072	0.905920417		8.009990234	0.093488931	0.910228307	8.170024414	0.092124387	0.92540326	8.280019531	0.092820323	0.922464377		8.100026855	0.09499108	0.918606747	8.139995117	0.094348752	0.909718408	8.109975586	0.093727192	0.916883523
8.09001709	0.092954301	0.889939573	8.040029297	0.094339887	0.913507015	8.069987793	0.092837481	0.90696175		8.02	0.093607101	0.911278883	8.18003418	0.092240691	0.926463107	8.290029297	0.092944036	0.923538632		8.110036621	0.09511634	0.919660808	8.150004883	0.09446802	0.910790145	8.119985352	0.093853296	0.917965397
8.100026855	0.0930757	0.891002877	8.050039063	0.094461339	0.914585509	8.079997558	0.092960891	0.908018285		8.030009766	0.093728196	0.912344685	8.18998291	0.092362177	0.927515329	8.299978027	0.093066588	0.924597649		8.120046387	0.095238038	0.920730036	8.159953613	0.094591421	0.911861882	8.129995117	0.09397764	0.919047271
8.109975586	0.093191871	0.892050991	8.059987793	0.094581611	0.915664004	8.090007324	0.093081983	0.909082421		8.040019531	0.093851631	0.913402874	8.199992676	0.092487118	0.928559927	8.309987793	0.093186236	0.925671904		8.130056152	0.095356768	0.921776514	8.169963379	0.094717184	0.912918417	8.140004883	0.09410257	0.920113908
8.119985352	0.093309205	0.893083916	8.069997559	0.094702472	0.916742498	8.10001709	0.093199019	0.910138956		8.049968262	0.093978576	0.914445838	8.210002441	0.092610907	0.929612149	8.319997559	0.093303561	0.926715684		8.140004883	0.095480247	0.922860908	8.179973145	0.094842947	0.913982553	8.150014648	0.094227501	0.9212034
8.129995117	0.093430023	0.894139625	8.080007324	0.094825103	0.917828588	8.110026855	0.093314897	0.911210693		8.059978027	0.094103181	0.915488801	8.220012207	0.092729514	0.930664371	8.330007324	0.093422047	0.927767083		8.150014648	0.095607882	0.923937718	8.18998291	0.094969891	0.915046689	8.160024414	0.094352431	0.922292893
8.140004883	0.093553746	0.89520293	8.09001709	0.09495186	0.918899487	8.119975586	0.093436568	0.912290031		8.069987793	0.094224862	0.916524151	8.230021973	0.092849848	0.931701344	8.34001709	0.093543438	0.9288261		8.160024414	0.09573433	0.925022112	8.199992676	0.095095654	0.916103224	8.169973145	0.094478535	0.923374767
8.150014648	0.093675145	0.896243449	8.100026855	0.095076259	0.919985577	8.129985351	0.093561716	0.913354167		8.079997559	0.094349467	0.917567115	8.240031738	0.092974788	0.932745941	8.350026855	0.093667151	0.929885118		8.17003418	0.09585959	0.926098923	8.210002441	0.095221416	0.917152158	8.17998291	0.094599946	0.924449023
8.160024414	0.093797706	0.897276373	8.110036621	0.095201837	0.921048881	8.139995117	0.093683387	0.914410701		8.090007324	0.094474072	0.918617691	8.249980469	0.093098577	0.933798163	8.359975586	0.093789703	0.930936517		8.180043945	0.095983069	0.92716815	8.220012207	0.095345408	0.918201092	8.189992676	0.094716079	0.925515659
8.169973145	0.093920267	0.898309297	8.120046387	0.095325057	0.922119781	8.150004883	0.093805638	0.915467236		8.10001709	0.094596337	0.919691105	8.259990234	0.093214881	0.934819886	8.369985352	0.093910513	0.931987915		8.190053711	0.096112485	0.928214628	8.229960938	0.095468809	0.91928043	8.200002441	0.094834557	0.926574676
8.17998291	0.094045151	0.899372602	8.129995117	0.095447688	0.92320587	8.160014648	0.093927889	0.91651617		8.10996582	0.094715677	0.920749294	8.27	0.093331185	0.935856859	8.379995117	0.094034227	0.933054552		8.200002441	0.096238932	0.929276272	8.239970703	0.095589258	0.920344566	8.210012207	0.094959488	0.927641313
8.189992676	0.094167131	0.900428311	8.140004883	0.095572087	0.924284365	8.170024414	0.094051298	0.917572705		8.119975586	0.094832677	0.921822709	8.280009766	0.093452671	0.936916706	8.390004883	0.09415794	0.934121188		8.210012207	0.096362411	0.9303455	8.249980469	0.095708526	0.921401101	8.220021973	0.095084418	0.928692711
8.200002441	0.094286207	0.901484021	8.150014648	0.095692359	0.925355264	8.179973144	0.09417297	0.918652043		8.129985352	0.094956112	0.922873285	8.290019531	0.09357646	0.937968928	8.400014648	0.094280492	0.935180206		8.220021973	0.096481141	0.931391978	8.259990234	0.095833108	0.922442434	8.230031738	0.095207589	0.92974411
8.210012207	0.09440354	0.902547325	8.160024414	0.095812631	0.926441354	8.18998291	0.094292903	0.919738982		8.139995117	0.095083058	0.923923862	8.300029297	0.093699098	0.93902115	8.410024414	0.094397817	0.936239223		8.230031738	0.096605214	0.932468788	8.27	0.095962413	0.923498969	8.239980469	0.095331347	0.930803128
8.220021973	0.094527263	0.903610629	8.17003418	0.095933492	0.927512253	8.199992676	0.094409939	0.920810719		8.150004883	0.095206493	0.924989663	8.309978027	0.09381828	0.940050498	8.42003418	0.094516303	0.937298241		8.240041504	0.096732849	0.933530433	8.280009766	0.096088176	0.924547903	8.249990234	0.095456277	0.931854526
8.229970703	0.094652147	0.904658744	8.180043945	0.09606025	0.928590747	8.210002441	0.094529293	0.921874855		8.160014648	0.095329928	0.926025014	8.319987793	0.093939191	0.941079846	8.42998291	0.094641179	0.938364877		8.25005127	0.096860484	0.93459966	8.289958496	0.096212758	0.925596837	8.26	0.095580035	0.932913544
8.239980469	0.094775869	0.905691668	8.189992676	0.096187007	0.929661647	8.220012207	0.094652702	0.922938991		8.169963379	0.095452778	0.92707559	8.329997559	0.094061828	0.942139693	8.439992676	0.094766054	0.939423895		8.26	0.096981588	0.935638555	8.299968262	0.096338521	0.926653372	8.270009766	0.095702033	0.93398018
8.249990234	0.094895526	0.906739782	8.200002441	0.096311406	0.930709761	8.230021973	0.094779009	0.924003127		8.179973145	0.095576213	0.928156618	8.340007324	0.094184465	0.94318429	8.450002441	0.094888606	0.940482912		8.270009766	0.097104474	0.936692616	8.309978027	0.096461922	0.92773271	8.280019531	0.095822271	0.935031579
8.26	0.095016925	0.907787897	8.210012207	0.096436984	0.931750281	8.239970703	0.094903577	0.925067263		8.18998291	0.095700818	0.92922242	8.35001709	0.094303648	0.944221263	8.460012207	0.095008835	0.941534311		8.280019531	0.097233296	0.937746677	8.319987793	0.096584733	0.928804446	8.290029297	0.095941923	0.93606774
8.270009766	0.09514181	0.908843606	8.220021973	0.096561973	0.93282118	8.249980469	0.09502409	0.926131399		8.199992676	0.095820159	0.930295834	8.360026855	0.094418801	0.945273485	8.470021973	0.09513371	0.942585709		8.290029297	0.097362118	0.938815905	8.329997559	0.096704001	0.929845779	8.299978027	0.096066853	0.937149614
8.280019531	0.095266694	0.909899316	8.230031738	0.096685193	0.933899675	8.259990234	0.095147499	0.927233539		8.210002441	0.095937159	0.931369249	8.369975586	0.094537408	0.946340957	8.480031738	0.095255681	0.943644727		8.300039063	0.09748441	0.939885132	8.340007324	0.096822088	0.930902314	8.309987793	0.09619413	0.938201013
8.289968262	0.095389255	0.91096262	8.240041504	0.096809592	0.934970574	8.27	0.095272068	0.928305276		8.220012207	0.096058254	0.932419825	8.379985352	0.094658894	0.947385554	8.489980469	0.095379395	0.94473422		8.310048828	0.097601953	0.940969526	8.349956055	0.096945489	0.931943647	8.319997559	0.09631906	0.939229555
8.299978027	0.095505426	0.911995544	8.249990234	0.096928685	0.936033878	8.280009766	0.09539316	0.929361811		8.229960938	0.096184029	0.933485627	8.389995117	0.094781531	0.948430152	8.499990234	0.095499624	0.945800856		8.319997559	0.09772187	0.942046337	8.35996582	0.097073614	0.932992581	8.330007324	0.096439885	0.940258097
8.309987793	0.095625083	0.913043659	8.26	0.097050136	0.937089588	8.290019531	0.095510196	0.930403144		8.239970703	0.096309804	0.934559042	8.400004883	0.094902441	0.949474749	8.51	0.095619272	0.946844636		8.330007324	0.097848318	0.943123147	8.369975586	0.097200558	0.934033914	8.34001709	0.096564816	0.941309496
8.319997559	0.095748806	0.914091773	8.270009766	0.097176894	0.938168082	8.300029297	0.095628391	0.931436876		8.249980469	0.096435579	0.935624844	8.410014648	0.095023927	0.950519346	8.520009766	0.095741824	0.947896035		8.34001709	0.097975952	0.944192375	8.379985352	0.09732514	0.93509805	8.350026855	0.096690919	0.942360894
8.330007324	0.09587369	0.915124697	8.280019531	0.097302472	0.939231387	8.309978027	0.095748324	0.932478209		8.259990234	0.09655726	0.936705871	8.420024414	0.095145413	0.951594443	8.530019531	0.095865537	0.948962671		8.350026855	0.098100025	0.945238853	8.389995117	0.097450902	0.936162186	8.359975586	0.096813504	0.943419912
8.34001709	0.095995089	0.916150026	8.290029297	0.097425692	0.940287096	8.319987793	0.095872892	0.933534744		8.27	0.096681865	0.937771673	8.43003418	0.095265747	0.95265429	8.540029297	0.095989251	0.95001407		8.360036621	0.098224098	0.946277747	8.400004883	0.097573713	0.937226322	8.369985352	0.096933155	0.944471311
8.350026855	0.096115908	0.917175356	8.300039063	0.097550091	0.941365591	8.329997558	0.095993405	0.934606481		8.280009766	0.09680764	0.938837475	8.43998291	0.095384354	0.953744636	8.549978027	0.096107737	0.951065468		8.370046387	0.098348765	0.947346975	8.409953613	0.097698295	0.938275256	8.379995117	0.097054567	0.945522709
8.359975586	0.09623963	0.91822347	8.309987793	0.097675669	0.94243649	8.340007324	0.096113338	0.935655415		8.290019531	0.096929905	0.939903277	8.449992676	0.095502961	0.954812108	8.559987793	0.096230289	0.952109248		8.380056152	0.098476399	0.948438952	8.419963379	0.097820515	0.939346993	8.390004883	0.097179497	0.946589346
8.369985352	0.096362191	0.919271584	8.319997559	0.097802426	0.943514984	8.35001709	0.096235589	0.936696748		8.299968262	0.097046905	0.940961466	8.460002441	0.095620993	0.955856705	8.569997559	0.096354003	0.953175885		8.390056152	0.098599535	0.949528915	8.429973145	0.097939783	0.940411129	8.400014648	0.097303841	0.947648363
8.379995117	0.096481848	0.920304509	8.330007324	0.097925057	0.944578289	8.360026855	0.096361316	0.937745682		8.309978027	0.097162735	0.941996817	8.470012207	0.09574363	0.956886053	8.580007324	0.096477717	0.954234902		8.400004883	0.098721827	0.950590559	8.43998291	0.098061413	0.941482866	8.410024414	0.097427599	0.948699762
8.390004883	0.096599181	0.921329838	8.34001709	0.098041791	0.945656783	8.369975586	0.096484726	0.938817419		8.319987793	0.097287341	0.943047393	8.480021973	0.095867419	0.957953525	8.59001709	0.096597365	0.955255825		8.410014648	0.098842932	0.95164462	8.449992676	0.098187176	0.942569805	8.419973145	0.097547837	0.94975116
8.400014648	0.096719418	0.922377952	8.350026855	0.098160884	0.946727683	8.379985351	0.096602921	0.939889156		8.329997559	0.097413116	0.944113195	8.490031738	0.095990056	0.959005747	8.600026855	0.096713528	0.956299605		8.420024414	0.098967005	0.952713848	8.460002441	0.098312939	0.943649143	8.42998291	0.097672181	0.950802559
8.410024414	0.096841979	0.923410877	8.360036621	0.098285283	0.947783392	8.389995117	0.096719957	0.940953292		8.340007324	0.097536551	0.945156158	8.499980469	0.096108664	0.96004272	8.609975586	0.096833756	0.957373861		8.43003418	0.099093452	0.953783075	8.470012207	0.098441063	0.944713279	8.439992676	0.097798284	0.951853958
8.419973145	0.096965702	0.924451396	8.370046387	0.09841322	0.948839102	8.400004883	0.096842208	0.942025029		8.35001709	0.097658231	0.946191508	8.509990234	0.096228998	0.961110191	8.619985352	0.096955728	0.958440497		8.440043945	0.099221087	0.954844719	8.479960938	0.098566826	0.945762213	8.450002441	0.097922042	0.952928213
8.42998291	0.097088844	0.92549951	8.379995117	0.098538798	0.949925191	8.410014648	0.096967935	0.943119569		8.35996582	0.097780496	0.947234472	8.52	0.096351635	0.962170038	8.629995117	0.097079441	0.959469039		8.450053711	0.099344566	0.95592153	8.489970703	0.09869377	0.946818748	8.460012207	0.09804228	0.953994849
8.439992676	0.097209081	0.926547625	8.390004883	0.098663197	0.951003686	8.420024414	0.097092503	0.944183705		8.369975586	0.097905101	0.948300274	8.530009766	0.096470242	0.963214636	8.640004883	0.097201993	0.960512819		8.460002441	0.099468639	0.956998341	8.499980469	0.098820714	0.947890484	8.470021973	0.098160759	0.955061486
8.450002441	0.097332804	0.927588144	8.400014648	0.098785827	0.95206699	8.429973144	0.097210698	0.94524024		8.379985352	0.098029707	0.949358463	8.540019531	0.096586546	0.964259233	8.650014648	0.097325707	0.96154898		8.470012207	0.099593899	0.958059985	8.509990234	0.098941753	0.948962221	8.480031738	0.098281584	0.956120503
8.460012207	0.097455365	0.928643853	8.410024414	0.098911406	0.953130294	8.43998291	0.09733179	0.946327179		8.389995117	0.098149047	0.950409039	8.550029297	0.09670285	0.965311455	8.660024414	0.097448259	0.962600379		8.480021973	0.099719159	0.959129212	8.52	0.09905984	0.950011155	8.489980469	0.098406514	0.957179521
8.470021973	0.097576183	0.929684373	8.42003418	0.099035805	0.954201194	8.449992676	0.097456358	0.947398915		8.400004883	0.098268387	0.951459615	8.559978027	0.096825488	0.966371302	8.67003418	0.097569069	0.963667015		8.490031738	0.099840264	0.960190857	8.530009766	0.099180289	0.95106769	8.499990234	0.098531445	0.958223301
8.479970703	0.09769642	0.930724892	8.430043945	0.099157845	0.955279688	8.460002441	0.097580927	0.948470652		8.410014648	0.098390652	0.95253303	8.569987793	0.096948125	0.967438774	8.67998291	0.097689297	0.964726032		8.500041504	0.099960181	0.961260084	8.539958496	0.09930369	0.952109023	8.51	0.098655202	0.959282318
8.489980469	0.097814915	0.931757816	8.439992676	0.099276938	0.956350588	8.470012207	0.09770086	0.949527187		8.419963379	0.098517597	0.953591219	8.579997559	0.097070763	0.968483371	8.689992676	0.097807784	0.965769812		8.51005127	0.100080099	0.962344478	8.549968262	0.099428863	0.953165558	8.520009766	0.098776027	0.960348955
8.499990234	0.097937476	0.932790741	8.450002441	0.09939839	0.957444272	8.480021973	0.097819055	0.950583722		8.429973145	0.098642202	0.954626569	8.590007324	0.097194552	0.969527969	8.700002441	0.097929174	0.966813592		8.52	0.100205359	0.963421289	8.559978027	0.099552264	0.95419929	8.530019531	0.098899784	0.961430829
8.51	0.098062361	0.933838855	8.460012207	0.099523968	0.958545552	8.489970703	0.097941306	0.951655459		8.43998291	0.098764468	0.955654307	8.60001709	0.097317189	0.970572566	8.710012207	0.098052307	0.967842134		8.530009766	0.100334181	0.964505682	8.569987793	0.099676846	0.955255825	8.540029297	0.099023542	0.962497465
8.520009766	0.098186083	0.934879374	8.470021973	0.099653083	0.959631641	8.499980469	0.098064715	0.952727196		8.449992676	0.098886148	0.95669727	8.610026855	0.097439826	0.971609539	8.720021973	0.098177763	0.968893533		8.540019531	0.100460628	0.965582493	8.579997559	0.099801428	0.956297158	8.549978027	0.09914554	0.963548864
8.530019531	0.098306902	0.935912299	8.480031738	0.099778662	0.960679756	8.509990234	0.098186387	0.953760928		8.460002441	0.099011923	0.957747846	8.619975586	0.097559585	0.972661761	8.730031738	0.098298573	0.969952551		8.550029297	0.100585888	0.966636554	8.590007324	0.099928371	0.957376496	8.559987793	0.099265778	0.964607881
8.539968262	0.098427139	0.936930033	8.490041504	0.09990424	0.961720275	8.52	0.09830632	0.954802261		8.470012207	0.099136528	0.958813648	8.629985352	0.097678768	0.973721608	8.739980469	0.098419963	0.970981093		8.560039063	0.100712336	0.967705782	8.599956055	0.100052363	0.958455834	8.569997559	0.099386603	0.96565928
8.549978027	0.098550862	0.937970552	8.499990234	0.100029818	0.962791174	8.530009766	0.098428571	0.955820791		8.479960938	0.099255868	0.959864224	8.639995117	0.097795072	0.974766205	8.749990234	0.098540773	0.972032491		8.570048828	0.100837002	0.968782592	8.60996582	0.100173402	0.959512369	8.580007324	0.099509187	0.966710678
8.559987793	0.09867168	0.938995881	8.51	0.100157754	0.963862074	8.540019531	0.098551401	0.956839321		8.489970703	0.099375793	0.960907187	8.650004883	0.097915406	0.975803178	8.76	0.098664486	0.97308389		8.579997559	0.10096345	0.969859403	8.619975586	0.10029267	0.960561303	8.59001709	0.099635291	0.967784934
8.569997559	0.098790175	0.940028806	8.520009766	0.100277437	0.964932973	8.550029297	0.09867481	0.957895856		8.499980469	0.099500399	0.961950151	8.660014648	0.098039195	0.976863025	8.770009766	0.098785877	0.974120051		8.590007324	0.101085148	0.97092863	8.629985352	0.100418433	0.96163304	8.600026855	0.099760221	0.968859189
8.580007324	0.098908089	0.941084515	8.530019531	0.100395351	0.965996278	8.559978027	0.098791847	0.95894479		8.509990234	0.099626174	0.96300834	8.670024414	0.098164136	0.977922872	8.780019531	0.098903201	0.97517145		8.60001709	0.101205065	0.972020607	8.639995117	0.100545377	0.962697176	8.609975586	0.099881046	0.969918206
8.59001709	0.099025422	0.942140224	8.540029297	0.100515623	0.967059582	8.569987793	0.098910621	0.960001325		8.52	0.099749024	0.964074142	8.68003418	0.098285621	0.978982719	8.790029297	0.099019364	0.976253324		8.610026855	0.101331513	0.973097418	8.650004883	0.10067114	0.963738509	8.619985352	0.100004804	0.970969605
8.600026855	0.099150307	0.943203529	8.550039063	0.100638253	0.968107697	8.579997558	0.099029975	0.961050259		8.530009766	0.099870119	0.965124718	8.68998291	0.098404228	0.980027316	8.799978027	0.099140755	0.97731996		8.620036621	0.101460335	0.974174229	8.659953613	0.10079277	0.964795044	8.629995117	0.100130907	0.972005766
8.610026855	0.0992754	0.944246303	8.559987793	0.100762652	0.969163406	8.590007324	0.099153384	0.962106794		8.540019531	0.099993554	0.966175294	8.699992676	0.098524563	0.981079539	8.809987793	0.099263888	0.978378978		8.630046387	0.101585595	0.97522829	8.669963379	0.100917352	0.965851579	8.640004883	0.100251732	0.973064784
8.619975586	0.099398541	0.945286822	8.569997559	0.100887051	0.970219115	8.60001709	0.099275635	0.963155728		8.549968262	0.100118159	0.967233483	8.710002441	0.098648352	0.982139385	8.819997559	0.099390505	0.979430376		8.640056152	0.101709074	0.976274768	8.679973145	0.101044295	0.966923316	8.650014648	0.10037197	0.974116182
8.629985352	0.099522264	0.946327342	8.580007324	0.10101145	0.97126723	8.610026855	0.099396148	0.964204662		8.559978027	0.10024218	0.968291672	8.720012207	0.098769838	0.983199232	8.830007324	0.099515381	0.980481775		8.650004883	0.101835522	0.977336412	8.68998291	0.101170058	0.96797225	8.660024414	0.100490449	0.975167581
8.639995117	0.099644825	0.947367861	8.59001709	0.10113526	0.972345724	8.619975586	0.099519557	0.965238394		8.569987793	0.100364445	0.969349861	8.730021973	0.09888499	0.984266704	8.84001709	0.09963619	0.981540793		8.660014648	0.101963157	0.978413223	8.699992676	0.101291688	0.969021184	8.669973145	0.100611274	0.976249455
8.650004883	0.099767386	0.948415975	8.600026855	0.101263786	0.973424219	8.629985351	0.099642967	0.966317732		8.579997559	0.100481445	0.970392824	8.740031738	0.099001294	0.985318926	8.850026855	0.099759904	0.982584573		8.670024414	0.102087229	0.979497617	8.710002441	0.101413908	0.970062517	8.67998291	0.100736204	0.977331329
8.660014648	0.099891108	0.949471685	8.610036621	0.101389364	0.974510308	8.639995117	0.099764059	0.967404671		8.590007324	0.100599615	0.971443401	8.749980469	0.099121053	0.986386398	8.859975586	0.099881294	0.983651209		8.68003418	0.102207147	0.980574427	8.720012207	0.101535538	0.971126653	8.689992676	0.100862308	0.978375109
8.670024414	0.100009603	0.950542584	8.620046387	0.101508457	0.975588803	8.650004883	0.099886309	0.968453605		8.60001709	0.10072422	0.97250159	8.759990234	0.099246569	0.987446245	8.869985352	0.100003846	0.984725464		8.690043945	0.102325877	0.981643655	8.729960938	0.101662482	0.972175587	8.700002441	0.100987238	0.97941127
8.679973145	0.100128098	0.951583103	8.629995117	0.10162755	0.976652107	8.660014648	0.100003346	0.969502539		8.60996582	0.100848825	0.973552166	8.77	0.099368631	0.988490843	8.879995117	0.100121171	0.985769244		8.700053711	0.10244995	0.982697716	8.739970703	0.101787064	0.973239723	8.710012207	0.101110996	0.980462669
8.68998291	0.100250659	0.952623623	8.640004883	0.101753128	0.977723006	8.670024414	0.100121541	0.970566675		8.619975586	0.100972261	0.974595129	8.780009766	0.099487813	0.98953544	8.890004883	0.100240819	0.986813024		8.710002441	0.102578772	0.983766943	8.749980469	0.101908694	0.974303859	8.720021973	0.101235926	0.981514067
8.699992676	0.100375544	0.953664142	8.650014648	0.101879886	0.978793906	8.679973144	0.100246109	0.971615609		8.629985352	0.101092771	0.975653318	8.790019531	0.099610451	0.990587662	8.900014648	0.100364533	0.987864422		8.720012207	0.102706407	0.984821004	8.759990234	0.102033275	0.975345192	8.730031738	0.101359097	0.982588322
8.710002441	0.100500428	0.954697066	8.660024414	0.102004285	0.979849615	8.68998291	0.100369519	0.972672144		8.639995117	0.101217376	0.976726733	8.800029297	0.099733088	0.991647509	8.910024414	0.10049057	0.988900583		8.730021973	0.102829886	0.985875066	8.77	0.102159038	0.976401727	8.739980469	0.101481682	0.983654959
8.720012207	0.100622989	0.955714801	8.67003418	0.102126915	0.98092811	8.699992676	0.100491769	0.97373628		8.650004883	0.101341981	0.977792535	8.809978027	0.099853998	0.992707356	8.92003418	0.100614283	0.989929126		8.740031738	0.102953959	0.986944293	8.780009766	0.102285982	0.977450661	8.749990234	0.10160016	0.984713976
8.730021973	0.10074555	0.95674013	8.680043945	0.102253672	0.982006604	8.710002441	0.100611123	0.974785214		8.660014648	0.101464246	0.978865949	8.819987793	0.099973181	0.993774828	8.92998291	0.100736835	0.990972906		8.750041504	0.103081593	0.988028687	8.789958496	0.102408202	0.978499595	8.76	0.101721572	0.98579585
8.739970703	0.10086753	0.957788244	8.689992676	0.102378071	0.983085099	8.720012207	0.100732215	0.975841749		8.669963379	0.101583586	0.979931751	8.829997559	0.100088334	0.994834675	8.939992676	0.100859387	0.992039542		8.76005127	0.103206854	0.989097914	8.799968262	0.102526289	0.979540928	8.770009766	0.101846502	0.986847249
8.749980469	0.100988929	0.958851549	8.700002441	0.102502471	0.984140808	8.730021973	0.100854466	0.976890683		8.679973145	0.101702927	0.981005166	8.840007324	0.100205789	0.995902147	8.950002441	0.100980197	0.993090941		8.77	0.103327958	0.990159559	8.809978027	0.102647919	0.980605063	8.780019531	0.101972606	0.987891029
8.759990234	0.1011051	0.959884473	8.710012207	0.102625101	0.985196518	8.739970703	0.100974978	0.977947218		8.68998291	0.101826362	0.982078581	8.85001709	0.100328427	0.996969618	8.960012207	0.101100426	0.994142339		8.780009766	0.103447875	0.991236369	8.819987793	0.102772501	0.981669199	8.790029297	0.102095777	0.988942428
8.77	0.101223595	0.960909802	8.720021973	0.102745963	0.986244632	8.749980469	0.101093753	0.979026556		8.699992676	0.101950967	0.983144383	8.860026855	0.100454519	0.998029465	8.970021973	0.10121775	0.995163263		8.790019531	0.103570761	0.99231318	8.829997559	0.102898264	0.982725734	8.799978027	0.102219534	0.989993826
8.780009766	0.101346156	0.961950321	8.730031738	0.102869772	0.987307936	8.759990234	0.101210789	0.980083091		8.710002441	0.102075572	0.984202572	8.869975586	0.100578883	0.999081688	8.980031738	0.101339141	0.996199424		8.800029297	0.103695428	0.993397574	8.840007324	0.103024027	0.983782269	8.809987793	0.102345638	0.991045225
8.790019531	0.101472202	0.962990841	8.740041504	0.10299535	0.988371241	8.77	0.101330143	0.981132025		8.720012207	0.102197252	0.985260761	8.879985352	0.100700945	1.000141475	8.989980469	0.101462274	0.997243204		8.810039063	0.103824843	0.994481908	8.849956055	0.103145657	0.984823602	8.819997559	0.102471741	0.992104242
8.799968262	0.101594763	0.96403136	8.749990234	0.103119749	0.989449735	8.780009766	0.101454711	0.982211362		8.729960938	0.102320687	0.986303724	8.889995117	0.100823582	1.001208947	8.999990234	0.101585987	0.998286983		8.820048828	0.103952478	0.995581468	8.85996582	0.103270239	0.985887738	8.830007324	0.10259198	0.993155641
8.809978027	0.101716162	0.965071879	8.76	0.103240021	0.990520635	8.790019531	0.101580438	0.983267897		8.739970703	0.102444123	0.987361913	8.900004883	0.10094622	1.002284043	9.01	0.101706216	0.999346001		8.829997559	0.104075957	0.996673445	8.869975586	0.103396002	0.986944273	8.84001709	0.102709285	0.99420704
8.819987793	0.101838142	0.966112399	8.770009766	0.1033656	0.991561154	8.800029297	0.101703848	0.984301629		8.749980469	0.102565803	0.988420102	8.910014648	0.101064251	1.00334389	9.020009766	0.101827026	1.000389781		8.840007324	0.104202405	0.997757839	8.879985352	0.103519993	0.98801601	8.850026855	0.102828937	0.99525082
8.829997559	0.101963027	0.967168108	8.780019531	0.103492357	0.992616863	8.809978027	0.10182494	0.985335361		8.759990234	0.102685728	0.989470678	8.920024414	0.101180555	1.004380863	9.030019531	0.101951901	1.001433561		8.85001709	0.104330039	0.998842233	8.889995117	0.103641032	0.989080146	8.859975586	0.102952694	0.9962946
8.840007324	0.102085588	0.968208627	8.790029297	0.103617935	0.993680168	8.819987793	0.101948349	0.986391896		8.77	0.102803898	0.990544093	8.93003418	0.101298011	1.005433085	9.040029297	0.102076776	1.00247734		8.860026855	0.1044553	0.999926627	8.900004883	0.103760301	0.990144282	8.869985352	0.103078798	0.997338379
8.85001709	0.102204663	0.969249147	8.800039063	0.103738207	0.994743472	8.829997558	0.102071759	0.987456032		8.780009766	0.102923238	0.991617508	8.93998291	0.101420648	1.006492932	9.049978027	0.102198167	1.003543977		8.870036621	0.104575217	1.000995854	8.909953613	0.103884882	0.991208418	8.879995117	0.103203729	0.998389778
8.860026855	0.102320835	0.970304856	8.809987793	0.103854942	0.995799182	8.840007324	0.102192272	0.988504966		8.790019531	0.103049013	0.992675697	8.949992676	0.101542134	1.007545154	9.059987793	0.10231433	1.004610613		8.880046387	0.104695134	1.002065082	8.919963379	0.104011826	0.992272554	8.890004883	0.103325726	0.999441117
8.869975586	0.102440492	0.971360566	8.819997559	0.103976983	0.996870081	8.85001709	0.102308149	0.9895539		8.799968262	0.103175959	0.993733886	8.960002441	0.101661893	1.008566877	9.069997559	0.102432816	1.005662012		8.890056152	0.10481802	1.003126726	8.929973145	0.104135818	0.993329089	8.900014648	0.103449484	1.000492516
8.879985352	0.102564214	0.972416275	8.830007324	0.10410374	0.997948575	8.860026855	0.102429241	0.990610435		8.809978027	0.103300564	0.994792075	8.970012207	0.101783378	1.009611475	9.080007324	0.10255653	1.006736267		8.900004883	0.104944467	1.00418837	8.93998291	0.104259219	0.994362821	8.910024414	0.103575587	1.001551533
8.889995117	0.102689099	0.973494769	8.84001709	0.104230497	0.99899669	8.869975586	0.102552651	0.991682172		8.819987793	0.103422829	0.995827425	8.980021973	0.101904864	1.010648447	9.09001709	0.102680243	1.007802903		8.910014648	0.105067946	1.005242432	8.949992676	0.10438262	0.995426957	8.919973145	0.103699345	1.002602932
8.900004883	0.102813983	0.974558074	8.850026855	0.104351949	1.000044804	8.879985351	0.10267606	0.992731106		8.829997559	0.103547434	0.996885614	8.990031738	0.102028653	1.011693045	9.100026855	0.102805119	1.00886954		8.920024414	0.105193207	1.006281326	8.960002441	0.104506612	0.996491093	8.92998291	0.103817824	1.003654331
8.910014648	0.102936544	0.975621378	8.860036621	0.104475168	1.001100514	8.889995117	0.10279947	0.993764838		8.840007324	0.103670869	0.997951357	8.999980469	0.102148412	1.012752892	9.109975586	0.102927671	1.009920938		8.93003418	0.105318467	1.007327804	8.970012207	0.104630013	0.997570431	8.939992676	0.103936302	1.004720967
8.920024414	0.103057362	0.976684683	8.870046387	0.104601926	1.002163818	8.900004883	0.102921141	0.994813772		8.85001709	0.103793719	0.999009546	9.009990234	0.102266443	1.013797489	9.119985352	0.103051384	1.010957099		8.940043945	0.105446102	1.008397032	8.979960938	0.104750462	0.998642168	8.950002441	0.104057127	1.005779985
8.929973145	0.103183989	0.977755582	8.879995117	0.104726325	1.003234717	8.910014648	0.103044551	0.995877908		8.85996582	0.103913645	1.000082961	9.02	0.102383899	1.014834462	9.129995117	0.103175098	1.012000879		8.950053711	0.105572549	1.009458676	8.989970703	0.104871501	0.999706303	8.960012207	0.104182058	1.006846621
8.93998291	0.103305969	0.978834077	8.890004883	0.104847776	1.004305617	8.920024414	0.103169119	0.996926842		8.869975586	0.104032985	1.001133537	9.030009766	0.102506536	1.015879059	9.140004883	0.103299973	1.013059897		8.960002441	0.105693654	1.010505154	8.999980469	0.10499195	1.000770439	8.970021973	0.104309921	1.007882782
8.949992676	0.103422141	0.979889786	8.900014648	0.104966869	1.005376516	8.929973144	0.103287893	0.997990978		8.879985352	0.10415759	1.002168887	9.040019531	0.102630325	1.016938906	9.150014648	0.10341846	1.014111296		8.970012207	0.105814758	1.011574382	9.009990234	0.105117713	1.001842176	8.980031738	0.104436024	1.008926562
8.960002441	0.103538312	0.980945495	8.910024414	0.10508891	1.006447416	8.93998291	0.10340493	0.999039912		8.889995117	0.104284535	1.003227076	9.050029297	0.102751811	1.017991128	9.160024414	0.103533461	1.015147457		8.980021973	0.105941206	1.012628443	9.02	0.105245837	1.002906312	8.989980469	0.104562128	1.009955104
8.970012207	0.103660873	0.9820088	8.92003418	0.105214488	1.007503125	8.949992676	0.103524283	1.000081245		8.900004883	0.10440914	1.004262427	9.059978027	0.102870418	1.0190586	9.17003418	0.103650786	1.016206474		8.990031738	0.106067653	1.01369767	9.030009766	0.105370419	1.003962847	8.999990234	0.104687058	1.011006503
8.980021973	0.103784596	0.983064509	8.930043945	0.105341245	1.00856643	8.960002441	0.103646534	1.001130179		8.910014648	0.104531405	1.005297777	9.069987793	0.102991904	1.020118447	9.17998291	0.103775661	1.017257873		9.000041504	0.106194101	1.014759314	9.039958496	0.105495001	1.005011781	9.01	0.104810229	1.012057901
8.989970703	0.103908318	0.984105028	8.939992676	0.105463876	1.009629734	8.970012207	0.103769944	1.002179113		8.919963379	0.104653086	1.00634074	9.079997559	0.103116844	1.021185919	9.189992676	0.103900536	1.018294034		9.01005127	0.106318174	1.015813376	9.049968262	0.105620174	1.006068316	9.020009766	0.104928708	1.013101681
8.999980469	0.104029137	0.985145548	8.950002441	0.105587096	1.010677848	8.980021973	0.103893353	1.003212845		8.929973145	0.104778861	1.007391317	9.090007324	0.103239482	1.02225339	9.200002441	0.104020765	1.019337814		9.02	0.10644284	1.016867437	9.059978027	0.105745936	1.007124851	9.030019531	0.105047773	1.014160699
9.009990234	0.104151697	0.986193662	8.960012207	0.105710316	1.011725963	8.989970703	0.104013866	1.004261779		8.93998291	0.104899956	1.00843428	9.10001709	0.103356937	1.023320862	9.210012207	0.104141575	1.020381593		9.030009766	0.106570475	1.017929081	9.069987793	0.105868157	1.008173785	9.040029297	0.105168598	1.015204479
9.02	0.104274258	0.987241776	8.970021973	0.105835304	1.012796862	8.999980469	0.104136117	1.005303112		8.949992676	0.105018126	1.00946963	9.110026855	0.103474969	1.024388334	9.220021973	0.104265288	1.021455849		9.040019531	0.106695735	1.018998308	9.079997559	0.105987425	1.009215118	9.049978027	0.105293529	1.016255877
9.030009766	0.104397981	0.988297486	8.980031738	0.105958524	1.013875357	9.009990234	0.104259526	1.006352046		8.960002441	0.105135126	1.010489755	9.119975586	0.103595879	1.025463431	9.230031738	0.104389002	1.022522485		9.050029297	0.106820995	1.020067536	9.090007324	0.106109055	1.010256451	9.059987793	0.105416113	1.017299657
9.040019531	0.104518799	0.989353195	8.990041504	0.106077617	1.014953851	9.02	0.104381777	1.00740098		8.970012207	0.105256806	1.01150988	9.129985352	0.103719668	1.026508028	9.239980469	0.104510392	1.023573884		9.060039063	0.106940912	1.021136763	9.099956055	0.10623777	1.011312986	9.069997559	0.105539284	1.018366294
9.049968262	0.104634971	0.990393715	8.999990234	0.106195531	1.016032346	9.030009766	0.104499972	1.008442313		8.979960938	0.105385507	1.012560456	9.139995117	0.103843456	1.027545001	9.249990234	0.104628879	1.024625282		9.070048828	0.107063798	1.022183241	9.10996582	0.106364713	1.012346718	9.080007324	0.105663041	1.019417692
9.059978027	0.10475637	0.991426639	9.01	0.106317572	1.01711084	9.040019531	0.104617008	1.009491247		8.989970703	0.105512452	1.013603419	9.150004883	0.103961488	1.028574348	9.26	0.104748527	1.025669062		9.079997559	0.107191433	1.023244886	9.119975586	0.106488705	1.013395652	9.09001709	0.105787972	1.020484329
9.069987793	0.104881254	0.992467158	9.020009766	0.106444329	1.01819693	9.050029297	0.1047381	1.010540181		8.999980469	0.105634717	1.014646382	9.160014648	0.104080095	1.029611321	9.270009766	0.10487224	1.026720461		9.090007324	0.10731788	1.02430653	9.129985352	0.106612106	1.014436985	9.100026855	0.105914075	1.021558584
9.079997559	0.1050073	0.993500082	9.030019531	0.106572265	1.019267829	9.059978027	0.104862668	1.011596716		9.009990234	0.105754057	1.015696959	9.170024414	0.104203884	1.030655918	9.280019531	0.104995954	1.02777186		9.10001709	0.107438985	1.025360591	9.139995117	0.10673905	1.01549352	9.109975586	0.10603666	1.02262522
9.090007324	0.105129861	0.994517817	9.040029297	0.106697844	1.020346323	9.069987793	0.104988396	1.012660852		9.02	0.105879832	1.016755148	9.18003418	0.10432537	1.031708141	9.290029297	0.105119668	1.028823258		9.110026855	0.107564245	1.026422235	9.150004883	0.106864813	1.016565257	9.119985352	0.106155139	1.023691857
9.10001709	0.105251261	0.995543205	9.050039063	0.106820474	1.021424818	9.079997558	0.105109487	1.013724988		9.030009766	0.106004437	1.017805724	9.18998291	0.104443977	1.032760363	9.299978027	0.105241058	1.029859419		9.120036621	0.10769188	1.027491463	9.159953613	0.106986442	1.017629393	9.129995117	0.10627479	1.024743255
9.110026855	0.105376145	0.996583725	9.059987793	0.106947231	1.022510907	9.090007324	0.105231159	1.014789124		9.040019531	0.106123778	1.018863913	9.199992676	0.104562008	1.033789711	9.309987793	0.105365933	1.030903199		9.130046387	0.107816546	1.02856069	9.169963379	0.107106301	1.018685928	9.140004883	0.106400894	1.025809892
9.119975586	0.105499868	0.997654624	9.069997559	0.10707281	1.023596997	9.10001709	0.105354568	1.015860861		9.049968262	0.106241948	1.019922102	9.210002441	0.104680615	1.034834308	9.319997559	0.105489647	1.031962217		9.140056152	0.107939432	1.029614751	9.179973145	0.107224388	1.019742463	9.150014648	0.106526997	1.026868909
9.129985352	0.105618362	0.998687548	9.080007324	0.10719603	1.024675491	9.110026855	0.105479137	1.016924997		9.059978027	0.106363043	1.020995517	9.220012207	0.104803253	1.035878905	9.330007324	0.105612199	1.033013615		9.150004883	0.108061724	1.030683979	9.18998291	0.10734956	1.020829402	9.160024414	0.106649582	1.027927927
9.139995117	0.105735696	0.999712878	9.09001709	0.107312764	1.025731201	9.119975586	0.105600229	1.017996734		9.069987793	0.106487648	1.022084157	9.230021973	0.10492589	1.036938752	9.34001709	0.105730685	1.034057395		9.160014648	0.108181641	1.031745623	9.199992676	0.107478275	1.021901139	9.169973145	0.10677158	1.028971706
9.150004883	0.105858257	1.000745802	9.100026855	0.107435395	1.0268021	9.129985351	0.105714947	1.01906087		9.079997559	0.106614593	1.023149959	9.240031738	0.105046224	1.037960475	9.350026855	0.105849172	1.035101175		9.170024414	0.108304527	1.032822434	9.210002441	0.107602267	1.022980477	9.17998291	0.106897683	1.030023105
9.160014648	0.105983141	1.001801511	9.110036621	0.107562152	1.027880595	9.139995117	0.105833142	1.020109804		9.090007324	0.106740368	1.024208148	9.249980469	0.105165983	1.038989823	9.359975586	0.105971724	1.036152574		9.18003418	0.108432161	1.033906828	9.220012207	0.107725668	1.02402181	9.189992676	0.107022614	1.03109736
9.170024414	0.106106863	1.002842031	9.120046387	0.107689499	1.028936304	9.150004883	0.105954234	1.021181541		9.10001709	0.106864974	1.025258724	9.259990234	0.10528862	1.040057295	9.369985352	0.106096599	1.037211591		9.190043945	0.108558609	1.034983638	9.229960938	0.10785025	1.025093546	9.200002441	0.107145198	1.032171616
9.179973145	0.10622652	1.00386736	9.129995117	0.107813308	1.029999609	9.160014648	0.106077644	1.022238075		9.10996582	0.106990749	1.026316913	9.27	0.105411258	1.041132391	9.379995117	0.10621799	1.038255371		9.200053711	0.108682088	1.036052866	9.239970703	0.107978375	1.026157682	9.210012207	0.107266023	1.033215395
9.18998291	0.106347919	1.004892689	9.140004883	0.107937707	1.031040128	9.170024414	0.106201053	1.023271808		9.119975586	0.107116524	1.027375102	9.280009766	0.105528713	1.042192238	9.390004883	0.106337637	1.039299151		9.210002441	0.108806161	1.037122093	9.249980469	0.108101776	1.027214217	9.220021973	0.107387434	1.034274413
9.199992676	0.106472804	1.005925613	9.150014648	0.108063286	1.032088242	9.179973144	0.106321566	1.02430554		9.129985352	0.107235864	1.028440904	9.290019531	0.105645593	1.043252085	9.400014648	0.10646019	1.040358169		9.220012207	0.108932608	1.03821407	9.259990234	0.108221044	1.028301156	9.230031738	0.107512365	1.03533343
9.210002441	0.106596526	1.006958538	9.160024414	0.108188864	1.033151547	9.18998291	0.106443817	1.025354474		9.139995117	0.107351694	1.02949148	9.300029297	0.1057642	1.044304308	9.410024414	0.106585065	1.041409567		9.230021973	0.109056681	1.039306047	9.27	0.108340312	1.029395696	9.239980469	0.107638468	1.036400067
9.220012207	0.106716183	1.007976272	9.17003418	0.108310315	1.034207256	9.199992676	0.106567226	1.026411009		9.150004883	0.107472789	1.030549669	9.309978027	0.105886837	1.045364155	9.42003418	0.10670994	1.042468585		9.240031738	0.109178973	1.040382858	9.280009766	0.108461942	1.030475034	9.249990234	0.10775812	1.037451465
9.230021973	0.106832354	1.009016791	9.180043945	0.108429408	1.035278155	9.210002441	0.106690636	1.027467543		9.160014648	0.1075933	1.031607858	9.319987793	0.106010626	1.046416377	9.42998291	0.106828426	1.04354284		9.250041504	0.109300078	1.041444502	9.289958496	0.108587705	1.031546771	9.26	0.107879532	1.038495245
9.239970703	0.10695143	1.010049715	9.189992676	0.10854909	1.036349055	9.220012207	0.106808831	1.028516477		9.169963379	0.107717905	1.032635596	9.329997559	0.106132112	1.047476224	9.439992676	0.106943428	1.044601857		9.26005127	0.109425338	1.042551646	9.299968262	0.108715829	1.032610907	9.270009766	0.108005635	1.039546644
9.249980469	0.10707341	1.01108264	9.200002441	0.1086729	1.037412359	9.230021973	0.106925867	1.029573012		9.179973145	0.10784134	1.033670946	9.340007324	0.106251871	1.04855132	9.450002441	0.107061914	1.045668494		9.27	0.109552973	1.043636039	9.309978027	0.108841592	1.033682644	9.280019531	0.108131739	1.04061328
9.259990234	0.107197133	1.012130754	9.210012207	0.108801426	1.038475664	9.239970703	0.107048118	1.030637148		9.18998291	0.10796419	1.034721522	9.35001709	0.106371054	1.049611167	9.460012207	0.107186789	1.04673513		9.280009766	0.109678233	1.044705267	9.319987793	0.108968536	1.034761982	9.290029297	0.108256669	1.04165706
9.27	0.107319694	1.013163678	9.220021973	0.108925235	1.039546563	9.249980469	0.107172686	1.031686082		9.199992676	0.108088795	1.035772099	9.360026855	0.106494843	1.050663389	9.470021973	0.107313407	1.047801767		9.290019531	0.109801712	1.045766911	9.329997559	0.109094299	1.035841319	9.299978027	0.108373975	1.042693221
9.280009766	0.107441093	1.014211793	9.230031738	0.109048455	1.040602273	9.259990234	0.107297255	1.032727415		9.210002441	0.10821457	1.036845513	9.369975586	0.106614601	1.051715612	9.480031738	0.107434217	1.048868403		9.300029297	0.109926972	1.046828555	9.340007324	0.10921888	1.03694346	9.309987793	0.108492454	1.043752239
9.290019531	0.107561911	1.015259907	9.240041504	0.109174034	1.041673172	9.27	0.107418347	1.033761147		9.220012207	0.108336836	1.037918928	9.379985352	0.106731481	1.052783083	9.489980469	0.107552703	1.049919802		9.310039063	0.110051045	1.047897783	9.349956055	0.109339329	1.038022798	9.319997559	0.108613278	1.044811256
9.299968262	0.107686796	1.016315617	9.249990234	0.109299612	1.042751667	9.280009766	0.107538859	1.034810081		9.229960938	0.108455006	1.03898473	9.389995117	0.106846634	1.053835306	9.499990234	0.107676417	1.050986438		9.320048828	0.110174524	1.048974594	9.35996582	0.109460369	1.039086934	9.330007324	0.108739382	1.045862655
9.309978027	0.107809357	1.017378921	9.26	0.109423421	1.043822566	9.290019531	0.107664586	1.035866616		9.239970703	0.108574346	1.040042919	9.400004883	0.106965241	1.054902777	9.51	0.10780013	1.052068312		9.329997559	0.110296223	1.050058987	9.369975586	0.109580818	1.040135868	9.34001709	0.108863139	1.046921672
9.319987793	0.107927851	1.018442225	9.270009766	0.109544283	1.044916251	9.300029297	0.107786837	1.036923151		9.249980469	0.108698951	1.041108721	9.410014648	0.107090181	1.055977874	9.520009766	0.107920359	1.053127329		9.340007324	0.110418515	1.051150964	9.379985352	0.109704219	1.041200004	9.350026855	0.108986897	1.047973071
9.329997559	0.108046927	1.019497935	9.280019531	0.109663376	1.046009935	9.309978027	0.107905611	1.037987287		9.259990234	0.108823556	1.042182136	9.420024414	0.107215121	1.057037721	9.530019531	0.108038846	1.054186347		9.35001709	0.110539619	1.052227775	9.389995117	0.10982821	1.04226414	9.359975586	0.109108895	1.049039708
9.340007324	0.108167746	1.020561239	9.290029297	0.109783648	1.04710362	9.319987793	0.108023806	1.03902862		9.27	0.108949331	1.043240325	9.43003418	0.107336607	1.058089943	9.540029297	0.108157332	1.05527584		9.360026855	0.110667848	1.053289419	9.400004883	0.109953973	1.043328276	9.369985352	0.109233825	1.050106344
9.35001709	0.10829263	1.021624544	9.300039063	0.109909226	1.048189709	9.329997558	0.108146057	1.040092756		9.280009766	0.109070427	1.044298514	9.43998291	0.107458093	1.059142165	9.549978027	0.108281046	1.056342476		9.370036621	0.110795482	1.05436623	9.409953613	0.110076193	1.044384811	9.379995117	0.109358756	1.05117298
9.360026855	0.108416353	1.022680253	9.309987793	0.110037163	1.049275799	9.340007324	0.108270626	1.041156892		9.290019531	0.109193277	1.04534909	9.449992676	0.107579579	1.060202012	9.559987793	0.108404759	1.057409113		9.380046387	0.110921336	1.055435457	9.419963379	0.110201956	1.045448947	9.390004883	0.109478407	1.052254854
9.369975586	0.108537752	1.023720772	9.319997559	0.110162741	1.050346698	9.35001709	0.108391138	1.042221028		9.299968262	0.109319637	1.046414892	9.460002441	0.107700489	1.061254234	9.569997559	0.108528473	1.058452892		9.390056152	0.111045409	1.056497102	9.429973145	0.1103289	1.046520684	9.400014648	0.109598646	1.053321491
9.379985352	0.10865857	1.024768887	9.330007324	0.110288319	1.051440383	9.360026855	0.108511071	1.043277563		9.309978027	0.109443657	1.047480694	9.470012207	0.107823127	1.062306457	9.580007324	0.108651025	1.059504291		9.400004883	0.111171857	1.057573912	9.43998291	0.110454663	1.047577219	9.410024414	0.109718298	1.054403365
9.389995117	0.108779969	1.025817001	9.34001709	0.110413897	1.052534067	9.369975586	0.108634481	1.044334098		9.319987793	0.109563582	1.048523657	9.480021973	0.107939431	1.063343429	9.59001709	0.108771834	1.060548071		9.410014648	0.111299491	1.058658306	9.449992676	0.110575112	1.048633754	9.419973145	0.109843228	1.055485239
9.400004883	0.10890253	1.02685752	9.350026855	0.110539475	1.053627752	9.379985351	0.108759049	1.045390633		9.329997559	0.109682922	1.049574233	9.490031738	0.108058614	1.064403276	9.600026855	0.108893225	1.06159947		9.420024414	0.111423564	1.059727534	9.460002441	0.110693199	1.049682688	9.42998291	0.109969332	1.056559494
9.410014648	0.109022187	1.02791323	9.360036621	0.110660927	1.054721436	9.389995117	0.108882459	1.04646237		9.340007324	0.109805188	1.050647648	9.499980469	0.108181251	1.065447874	9.609975586	0.109015777	1.062658487		9.43003418	0.111543481	1.060804344	9.470012207	0.110818962	1.050731622	9.439992676	0.110093089	1.057618511
9.420024414	0.109140682	1.028961344	9.370046387	0.110780609	1.055784741	9.400004883	0.109001813	1.047526506		9.35001709	0.109930963	1.051690611	9.509990234	0.108306191	1.066469597	9.619985352	0.109133102	1.063717505		9.440043945	0.111664586	1.061881155	9.479960938	0.110947086	1.051788156	9.450002441	0.110213914	1.058685148
9.429973145	0.109256853	1.030001863	9.380046387	0.110901093	1.056842705	9.410014648	0.109116531	1.048590642		9.35996582	0.110053813	1.052718349	9.52	0.108426526	1.067506569	9.629995117	0.109249265	1.064768903		9.450053711	0.111791034	1.062973132	9.489970703	0.11107403	1.052844691	9.460012207	0.110338844	1.059744165
9.43998291	0.109380576	1.031057573	9.389995117	0.111022544	1.057921199	9.420024414	0.109233568	1.049647177		9.369975586	0.110176078	1.053776538	9.530009766	0.108546284	1.068543542	9.640004883	0.109371817	1.065820302		9.460002441	0.111918668	1.064057526	9.499980469	0.111194479	1.053886024	9.470021973	0.110462602	1.060803183
9.449992676	0.109507203	1.032120877	9.400004883	0.111149302	1.058999694	9.429973144	0.109356977	1.050711313		9.379985352	0.110298343	1.054834727	9.540019531	0.108670073	1.069588139	9.650014648	0.109496692	1.06687932		9.470012207	0.112043928	1.06511917	9.509990234	0.111319061	1.054942559	9.480031738	0.110583427	1.0618622
9.460002441	0.109630344	1.033161396	9.410014648	0.111273701	1.060062998	9.43998291	0.109482704	1.051760247		9.389995117	0.110424118	1.055885303	9.550029297	0.108791559	1.070647986	9.660024414	0.109620406	1.067938337		9.480021973	0.112169189	1.066195981	9.52	0.111444824	1.056006695	9.490031738	0.110703729	1.062925741
9.470012207	0.109754067	1.034194321	9.420024414	0.111396331	1.061133898	9.449992676	0.109603796	1.052816782		9.400004883	0.110548724	1.056935879	9.559978027	0.108909015	1.071692584	9.67003418	0.109745281	1.068982117		9.490031738	0.112295042	1.067280375	9.530009766	0.111571768	1.057055629	9.499980469	0.110822208	1.063992378
9.480021973	0.109876628	1.035242435	9.43003418	0.111521909	1.062189607	9.460002441	0.10972315	1.053865716		9.410014648	0.110669234	1.057978842	9.569987793	0.109025319	1.072729556	9.67998291	0.109868995	1.070025897		9.500041504	0.112420303	1.068364768	9.539958496	0.111693397	1.058096962	9.509990234	0.110943033	1.065059014
9.489970703	0.110000351	1.03632093	9.440043945	0.111647488	1.063268101	9.470012207	0.109846559	1.05491465		9.419963379	0.110786234	1.059029419	9.579997559	0.109145653	1.073781778	9.689992676	0.109990966	1.071100152		9.51005127	0.112545563	1.069449162	9.549968262	0.111814437	1.059138295	9.52	0.111067963	1.06612565
9.499980469	0.110122912	1.037391829	9.449992676	0.111770707	1.064354191	9.480021973	0.109969969	1.055986387		9.429973145	0.110905574	1.060064769	9.590007324	0.10926829	1.074841625	9.700002441	0.110112356	1.072166788		9.52	0.112666667	1.070525973	9.559978027	0.111939019	1.060187229	9.530009766	0.111194067	1.067177049
9.509990234	0.110241406	1.038455133	9.460002441	0.1118898	1.065417495	9.489970703	0.11009222	1.057042921		9.43998291	0.111030179	1.061107732	9.60001709	0.109390928	1.075901472	9.710012207	0.110232004	1.073241043		9.530009766	0.112786585	1.0715952	9.569987793	0.112065962	1.061251365	9.540019531	0.111318997	1.068236067
9.52	0.110357578	1.039510843	9.470012207	0.112011252	1.0664808	9.499980469	0.110209256	1.058099456		9.449992676	0.111155954	1.062173534	9.610026855	0.109510686	1.076961319	9.720021973	0.110351071	1.074300061		9.540019531	0.112908283	1.072672011	9.579997559	0.112189954	1.062315501	9.550029297	0.111443928	1.069272228
9.530009766	0.110481301	1.040566552	9.480021973	0.112138009	1.067551699	9.509990234	0.110327451	1.059163592		9.460002441	0.11127822	1.06322411	9.619975586	0.109632172	1.078021166	9.730031738	0.110470719	1.075374316		9.550029297	0.113035918	1.073748822	9.590007324	0.112312174	1.063356834	9.559978027	0.111568858	1.070346483
9.540019531	0.110608508	1.041614667	9.490031738	0.112266535	1.068607409	9.52	0.110449702	1.06024293		9.470012207	0.111400485	1.064267074	9.629985352	0.10975481	1.079073388	9.739980469	0.110594433	1.076433334		9.560039063	0.113163553	1.074818049	9.599956055	0.112437937	1.064405768	9.569987793	0.111690856	1.071428357
9.549968262	0.110731069	1.042639996	9.500041504	0.112393292	1.069663118	9.530009766	0.110575429	1.061314667		9.479960938	0.111524505	1.065310037	9.639995117	0.109877447	1.08014086	9.749990234	0.110721631	1.077484732		9.570048828	0.113287032	1.075902443	9.60996582	0.112561929	1.065454702	9.579997559	0.111812267	1.072494993
9.559978027	0.11085363	1.043680515	9.509990234	0.112514744	1.070718827	9.540019531	0.11069768	1.062371202		9.489970703	0.11164794	1.066391065	9.650004883	0.109997781	1.081200707	9.76	0.110844184	1.07854375		9.579997559	0.113412292	1.076956504	9.619975586	0.112687691	1.066496035	9.590007324	0.111931919	1.073546392
9.569987793	0.110976191	1.044736225	9.52	0.112639143	1.071774537	9.550029297	0.110817033	1.063420136		9.499980469	0.111770205	1.067464479	9.660014648	0.110115237	1.082291053	9.770009766	0.110965574	1.079602767		9.590007324	0.113537552	1.078033315	9.629985352	0.112808731	1.067544969	9.60001709	0.112054504	1.074605409
9.579997559	0.111101075	1.045784339	9.530009766	0.112764721	1.072853031	9.559978027	0.110938125	1.064461469		9.509990234	0.111888375	1.068522668	9.670024414	0.11023039	1.08336615	9.780019531	0.111089288	1.080654166		9.60001709	0.113664	1.079094959	9.639995117	0.112926818	1.068631908	9.610026855	0.112180607	1.075672046
9.590007324	0.111221894	1.046824858	9.540019531	0.112890299	1.073916336	9.569987793	0.111062694	1.065525605		9.52	0.112007716	1.069580857	9.68003418	0.110350724	1.084441247	9.790029297	0.111213001	1.081713184		9.610026855	0.113786291	1.08014902	9.650004883	0.113049629	1.069703645	9.619975586	0.112305538	1.076715826
9.60001709	0.111338065	1.047857782	9.550029297	0.11301175	1.074972045	9.579997558	0.111183786	1.066574539		9.530009766	0.112131151	1.070669498	9.68998291	0.110475664	1.085508718	9.799978027	0.111331488	1.082772201		9.620036621	0.113906209	1.081233414	9.659953613	0.113174211	1.070767781	9.629985352	0.112427536	1.077774843
9.610026855	0.111455398	1.048898302	9.560039063	0.113132022	1.076035349	9.590007324	0.111300822	1.067638675		9.540019531	0.112258096	1.071742913	9.699992676	0.110599453	1.08659144	9.809987793	0.111447651	1.083808362		9.630046387	0.114027907	1.082310225	9.669963379	0.113298793	1.071824316	9.639995117	0.112552466	1.078826242
9.619975586	0.111576798	1.049923631	9.569987793	0.113255242	1.077106249	9.60001709	0.111417858	1.068702811		9.549968262	0.112382701	1.072793489	9.710002441	0.110720939	1.087674161	9.819997559	0.111566137	1.084859761		9.640056152	0.114154354	1.083379452	9.679973145	0.113421603	1.07287325	9.650004883	0.11267857	1.079892878
9.629985352	0.111701682	1.05096415	9.579997559	0.113382	1.078169553	9.610026855	0.111537212	1.069766947		9.559978027	0.112504966	1.073859291	9.720012207	0.110843001	1.088718758	9.830007324	0.111689851	1.08591116		9.650004883	0.114281989	1.084456263	9.68998291	0.113545004	1.073937386	9.660014648	0.1128035	1.080959515
9.639995117	0.111825405	1.052012265	9.590007324	0.11350522	1.079232858	9.619975586	0.111660622	1.070815881		9.569987793	0.112626646	1.07491748	9.730021973	0.110965638	1.089793855	9.84001709	0.111813564	1.086962558		9.660014648	0.114409624	1.085540657	9.699992676	0.113670767	1.075009123	9.670024414	0.112924911	1.082026151
9.650004883	0.111949127	1.053052784	9.60001709	0.11362785	1.080280972	9.629985351	0.11178519	1.071872416		9.579997559	0.112750082	1.075983282	9.740031738	0.111088276	1.090876576	9.850026855	0.111937278	1.088029195		9.670024414	0.114536071	1.086602301	9.710002441	0.113793578	1.076096062	9.679973144	0.113040458	1.083085168
9.660014648	0.112071688	1.054093303	9.610026855	0.113753428	1.081344277	9.639995117	0.111909758	1.072913749		9.590007324	0.112871177	1.077026245	9.749980469	0.111207458	1.091951673	9.859975586	0.112060992	1.089072974		9.68003418	0.114662519	1.087679111	9.720012207	0.113916979	1.077190601	9.68998291	0.113160696	1.084144186
9.670024414	0.112193668	1.055141418	9.620036621	0.113879006	1.082407581	9.650004883	0.112033168	1.073970284		9.60001709	0.112990517	1.07809966	9.759990234	0.111322611	1.093003895	9.869985352	0.112184705	1.090124373		9.690043945	0.114788373	1.088771088	9.729960938	0.114039199	1.07827754	9.699992676	0.113285626	1.085203203
9.679973145	0.112315067	1.056197127	9.630046387	0.114002226	1.08347848	9.660014648	0.11215426	1.07503442		9.60996582	0.113109857	1.079180687	9.77	0.111438915	1.094056117	9.879995117	0.112308419	1.091183391		9.700053711	0.114912446	1.089863065	9.739970703	0.11416201	1.079334075	9.710002441	0.113412903	1.086254602
9.68998291	0.112436467	1.057245241	9.639995117	0.114122498	1.084541785	9.670024414	0.112276511	1.07612896		9.619975586	0.113229197	1.080254102	9.780009766	0.111560401	1.09510834	9.890004883	0.112429229	1.092242408		9.710002441	0.115032363	1.090955042	9.749980469	0.114286592	1.080405812	9.720012207	0.11353666	1.087321239
9.699992676	0.1125538	1.058293356	9.650004883	0.11424277	1.085597494	9.679973144	0.112398182	1.077215898		9.629985352	0.113353802	1.081312291	9.790019531	0.11168419	1.096168187	9.900014648	0.112547715	1.093309045		9.720012207	0.115151093	1.092039436	9.759990234	0.114413536	1.081469948	9.730021973	0.113657485	1.088380256
9.710002441	0.112673456	1.05934147	9.660014648	0.114363632	1.086675989	9.68998291	0.112516956	1.078264832		9.639995117	0.113479577	1.082378093	9.800029297	0.111803948	1.097220409	9.910024414	0.11266562	1.094390919		9.730021973	0.115273979	1.093116247	9.77	0.114538118	1.082534084	9.740031738	0.113782416	1.089446892
9.720012207	0.112796017	1.060404775	9.670024414	0.11448921	1.087746888	9.699992676	0.112635151	1.079313766		9.650004883	0.113605353	1.083443895	9.809978027	0.111925434	1.098272631	9.92003418	0.112785268	1.095465174		9.740031738	0.115401613	1.094185474	9.780009766	0.114659747	1.083590619	9.749980469	0.113907346	1.090513529
9.730021973	0.112922063	1.061468079	9.68003418	0.114614199	1.088810193	9.710002441	0.112758561	1.080377902		9.660014648	0.113728788	1.084494471	9.819987793	0.11204692	1.099340103	9.93003418	0.112908002	1.096542405		9.750041504	0.115528061	1.095262285	9.789958496	0.114783148	1.084647154	9.759990234	0.114029344	1.091580165
9.739970703	0.113045786	1.062501003	9.690043945	0.114737419	1.089865902	9.720012207	0.112884288	1.081449639		9.669963379	0.113853393	1.085567886	9.829997559	0.112169557	1.100407574	9.93998291	0.113034039	1.097609041		9.76005127	0.115652727	1.096323929	9.799968262	0.114910092	1.085696088	9.77	0.114149582	1.092646801
9.749980469	0.113169509	1.063549118	9.699992676	0.114860639	1.090944396	9.730021973	0.113006539	1.082506174		9.679973145	0.113977998	1.086641301	9.840007324	0.112290468	1.101452172	9.949992676	0.113160076	1.098652821		9.77	0.1157768	1.097415906	9.809978027	0.115032903	1.086737421	9.780009766	0.114268061	1.093728675
9.759990234	0.113294393	1.064574447	9.710002441	0.114986217	1.092022891	9.739970703	0.113125893	1.083562709		9.68998291	0.114100263	1.087707103	9.85001709	0.11240965	1.102504394	9.960002441	0.113283789	1.09970422		9.780009766	0.11590206	1.098507883	9.819987793	0.115152761	1.087793956	9.790019531	0.114391819	1.094825787
9.77	0.113420439	1.065614966	9.720012207	0.115110026	1.093101385	9.749980469	0.113249302	1.084626845		9.699992676	0.114218433	1.088750066	9.860026855	0.112525954	1.103564241	9.970012207	0.113408665	1.100786094		9.790019531	0.116029695	1.099607443	9.829997559	0.115272029	1.088858092	9.800029297	0.114516749	1.09591528
9.780009766	0.113540676	1.066655486	9.730021973	0.115233246	1.09417988	9.759990234	0.11337387	1.085690981		9.710002441	0.114337774	1.089800642	9.869975586	0.11264744	1.104624088	9.980021973	0.11353354	1.101867968		9.800029297	0.116151987	1.10069942	9.840007324	0.11539484	1.089922228	9.809978027	0.114642853	1.096989535
9.790019531	0.113656848	1.067711195	9.740031738	0.115354698	1.095273564	9.77	0.113494962	1.086739915		9.720012207	0.114463549	1.090843605	9.879985352	0.112771229	1.105668685	9.990031738	0.113649703	1.102942223		9.810039063	0.116270717	1.101783814	9.849956055	0.115520603	1.090993965	9.819987793	0.114767783	1.09806379
9.799968262	0.113771277	1.068751714	9.750041504	0.115476738	1.096344464	9.780009766	0.113611999	1.087781248		9.729960938	0.114588154	1.091886569	9.889995117	0.112895018	1.106720908	9.999980469	0.113765866	1.104001241		9.820048828	0.11639479	1.102868208	9.85996582	0.115647547	1.092065702	9.829997559	0.114892127	1.099138046
9.809978027	0.113892676	1.069807424	9.759990234	0.115601137	1.097415363	9.790019531	0.113729035	1.088845384		9.739970703	0.114712759	1.092952371	9.900004883	0.113015353	1.107750255	10.00999023	0.113885514	1.105052639		9.829997559	0.116523612	1.103960185	9.869975586	0.11577449	1.093137438	9.840007324	0.115018231	1.10021992
9.819987793	0.11401756	1.070863133	9.77	0.115726126	1.098509048	9.800029297	0.113850127	1.089901919		9.749980469	0.114837364	1.093995334	9.910014648	0.113136263	1.108794853	10.02	0.114010389	1.106111657		9.840007324	0.116650059	1.105059745	9.879985352	0.115897891	1.094201574	9.85001709	0.115141988	1.101294175
9.829997559	0.114140121	1.071903652	9.780009766	0.115851704	1.099587542	9.809978027	0.113974695	1.090966055		9.759990234	0.114960799	1.095053523	9.920024414	0.1132589	1.109869949	10.03000977	0.114132941	1.107163056		9.85001709	0.116774132	1.106128973	9.889995117	0.116023654	1.095273311	9.860026855	0.115262226	1.102383668
9.840007324	0.114262682	1.072936577	9.790019531	0.115973745	1.100658442	9.819987793	0.114096946	1.09202259		9.77	0.11508248	1.096111712	9.93003418	0.113380386	1.110952671	10.04001953	0.11425317	1.108206835		9.860026855	0.116899986	1.107213367	9.900004883	0.116149417	1.096345048	9.869975586	0.115380705	1.103457923
9.85001709	0.114384662	1.073969501	9.800029297	0.116095196	1.101706556	9.829997558	0.114219776	1.093071524		9.780009766	0.115207085	1.097169901	9.93998291	0.11350072	1.112012518	10.0500293	0.11437398	1.109258234		9.870036621	0.117028214	1.108305344	9.909953613	0.116272228	1.097401583	9.879985352	0.115500357	1.104539797
9.860026855	0.114511289	1.075047995	9.810039063	0.116221954	1.102785051	9.840007324	0.114342027	1.094120458		9.790019531	0.115326425	1.098235703	9.949992676	0.113618176	1.113072365	10.05997803	0.114498855	1.11032487		9.880046387	0.117152881	1.109404904	9.919963379	0.116391496	1.098458118	9.889995117	0.115624114	1.105606433
9.869975586	0.114632108	1.076118895	9.819987793	0.116346353	1.103863545	9.85001709	0.114465436	1.095169392		9.799968262	0.115443425	1.099286279	9.960002441	0.113739662	1.114139836	10.06998779	0.11462373	1.111391507		9.890056152	0.117274579	1.110481714	9.929973145	0.116513716	1.099529855	9.900004883	0.115747285	1.106673069
9.879985352	0.114749441	1.077174604	9.829997559	0.116465446	1.10494204	9.860026855	0.114587687	1.09624873		9.809978027	0.11556569	1.100329242	9.970012207	0.113860572	1.115214933	10.07999756	0.114745121	1.112458143		9.900004883	0.117395684	1.111550942	9.93998291	0.116639479	1.100601592	9.910014648	0.115871043	1.107732087
9.889995117	0.114868516	1.078215124	9.840007324	0.116583359	1.105997749	9.869975586	0.114705882	1.097305265		9.819987793	0.115691465	1.101417883	9.980021973	0.113982058	1.11629003	10.09000732	0.114862445	1.113509542		9.910014648	0.117517976	1.112627752	9.949992676	0.116765242	1.101658127	9.920024414	0.1159948	1.108783486
9.900004883	0.114990497	1.079263238	9.85001709	0.1167054	1.107091433	9.879985351	0.11482176	1.098377002		9.829997559	0.115816071	1.102491298	9.990031738	0.114102392	1.117334627	10.10001709	0.114980932	1.114568559		9.920024414	0.117645611	1.113712146	9.960002441	0.116889233	1.102707061	9.929973144	0.116119731	1.109850122
9.910014648	0.115115381	1.080318947	9.860026855	0.116833337	1.108169928	9.889995117	0.114941693	1.099441137		9.840007324	0.115938336	1.103541874	9.999980469	0.114223302	1.118394474	10.11002686	0.115104645	1.115627577		9.93003418	0.117775026	1.114788957	9.970012207	0.117013815	1.103763596	9.93998291	0.116244661	1.110939615
9.920024414	0.115239103	1.081359467	9.870036621	0.116960094	1.109233232	9.900004883	0.115066261	1.100528076		9.85001709	0.116060016	1.104607676	10.00999023	0.114347091	1.119446696	10.11997559	0.115229521	1.116678976		9.940043945	0.117897318	1.115843018	9.979960938	0.117139578	1.104827732	9.949992676	0.116368419	1.112029108
9.929973145	0.115360503	1.082399986	9.880046387	0.117085672	1.110304132	9.910014648	0.115193147	1.101584611		9.85996582	0.116185791	1.10568109	10.02	0.114471456	1.120514168	10.12998535	0.115352073	1.117737993		9.950053711	0.11801961	1.116904662	9.989970703	0.11726416	1.10590707	9.960002441	0.11648807	1.113072888
9.93998291	0.115483064	1.083455695	9.889995117	0.117208303	1.111359841	9.920024414	0.115316557	1.102648747		9.869975586	0.116310396	1.106754505	10.03000977	0.114588911	1.12156639	10.13999512	0.115475786	1.118789392		9.960002441	0.118146058	1.117966307	9.999980469	0.11738579	1.106994009	9.970012207	0.116607722	1.114139524
9.949992676	0.11560911	1.084526595	9.900004883	0.117332702	1.112438336	9.929973144	0.115438807	1.103712883		9.879985352	0.116429736	1.107820307	10.04001953	0.114704064	1.122641487	10.15000488	0.115598338	1.119856028		9.970012207	0.118275473	1.119020368	10.00999023	0.117506829	1.108080947	9.980021973	0.116733826	1.115190923
9.960002441	0.115731671	1.085574709	9.910014648	0.11745828	1.113524425	9.93998291	0.115562217	1.104792221		9.889995117	0.116548492	1.108901335	10.0500293	0.114820368	1.123701334	10.16001465	0.11572089	1.120922664		9.980021973	0.118398953	1.120082012	10.02	0.117627278	1.109160285	9.990031738	0.116859929	1.11624994
9.970012207	0.115850165	1.086615228	9.920024414	0.117582679	1.114610515	9.949992676	0.115687944	1.105856357		9.900004883	0.116669002	1.109989975	10.05997803	0.114943005	1.124768805	10.17002441	0.115844023	1.121989301		9.990031738	0.118517683	1.121166406	10.03000977	0.11775186	1.110239623	9.999980469	0.116983687	1.11729372
9.980021973	0.11596866	1.087670938	9.93003418	0.117700593	1.115673819	9.960002441	0.115807298	1.106912892		9.910014648	0.116792437	1.111101454	10.06998779	0.115067946	1.125828652	10.18003418	0.115964252	1.123040699		10.0000415	0.118636413	1.122235633	10.0399585	0.117878804	1.11131136	10.00999023	0.117106271	1.118345119
9.989970703	0.116091221	1.088726647	9.940043945	0.117820865	1.116759909	9.970012207	0.115923175	1.107984629		9.919963379	0.116919382	1.112182482	10.07999756	0.11518828	1.126903749	10.18998291	0.116081577	1.124107336		10.01005127	0.118761673	1.123312444	10.04996826	0.118001615	1.112398299	10.02	0.117231202	1.119419374
9.999980469	0.116216106	1.089767167	9.949992676	0.117947622	1.117815618	9.980021973	0.116040212	1.109033563		9.929973145	0.117043987	1.113271122	10.09000732	0.115306887	1.127971221	10.19999268	0.116202967	1.125166353		10.02	0.118889307	1.124374088	10.05997803	0.118125016	1.113462435	10.03000977	0.117355546	1.120478391
10.00999023	0.116338667	1.090807686	9.960002441	0.118075559	1.118901707	9.989970703	0.116162462	1.110090098		9.93998291	0.117167422	1.114336924	10.10001709	0.115428373	1.129046317	10.21000244	0.116329004	1.126240609		10.03000977	0.119015755	1.125428149	10.06998779	0.118250779	1.114526571	10.04001953	0.117479303	1.12152979
10.02	0.116458323	1.09184061	9.970012207	0.118201137	1.119957417	9.999980469	0.116284713	1.111146633		9.949992676	0.117293198	1.115402726	10.11002686	0.11555101	1.130129039	10.22001221	0.116451556	1.127307245		10.04001953	0.119141015	1.126497377	10.07999756	0.118377722	1.115598308	10.0500293	0.117600714	1.122565951
10.03000977	0.116579722	1.092873534	9.980021973	0.118324357	1.120997936	10.00999023	0.116406964	1.112203168		9.960002441	0.117418973	1.116476141	10.11997559	0.115672496	1.131188886	10.23002197	0.116570042	1.128358644		10.0500293	0.119264494	1.127574188	10.09000732	0.118502304	1.116670045	10.05997803	0.117720366	1.12361735
10.04001953	0.116703445	1.093906459	9.990031738	0.118448756	1.122084026	10.02	0.116528635	1.113252102		9.970012207	0.117538313	1.117549556	10.12998535	0.115791103	1.132256358	10.24003174	0.116692594	1.129402423		10.06003906	0.119389754	1.128673748	10.09995605	0.118622753	1.11773418	10.06998779	0.117844124	1.124676367
10.04996826	0.116828329	1.094946978	10.0000415	0.118572565	1.123170115	10.03000977	0.116650886	1.114301036		9.979960938	0.117656483	1.118622971	10.13999512	0.115908559	1.13330858	10.24998047	0.116819793	1.130453822		10.07004883	0.119515015	1.129773308	10.10996582	0.11874084	1.118798316	10.07999756	0.117970227	1.125743004
10.05997803	0.116949148	1.095987497	10.00999023	0.118694606	1.12424861	10.04001953	0.116775454	1.115372773		9.989970703	0.117773483	1.119673547	10.15000488	0.116028893	1.134406551	10.25999023	0.116943507	1.13151284		10.07999756	0.119637307	1.130857702	10.11997559	0.11886247	1.119854851	10.09000732	0.118092225	1.126802021
10.06998779	0.117067062	1.097020422	10.02	0.118813699	1.125311914	10.0500293	0.116898864	1.11645211		9.999980469	0.117896918	1.120746961	10.16001465	0.116151531	1.135489272	10.27	0.11705967	1.132556619		10.09000732	0.119759005	1.131926929	10.12998535	0.118991185	1.120911386	10.10001709	0.118213636	1.127845801
10.07999756	0.117184395	1.098053346	10.03000977	0.118933971	1.126375219	10.05997803	0.117017059	1.117516246		10.00999023	0.118021524	1.121805151	10.17002441	0.116273017	1.136556744	10.28000977	0.117175833	1.133630875		10.10001709	0.119882484	1.13300374	10.13999512	0.11911931	1.121975522	10.11002686	0.118337394	1.1288972
10.09000732	0.117306956	1.09911665	10.04001953	0.11905837	1.127438523	10.06998779	0.117132936	1.118580382		10.02	0.118144959	1.122855727	10.18003418	0.116393927	1.137601341	10.29001953	0.117295481	1.134689892		10.11002686	0.120008932	1.134072967	10.15000488	0.119243892	1.123047259	10.11997559	0.118464671	1.12994098
10.10001709	0.11743184	1.10017236	10.0500293	0.119186307	1.128517017	10.07999756	0.117255187	1.119652119		10.03000977	0.118266639	1.123906303	10.18998291	0.116514261	1.138668813	10.3000293	0.117420356	1.135741291		10.12003662	0.120136566	1.135164944	10.15995361	0.119366702	1.124111395	10.12998535	0.118589601	1.131007616
10.11002686	0.11755382	1.101212879	10.06003906	0.119310706	1.129595512	10.09000732	0.117380914	1.120716255		10.04001953	0.118391244	1.124979718	10.19999268	0.116636898	1.13972866	10.30997803	0.117545231	1.136785071		10.13004639	0.120261826	1.136249338	10.16996338	0.119493646	1.125183132	10.13999512	0.11870808	1.132059015
10.11997559	0.117675219	1.102253398	10.06998779	0.119433926	1.130681601	10.10001709	0.117503165	1.121757588		10.04996826	0.118517019	1.126053132	10.21000244	0.116756657	1.140788507	10.31998779	0.117666622	1.137828851		10.14005615	0.120384118	1.137333732	10.17997314	0.11962059	1.12626247	10.15000488	0.118825385	1.13313327
10.12998535	0.117798942	1.103324298	10.07999756	0.119556556	1.131782881	10.11002686	0.117624257	1.122821724		10.05997803	0.118641624	1.12713416	10.22001221	0.116874688	1.141871228	10.32999756	0.117788012	1.13887263		10.15000488	0.120508191	1.138410543	10.18998291	0.11974281	1.127334207	10.16001465	0.11894621	1.134215144
10.13999512	0.117921503	1.104387602	10.09000732	0.119683313	1.132861375	10.11997559	0.117747666	1.123893461		10.06998779	0.118760965	1.128192349	10.23002197	0.116990992	1.142946325	10.34000732	0.117909983	1.139939267		10.16001465	0.12063167	1.139472187	10.19999268	0.119860897	1.128390742	10.17002441	0.119069968	1.13528178
10.15000488	0.118042321	1.105458502	10.10001709	0.119806533	1.13393987	10.12998535	0.117871076	1.124965198		10.07999756	0.118879135	1.129242925	10.24003174	0.117108448	1.144029046	10.35001709	0.118033697	1.141021141		10.17002441	0.120754556	1.140548998	10.21000244	0.119981346	1.129462479	10.17997314	0.119196071	1.13632556
10.16001465	0.118160816	1.106536996	10.11002686	0.119927984	1.135018364	10.13999512	0.117992747	1.126036935		10.09000732	0.11900374	1.130293501	10.24998047	0.117232237	1.145081268	10.36002686	0.118152764	1.142110634		10.18003418	0.120875661	1.141618225	10.22001221	0.120105928	1.130549418	10.18998291	0.119318656	1.137392196
10.17002441	0.118276988	1.107607896	10.12003662	0.120047077	1.136104454	10.15000488	0.11811268	1.127085869		10.10001709	0.11913127	1.13135169	10.25999023	0.117354874	1.14614874	10.36997559	0.11827125	1.143184889		10.19004395	0.120995578	1.142695036	10.22996094	0.120231691	1.131613553	10.19999268	0.11943948	1.138466452
10.17997314	0.118398387	1.108678795	10.13004639	0.120171476	1.137198138	10.16001465	0.118230876	1.128134803		10.10996582	0.11925412	1.132409879	10.27	0.117478663	1.147185713	10.37998535	0.118389737	1.144228669		10.20005371	0.121122025	1.143802179	10.2399707	0.120354502	1.13268529	10.21000244	0.119564411	1.139548326
10.18998291	0.118525595	1.109726909	10.13999512	0.120298234	1.138307013	10.17002441	0.118353126	1.129191338		10.11997559	0.119375215	1.133460456	10.28000977	0.117600149	1.148237935	10.38999512	0.118514612	1.145310543		10.21000244	0.12124966	1.144894156	10.24998047	0.120479084	1.133749426	10.22001221	0.119689341	1.140637818
10.19999268	0.118652222	1.110782619	10.15000488	0.12042617	1.139408293	10.17997314	0.118477695	1.130270676		10.12998535	0.119499821	1.134511032	10.29001953	0.117722786	1.149313032	10.40000488	0.118638326	1.146384798		10.22001221	0.12137492	1.1459558	10.25999023	0.120603666	1.134821163	10.23002197	0.119810166	1.14173493
10.21000244	0.118771878	1.111830733	10.16001465	0.120550569	1.140486787	10.18998291	0.118598207	1.131342413		10.13999512	0.119624426	1.135561608	10.3000293	0.117844272	1.150395753	10.41001465	0.118760878	1.147443815		10.23002197	0.121502555	1.147009861	10.27	0.120729429	1.135908102	10.24003174	0.119929232	1.142816804
10.22001221	0.118892116	1.112878847	10.17002441	0.120673789	1.141550092	10.19999268	0.118716982	1.132414149		10.15000488	0.119748446	1.136619797	10.30997803	0.117964031	1.151463225	10.42002441	0.118882268	1.148518071		10.24003174	0.121627815	1.148086672	10.28000977	0.12085342	1.13698744	10.24998047	0.120050056	1.143891059
10.23002197	0.119012934	1.113926962	10.18003418	0.120800547	1.142628586	10.21000244	0.118840391	1.133447882		10.16001465	0.119870711	1.13766276	10.31998779	0.118080335	1.152507822	10.43003418	0.119004239	1.149599945		10.2500415	0.121753075	1.149178649	10.2899585	0.120973279	1.138059177	10.25999023	0.12017616	1.144980552
10.2399707	0.119135495	1.114982671	10.19004395	0.120926125	1.143729866	10.22001221	0.118964959	1.134496816		10.16996338	0.119988881	1.138705723	10.32999756	0.118199518	1.15355242	10.43998291	0.119126791	1.150666581		10.26005127	0.121879523	1.15025546	10.29996826	0.121093727	1.139153717	10.27	0.120303437	1.146062426
10.24998047	0.11925399	1.116038381	10.19999268	0.121048755	1.14482355	10.23002197	0.119088369	1.135560951		10.17997314	0.120111146	1.139771525	10.34000732	0.118322155	1.154604642	10.44999268	0.119248182	1.151733217		10.27	0.12199944	1.151339854	10.30997803	0.12121949	1.140233055	10.28000977	0.120426021	1.1471443
10.25999023	0.119371323	1.117071305	10.21000244	0.12116549	1.145902045	10.2399707	0.119207723	1.136617486		10.18998291	0.120236922	1.140837327	10.35001709	0.118445944	1.155649239	10.46000244	0.119365507	1.152784616		10.28000977	0.122120545	1.152424247	10.31998779	0.121345253	1.141312392	10.29001953	0.120546846	1.148195699
10.27	0.119490399	1.118127014	10.22001221	0.121286351	1.146972944	10.24998047	0.1193236	1.137681622		10.19999268	0.120360357	1.141903129	10.36002686	0.11856743	1.156686212	10.47001221	0.119482831	1.153843633		10.29001953	0.122246992	1.153501058	10.32999756	0.121471016	1.142384129	10.3000293	0.12066943	1.149269954
10.28000977	0.119615283	1.119182724	10.23002197	0.121410161	1.148036248	10.25999023	0.119441795	1.13876096		10.21000244	0.120482037	1.142930867	10.36997559	0.118687189	1.157753684	10.48002197	0.119604222	1.154917889		10.3000293	0.122374627	1.154562702	10.34000732	0.121593827	1.143440664	10.30997803	0.120794361	1.150344209
10.29001953	0.119740167	1.120238433	10.24003174	0.121536918	1.149091958	10.27	0.119565205	1.139825096		10.22001221	0.120605472	1.14397383	10.37998535	0.118809826	1.15881353	10.49003174	0.119727354	1.155976906		10.31003906	0.122501075	1.155616763	10.34995605	0.12171959	1.144512401	10.31998779	0.120918118	1.151418464
10.29996826	0.119862728	1.121286547	10.2500415	0.121660138	1.150155262	10.28000977	0.119689773	1.140881631		10.22996094	0.120730077	1.145024406	10.38999512	0.118932463	1.159850503	10.49998047	0.11985223	1.157043543		10.32004883	0.122626335	1.156678408	10.35996582	0.121846533	1.14559934	10.32999756	0.121036597	1.152469863
10.30997803	0.119984708	1.122334662	10.25999023	0.121781589	1.151218567	10.29001953	0.119812024	1.141930565		10.2399707	0.120855852	1.146090208	10.40000488	0.11905107	1.16091035	10.50999023	0.119975943	1.158117798		10.32999756	0.122751001	1.157740052	10.36997559	0.121971115	1.14669388	10.34000732	0.121153902	1.153536499
10.31998779	0.120109593	1.123390371	10.27	0.121907168	1.152289466	10.3000293	0.119931378	1.142979499		10.24998047	0.120975193	1.147133171	10.41001465	0.119169102	1.161970197	10.52	0.120099657	1.159161578		10.34000732	0.122877449	1.158816863	10.37998535	0.122092745	1.147758016	10.35001709	0.1212759	1.154610755
10.32999756	0.120232154	1.124453676	10.28000977	0.122032746	1.153383151	10.30997803	0.12005247	1.144051236		10.25999023	0.121092193	1.148206586	10.42002441	0.119285406	1.163045294	10.53000977	0.120223371	1.160212976		10.35001709	0.123002709	1.159901256	10.38999512	0.122213784	1.148829753	10.36002686	0.121404937	1.155662153
10.34000732	0.120353553	1.125509385	10.29001953	0.122157145	1.154461645	10.31998779	0.120177038	1.145130574		10.27	0.121212118	1.149287614	10.43003418	0.119405164	1.164097516	10.54001953	0.120344761	1.161287231		10.36002686	0.123122626	1.160978067	10.40000488	0.122337776	1.149893889	10.36997559	0.121529867	1.15672879
10.35001709	0.120473209	1.126549904	10.3000293	0.122277417	1.155532545	10.32999756	0.120300448	1.146209912		10.28000977	0.121336138	1.150353416	10.43998291	0.119530681	1.165180237	10.5500293	0.120465571	1.162346249		10.37003662	0.123241356	1.162039711	10.40995361	0.122463539	1.150965626	10.37998535	0.121653038	1.157795426
10.36002686	0.120590543	1.127590424	10.31003906	0.122398279	1.156611039	10.34000732	0.120416325	1.147281649		10.29001953	0.121459573	1.151411605	10.44999268	0.119655621	1.166262959	10.55997803	0.120583476	1.163412885		10.38004639	0.123366616	1.163116522	10.41996338	0.12258694	1.152029761	10.38999512	0.121777969	1.158869681
10.36997559	0.120713104	1.128638538	10.31998779	0.122522088	1.157704724	10.35001709	0.12053452	1.148353386		10.29996826	0.121584178	1.152454568	10.46000244	0.119777107	1.167322806	10.56998779	0.120703124	1.164479522		10.39005615	0.123495438	1.164193333	10.42997314	0.122710341	1.153086296	10.40000488	0.121901726	1.159936317
10.37998535	0.120840311	1.129717032	10.32999756	0.122648846	1.158798408	10.36002686	0.12065793	1.149417521		10.30997803	0.121706444	1.153497531	10.47001221	0.119896866	1.168367403	10.57999756	0.120828	1.165546158		10.40000488	0.123621886	1.165254977	10.43998291	0.122835513	1.15413523	10.41001465	0.122025483	1.161002954
10.38999512	0.120962872	1.130772742	10.34000732	0.122773245	1.159876903	10.36997559	0.120782498	1.150481657		10.31998779	0.121829294	1.154563333	10.48002197	0.120018351	1.169434875	10.59000732	0.120952875	1.166612794		10.41001465	0.123745959	1.166339371	10.44999268	0.122961276	1.155199366	10.42002441	0.122148654	1.162061971
10.40000488	0.121084271	1.131805666	10.35001709	0.122897644	1.160962992	10.37998535	0.12090359	1.15152299		10.32999756	0.121952729	1.155644361	10.49003174	0.120139837	1.170509971	10.60001709	0.121076588	1.167656574		10.42002441	0.123872406	1.167431348	10.46000244	0.12308822	1.1562483	10.42997314	0.12226772	1.163128608
10.41001465	0.121209156	1.132846185	10.36002686	0.123023222	1.162049082	10.38999512	0.121024682	1.152571924		10.34000732	0.122074994	1.156717776	10.49998047	0.120258444	1.171569818	10.61002686	0.121197979	1.168707973		10.43003418	0.12399826	1.168530908	10.47001221	0.123211621	1.157304835	10.43998291	0.122388544	1.164195244
10.42002441	0.121332878	1.133917085	10.37003662	0.1231488	1.163142766	10.40000488	0.121146353	1.153651262		10.35001709	0.122193164	1.157798803	10.50999023	0.120373597	1.172629665	10.61997559	0.121321693	1.169774609		10.44004395	0.124122333	1.169622885	10.47996094	0.123328527	1.158368971	10.44999268	0.122513475	1.165292356
10.42997314	0.121453697	1.134980389	10.38004639	0.123274378	1.164228856	10.41001465	0.121267445	1.154722999		10.35996582	0.122313674	1.158841767	10.52	0.120493931	1.173704762	10.62998535	0.121444825	1.170864102		10.45005371	0.124243437	1.170684529	10.4899707	0.123447795	1.159433107	10.46000244	0.122640752	1.166366611
10.43998291	0.121569868	1.136043694	10.38999512	0.123395829	1.16530735	10.42002441	0.121386799	1.155779534		10.36997559	0.12243945	1.159907568	10.53000977	0.120616569	1.174795108	10.63999512	0.121565054	1.171945976		10.46000244	0.124366323	1.171776506	10.49998047	0.123573558	1.160489642	10.47001221	0.122763336	1.16741801
10.44999268	0.121687201	1.137114593	10.40000488	0.123516102	1.16637825	10.42997314	0.121505574	1.156836069		10.37998535	0.12256581	1.16097337	10.54001953	0.120741509	1.175854955	10.65000488	0.121681217	1.17302785		10.47001221	0.124487428	1.17288365	10.50999023	0.123700502	1.161561379	10.48002197	0.122885334	1.168484646
10.46000244	0.121809762	1.138200683	10.41001465	0.123638142	1.167456744	10.43998291	0.121623769	1.157900205		10.38999512	0.12268866	1.162031559	10.5500293	0.120864146	1.176899552	10.66001465	0.121800865	1.174094486		10.48002197	0.124612688	1.173968043	10.52	0.123825084	1.162625515	10.49003174	0.123010264	1.16956652
10.47001221	0.121935808	1.139271582	10.42002441	0.1237649	1.168527644	10.44999268	0.121744861	1.158964341		10.40000488	0.122808585	1.163082136	10.55997803	0.120986784	1.177959399	10.67002441	0.121923417	1.175168742		10.49003174	0.124740323	1.175075187	10.53000977	0.123946714	1.163697252	10.49998047	0.123134022	1.170648394
10.48002197	0.122059531	1.140304506	10.43003418	0.123890478	1.169606138	10.46000244	0.121866532	1.160043679		10.41001465	0.122930265	1.16415555	10.56998779	0.121110573	1.179019246	10.68003418	0.122049454	1.176227759		10.5000415	0.12486677	1.176174747	10.5399585	0.124071296	1.164768989	10.50999023	0.123256606	1.171737887
10.4899707	0.122182092	1.141345026	10.44004395	0.124011929	1.170669442	10.47001221	0.1219911	1.161123017		10.41996338	0.12305604	1.165213739	10.57999756	0.12123321	1.180079093	10.68998291	0.122170845	1.177294396		10.51005127	0.124993218	1.177251558	10.54996826	0.124197059	1.165833125	10.52	0.123375085	1.172819761
10.49998047	0.122303491	1.14242352	10.44999268	0.124137507	1.171725152	10.48002197	0.122115669	1.162209956		10.42997314	0.123178306	1.166264315	10.59000732	0.121350666	1.181146565	10.69999268	0.122290492	1.178353413		10.52	0.125120852	1.178328368	10.55997803	0.124319869	1.166904862	10.53000977	0.123493564	1.173901635
10.50999023	0.122425471	1.14347923	10.46000244	0.124264265	1.172780861	10.4899707	0.122237919	1.163289293		10.43998291	0.123297646	1.16733773	10.60001709	0.12146697	1.182198787	10.71000244	0.122415368	1.179412431		10.53000977	0.125246112	1.179427928	10.56998779	0.12444209	1.167961397	10.54001953	0.123618494	1.17497589
10.52	0.122548032	1.144542534	10.47001221	0.124388664	1.173844166	10.49998047	0.122361329	1.16436103		10.44999268	0.123413476	1.168388306	10.61002686	0.121584425	1.183258634	10.72001221	0.122540243	1.180494305		10.54001953	0.125369592	1.180519905	10.57999756	0.124563719	1.169040734	10.5500293	0.123744598	1.176050145
10.53000977	0.122666527	1.145636218	10.48002197	0.124508936	1.17490747	10.50999023	0.12248358	1.165432767		10.46000244	0.123535741	1.169461721	10.61997559	0.121705911	1.184303232	10.73002197	0.122660472	1.181560941		10.5500293	0.125489509	1.181619466	10.59000732	0.12468712	1.170135274	10.55997803	0.123868355	1.1771244
10.54001953	0.122785603	1.146699523	10.49003174	0.124628029	1.175970774	10.52	0.122604092	1.166512105		10.47001221	0.123662686	1.17051991	10.62998535	0.121827397	1.185355454	10.74003174	0.122777797	1.182627577		10.56003906	0.125611207	1.182703859	10.59995605	0.124811702	1.171214612	10.56998779	0.12398918	1.178191037
10.54996826	0.122905259	1.147778017	10.5000415	0.12474889	1.177049269	10.53000977	0.122722867	1.16756864		10.47996094	0.123787291	1.171600938	10.63999512	0.121947156	1.186415301	10.74998047	0.122895121	1.183701832		10.57004883	0.125733499	1.18378067	10.60996582	0.124938646	1.172286349	10.57999756	0.12411411	1.179257673
10.55997803	0.123028982	1.148848917	10.50999023	0.1248727	1.178127763	10.54001953	0.122841062	1.168632776		10.4899707	0.123911897	1.172674353	10.65000488	0.12206749	1.187452273	10.75999023	0.123017673	1.184783706		10.57999756	0.125858759	1.184872647	10.61997559	0.125061457	1.173342884	10.59000732	0.124241387	1.180331928
10.56998779	0.123153866	1.149919816	10.52	0.124999457	1.179198663	10.5500293	0.12296563	1.169696912		10.49998047	0.124034747	1.173747767	10.66001465	0.122191279	1.188504496	10.77	0.123142549	1.185850343		10.59000732	0.125985207	1.185941875	10.62998535	0.125184858	1.174414621	10.60001709	0.124363971	1.181398565
10.57999756	0.123277589	1.151005906	10.53000977	0.125123856	1.180277157	10.55997803	0.123090198	1.170753447		10.50999023	0.124159352	1.174798344	10.67002441	0.122313916	1.189594842	10.78000977	0.123266262	1.186939836		10.60001709	0.126108686	1.187018685	10.63999512	0.125308259	1.175478757	10.61002686	0.124481277	1.182465201
10.59000732	0.12340015	1.152061615	10.54001953	0.125247076	1.181348057	10.56998779	0.123212449	1.171817583		10.52	0.124283957	1.175879371	10.68003418	0.122435402	1.190685188	10.79001953	0.123389976	1.18802171		10.61002686	0.126233946	1.188103079	10.65000488	0.125432251	1.176542893	10.61997559	0.124600929	1.183531837
10.60001709	0.123522711	1.15314011	10.5500293	0.125372654	1.182411361	10.57999756	0.123332962	1.172851315		10.53000977	0.124407392	1.176929947	10.68998291	0.122552858	1.19175266	10.8000293	0.12351369	1.189111203		10.62003662	0.126361581	1.189187473	10.65995361	0.125554471	1.177645034	10.62998535	0.124723513	1.184613711
10.61002686	0.123648757	1.154248984	10.56003906	0.125498233	1.183505046	10.59000732	0.123456371	1.173892648		10.54001953	0.124524392	1.177980524	10.69999268	0.122669162	1.192827756	10.80997803	0.123635661	1.190200695		10.63004639	0.126488028	1.190294616	10.66996338	0.125673739	1.178731972	10.63999512	0.124848444	1.185695585
10.61997559	0.123771318	1.155312289	10.56998779	0.125620863	1.184591135	10.60001709	0.123579781	1.174949183		10.54996826	0.124643733	1.17908439	10.71000244	0.122791799	1.193910478	10.81998779	0.123761117	1.191274951		10.64005615	0.12661032	1.191394176	10.67997314	0.125794188	1.179803709	10.65000488	0.124976893	1.186769841
10.62998535	0.123888651	1.156352808	10.57999756	0.125741725	1.185677225	10.61002686	0.123702031	1.17602092		10.55997803	0.124768338	1.180165417	10.72001221	0.12291674	1.194977949	10.82999756	0.123879603	1.192356825		10.65000488	0.12672905	1.192470987	10.68998291	0.125919951	1.180867845	10.66001465	0.125102997	1.187836477
10.63999512	0.124004822	1.157408517	10.59000732	0.125861997	1.186763314	10.61997559	0.123819068	1.177092657		10.56998779	0.124895283	1.181223606	10.73002197	0.123038226	1.196037796	10.84000732	0.123996928	1.193415842		10.66001465	0.126853123	1.193555381	10.69999268	0.126046894	1.181939582	10.67002441	0.125225581	1.188918351
10.65000488	0.124125641	1.158456632	10.60001709	0.125984627	1.187856999	10.62998535	0.123934945	1.178171995		10.57999756	0.125019888	1.182258957	10.74003174	0.123157408	1.197105268	10.85001709	0.124115414	1.194467241		10.67002441	0.126981945	1.194647358	10.71000244	0.126173838	1.182996117	10.67997314	0.125350512	1.190000225
10.66001465	0.124250525	1.159512341	10.61002686	0.126110205	1.188927898	10.63999512	0.124054878	1.17922853		10.59000732	0.125142153	1.183317146	10.74998047	0.12327947	1.198180365	10.86002686	0.124237966	1.195533877		10.68003418	0.12710958	1.195731752	10.72001221	0.12629842	1.184067854	10.68998291	0.125474856	1.19107448
10.67002441	0.124371924	1.16055286	10.62003662	0.126234604	1.190006393	10.65000488	0.124180605	1.180300266		10.60001709	0.125265588	1.184375335	10.75999023	0.123400956	1.199270711	10.86997559	0.12436168	1.196638608		10.69004395	0.127232466	1.196816145	10.72996094	0.126423002	1.185124389	10.69999268	0.125596267	1.192141116
10.67997314	0.124494485	1.161600975	10.63004639	0.126360183	1.191069697	10.66001465	0.124305174	1.181356801		10.60996582	0.125390194	1.185463975	10.77	0.123522442	1.200338183	10.87998535	0.12448307	1.197674769		10.70005371	0.127354758	1.197900539	10.7399707	0.126548765	1.186218929	10.71000244	0.1257124	1.193200134
10.68998291	0.124615304	1.162656684	10.63999512	0.126484582	1.192140597	10.67002441	0.124425686	1.182420937		10.61997559	0.125511874	1.18653739	10.78000977	0.123642776	1.201413279	10.88999512	0.12460388	1.198726167		10.71000244	0.127482392	1.199007683	10.74998047	0.126671576	1.187305868	10.72001221	0.125833225	1.194259151
10.69999268	0.124741931	1.163689608	10.65000488	0.126607212	1.193226686	10.67997314	0.124547937	1.183485073		10.62998535	0.125631214	1.187633644	10.79001953	0.123760232	1.202480751	10.90000488	0.124727594	1.199777566		10.72001221	0.127610027	1.200107243	10.75999023	0.126790844	1.188354802	10.73002197	0.125956982	1.195318169
10.71000244	0.124863911	1.164737723	10.66001465	0.126730432	1.194312776	10.68998291	0.124672505	1.184549209		10.63999512	0.125749969	1.188714671	10.8000293	0.123881718	1.203540598	10.91001465	0.12485363	1.200844202		10.73002197	0.127735287	1.201168887	10.77	0.126914245	1.189403736	10.74003174	0.12608074	1.196400043
10.72001221	0.124984148	1.165793432	10.67002441	0.126850704	1.19540646	10.69999268	0.124793597	1.185628547		10.65000488	0.125870479	1.189765247	10.80997803	0.124004355	1.20460807	10.92002441	0.124975021	1.201918458		10.74003174	0.127856392	1.202230531	10.78000977	0.127040008	1.190467872	10.74998047	0.12620567	1.197459061
10.73002197	0.125101481	1.166826356	10.68003418	0.126969797	1.196484955	10.71000244	0.124912951	1.186715486		10.66001465	0.125996254	1.190823436	10.81998779	0.124124114	1.205683166	10.93003418	0.125092346	1.202969856		10.7500415	0.127979277	1.203337675	10.7899585	0.12716459	1.191524407	10.75999023	0.126328841	1.198510459
10.7399707	0.125224042	1.167874471	10.69004395	0.127091838	1.197571044	10.72001221	0.125029988	1.187787223		10.66996338	0.12612203	1.191889238	10.82999756	0.124245599	1.206758263	10.93998291	0.125210832	1.204028874		10.76005127	0.128104538	1.204422069	10.79996826	0.127290352	1.192573341	10.77	0.126450252	1.199577096
10.74998047	0.125348926	1.168952965	10.69999268	0.127217416	1.198649539	10.73002197	0.125147603	1.188866561		10.67997314	0.126244295	1.192962653	10.84000732	0.124368237	1.20780286	10.94999268	0.125335707	1.20509551		10.77	0.128230391	1.205514045	10.80997803	0.127417296	1.193637476	10.78000977	0.126575183	1.20065897
10.75999023	0.125473811	1.170008675	10.71000244	0.127345352	1.199743223	10.7399707	0.125271013	1.189968702		10.68998291	0.126365975	1.194028455	10.85001709	0.124492026	1.208862707	10.96000244	0.125462325	1.206177384		10.78000977	0.128354464	1.206606022	10.81998779	0.127541288	1.194694011	10.79001953	0.126700113	1.201748462
10.77	0.125593467	1.171056789	10.72001221	0.127470931	1.200821718	10.74998047	0.125397899	1.191040438		10.69999268	0.12649175	1.195124708	10.86002686	0.124613512	1.20991493	10.97001221	0.125585458	1.207213545		10.79001953	0.128479724	1.20767525	10.82999756	0.12766705	1.195773349	10.8000293	0.126819765	1.202830336
10.78000977	0.125716028	1.172089713	10.73002197	0.127593561	1.201900212	10.75999023	0.125521308	1.192134978		10.71000244	0.126615185	1.196205736	10.86997559	0.124730967	1.210967152	10.98002197	0.125705687	1.208272563		10.8000293	0.128607359	1.208759644	10.84000732	0.127789271	1.196837485	10.80997803	0.126938244	1.203935067
10.79001953	0.125840913	1.173153018	10.74003174	0.127719139	1.202993897	10.77	0.125643559	1.193221917		10.72001221	0.126733355	1.197271538	10.87998535	0.12484612	1.212034624	10.99003174	0.125828239	1.209316343		10.81003906	0.128732619	1.209836454	10.84995605	0.127907358	1.197886419	10.81998779	0.127063174	1.20502456
10.79996826	0.125964635	1.174216322	10.7500415	0.127843538	1.204087581	10.78000977	0.125766389	1.194324058		10.72996094	0.126853281	1.198344953	10.88999512	0.124964727	1.213102095	10.99998047	0.125951952	1.210367741		10.82004883	0.128854911	1.210920848	10.85996582	0.128026626	1.198965757	10.82999756	0.127189278	1.20612929
10.80997803	0.126084292	1.175256841	10.75999023	0.127967937	1.205173671	10.79001953	0.125891537	1.195418598		10.7399707	0.126974961	1.199410755	10.90000488	0.125086213	1.214169567	11.00999023	0.126076828	1.211441996		10.82999756	0.128974829	1.212020408	10.86997559	0.128151208	1.200037494	10.84000732	0.127315381	1.207188308
10.81998779	0.126203368	1.176304956	10.77	0.12808703	1.20624457	10.8000293	0.126009732	1.196513138		10.74998047	0.127099566	1.200484169	10.91001465	0.125210002	1.215229414	11.02	0.126196475	1.212493395		10.84000732	0.129096527	1.213112385	10.87998535	0.128279332	1.201124433	10.85001709	0.127437966	1.208254944
10.82999756	0.126324186	1.17736826	10.78000977	0.128207302	1.20733066	10.80997803	0.126127927	1.197584874		10.75999023	0.127225341	1.20157281	10.92002441	0.125331487	1.216266387	11.03000977	0.1263138	1.213544794		10.85001709	0.129220006	1.214189196	10.88999512	0.128402143	1.202211372	10.86002686	0.127561137	1.209329199
10.84000732	0.12644907	1.178416375	10.79001953	0.12833406	1.208416749	10.81998779	0.126246122	1.198664212		10.77	0.127351116	1.20266145	10.93003418	0.125451822	1.217318609	11.04001953	0.126436352	1.214596192		10.86002686	0.129346453	1.215281173	10.90000488	0.128527906	1.20329071	10.86997559	0.127686067	1.210418692
10.85001709	0.126573955	1.179449299	10.8000293	0.128460817	1.209487649	10.82999756	0.126367214	1.199728348		10.78000977	0.127475721	1.203750091	10.93998291	0.125572732	1.218393705	11.0500293	0.126561227	1.215639972		10.87003662	0.129471714	1.216357984	10.90995361	0.12865485	1.204370047	10.87998535	0.127810998	1.211515804
10.86002686	0.126694192	1.180474628	10.81003906	0.128584037	1.210543358	10.84000732	0.126488306	1.200815287		10.79001953	0.127597987	1.204831119	10.94999268	0.125695369	1.219468802	11.05997803	0.126684941	1.216668515		10.88004639	0.129596974	1.217434794	10.91996338	0.128780613	1.205456986	10.88999512	0.127929477	1.212590059
10.86997559	0.126813849	1.181515147	10.81998779	0.128709615	1.211606662	10.85001709	0.126612874	1.201894625		10.79996826	0.127722592	1.205889308	10.96000244	0.125814552	1.220551523	11.06998779	0.126803427	1.217704676		10.89005615	0.12972164	1.218534355	10.92997314	0.128904014	1.206536324	10.90000488	0.128049715	1.213656695
10.87998535	0.12693641	1.182540477	10.82999756	0.128835193	1.212669967	10.86002686	0.126734545	1.202958761		10.80997803	0.127845442	1.206962722	10.97001221	0.125930856	1.221618995	11.07999756	0.126924818	1.218756074		10.90000488	0.129846901	1.219641498	10.93998291	0.129023282	1.207623263	10.91001465	0.128171713	1.214715713
10.88999512	0.127062456	1.183573401	10.84000732	0.128960771	1.213756056	10.86997559	0.126856796	1.204022897		10.81998779	0.127964197	1.208036137	10.98002197	0.126049463	1.222671217	11.09000732	0.127048532	1.219807473		10.91001465	0.129970973	1.220733475	10.94999268	0.129143731	1.208733005	10.92002441	0.128300749	1.215782349
10.90000488	0.127182693	1.184636705	10.85001709	0.129082223	1.214834551	10.87998535	0.126981365	1.205087033		10.82999756	0.128081197	1.209086713	10.99003174	0.126172101	1.223731064	11.10001709	0.127172245	1.220881728		10.92002441	0.130093265	1.221833035	10.96000244	0.12926477	1.209835146	10.92997314	0.12842392	1.216841367
10.91001465	0.127298865	1.18570001	10.86002686	0.129200136	1.215913045	10.88999512	0.127104774	1.20615877		10.84000732	0.128204047	1.210152515	10.99998047	0.12629589	1.224798536	11.11002686	0.127290732	1.221933127		10.93003418	0.130216151	1.222925012	10.97001221	0.129388762	1.210944887	10.93998291	0.128545331	1.217892765
10.92002441	0.127416198	1.186748124	10.87003662	0.129319229	1.216999135	10.90000488	0.12722181	1.207230507		10.85001709	0.128328653	1.211248769	11.00999023	0.126417375	1.225866008	11.11997559	0.127409218	1.222992144		10.94004395	0.13033963	1.224024572	10.98001221	0.129517514	1.21203527	10.94999268	0.128670262	1.218944164
10.92997314	0.127538759	1.187803834	10.88004639	0.129443629	1.218077629	10.91001465	0.127340585	1.208287042		10.85996582	0.128452088	1.21231457	11.02	0.12653771	1.22693348	11.12998535	0.127528285	1.224058781		10.95005371	0.130466078	1.225108966	10.98996094	0.129642686	1.213107007	10.96000244	0.128795192	1.220018419
10.93998291	0.127663643	1.188867138	10.88999512	0.129572744	1.219140934	10.92002441	0.127462256	1.209358778		10.86997559	0.128575523	1.213365147	11.03000977	0.12665862	1.227993327	11.13999512	0.127650256	1.225133036		10.96000244	0.130591338	1.226208526	10.9999707	0.129768449	1.214186345	10.97001221	0.128921296	1.221100293
10.94999268	0.127785623	1.189907657	10.90000488	0.129697143	1.220227023	10.92997314	0.127586824	1.210438116		10.87998535	0.128697203	1.214423336	11.04001953	0.126778954	1.229060798	11.15000488	0.12777397	1.226199672		10.97001221	0.130716598	1.227300503	11.00998047	0.129894212	1.215273284	10.98002197	0.129042121	1.222144073
10.96000244	0.127907022	1.190955772	10.91001465	0.129822721	1.221313113	10.93998291	0.127711393	1.21148705		10.88999512	0.128821808	1.215527202	11.0500293	0.12690044	1.230151145	11.16001465	0.127896522	1.227273927		10.98002197	0.130841264	1.228377314	11.01999023	0.130021155	1.216367824	10.99003174	0.129158253	1.223195472
10.97001221	0.128028422	1.192011481	10.92002441	0.12994712	1.222384012	10.94999268	0.127831326	1.212535984		10.90000488	0.128945243	1.216615842	11.05997803	0.127015593	1.231218616	11.17002441	0.128017912	1.22836342		10.99003174	0.130966525	1.229446541	11.03	0.130142195	1.217469965	10.99998047	0.129276732	1.224269727
10.98002197	0.128153306	1.193112761	10.93003418	0.130069751	1.223477697	10.96000244	0.127953577	1.213607721		10.91001465	0.129064584	1.217681644	11.06998779	0.127131897	1.232301338	11.18003418	0.128139884	1.229452913		11.0000415	0.131091785	1.230546101	11.04000977	0.130261463	1.218549302	11.00999023	0.129404008	1.225336363
10.9899707	0.128274124	1.194206445	10.94004395	0.130192971	1.224571381	10.97001221	0.128078145	1.214664256		10.91996338	0.129184509	1.218762672	11.07999756	0.127251655	1.233376434	11.18998291	0.128262436	1.230534787		11.01005127	0.131212889	1.231645662	11.0499585	0.130380731	1.219613438	11.02	0.129530112	1.226410619
10.99998047	0.1283932	1.195262155	10.94999268	0.130316191	1.225665066	10.98002197	0.128201555	1.215728392		10.92997314	0.129308529	1.2198437	11.09000732	0.127375444	1.234459156	11.19999268	0.128383826	1.23162428		11.02	0.131332807	1.232737639	11.05996826	0.130503541	1.220685175	11.03000977	0.129651523	1.227484874
11.00999023	0.128511695	1.196310269	10.96000244	0.130435284	1.226766345	10.9899707	0.128322067	1.216784927		10.93998291	0.129433134	1.220924727	11.10001709	0.127498082	1.235541877	11.21000244	0.128502312	1.232706154		11.03000977	0.131454505	1.233829616	11.06997803	0.130631076	1.221764513	11.04001953	0.129775281	1.228566748
11.02	0.128635418	1.197381168	10.97001221	0.130555556	1.22787522	10.99998047	0.128439103	1.217849063		10.94999268	0.129556569	1.221990529	11.11002686	0.127620719	1.236609349	11.22001221	0.128623703	1.233780409		11.04001953	0.131579171	1.234929176	11.07998779	0.130755067	1.22283625	11.0500293	0.129898452	1.229656241
11.03000977	0.12875914	1.198444473	10.98002197	0.130681134	1.2289765	11.00999023	0.128561354	1.218913199		10.96000244	0.129680004	1.223041105	11.11997559	0.127743356	1.237684446	11.23002197	0.128746836	1.234854664		11.0500293	0.131709774	1.236021153	11.08999756	0.130878468	1.223907987	11.05997803	0.130022209	1.230738115
11.04001953	0.12888112	1.199507777	10.99003174	0.13080907	1.230085374	11.02	0.128684764	1.219969734		10.97001221	0.12980461	1.224106907	11.12998535	0.127863691	1.238782416	11.24003174	0.128872292	1.235951776		11.06003906	0.131836222	1.23711313	11.10000732	0.131004231	1.224987325	11.06998779	0.130144794	1.231804751
11.04996826	0.129001358	1.200571082	11.0000415	0.130934649	1.231179059	11.03000977	0.128807014	1.221026269		10.97996094	0.129929215	1.225187935	11.13999512	0.127986328	1.239865138	11.24998047	0.128993101	1.23703365		11.07004883	0.131959701	1.238197524	11.10995605	0.131132356	1.226074264	11.07999756	0.130265618	1.232879006
11.05997803	0.129123919	1.201626791	11.00999023	0.131061406	1.232280338	11.04001953	0.128926368	1.222060001		10.9899707	0.130052065	1.226268962	11.15000488	0.128107238	1.240924985	11.25999023	0.12911333	1.238092668		11.07999756	0.132087336	1.239289501	11.11996582	0.131255757	1.227161203	11.09000732	0.13038527	1.23396088
11.06998779	0.12924706	1.20266731	11.02	0.131186984	1.233396808	11.0500293	0.129048619	1.223116536		10.99998047	0.13017316	1.227342377	11.16001465	0.128224118	1.241969582	11.27	0.129235301	1.239128829		11.09000732	0.132213783	1.240389061	11.12997559	0.131375025	1.22824054	11.10001709	0.130509028	1.235042754
11.07999756	0.129369621	1.20372302	11.03000977	0.131311383	1.234513278	11.05997803	0.129173187	1.224173071		11.00999023	0.1302925	1.228408179	11.17002441	0.128342725	1.243029429	11.28000977	0.129359015	1.240187846		11.10001709	0.132337856	1.241473455	11.13998535	0.131494293	1.229319878	11.11002686	0.130633958	1.236124628
11.09000732	0.129488697	1.204786324	11.04001953	0.131432834	1.235614557	11.06998779	0.129296597	1.225244808		11.02	0.130414765	1.229473981	11.18003418	0.128465363	1.244112151	11.29001953	0.129479244	1.241262101		11.11002686	0.132457774	1.242557848	11.14999512	0.131618875	1.230399216	11.11997559	0.130756543	1.237191265
11.10001709	0.129604869	1.205864819	11.0500293	0.131550748	1.236715837	11.07999756	0.129414792	1.226308944		11.03000977	0.130541711	1.230539783	11.18998291	0.128589151	1.245179622	11.3000293	0.129596568	1.242343975		11.12003662	0.132577691	1.243642242	11.16000488	0.131746999	1.231478554	11.12998535	0.130879714	1.238250282
11.11002686	0.129723364	1.206920528	11.06003906	0.131669841	1.237801926	11.09000732	0.129530669	1.22737308		11.04001953	0.130666316	1.231620811	11.19999268	0.128709486	1.246231845	11.30997803	0.129713893	1.243425849		11.13004639	0.132704138	1.244734219	11.16995361	0.131873943	1.232550291	11.13999512	0.131002298	1.239294062
11.11997559	0.129848248	1.207983832	11.06998779	0.13179424	1.238888016	11.10001709	0.129649444	1.228444817		11.04996826	0.130785656	1.232686612	11.21000244	0.128830396	1.247276442	11.31998779	0.129835283	1.244500104		11.14005615	0.132831773	1.245826196	11.17996338	0.131996754	1.23363723	11.15000488	0.131126055	1.240345461
11.12998535	0.129974294	1.209047137	11.07999756	0.131920998	1.2399817	11.11002686	0.129771115	1.229508952		11.05997803	0.130907921	1.233744801	11.22001221	0.128954185	1.248328664	11.32999756	0.129960159	1.24557436		11.15000488	0.132959408	1.246918173	11.18997314	0.132120155	1.234716568	11.16001465	0.131248053	1.241419716
11.13999512	0.130098017	1.210110441	11.09000732	0.132045397	1.241060195	11.11997559	0.129893366	1.230573088		11.06998779	0.131033696	1.234810603	11.23002197	0.129076822	1.249380886	11.34000732	0.130086196	1.246633377		11.16001465	0.133082293	1.247979817	11.19998291	0.132245918	1.235780704	11.17002441	0.131368292	1.242493971
11.15000488	0.130219416	1.211158556	11.10001709	0.132168617	1.242138689	11.12998535	0.130015617	1.231622022		11.07999756	0.131160641	1.235884018	11.24003174	0.129197157	1.250448358	11.35001709	0.130209909	1.247700013		11.17002441	0.13320696	1.249041462	11.20999268	0.132372862	1.236867642	11.17997314	0.13148677	1.243583464
11.16001465	0.130341396	1.21222186	11.11002686	0.132292426	1.243232374	11.13999512	0.130139026	1.232686158		11.09000732	0.131279982	1.23694982	11.24998047	0.129311158	1.251508205	11.36002686	0.130330719	1.248759031		11.18003418	0.133335782	1.250141022	11.22000244	0.132497444	1.237931778	11.18998291	0.131606422	1.244672957
11.17002441	0.130465118	1.213300354	11.12003662	0.132419183	1.244333653	11.15000488	0.130262436	1.233765496		11.10001709	0.131396982	1.238015622	11.25999023	0.129428613	1.252598551	11.36997559	0.130454433	1.249833286		11.19004395	0.133461042	1.251225416	11.23001221	0.132617892	1.239003515	11.19999268	0.131732526	1.245754831
11.17997314	0.130588841	1.214356064	11.13004639	0.132543582	1.245419743	11.16001465	0.130384107	1.234852435		11.10996582	0.131516907	1.239104262	11.27	0.129552402	1.253681273	11.37998535	0.130578146	1.250922779		11.20005371	0.133579772	1.252317393	11.23996094	0.132737161	1.240098055	11.21000244	0.131858629	1.246844324
11.18998291	0.130706174	1.215411773	11.13999512	0.132663855	1.246505832	11.17002441	0.130505199	1.235924172		11.11997559	0.131641512	1.240162451	11.28000977	0.129675039	1.254733495	11.38999512	0.130699537	1.251997034		11.21000244	0.133699689	1.253401787	11.2499707	0.132864104	1.241200196	11.22001221	0.13198356	1.24791096
11.19999268	0.13082525	1.216459888	11.15000488	0.132784716	1.247591922	11.17997314	0.130621077	1.23700351		11.12998535	0.131767287	1.241235866	11.29001953	0.129796525	1.255793342	11.40000488	0.130816861	1.253063671		11.22001221	0.133822575	1.254471014	11.25998047	0.132989867	1.242271933	11.23002197	0.132107317	1.248962359
11.21000244	0.130948973	1.217523192	11.16001465	0.132910294	1.248685606	11.18998291	0.13074043	1.238067646		11.13999512	0.131891307	1.242294055	11.3000293	0.129916284	1.256860814	11.41001465	0.130936509	1.254130307		11.23002197	0.133951397	1.255562991	11.26999023	0.133113268	1.243336069	11.24003174	0.132234594	1.250044233
11.22001221	0.131073857	1.218578901	11.17002441	0.133037052	1.249771696	11.19999268	0.13086384	1.239131782		11.15000488	0.132012403	1.243359857	11.30997803	0.130038921	1.257943535	11.42002441	0.131060223	1.255212181		11.24003174	0.134077845	1.256632219	11.28	0.13323785	1.244392604	11.24998047	0.132359524	1.251148963
11.23002197	0.131196999	1.219627016	11.18003418	0.133160861	1.25085019	11.21000244	0.130990146	1.240226322		11.16001465	0.132135838	1.244433272	11.31998779	0.130161559	1.259018632	11.43003418	0.131185098	1.256271198		11.2500415	0.134203105	1.25768628	11.29000977	0.133363023	1.245471942	11.25999023	0.132479176	1.252215599
11.2399707	0.13131956	1.22065994	11.19004395	0.133281723	1.25193628	11.22001221	0.131111818	1.241298058		11.16996338	0.132258688	1.245506687	11.32999756	0.130281893	1.260093728	11.43998291	0.13130765	1.257322597		11.26005127	0.134327771	1.25876309	11.2999585	0.133487605	1.246566481	11.27	0.132596482	1.253282236
11.24998047	0.131440959	1.221723244	11.19999268	0.133409659	1.253022369	11.23002197	0.131230592	1.242362194		11.17997314	0.132380953	1.246587714	11.34000732	0.130399349	1.261168825	11.44999268	0.131431364	1.258373996		11.27	0.134454219	1.259847484	11.30996826	0.133609825	1.247645819	11.28000977	0.132719066	1.254348872
11.25999023	0.13156352	1.222786549	11.21000244	0.133537596	1.254108459	11.2399707	0.131351105	1.243411128		11.18998291	0.132501463	1.247645903	11.35001709	0.130515653	1.262259171	11.46000244	0.131553916	1.259440632		11.28000977	0.134580666	1.260924295	11.31997803	0.133729093	1.248740359	11.29001953	0.13284517	1.25540789
11.27	0.1316855	1.223865043	11.22001221	0.133660816	1.255194548	11.24998047	0.131473356	1.244475264		11.19999268	0.132620218	1.248711705	11.36002686	0.130634835	1.263349517	11.47001221	0.131675887	1.260522506		11.29001953	0.134703552	1.262008689	11.32998779	0.133850723	1.249827298	11.3000293	0.132971273	1.256466907
11.28000977	0.131804576	1.224920753	11.23002197	0.133781088	1.256273043	11.25999023	0.131596765	1.245531799		11.21000244	0.132743069	1.249792733	11.36997559	0.130758624	1.264447488	11.48002197	0.131794954	1.261589143		11.3000293	0.134823469	1.263108249	11.33999756	0.133975305	1.250899035	11.30997803	0.133095031	1.257503068
11.29001953	0.131921909	1.225976462	11.24003174	0.13390136	1.257336347	11.27	0.131713801	1.246611137		11.22001221	0.132867674	1.250881373	11.37998535	0.130881262	1.265537834	11.49003174	0.131911117	1.262655779		11.31003906	0.134943386	1.264200226	11.35000732	0.134099887	1.251963171	11.31998779	0.133218788	1.258554467
11.29996826	0.132042727	1.227047362	11.2500415	0.134026938	1.258407247	11.28000977	0.131829679	1.247675273		11.22996094	0.132992279	1.251947175	11.38999512	0.131005051	1.26662818	11.49998047	0.132030765	1.263722415		11.32004883	0.135068647	1.265322535	11.35995605	0.134225649	1.25305011	11.32999756	0.133343132	1.259621103
11.30997803	0.132167611	1.228133451	11.25999023	0.134152516	1.259485741	11.29001953	0.131950771	1.248754611		11.2399707	0.133115714	1.253005364	11.40000488	0.131127688	1.267726151	11.50999023	0.132154479	1.264804289		11.32999756	0.135196281	1.266414512	11.36996582	0.13434846	1.254129448	11.34000732	0.133468063	1.26068774
11.31998779	0.132290172	1.22920435	11.27	0.134275736	1.260564236	11.3000293	0.132075339	1.249826348		11.24998047	0.133237979	1.254071166	11.41001465	0.13124975	1.268824122	11.52	0.132279354	1.265863307		11.34000732	0.135325103	1.267514073	11.37997559	0.134473042	1.255223987	11.35001709	0.133589474	1.261746757
11.32999756	0.132411572	1.23026006	11.28000977	0.134398367	1.26162754	11.30997803	0.132202225	1.250882883		11.25999023	0.133360829	1.255144581	11.42002441	0.131371236	1.269929718	11.53000977	0.132401906	1.266937562		11.35001709	0.135451551	1.268643965	11.38998535	0.134597624	1.256318527	11.36002686	0.13370678	1.262805775
11.34000732	0.132535294	1.231323364	11.29001953	0.134523945	1.262690845	11.31998779	0.132324476	1.251947019		11.27	0.133483095	1.256217996	11.43003418	0.131489267	1.271020064	11.54001953	0.132523297	1.268019436		11.36002686	0.135577998	1.269751109	11.39999512	0.134720435	1.257413067	11.36997559	0.133825258	1.263872411
11.35001709	0.132660179	1.232417049	11.3000293	0.134650702	1.263784529	11.32999756	0.132444988	1.253003554		11.28000977	0.133601265	1.257283798	11.43998291	0.131606723	1.272102786	11.5500293	0.13264643	1.269093691		11.37003662	0.135705633	1.270865835	11.41000488	0.134842655	1.258500006	11.37998535	0.133950189	1.26492381
11.36002686	0.132780997	1.233495543	11.31003906	0.134773922	1.264870619	11.34000732	0.132568398	1.254082892		11.29001953	0.133720605	1.258364825	11.44999268	0.13172533	1.273177882	11.55997803	0.132770143	1.270167946		11.38004639	0.135830893	1.271965395	11.41995361	0.134963104	1.259571743	11.38999512	0.134077465	1.265990446
11.36997559	0.132900073	1.234558848	11.31998779	0.134894194	1.265971898	11.35001709	0.132691807	1.255162229		11.29996826	0.13384053	1.259430627	11.46000244	0.131846815	1.274252979	11.56998779	0.132891534	1.271242202		11.39005615	0.135950811	1.273064956	11.42996338	0.135087686	1.260651081	11.40000488	0.134202396	1.267064701
11.37998535	0.133017406	1.235637342	11.32999756	0.135012108	1.267065583	11.36002686	0.132812899	1.256241567		11.30997803	0.133966305	1.260511655	11.47001221	0.13196715	1.275328075	11.57999756	0.13301002	1.272316457		11.40000488	0.136070728	1.274149349	11.43997314	0.13521463	1.261738019	11.41001465	0.134326153	1.268138956
11.38999512	0.133138224	1.236715837	11.34000732	0.135135328	1.268166862	11.36997559	0.132928777	1.2572829		11.31998779	0.13409091	1.261562231	11.48002197	0.132086908	1.276403172	11.59000732	0.133127345	1.273383093		11.41001465	0.136194801	1.275241326	11.44998291	0.135339212	1.262824958	11.42002441	0.134449911	1.269228449
11.40000488	0.133263109	1.237779141	11.35001709	0.135260906	1.269268142	11.37998535	0.133048131	1.258339435		11.32999756	0.134216685	1.262643259	11.49003174	0.132208394	1.277478269	11.60001709	0.133248735	1.274472586		11.42002441	0.136320655	1.276310554	11.45999268	0.135460841	1.263904296	11.42997314	0.134573082	1.270310323
11.41001465	0.133388574	1.238850041	11.36002686	0.135386484	1.270369421	11.38999512	0.133172699	1.259403571		11.34000732	0.134341291	1.263709061	11.49998047	0.132332183	1.278530491	11.61002686	0.13337361	1.275539222		11.43003418	0.136444727	1.277410114	11.47000244	0.135584242	1.264983634	11.43998291	0.134696839	1.271399816
11.42002441	0.133510554	1.23993613	11.37003662	0.135509115	1.271470701	11.40000488	0.133298426	1.260460106		11.35001709	0.134464141	1.264790088	11.50999023	0.132455972	1.279605587	11.61997559	0.133499647	1.276628715		11.44004395	0.1365688	1.278502091	11.48001221	0.135710005	1.266070573	11.44999268	0.134816491	1.27248169
11.42997314	0.133633115	1.241014625	11.38004639	0.135631155	1.272579576	11.41001465	0.133420677	1.26150904		11.35996582	0.134587576	1.265878729	11.52	0.132576307	1.280680684	11.62998535	0.133622199	1.277710589		11.45005371	0.136692279	1.279563735	11.48996094	0.135832816	1.26714231	11.46000244	0.13493497	1.273586421
11.43998291	0.133755676	1.242085524	11.38999512	0.135756734	1.273696045	11.42002441	0.13354061	1.262557974		11.36997559	0.134711011	1.266952144	11.53000977	0.132694914	1.281748156	11.63999512	0.133747075	1.278784844		11.46000244	0.136819914	1.280670879	11.4999707	0.135953855	1.268221648	11.47001221	0.135056381	1.27469877
11.44999268	0.13388056	1.243141233	11.40000488	0.135880543	1.274797325	11.42997314	0.133665178	1.26362211		11.37998535	0.134830351	1.268025558	11.54001953	0.132811218	1.282808003	11.65000488	0.133870788	1.279866718		11.47001221	0.136946362	1.281770439	11.50998047	0.136074304	1.269316187	11.48002197	0.135180138	1.275811119
11.46000244	0.134004283	1.244212133	11.41001465	0.136002584	1.275906199	11.43998291	0.13378685	1.264701448		11.38999512	0.134949691	1.26909136	11.5500293	0.132933855	1.283883099	11.66001465	0.13399334	1.28096383		11.48002197	0.137069247	1.282885165	11.51999023	0.136194753	1.270410727	11.49003174	0.135306242	1.276908231
11.47001221	0.134120454	1.245283032	11.42002441	0.136125214	1.276999884	11.44999268	0.133906783	1.265765584		11.40000488	0.135074297	1.270149549	11.55997803	0.133058795	1.284942946	11.67002441	0.134111827	1.282060942		11.49003174	0.137187977	1.283977142	11.53	0.136321697	1.271520469	11.49998047	0.135432346	1.277997724
11.48002197	0.134237787	1.246353932	11.43003418	0.136246076	1.278085973	11.46000244	0.13402266	1.26682972		11.41001465	0.135200072	1.271230577	11.56998779	0.133182584	1.285995168	11.68003418	0.13422799	1.283142816		11.5000415	0.137310269	1.285084286	11.54000977	0.136448641	1.27262261	11.50999023	0.135557276	1.279079598
11.4899707	0.134358606	1.247417236	11.44004395	0.136369885	1.279187253	11.47001221	0.134142014	1.267901457		11.41996338	0.135324677	1.272303992	11.57999756	0.133302919	1.287039766	11.68998291	0.134346476	1.28422469		11.51005127	0.137439091	1.286191429	11.5499585	0.136574403	1.273709549	11.52	0.135682207	1.280169091
11.49998047	0.134482328	1.248488136	11.44999268	0.136497232	1.280288533	11.48002197	0.134263106	1.268988396		11.42997314	0.135446942	1.273362181	11.59000732	0.133423253	1.288084363	11.69999268	0.13447019	1.285298945		11.52	0.137566726	1.287306156	11.55996826	0.136698985	1.274781286	11.53000977	0.135806551	1.281273821
11.50999023	0.134603727	1.24955144	11.46000244	0.136621042	1.281367027	11.4899707	0.134388833	1.270075334		11.43998291	0.135570377	1.274450821	11.60001709	0.133545891	1.28915946	11.71000244	0.134595065	1.286365581		11.53000977	0.137690799	1.288398133	11.56997803	0.136824748	1.275868224	11.54001953	0.135926789	1.282378552
11.52	0.134726288	1.250584364	11.47001221	0.136744262	1.282453117	11.49998047	0.134511084	1.271154672		11.44999268	0.135696152	1.275524236	11.61002686	0.133666801	1.290234556	11.72001221	0.134716455	1.287439836		11.54001953	0.137813091	1.289497693	11.57998779	0.136950511	1.276962764	11.5500293	0.136045268	1.283475663
11.53000977	0.134848849	1.251647669	11.48002197	0.136867482	1.283531611	11.50999023	0.134632176	1.272241611		11.46000244	0.135817833	1.276590038	11.61997559	0.133785983	1.291286779	11.73002197	0.134839007	1.288498854		11.5500293	0.137940726	1.290612419	11.58999756	0.137073322	1.278064905	11.55997803	0.136164919	1.284565156
11.54001953	0.134971991	1.252726163	11.49003174	0.136991291	1.284602511	11.52	0.134753847	1.273320949		11.47001221	0.135934833	1.277663453	11.62998535	0.133904591	1.29235425	11.74003174	0.134960979	1.289573109		11.56003906	0.138068954	1.291711979	11.60000732	0.13719259	1.279159445	11.56998779	0.136288677	1.285639411
11.54996826	0.135095714	1.253804658	11.5000415	0.13711569	1.2856886	11.53000977	0.134878416	1.274415489		11.47996094	0.136053003	1.27874448	11.63999512	0.134026076	1.293414097	11.74998047	0.135082369	1.290670221		11.57004883	0.138193621	1.292819123	11.60995605	0.137313629	1.280246384	11.57999756	0.136412434	1.286744142
11.55997803	0.135215951	1.254867962	11.50999023	0.137235962	1.28678988	11.54001953	0.134999508	1.275502428		11.4899707	0.136176438	1.279810282	11.65000488	0.134148714	1.294489194	11.75999023	0.135206083	1.291767332		11.57999756	0.138313538	1.293926266	11.61996582	0.137439392	1.281325722	11.59000732	0.136534432	1.287833635
11.56998779	0.135332123	1.255923671	11.52	0.137353876	1.287891159	11.5500293	0.135117703	1.276581766		11.49998047	0.136302213	1.280898923	11.66001465	0.1342702	1.295556666	11.77	0.135324569	1.292849206		11.59000732	0.138436423	1.295018243	11.62997559	0.137566336	1.282397458	11.60001709	0.13665819	1.288892652
11.57999756	0.135454683	1.256979381	11.53000977	0.137477096	1.289000034	11.55997803	0.135236477	1.277676305		11.50999023	0.136426818	1.281972337	11.67002441	0.134389958	1.296616513	11.78000977	0.135441894	1.293923462		11.60001709	0.138562871	1.296117803	11.63998535	0.137692099	1.283453993	11.61002686	0.13678312	1.289989764
11.59000732	0.135579568	1.25805028	11.54001953	0.137603853	1.290108908	11.56998779	0.13535699	1.278770845		11.52	0.136550254	1.283053365	11.68003418	0.134511444	1.297691609	11.79001953	0.135563284	1.295012954		11.61002686	0.138690506	1.297224947	11.64999512	0.137817862	1.284518129	11.61997559	0.136909224	1.291109732
11.60001709	0.13570271	1.259098395	11.5500293	0.137729432	1.291202593	11.57999756	0.135481558	1.279865385		11.53000977	0.136673689	1.284134393	11.68998291	0.13463293	1.298774331	11.8000293	0.135690483	1.296102447		11.62003662	0.138813985	1.298294174	11.66000488	0.137943034	1.285597467	11.62998535	0.137031808	1.292206844
11.61002686	0.135824109	1.260138914	11.56003906	0.13785501	1.292296277	11.59000732	0.135607285	1.280944723		11.54001953	0.136799464	1.285200195	11.69999268	0.134755567	1.299849427	11.80997803	0.135815358	1.29719194		11.63004639	0.13893687	1.299378568	11.66995361	0.138067616	1.286684406	11.63999512	0.13715146	1.293288718
11.61997559	0.135947831	1.261202218	11.56998779	0.137980588	1.293382367	11.60001709	0.135729536	1.282024061		11.54996826	0.136921144	1.286281222	11.71000244	0.134873023	1.300932149	11.81998779	0.135935587	1.298266195		11.64005615	0.139063318	1.300470545	11.67996338	0.138188655	1.287794148	11.65000488	0.137271112	1.294385829
11.62998535	0.136073877	1.262280713	11.57999756	0.138107345	1.294491242	11.61002686	0.135851787	1.283095798		11.55997803	0.137041069	1.287369863	11.72001221	0.134988175	1.30201487	11.82999756	0.136058139	1.299355688		11.65000488	0.139190953	1.301562522	11.68997314	0.138307923	1.288881087	11.66001465	0.137397215	1.295475322
11.63999512	0.136195277	1.263344017	11.59000732	0.138229976	1.295615306	11.61997559	0.135975196	1.284182737		11.56998779	0.137160409	1.288466116	11.73002197	0.135106783	1.303097591	11.84000732	0.136183014	1.3004528		11.66001465	0.139313245	1.302662082	11.69998291	0.138428372	1.289952824	11.67002441	0.137523319	1.296564815
11.65000488	0.136313772	1.264414917	11.60001709	0.138352016	1.296731776	11.62998535	0.136098606	1.285269675		11.57999756	0.13728092	1.289577595	11.74003174	0.13522942	1.304180313	11.85001709	0.136306728	1.301534674		11.67002441	0.139433162	1.303754059	11.70999268	0.138552954	1.291039762	11.67997314	0.137647076	1.29763907
11.66001465	0.136432266	1.265478221	11.61002686	0.138471109	1.29781027	11.63999512	0.136219118	1.286356614		11.59000732	0.137403185	1.290696687	11.74998047	0.135352057	1.305255409	11.86002686	0.136425214	1.30260131		11.68003418	0.13955486	1.304838453	11.72000244	0.138681079	1.292134302	11.68998291	0.137769661	1.298713325
11.67002441	0.136554827	1.266533931	11.62003662	0.138594329	1.298903955	11.65000488	0.136334996	1.287458755		11.60001709	0.13752896	1.291800554	11.75999023	0.135472392	1.306315256	11.86997559	0.1365437	1.303675565		11.69004395	0.139678339	1.305945596	11.73001221	0.138806842	1.293228842	11.69999268	0.137892831	1.299818056
11.67997314	0.136679712	1.267612425	11.63004639	0.138721087	1.299990044	11.66001465	0.136452032	1.288530492		11.60996582	0.137653565	1.292896807	11.77	0.13559215	1.307390353	11.87998535	0.136665091	1.304749821		11.70005371	0.139805974	1.30702999	11.73996094	0.138928471	1.294315781	11.71000244	0.138019522	1.300907549
11.68998291	0.136803434	1.268668134	11.63999512	0.138847844	1.301076134	11.67002441	0.136574283	1.289602229		11.61997559	0.13777934	1.29399306	11.78000977	0.135714788	1.308480699	11.88999512	0.136789966	1.305824076		11.71000244	0.139931234	1.308114384	11.7499707	0.139053053	1.295387518	11.72001221	0.138145625	1.301981804
11.69999268	0.136924834	1.269731439	11.65000488	0.138971653	1.302177414	11.67997314	0.136698851	1.290673966		11.62998535	0.137905115	1.295089314	11.79001953	0.135836274	1.30957867	11.90000488	0.136912518	1.306898331		11.72001221	0.140055307	1.309221527	11.75998047	0.139179997	1.296466856	11.73002197	0.138265277	1.303063678
11.71000244	0.137045652	1.270809933	11.66001465	0.139094873	1.303271098	11.68998291	0.136819943	1.291745703		11.63999512	0.138028551	1.296200793	11.8000293	0.135955456	1.310653767	11.91001465	0.137033328	1.307957348		11.73002197	0.140180567	1.310313504	11.76999023	0.13930576	1.297561396	11.74003174	0.138384929	1.304153171
11.72001221	0.137168213	1.271873238	11.67002441	0.139220452	1.304357188	11.69999268	0.136942194	1.29281744		11.65000488	0.138149061	1.297319885	11.80997803	0.136074063	1.311713614	11.92002441	0.137157041	1.309008747		11.74003174	0.140305234	1.311413064	11.78	0.139426209	1.298633132	11.74998047	0.138507513	1.305235045
11.73002197	0.137293097	1.272921352	11.68003418	0.13934603	1.305458467	11.71000244	0.137062707	1.293889176		11.66001465	0.138268986	1.298416138	11.81998779	0.136192671	1.31278871	11.93003418	0.137280755	1.310067765		11.7500415	0.140429307	1.312527791	11.79000977	0.139543115	1.299735273	11.75999023	0.138632444	1.306347394
11.7399707	0.137415658	1.273984656	11.69004395	0.139467481	1.306552152	11.72001221	0.137186116	1.294998918		11.66996338	0.138387156	1.299512392	11.82999756	0.136314156	1.313856182	11.93998291	0.137404469	1.31114202		11.76005127	0.140552786	1.313642517	11.7999585	0.139665335	1.300845015	11.77	0.138755615	1.307436887
11.74998047	0.13753183	1.275025176	11.69999268	0.139585395	1.307638241	11.73002197	0.137308367	1.296085857		11.67997314	0.138508836	1.300593419	11.84000732	0.136437945	1.314938903	11.94999268	0.137522955	1.312223894		11.77	0.140674484	1.314734494	11.80996826	0.139792279	1.301939555	11.78000977	0.138878199	1.308511142
11.75999023	0.137649163	1.27608848	11.71000244	0.139706257	1.308731926	11.7399707	0.137426562	1.297172796		11.68998291	0.138634611	1.301689673	11.85001709	0.136560583	1.316029249	11.96000244	0.137639118	1.313305768		11.78000977	0.140796776	1.315849221	11.81997803	0.139920404	1.303041696	11.79001953	0.139003129	1.309593016
11.77	0.137771724	1.27714419	11.72001221	0.139828887	1.30982561	11.74998047	0.137543598	1.298244533		11.69999268	0.138756877	1.302778313	11.86002686	0.136679766	1.317096721	11.97001221	0.137759347	1.314380023		11.79001953	0.140924411	1.316956364	11.82998779	0.140047347	1.304121033	11.8000293	0.13912806	1.310682509
11.78000977	0.137895446	1.278192304	11.73002197	0.139956823	1.310934485	11.75999023	0.137667008	1.299339073		11.71000244	0.138877387	1.303851728	11.86997559	0.136800676	1.318164193	11.98002197	0.13788248	1.315454278		11.8000293	0.141052046	1.318086257	11.83999756	0.140174291	1.305215573	11.80997803	0.13925299	1.31178724
11.79001953	0.138019169	1.279255608	11.74003174	0.140083581	1.312020574	11.77	0.137790417	1.300426011		11.72001221	0.139001992	1.304932756	11.87998535	0.13692101	1.319231665	11.99003174	0.138007936	1.316513296		11.81003906	0.141176118	1.3191934	11.85000732	0.140298873	1.306325315	11.81998779	0.139371469	1.312876732
11.79996826	0.138138826	1.280311318	11.7500415	0.140206801	1.313091474	11.78000977	0.137913827	1.301497748		11.72996094	0.139127767	1.306036622	11.88999512	0.137042496	1.320291512	11.99998047	0.138129907	1.317579932		11.82004883	0.14129841	1.320285377	11.85995605	0.140424636	1.307435057	11.82999756	0.139488775	1.313981463
11.80997803	0.138262548	1.281351837	11.75999023	0.1403312	1.314169968	11.79001953	0.138034919	1.302577086		11.7399707	0.139252372	1.307132875	11.90000488	0.1371588	1.321381858	12.00999023	0.138251297	1.318661806		11.82999756	0.141423671	1.321392521	11.86996582	0.140546266	1.308537198	11.84000732	0.1396096	1.315086193
11.81998779	0.138386271	1.282415141	11.77	0.140457957	1.315263653	11.8000293	0.138158328	1.303664025		11.74998047	0.139370542	1.308213903	11.91001465	0.137276256	1.322464579	12.02	0.138375011	1.319736061		11.84000732	0.141548931	1.322507247	11.87997559	0.140666715	1.309616535	11.85001709	0.139733357	1.316198543
11.82999756	0.138507089	1.283501231	11.78000977	0.140580587	1.316334552	11.8100293	0.13828172	1.304766522		11.75999023	0.139487543	1.30929493	11.92002441	0.137395438	1.323547301	12.03000977	0.138497563	1.320810316		11.85001709	0.141670035	1.323621974	11.88998535	0.140786573	1.310703474	11.86002686	0.139858288	1.317265179
11.84000732	0.138626165	1.284564535	11.79001953	0.140698501	1.317443427	11.81997803	0.13840455	1.305830658		11.77	0.139612148	1.310391184	11.93003418	0.137519227	1.324645272	12.04001953	0.138617211	1.321899809		11.86002686	0.141789953	1.324744283	11.89999512	0.140909384	1.311798014	11.86997559	0.139983218	1.318354672
11.85001709	0.13874466	1.285635435	11.8000293	0.140819363	1.318552302	11.82998779	0.138523324	1.306925198		11.78000977	0.139739678	1.311472211	11.93998291	0.137644168	1.325735618	12.0500293	0.138736859	1.322966446		11.87003662	0.14190987	1.32585901	11.91000488	0.141033966	1.312884953	11.87998535	0.140106976	1.319451784
11.86002686	0.138866059	1.286729119	11.81003906	0.140941993	1.319661176	11.83999756	0.138642678	1.307989334		11.79001953	0.139865453	1.312553239	11.94999268	0.137766805	1.32680309	12.05997803	0.138855926	1.32404832		11.88004639	0.142038098	1.326973737	11.91995361	0.141156777	1.313964291	11.88999512	0.140228973	1.320548895
11.86997559	0.138990943	1.287815209	11.81998779	0.141067571	1.320777646	11.85000732	0.13876377	1.309076273		11.79996826	0.139987133	1.31364188	11.96000244	0.137885412	1.327885811	12.06998779	0.138976736	1.325122575		11.89005615	0.142165733	1.328088463	11.92996338	0.141281359	1.31505123	11.90000488	0.140352731	1.321661245
11.87998535	0.139115828	1.288886108	11.82999756	0.141195508	1.32188652	11.86001709	0.138889497	1.31014801		11.80997803	0.140110568	1.314722907	11.97001221	0.13800805	1.328960908	12.07999756	0.139103353	1.326204449		11.90000488	0.142293368	1.329188023	11.93997314	0.141408302	1.316138169	11.91001465	0.140475315	1.322773594
11.88999512	0.139236646	1.289941818	11.84000732	0.141322265	1.322980205	11.87002686	0.139011748	1.311234948		11.81998779	0.140235174	1.315803935	11.98002197	0.138130687	1.330051254	12.09000732	0.139225325	1.327286323		11.91001465	0.142416847	1.33028	11.94998291	0.141535246	1.317240309	11.92002441	0.140594967	1.323870706
11.90000488	0.139358045	1.290989932	11.85001709	0.141447843	1.324081484	11.87997559	0.13913226	1.312314286		11.82999756	0.140359779	1.316884963	11.99003174	0.138251021	1.33115685	12.10001709	0.139346715	1.328337722		11.92002441	0.142542107	1.33140231	11.95999268	0.141659828	1.318357652	11.92997314	0.140714619	1.324960199
11.91001465	0.139480606	1.292060832	11.86002686	0.141573422	1.325197954	11.88998535	0.139253352	1.313378422		11.84000732	0.140481459	1.317950764	11.99998047	0.138366174	1.332231946	12.11002686	0.139468105	1.329404358		11.93003418	0.142667367	1.332517036	11.97000244	0.141779096	1.319459793	11.93998291	0.140838376	1.32605731
11.92002441	0.139601424	1.293124136	11.87003662	0.141699	1.326322019	11.89999512	0.139377921	1.314450159		11.85001709	0.140600214	1.319024179	12.00999023	0.138484781	1.333329917	12.11997559	0.139590077	1.33050147		11.94004395	0.142792628	1.333631763	11.98001221	0.141897183	1.320569535	11.94999268	0.140965653	1.327154422
11.92997314	0.139718758	1.29418744	11.88004639	0.141819861	1.327438488	11.91000488	0.13950133	1.315514295		11.85996582	0.140720724	1.32011282	12.02	0.13860857	1.334420263	12.12998535	0.139711467	1.3316062		11.95005371	0.142916107	1.334731323	11.98996094	0.142021765	1.321656473	11.96000244	0.141088237	1.328251534
11.93998291	0.139836672	1.29525834	11.88999512	0.141938954	1.328539768	11.92001465	0.139619525	1.316593633		11.86997559	0.140846499	1.32120146	12.03000977	0.13873351	1.335502985	12.13999512	0.13982763	1.332688074		11.96000244	0.143036024	1.335830883	11.9999707	0.14214989	1.322751013	11.97001221	0.141209062	1.329348645
11.94999268	0.139955167	1.296336834	11.90000488	0.142060406	1.329618262	11.93002441	0.139736562	1.317657769		11.87998535	0.140969935	1.322305326	12.04001953	0.138856148	1.336555207	12.15000488	0.139946116	1.333769948		11.97001221	0.143162472	1.336930443	12.00998047	0.142275653	1.323853154	11.98002197	0.14133282	1.330453376
11.96000244	0.140080051	1.297392544	11.91001465	0.142183626	1.330719542	11.93997314	0.139855336	1.318729506		11.88999512	0.141091615	1.323386354	12.0500293	0.138975331	1.337630303	12.16001465	0.140067507	1.334851822		11.98002197	0.143290106	1.33804517	12.01999023	0.142399054	1.324940093	11.99003174	0.141458923	1.331558106
11.97001221	0.140204935	1.298455848	11.92002441	0.142307435	1.331805632	11.94998291	0.139978746	1.319808844		11.90000488	0.14121388	1.324452156	12.05997803	0.139096241	1.33872065	12.17002441	0.140193544	1.335956553		11.99003174	0.143417741	1.339137147	12.03	0.142521864	1.326034633	11.99998047	0.141580334	1.332655218
11.98002197	0.140327496	1.299519152	11.93003418	0.142433013	1.332899316	11.95999268	0.140103314	1.320880581		11.91001465	0.141339655	1.325540797	12.06998779	0.13922003	1.339826245	12.18003418	0.140317257	1.337030808		12.0000415	0.143541814	1.340221541	12.04000977	0.142648808	1.327144375	12.00999023	0.141698813	1.33375233
11.9899707	0.140452381	1.300574862	11.94004395	0.142556233	1.333993001	11.97000244	0.140224985	1.321937116		11.91996338	0.14146543	1.326644663	12.07999756	0.139339212	1.340916592	12.18998291	0.140439809	1.338120301		12.01005127	0.143667074	1.341336267	12.0499585	0.142774571	1.328246515	12.02	0.141818465	1.334849441
11.99998047	0.140573199	1.301653356	11.94999268	0.142679453	1.33510947	11.98001221	0.140344918	1.323016453		11.92997314	0.141586525	1.327740916	12.09000732	0.139454365	1.341991688	12.19999268	0.140561781	1.339209794		12.02	0.143793522	1.342420661	12.05996826	0.142897972	1.329325853	12.03000977	0.141941049	1.335954172
12.00999023	0.140696921	1.302731851	11.96000244	0.14280621	1.336233535	11.99002197	0.140468328	1.32408819		11.93998291	0.141703526	1.328829557	12.10001709	0.13957182	1.343066785	12.21000244	0.140688398	1.340284049		12.03000977	0.143918188	1.343527804	12.06997803	0.14301724	1.330412792	12.04001953	0.142067153	1.337058902
12.02	0.140820644	1.303810345	11.97001221	0.142931789	1.337350005	11.9999707	0.140589999	1.325167528		11.94999268	0.141822866	1.329933423	12.11002686	0.139694458	1.344149506	12.22001221	0.140809208	1.341365923		12.04001953	0.144039886	1.344634948	12.07998779	0.143141822	1.331507332	12.0500293	0.142194429	1.338156014
12.03000977	0.140937977	1.304881245	11.98002197	0.143052061	1.338466474	12.00998047	0.140711091	1.32627727		11.96000244	0.141947471	1.331044902	12.11997559	0.139819398	1.345239852	12.23002197	0.140929437	1.342440178		12.0500293	0.144159804	1.345719342	12.08999756	0.143267585	1.332609473	12.05997803	0.142316427	1.339237888
12.04001953	0.141057053	1.305944549	11.99003174	0.143171154	1.339552564	12.01999023	0.140829286	1.32737181		11.97001221	0.142070321	1.332133543	12.12998535	0.139938581	1.346322574	12.24003174	0.141047923	1.343499195		12.06003906	0.144282096	1.346818902	12.10000732	0.143391576	1.333696411	12.06998779	0.142441358	1.340304524
12.04996826	0.141179033	1.307000259	12.0000415	0.143296732	1.340669033	12.03	0.14094922	1.32846635		11.97996094	0.142191416	1.333199344	12.13999512	0.14005834	1.34741292	12.24998047	0.141166409	1.344565832		12.07004883	0.14440973	1.347926045	12.10995605	0.143512616	1.334775749	12.07999756	0.142567461	1.341394017
12.05997803	0.14130566	1.308071158	12.00999023	0.143423489	1.341770313	12.04000977	0.14107147	1.32956849		11.9899707	0.142314851	1.334280372	12.15000488	0.140180977	1.348503266	12.25999023	0.141291285	1.345647706		12.07999756	0.144537365	1.349018022	12.11996582	0.143638379	1.335862688	12.09000732	0.142691219	1.342491129
12.06998779	0.141429383	1.309126867	12.02	0.143550247	1.342879188	12.05001953	0.141196039	1.330647828		11.99998047	0.142439457	1.335376625	12.16001465	0.140304766	1.349585987	12.27	0.14141616	1.346706723		12.09000732	0.144662625	1.350125165	12.12997559	0.143764142	1.336949627	12.10001709	0.14281263	1.343573003
12.07999756	0.141551363	1.310174982	12.03000977	0.143670519	1.343972872	12.0600293	0.14131771	1.331727166		12.00999023	0.142563477	1.336472879	12.17002441	0.1404251	1.350661084	12.28000977	0.141538712	1.34777336		12.10001709	0.144786698	1.351232309	12.13998535	0.143891085	1.338051768	12.11002686	0.142929936	1.344654877
12.09000732	0.141672762	1.311245881	12.04001953	0.143794918	1.345074152	12.06997803	0.141437643	1.332798903		12.02	0.142685742	1.337569132	12.18003418	0.140542556	1.351743805	12.29001953	0.141661264	1.348824758		12.11002686	0.144911365	1.352347035	12.14999512	0.144011534	1.339138707	12.11997559	0.143051934	1.345759607
12.10001709	0.141796485	1.312316781	12.0500293	0.143921675	1.346175431	12.07998779	0.141559894	1.333863039		12.03000977	0.142805082	1.338665386	12.19003418	0.140658149	1.352827599	12.3000293	0.141784978	1.349883776		12.12003662	0.145036625	1.353476928	12.16000488	0.144131983	1.340225646	12.12998535	0.143176864	1.346864338
12.11002686	0.141920207	1.31337249	12.06003906	0.144046074	1.347261521	12.08999756	0.141681565	1.334957579		12.04001953	0.142925007	1.339769252	12.19998291	0.140779059	1.353917945	12.30997803	0.141908691	1.35096565		12.13004639	0.14515951	1.354614404	12.16995361	0.144252432	1.341312584	12.13999512	0.143301795	1.347938593
12.11997559	0.142036379	1.314435794	12.06998779	0.144167525	1.348355205	12.10000732	0.141802657	1.33605972		12.04996826	0.143046687	1.340857892	12.20999268	0.140904	1.355015916	12.31998779	0.142028339	1.352039905		12.14005615	0.14527824	1.355721547	12.17996338	0.144377014	1.342399523	12.15000488	0.143426725	1.349020467
12.12998535	0.14215255	1.315506694	12.07999756	0.144288387	1.349456485	12.11001709	0.141920852	1.337131457		12.05997803	0.143172463	1.341931307	12.22000244	0.141028365	1.356121512	12.32999756	0.142144502	1.353106541		12.15000488	0.145400532	1.35685144	12.18997314	0.144503958	1.34347126	12.16001465	0.143551656	1.35010996
12.13999512	0.142273368	1.316577593	12.09000732	0.144411017	1.350572954	12.12002686	0.142037889	1.338195592		12.06998779	0.143297068	1.342997109	12.23001221	0.141148123	1.357219483	12.34000732	0.142262989	1.354196034		12.16001465	0.145528167	1.357988916	12.19998291	0.144627359	1.344550598	12.17002441	0.143676586	1.351191834
12.15000488	0.142399995	1.317663683	12.10001709	0.144537775	1.351681829	12.12997559	0.142157822	1.33927493		12.07999756	0.143418163	1.344093362	12.24002197	0.141269609	1.358302204	12.35001709	0.142386702	1.355293146		12.17002441	0.145656989	1.359111226	12.20999268	0.14475017	1.345614734	12.17997314	0.143801517	1.352288946
12.16001465	0.142523137	1.318734582	12.11002686	0.144662174	1.352775514	12.13998535	0.142281231	1.340361869		12.09000732	0.143541013	1.345182003	12.25003174	0.141392246	1.359400175	12.36002686	0.142511578	1.356367401		12.18003418	0.145782249	1.360241119	12.22000244	0.144874751	1.346716875	12.18998291	0.143921169	1.353401295
12.17002441	0.142645698	1.319805482	12.12003662	0.144785394	1.353869198	12.14999512	0.142406958	1.341456409		12.10001709	0.143665618	1.346263031	12.25998047	0.141516035	1.360498146	12.36997559	0.142632968	1.357449275		12.19004395	0.14590751	1.361355845	12.23001221	0.144999333	1.347811415	12.19999268	0.144038474	1.354490788
12.17997314	0.142768259	1.320883976	12.13004639	0.144910972	1.354955288	12.16000488	0.142529209	1.342535747		12.10996582	0.143787883	1.347366897	12.26999023	0.141634642	1.361588492	12.37998535	0.14275552	1.358531149		12.20005371	0.146033957	1.362478155	12.23996094	0.145120963	1.348898353	12.21000244	0.144158126	1.355580281
12.18998291	0.142891982	1.321962471	12.13999512	0.145037729	1.356056567	12.17001465	0.142649722	1.343615085		12.11997559	0.143907224	1.348455537	12.28	0.141749795	1.362694088	12.38999512	0.142880395	1.359628261		12.21000244	0.146161592	1.363600465	12.2499707	0.145243183	1.349992893	12.22001221	0.144283056	1.356677392
12.19999268	0.143014543	1.32304856	12.15000488	0.145161539	1.357165442	12.18002441	0.142773131	1.344694423		12.12998535	0.144027149	1.349536565	12.29000977	0.141868978	1.363792059	12.40000488	0.143004109	1.360732991		12.22001221	0.146286852	1.364715191	12.25998047	0.145364813	1.351102635	12.23002197	0.14440916	1.357759266
12.21000244	0.143134199	1.32413465	12.16001465	0.145280632	1.358274316	12.18997314	0.1428977	1.345781361		12.13999512	0.144146489	1.350632818	12.30001953	0.141989888	1.364882405	12.41001465	0.143122595	1.361837722		12.23002197	0.146405582	1.365822335	12.26999023	0.145488214	1.352219978	12.24003174	0.144534091	1.35884114
12.22001221	0.143252694	1.325228334	12.17002441	0.145401493	1.359368001	12.19998291	0.143018792	1.346853098		12.15000488	0.144271094	1.351729072	12.3100293	0.142111374	1.365965127	12.42002441	0.143241082	1.362942452		12.24003174	0.146524312	1.366937061	12.28	0.145615158	1.35333732	12.24998047	0.144656675	1.359930633
12.23002197	0.143370027	1.326322019	12.18003418	0.145521765	1.360461686	12.20999268	0.143135828	1.347932436		12.16001465	0.144396869	1.352832938	12.31997803	0.14223286	1.367032598	12.43003418	0.143360149	1.364047183		12.2500415	0.146647791	1.368036621	12.29000977	0.14573974	1.354454663	12.25999023	0.144781605	1.361012507
12.2399707	0.143492588	1.327423298	12.19004395	0.145646164	1.361562965	12.22000244	0.143252864	1.349026976		12.16996338	0.144522644	1.353921579	12.32998779	0.142354346	1.368092445	12.43998291	0.143480958	1.365151913		12.26005127	0.146775426	1.369143765	12.2999585	0.145864322	1.355556804	12.27	0.144905949	1.362132475
12.24998047	0.143620377	1.328509388	12.19999268	0.145772922	1.36262627	12.23001221	0.143376274	1.350091112		12.17997314	0.14464725	1.354994993	12.33999756	0.142474104	1.369175167	12.44999268	0.143604672	1.366271881		12.27	0.146901873	1.370228159	12.30996826	0.145985952	1.356658945	12.28000977	0.145026188	1.363237206
12.25999023	0.143743519	1.329595477	12.21000244	0.145897321	1.363704764	12.24002197	0.143502001	1.351178051		12.18998291	0.144771855	1.356076021	12.35000732	0.142596742	1.370265513	12.46000244	0.143729547	1.367376612		12.28000977	0.147024759	1.371320136	12.31997803	0.146110534	1.357753485	12.29001953	0.14514584	1.364341936
12.27	0.143866079	1.330681567	12.22001221	0.14602113	1.364790854	12.2499707	0.143626569	1.352249788		12.19999268	0.144892365	1.3571875	12.36001709	0.142718227	1.371363484	12.47001221	0.143854423	1.368466105		12.29001953	0.147149426	1.372412113	12.32998779	0.146236297	1.358863226	12.3000293	0.145265491	1.365446667
12.28000977	0.143990964	1.331760061	12.23002197	0.14614435	1.365899728	12.25998047	0.14374882	1.353306323		12.21000244	0.14501463	1.358291366	12.37002686	0.142835683	1.37245383	12.48002197	0.143978136	1.369563217		12.3000293	0.14727706	1.373519256	12.33999756	0.146356746	1.35998817	12.30997803	0.145389249	1.366574254
12.29001953	0.144114686	1.332868936	12.24003174	0.14626757	1.367008603	12.26999023	0.143871071	1.35437806		12.22001221	0.14513514	1.359380007	12.37997559	0.142953714	1.373536551	12.49003174	0.144103012	1.370660328		12.31003906	0.14740232	1.374618816	12.35000732	0.146474833	1.361105513	12.31998779	0.145514179	1.367671366
12.29996826	0.144234924	1.333977811	12.2500415	0.146389021	1.368117477	12.28	0.143993321	1.3554802		12.22996094	0.14525448	1.360483873	12.38998535	0.143074624	1.374634522	12.49998047	0.144225564	1.371772678		12.32004883	0.147525206	1.375718376	12.35995605	0.146595282	1.362207654	12.32999756	0.14563911	1.368783715
12.30997803	0.144352257	1.335056305	12.25999023	0.146510473	1.369218757	12.29000977	0.144114993	1.356559538		12.2399707	0.145379086	1.361580126	12.39999512	0.143197262	1.375724869	12.50999023	0.144342888	1.372869789		12.32999756	0.147645123	1.376817936	12.36996582	0.146722225	1.363309794	12.34000732	0.145765213	1.369888445
12.31998779	0.144468429	1.3361348	12.27	0.146632513	1.370327631	12.30001953	0.144232029	1.357638876		12.24998047	0.145506616	1.362691606	12.41000488	0.143319899	1.37680759	12.52	0.144459051	1.373966901		12.34000732	0.14776979	1.377940246	12.37997559	0.146847988	1.364389132	12.35001709	0.145891317	1.370993176
12.32999756	0.144589247	1.337220889	12.28000977	0.146755733	1.371444101	12.3100293	0.144346748	1.358725815		12.25999023	0.145629466	1.363772633	12.42001465	0.143442537	1.377890311	12.53000977	0.14457928	1.37507925		12.35001709	0.147899206	1.379062556	12.38998535	0.146974932	1.365483672	12.36002686	0.146016247	1.372097906
12.34000732	0.144714131	1.338299384	12.29001953	0.146884849	1.372545381	12.31997803	0.144468998	1.359805153		12.27	0.145750561	1.364853661	12.43002441	0.143565174	1.378995907	12.54001953	0.144701251	1.376161124		12.36002686	0.148023872	1.380162116	12.39999512	0.147099514	1.366593414	12.36997559	0.146142351	1.373187399
12.35001709	0.144836692	1.339370283	12.3000293	0.147009248	1.37364666	12.32998779	0.144595884	1.360907294		12.28000977	0.145875166	1.365934689	12.44003418	0.143687811	1.380109128	12.5500293	0.144823803	1.377242998		12.37003662	0.148149132	1.381254093	12.41000488	0.147224096	1.367695555	12.37998535	0.14626083	1.374284511
12.36002686	0.144959253	1.340448777	12.31003906	0.147131878	1.37476313	12.33999756	0.144719294	1.361994233		12.29001953	0.146002111	1.367038555	12.44998291	0.14380757	1.381207099	12.55997803	0.144947517	1.378324872		12.38004639	0.148274392	1.382361236	12.41995361	0.147348088	1.368790094	12.38999512	0.146379308	1.375358766
12.36997559	0.145081814	1.341512082	12.31998779	0.147255098	1.375872005	12.35000732	0.144839227	1.36307357		12.30001953	0.146124386	1.368132786	12.45999268	0.143926753	1.38228982	12.56998779	0.145071231	1.379406746		12.39005615	0.148402027	1.38346838	12.42996338	0.147472669	1.369899836	12.40000488	0.14650072	1.376455878
12.37998535	0.145205537	1.342605766	12.32999756	0.147377729	1.376980879	12.36001709	0.144961478	1.36416811		12.30996826	0.146241386	1.369213814	12.47000244	0.144044208	1.383364917	12.57999756	0.145193783	1.380496239		12.40000488	0.148527287	1.384583106	12.43997314	0.147593709	1.370994376	12.41001465	0.146622718	1.377537752
12.38999512	0.145327517	1.343691856	12.34000732	0.147499769	1.378089754	12.37002686	0.145084308	1.365270251		12.31997803	0.146359556	1.370302454	12.48001221	0.144166846	1.384447638	12.59000732	0.145316916	1.381593351		12.41001465	0.148648392	1.385690249	12.44998291	0.147715339	1.372088916	12.42002441	0.146745302	1.378627245
12.40000488	0.145448916	1.34478554	12.35001709	0.147620042	1.379198628	12.37997559	0.145207717	1.366372392		12.32998779	0.146482406	1.371398708	12.49002197	0.144290635	1.385560859	12.60001709	0.145439468	1.382682844		12.42002441	0.148770684	1.386797393	12.45999268	0.147839921	1.373191057	12.42997314	0.146869059	1.379709119
12.41001465	0.145566249	1.34587163	12.36002686	0.147740903	1.380337883	12.38998535	0.145326492	1.367474533		12.33999756	0.146609936	1.372472122	12.50003174	0.144409818	1.386666454	12.61002686	0.145556792	1.383772336		12.43003418	0.148895944	1.387896953	12.47000244	0.147968045	1.374293197	12.43998291	0.14699399	1.380798611
12.42002441	0.145686487	1.346950124	12.37003662	0.147862354	1.381461948	12.39999512	0.145443528	1.368576673		12.35000732	0.146732787	1.373537924	12.50998047	0.144528425	1.387749176	12.61997559	0.145674698	1.384861829		12.44004395	0.149023579	1.388981347	12.48001221	0.148093808	1.375387737	12.44999268	0.14711892	1.381895723
12.42997314	0.145811371	1.348036214	12.38004639	0.147987933	1.382578417	12.41000488	0.145564041	1.369694016		12.36001709	0.146855052	1.374618952	12.51999023	0.144652213	1.388816648	12.62998535	0.145797831	1.385958941		12.45005371	0.149150026	1.390058157	12.48996094	0.14821839	1.376482277	12.46000244	0.147242091	1.383008072
12.43998291	0.145936255	1.349129898	12.38999512	0.14811469	1.383702482	12.42001465	0.145686292	1.370811359		12.36996582	0.146979657	1.375699979	12.53	0.144776002	1.389899369	12.63999512	0.145924449	1.387056053		12.46000244	0.149272912	1.391059136	12.4999707	0.148342382	1.377569216	12.47001221	0.147365849	1.384135659
12.44999268	0.146059978	1.350208393	12.40000488	0.148240268	1.384841737	12.43002441	0.14581086	1.371921101		12.37997559	0.147104262	1.37678862	12.54000977	0.14489864	1.39098209	12.65000488	0.14604642	1.388153164		12.47001221	0.149396391	1.391938784	12.50998047	0.148468144	1.378663756	12.48002197	0.147485501	1.385263246
12.46000244	0.146181958	1.351286887	12.41001465	0.148364667	1.385958206	12.43997314	0.145934269	1.373008039		12.38998535	0.147225942	1.377877261	12.55001953	0.145014944	1.392072436	12.66001465	0.14616781	1.389242657		12.48002197	0.149521651	1.392647811	12.51999023	0.148590365	1.379765896	12.49003174	0.147605739	1.386367977
12.47001221	0.146304519	1.352380572	12.42002441	0.148489656	1.387074676	12.44998291	0.146057679	1.374102579		12.39999512	0.147347037	1.378965901	12.5600293	0.145130096	1.393185657	12.67002441	0.146291524	1.390347388		12.49003174	0.149643943	1.393140717	12.53	0.148710814	1.380860436	12.49998047	0.14772891	1.387465089
12.48002197	0.146428241	1.353474257	12.43003418	0.148614055	1.388206336	12.45999268	0.146182247	1.37520472		12.41000488	0.147464038	1.380062154	12.56997803	0.145249279	1.394298878	12.68003418	0.146416399	1.391444499		12.54001953	0.149944478	1.392432165	12.54000977	0.148831263	1.381962577	12.50999023	0.147857946	1.3885622
12.4899707	0.146549641	1.354545156	12.44004395	0.148737275	1.3893304	12.47000244	0.146305657	1.376322063		12.42001465	0.147584548	1.381158408	12.57998779	0.145371917	1.395404473	12.68998291	0.146538951	1.392556849		12.5500293	0.149961101	1.391692805	12.5499585	0.148954664	1.383057117	12.52	0.147981117	1.389682168
12.49998047	0.146666974	1.355600865	12.44999268	0.148857547	1.390454465	12.48001221	0.146423852	1.377431805		12.42996338	0.147710323	1.382247048	12.58999756	0.145495706	1.39647957	12.69999268	0.146658599	1.39365396		12.56003906	0.149973864	1.390813157	12.55996826	0.149081607	1.384136455	12.53000977	0.148102528	1.390771661
12.50999023	0.146787792	1.35669455	12.46000244	0.148979588	1.39154815	12.49002197	0.146539729	1.378526344		12.43997314	0.147837853	1.383373753	12.60000732	0.145616616	1.397554667	12.71000244	0.146778828	1.39476631		12.57004883	0.149981544	1.38988801	12.56997803	0.149206189	1.385177788	12.54001953	0.148225113	1.391861154
12.52	0.146912677	1.357780639	12.47001221	0.149106345	1.392657024	12.4999707	0.146659662	1.379620884		12.44998291	0.147961873	1.384485232	12.61001709	0.14573695	1.398637388	12.72001221	0.146898476	1.395863421		12.57004883	0.149981544	1.38988801	12.57998779	0.149330181	1.386120308	12.5500293	0.148351216	1.392981122
12.53000977	0.147035237	1.358851539	12.48002197	0.149233102	1.393765899	12.50998047	0.146779016	1.380723025		12.45999268	0.148086478	1.385581486	12.62002686	0.145859587	1.399742984	12.73002197	0.147021028	1.396945295		12.57999756	0.149986628	1.388943905	12.58999756	0.149454763	1.386910809	12.55997803	0.14847732	1.394093472
12.54001953	0.147156637	1.359930033	12.49003174	0.149356912	1.394844393	12.51999023	0.146902426	1.381825166		12.47000244	0.148211084	1.386685352	12.62997559	0.145981073	1.400840955	12.74003174	0.147145903	1.398042407		12.59000732	0.149990468	1.388037716	12.60000732	0.149576983	1.387537889	12.56998779	0.148596972	1.395198202
12.54996826	0.147277455	1.361000933	12.5000415	0.149481311	1.395938078	12.53	0.147025835	1.382919706		12.48001221	0.148335689	1.387812057	12.63998535	0.14609968	1.4019618	12.74998047	0.147268455	1.399116662		12.60001709	0.149993028	1.387150484	12.60995605	0.149687395	1.387963544	12.57999756	0.14871545	1.396264839
12.55997803	0.147401178	1.362064237	12.50999023	0.149604531	1.397054547	12.54000977	0.147146927	1.384006644		12.48996094	0.148457954	1.388923536	12.64999512	0.146217136	1.403044521	12.75999023	0.147389265	1.400213774		12.61002686	0.149995569	1.386267045	12.64999512	0.149931245	1.387436464	12.59000732	0.148839208	1.397369569
12.56998779	0.1475249	1.363150327	12.52	0.149730109	1.398163422	12.55001953	0.147269757	1.385093583		12.4999707	0.148574954	1.390027402	12.66000488	0.146336319	1.404127243	12.77	0.147511817	1.401310886		12.62003662	0.149996859	1.385413938	12.66000488	0.149950286	1.386794182	12.60001709	0.148966484	1.398466681
12.57999756	0.147645138	1.364221226	12.53000977	0.149853919	1.399272297	12.5600293	0.147394905	1.386210926		12.50998047	0.148693124	1.391131268	12.67001465	0.146457805	1.405217589	12.78000977	0.147634369	1.402407997		12.63004639	0.149998139	1.384587372	12.66995361	0.149965637	1.386003681	12.61002686	0.149091415	1.399540936
12.59000732	0.147762471	1.365314911	12.54001953	0.149973601	1.400365981	12.56997803	0.147515418	1.387320668		12.51999023	0.148814804	1.392257973	12.68002441	0.146581594	1.40630031	12.79001953	0.147754017	1.403489871		12.64005615	0.14999941	1.383798722	12.67996338	0.149977003	1.385106766	12.61997559	0.149211067	1.400577097
12.60001709	0.147880966	1.36641619	12.5500293	0.150091515	1.401459666	12.57998779	0.147632454	1.388430409		12.53	0.148941165	1.393377065	12.69003418	0.146702504	1.407383032	12.8000293	0.147871341	1.404579364		12.65000488	0.149999419	1.383032821	12.67996338	0.149977003	1.385106766	12.62998535	0.149334824	1.401514213
12.61002686	0.148003527	1.367494685	12.56003906	0.150217093	1.402576135	12.58999756	0.147751228	1.38953255		12.54000977	0.149064015	1.394442867	12.69998291	0.14682399	1.408465753	12.80997803	0.147990409	1.405676476		12.66001465	0.149999419	1.38231242	12.68997314	0.149985934	1.384164246	12.63999512	0.149459755	1.402302762
12.61997559	0.148126088	1.368580774	12.56998779	0.15034503	1.4037002	12.60000732	0.147874059	1.390634691		12.55001953	0.14918628	1.395493443	12.70999268	0.146945475	1.409556099	12.81998779	0.148114122	1.406788825		12.67002441	0.149999419	1.381599601	12.69998291	0.149991026	1.383221725	12.65000488	0.149583512	1.402885603
12.62998535	0.148248068	1.369666864	12.57999756	0.150468839	1.404809075	12.61001709	0.148000365	1.391736832		12.55996826	0.149310885	1.396475504	12.72000244	0.147064082	1.410638821	12.82999756	0.148236093	1.407901174		12.68003418	0.15000069	1.380917116	12.70999268	0.149993572	1.382298207	12.67002441	0.149782345	1.403415111
12.63999512	0.148370629	1.370752953	12.59000732	0.15059088	1.405925544	12.62002686	0.148123775	1.392823771		12.56997803	0.14943549	1.397335758	12.73001221	0.147185568	1.411752041	12.84000732	0.148357484	1.408998286		12.69004395	0.15000069	1.380253588	12.72000244	0.1499961	1.381393692	12.69999268	0.149932936	1.402617753
12.65000488	0.148494351	1.371839043	12.60001709	0.150717637	1.407034419	12.62997559	0.148243128	1.393918311		12.57998779	0.14955834	1.398013304	12.74002197	0.147303024	1.412827138	12.85001709	0.148481198	1.410103017		12.70005371	0.15000069	1.379609018	12.73001221	0.149997383	1.380546184	12.71000244	0.149953171	1.401947296
12.66001465	0.14861575	1.372955512	12.61002686	0.150844395	1.408150889	12.63998535	0.148365379	1.395020451		12.58999756	0.14966832	1.398471979	12.75003174	0.147417025	1.413925109	12.86002686	0.148604911	1.411192509		12.71000244	0.15000069	1.379002364	12.73996094	0.149998656	1.379721478	12.72001221	0.149967028	1.401101606
12.67002441	0.148736569	1.374049197	12.62003662	0.150965846	1.409267358	12.64999512	0.148489947	1.396130193		12.63998535	0.149953801	1.397458635	12.75998047	0.147536208	1.41502308	12.86997559	0.148728625	1.41229724		12.72001221	0.15000069	1.378426043	12.7499707	0.14999992	1.378927177	12.73002197	0.149975863	1.400172108
12.67997314	0.148857968	1.375158072	12.63004639	0.151085528	1.410391423	12.66000488	0.148614516	1.397224733		12.64999512	0.149967768	1.396682122	12.76999023	0.147661148	1.416121051	12.87998535	0.148848273	1.41340197		12.73002197	0.15000069	1.377857305	12.75998047	0.149999929	1.378163279	12.74003174	0.149983451	1.399200707
[truncated: 35,669 more rows]
